# Supplementary material for: Pleiotropic effects of BAFF on the senescence-associated secretome and growth arrest
Source: eLife. 2023 Apr 21;12:e84238. doi: 10.7554/eLife.84238 (PMC10121226; doi:10.7554/eLife.84238)
Supplement: Figure 1—source data 1. [file elife-84238-fig1-data1.zip]

Archive with 25 entries (18 files):
- z Figure 1-Source Data 1/Figure 1-Source Data 1/
- z Figure 1-Source Data 1/Figure 1-Source Data 1/~$Figure1-uncropped blots labeled.pptx
- z Figure 1-Source Data 1/Figure 1-Source Data 1/Figure1-uncropped blots labeled.pdf
- z Figure 1-Source Data 1/Figure 1-Source Data 1/original files/
- z Figure 1-Source Data 1/Figure 1-Source Data 1/original files/Fig 1C WI-38 IR/
- z Figure 1-Source Data 1/Figure 1-Source Data 1/original files/Fig 1C WI-38 IR/ACTB.tif
- z Figure 1-Source Data 1/Figure 1-Source Data 1/original files/Fig 1C WI-38 IR/BAFF.jpg
- z Figure 1-Source Data 1/Figure 1-Source Data 1/original files/Fig 1C WI-38 IR/DPP4.jpg
- z Figure 1-Source Data 1/Figure 1-Source Data 1/original files/Fig 1C WI-38 OIS/
- z Figure 1-Source Data 1/Figure 1-Source Data 1/original files/Fig 1C WI-38 OIS/ACTB.jpg
- z Figure 1-Source Data 1/Figure 1-Source Data 1/original files/Fig 1C WI-38 OIS/BAFF.jpg
- z Figure 1-Source Data 1/Figure 1-Source Data 1/original files/Fig 1C WI-38 OIS/p21&DPP4 I.jpg
- z Figure 1-Source Data 1/Figure 1-Source Data 1/original files/Fig 1C WI-38 OIS/p21&DPP4 II.jpg
- z Figure 1-Source Data 1/Figure 1-Source Data 1/original files/Fig 1H/
- z Figure 1-Source Data 1/Figure 1-Source Data 1/original files/Fig 1H/ACTB.jpg
- z Figure 1-Source Data 1/Figure 1-Source Data 1/original files/Fig 1H/BAFF.jpg
- z Figure 1-Source Data 1/Figure 1-Source Data 1/original files/Fig 1H/Ponceau S.jpg
- z Figure 1-Source Data 1/Figure 1-Source Data 1/original files/Fig1C THP-1 DOX/
- z Figure 1-Source Data 1/Figure 1-Source Data 1/original files/Fig1C THP-1 DOX/ACTB unlabeled.jpg
- z Figure 1-Source Data 1/Figure 1-Source Data 1/original files/Fig1C THP-1 DOX/BAFF,p21,DPP4 unlabeled.jpg
- z Figure 1-Source Data 1/Figure 1-Source Data 1/original files/Fig1C THP-1 IR/
- z Figure 1-Source Data 1/Figure 1-Source Data 1/original files/Fig1C THP-1 IR/ACTB.jpg
- z Figure 1-Source Data 1/Figure 1-Source Data 1/original files/Fig1C THP-1 IR/BAFF.jpg
- z Figure 1-Source Data 1/Figure 1-Source Data 1/original files/Fig1C THP-1 IR/DPP4.jpg
- z Figure 1-Source Data 1/Figure 1-Source Data 1/original files/Fig1C THP-1 IR/p21.jpg
