# Supplementary material for: Pleiotropic effects of BAFF on the senescence-associated secretome and growth arrest
Source: eLife. 2023 Apr 21;12:e84238. doi: 10.7554/eLife.84238 (PMC10121226; doi:10.7554/eLife.84238)
Supplement: Figure 2—source data 1. [file elife-84238-fig2-data1.zip]

Archive with 2 entries (1 files):
- z Figure 2-Source Data 1/Figure 2-Source Data 1/
- z Figure 2-Source Data 1/Figure 2-Source Data 1/Figure 2-Source Data 1.xlsx
