# Supplementary material for: Pleiotropic effects of BAFF on the senescence-associated secretome and growth arrest
Source: eLife. 2023 Apr 21;12:e84238. doi: 10.7554/eLife.84238 (PMC10121226; doi:10.7554/eLife.84238)
Supplement: Figure 2—source data 2. [file elife-84238-fig2-data2.zip]

Archive with 8 entries (6 files):
- z Figure 2-Source Data 2/Figure 2-Source Data 2/
- z Figure 2-Source Data 2/Figure 2-Source Data 2/Figure 2 uncropped blots labeled.pdf
- z Figure 2-Source Data 2/Figure 2-Source Data 2/original files/
- z Figure 2-Source Data 2/Figure 2-Source Data 2/original files/IRF1&IRF2.jpg
- z Figure 2-Source Data 2/Figure 2-Source Data 2/original files/p21.jpg
- z Figure 2-Source Data 2/Figure 2-Source Data 2/original files/PARP1.jpg
- z Figure 2-Source Data 2/Figure 2-Source Data 2/original files/Ponceau S.jpg
- z Figure 2-Source Data 2/Figure 2-Source Data 2/original files/Tubulin.jpg
