# Supplementary material for: Pleiotropic effects of BAFF on the senescence-associated secretome and growth arrest
Source: eLife. 2023 Apr 21;12:e84238. doi: 10.7554/eLife.84238 (PMC10121226; doi:10.7554/eLife.84238)
Supplement: Figure 3—source data 1. [file elife-84238-fig3-data1.zip]

Archive with 3 entries (2 files):
- z Figure 3-Source Data 1/Figure 3-Source Data 1/
- z Figure 3-Source Data 1/Figure 3-Source Data 1/3_THP1_BAFFsi_comparison_BAFFsi_IR_vs_Ctrlsi_IR_all_results.xlsx
- z Figure 3-Source Data 1/Figure 3-Source Data 1/3_THP1_BAFFsi_comparison_Ctrlsi_IR_vs_Ctrlsi_Prolif_all_results.xlsx
