# Supplementary material for: Pleiotropic effects of BAFF on the senescence-associated secretome and growth arrest
Source: eLife. 2023 Apr 21;12:e84238. doi: 10.7554/eLife.84238 (PMC10121226; doi:10.7554/eLife.84238)
Supplement: Figure 3—source data 1. [file elife-84238-fig3-data1.zip › z Figure 3-Source Data 1/Figure 3-Source Data 1/3_THP1_BAFFsi_comparison_BAFFsi_IR_vs_Ctrlsi_IR_all_results.xlsx]

## Sheet: 3_THP1_BAFFsi_comparison_BAFFsi
Tracking_ID	baseMean	log2FoldChange	lfcSE	stat	pvalue	padj	MR3_1_THP_1Csi_Prolif_1_S1_COUNT	MR3_2_THP_1Csi_Prolif_2_S5_COUNT	MR3_3_THP_1_Csi_IR_1_S9_COUNT	MR3_4_THP_1_Csi_IR_2_S13_COUNT	MR3_5_THP_1_BAFFsi_IR_1_S2_COUNT	MR3_6_THP_1_BAFFsi_IR_2_S6_COUNT	HG19en82 Chromosome	HG19en82 Gene Start (bp)	HG19en82 Gene End (bp)	HG19en82 Gene Length	HG19en82 Strand	HG19en82 % GC Content	HG19en82 Cytoband	HG19en82 Gene Biotype	HG19en82 Gene Name	HG19en82 Description
ENSG00000179163	5670.07	-2.39656	0.0708784	-33.8123	1.3e-250	2.55e-246	1870	2226	12140	12007	2233	2790	chr1	24171567	24194784	2047	-	45.7	p36.11	protein_coding	FUCA1	fucosidase, alpha-L- 1, tissue [Source:HGNC Symbol;Acc:4006]
ENSG00000102524	3474.56	-2.72629	0.0850696	-32.0478	2.35e-225	2.31e-221	2164	2476	6869	6691	977	1270	chr13	108903588	108960832	3059	+	34.84	q33.3	protein_coding	TNFSF13B	tumor necrosis factor (ligand) superfamily, member 13b [Source:HGNC Symbol;Acc:11929]
ENSG00000173372	3756.84	-2.57129	0.0820676	-31.3314	1.74e-215	1.14e-211	791	1001	8744	8294	1474	1653	chr1	22962999	22966101	1272	+	56.78	p36.12	protein_coding	C1QA	complement component 1, q subcomponent, A chain [Source:HGNC Symbol;Acc:1241]
ENSG00000165029	4110.4	-2.30674	0.078832	-29.2615	3.21e-188	1.57e-184	5203	6312	5438	5250	1055	1310	chr9	107543283	107690518	11350	-	43.42	q31.1	protein_coding	ABCA1	ATP-binding cassette, sub-family A (ABC1), member 1 [Source:HGNC Symbol;Acc:29]
ENSG00000158714	6035.66	-2.14471	0.0741173	-28.9367	4.13e-184	1.62e-180	1376	1518	12821	13230	2887	3564	chr1	159796540	159807039	2996	+	49.75	q23.2	protein_coding	SLAMF8	SLAM family member 8 [Source:HGNC Symbol;Acc:21391]
ENSG00000257764	43781.5	-1.88581	0.066085	-28.5361	4.17e-179	1.36e-175	9668	10769	94972	87863	23760	30496	chr12	69747273	69748005	599	-	40.52	q15	antisense	RP11-1143G9.4
ENSG00000179388	3310.81	-2.26307	0.0854217	-26.4929	1.17e-154	3.28e-151	1146	1463	6698	7023	1382	1751	chr8	22545172	22550815	4855	-	55.71	p21.3	protein_coding	EGR3	early growth response 3 [Source:HGNC Symbol;Acc:3240]
ENSG00000163220	59246.1	-1.72417	0.069798	-24.7023	1.01e-134	2.47e-131	6536	8782	130555	119751	39034	43535	chr1	153330330	153333503	577	+	52.55	q21.3	protein_coding	S100A9	S100 calcium binding protein A9 [Source:HGNC Symbol;Acc:10499]
ENSG00000120738	25156.2	-1.66221	0.06962	-23.8755	5.5e-126	1.2e-122	29786	31985	32472	33198	10021	12729	chr5	137801179	137805004	3138	+	56.56	q31.2	protein_coding	EGR1	early growth response 1 [Source:HGNC Symbol;Acc:3238]
ENSG00000159189	2030.8	-2.55577	0.10952	-23.3362	1.9e-120	3.73e-117	164	267	4809	4819	788	1007	chr1	22970123	22974603	1335	+	54.68	p36.12	protein_coding	C1QC	complement component 1, q subcomponent, C chain [Source:HGNC Symbol;Acc:1245]
ENSG00000090382	146338	-1.86606	0.0802959	-23.2397	1.81e-119	3.22e-116	36455	35641	308931	297207	81387	100697	chr12	69742121	69748014	1764	+	36.61	q15	protein_coding	LYZ	lysozyme [Source:HGNC Symbol;Acc:6740]
ENSG00000164733	82232.9	-1.46704	0.0634608	-23.1173	3.1e-118	5.06e-115	39911	42980	144668	144931	52213	62332	chr8	11700033	11726957	7438	-	52.13	p23.1	protein_coding	CTSB	cathepsin B [Source:HGNC Symbol;Acc:2527]
ENSG00000188004	2318.01	-2.07693	0.0928354	-22.3721	7.35e-111	1.11e-107	629	721	4727	5010	1138	1388	chr1	159804264	159825137	2501	-	48.18	q23.2	protein_coding	C1orf204	chromosome 1 open reading frame 204 [Source:HGNC Symbol;Acc:27647]
ENSG00000197405	2645.27	-1.97541	0.0883789	-22.3516	1.17e-110	1.63e-107	3177	3873	3496	3366	855	1055	chr19	47793280	47825323	2951	+	49.69	q13.32	protein_coding	C5AR1	complement component 5a receptor 1 [Source:HGNC Symbol;Acc:1338]
ENSG00000169429	3958.52	-1.8519	0.0837922	-22.1011	3.08e-108	4.03e-105	320	331	8974	8350	2447	2790	chr4	74606223	74609433	2274	+	32.05	q13.3	protein_coding	IL8	interleukin 8 [Source:HGNC Symbol;Acc:6025]
ENSG00000038427	11652.1	1.39885	0.0645574	21.6683	4.08e-104	5e-101	705	778	9004	9012	23260	28767	chr5	82767284	82878122	14831	+	37.22	q14.2	protein_coding	VCAN	versican [Source:HGNC Symbol;Acc:2464]
ENSG00000067798	2855.67	-1.8263	0.0854863	-21.3637	2.91e-101	3.36e-98	1018	1225	5471	5685	1527	1920	chr12	78224685	78606790	11179	+	34.97	q21.2	protein_coding	NAV3	neuron navigator 3 [Source:HGNC Symbol;Acc:15998]
ENSG00000143546	24045.7	-1.25023	0.0610732	-20.4709	3.91e-93	4.26e-90	1995	2287	48902	45511	19956	23399	chr1	153362508	153363664	1006	-	54.11	q21.3	protein_coding	S100A8	S100 calcium binding protein A8 [Source:HGNC Symbol;Acc:10498]
ENSG00000138061	8801.89	-1.5531	0.0793009	-19.5848	2.08e-85	2.15e-82	967	1378	18713	17373	5964	7510	chr2	38294116	38337044	6011	-	44.41	p22.2	protein_coding	CYP1B1	cytochrome P450, family 1, subfamily B, polypeptide 1 [Source:HGNC Symbol;Acc:2597]
ENSG00000100985	7475.07	-1.35227	0.0695886	-19.4323	4.12e-84	4.03e-81	841	1121	14864	14670	5828	6809	chr20	44637547	44645200	2336	+	56.94	q13.12	protein_coding	MMP9	matrix metallopeptidase 9 (gelatinase B, 92kDa gelatinase, 92kDa type IV collagenase) [Source:HGNC Symbol;Acc:7176]
ENSG00000122877	1603.58	-1.94706	0.101446	-19.1931	4.23e-82	3.94e-79	369	451	3375	3329	880	1019	chr10	64571756	64679660	3689	-	42.64	q21.3	protein_coding	EGR2	early growth response 2 [Source:HGNC Symbol;Acc:3239]
ENSG00000100292	18069.8	-1.10503	0.0593727	-18.6118	2.58e-77	2.3e-74	3257	4070	33778	32399	15491	18115	chr22	35776354	35790207	2405	+	51.11	q12.3	protein_coding	HMOX1	heme oxygenase (decycling) 1 [Source:HGNC Symbol;Acc:5013]
ENSG00000125538	4111.35	-1.53445	0.0825707	-18.5834	4.38e-77	3.73e-74	465	497	8205	8670	2972	3387	chr2	113587328	113594480	3096	-	45.41	q13	protein_coding	IL1B	interleukin 1, beta [Source:HGNC Symbol;Acc:5992]
ENSG00000026751	12305.7	-1.28741	0.069854	-18.43	7.55e-76	6.16e-73	1425	1517	24015	24150	10091	11438	chr1	160709037	160724611	4604	+	44.04	q23.3	protein_coding	SLAMF7	SLAM family member 7 [Source:HGNC Symbol;Acc:21394]
ENSG00000170458	3339.3	-1.68752	0.0932292	-18.1007	3.14e-73	2.47e-70	1080	1444	6882	5965	2018	2336	chr5	140011313	140013286	1886	-	58.26	q31.3	protein_coding	CD14	CD14 molecule [Source:HGNC Symbol;Acc:1628]
ENSG00000173546	3632.48	1.44742	0.0838082	17.2706	7.83e-67	5.9e-64	778	1066	2555	2582	6889	8448	chr15	75966663	76005189	8290	-	59.29	q24.2	protein_coding	CSPG4	chondroitin sulfate proteoglycan 4 [Source:HGNC Symbol;Acc:2466]
ENSG00000091409	5523.84	1.16372	0.0714447	16.2885	1.19e-59	8.65e-57	2262	2553	4225	4172	9262	11329	chr2	173292082	173371181	6704	+	41.78	q31.1	protein_coding	ITGA6	integrin, alpha 6 [Source:HGNC Symbol;Acc:6142]
ENSG00000176046	4492.97	-1.19429	0.0753404	-15.852	1.36e-56	9.54e-54	5314	6452	5320	4987	2264	2657	chr16	28548606	28550495	1097	-	56.03	p11.2	protein_coding	NUPR1	nuclear protein, transcriptional regulator, 1 [Source:HGNC Symbol;Acc:29990]
ENSG00000249437	9902.06	-1.01236	0.0639	-15.8429	1.57e-56	1.06e-53	4116	4765	16117	16340	7882	9738	chr5	70264310	70320941	9513	-	43.19	q13.2	protein_coding	NAIP	NLR family, apoptosis inhibitory protein [Source:HGNC Symbol;Acc:7634]
ENSG00000125740	2262.22	-1.64688	0.104053	-15.8272	2.02e-56	1.32e-53	676	781	4164	4647	1307	1787	chr19	45971253	45978437	5553	+	57.58	q13.32	protein_coding	FOSB	FBJ murine osteosarcoma viral oncogene homolog B [Source:HGNC Symbol;Acc:3797]
ENSG00000182487	11271.9	-0.987488	0.0625278	-15.7928	3.49e-56	2.21e-53	2694	3224	19989	19364	10116	11543	chr7	72634611	72649979	1950	+	54.17	q11.23	pseudogene	NCF1B	neutrophil cytosolic factor 1B pseudogene [Source:HGNC Symbol;Acc:32522]
ENSG00000232810	7684.92	-1.14702	0.0730684	-15.6978	1.56e-55	9.59e-53	3608	3884	12684	12868	5812	6794	chr6	31543344	31546113	1676	+	52.82	p21.33	protein_coding	TNF	tumor necrosis factor [Source:HGNC Symbol;Acc:11892]
ENSG00000006075	10492.7	-1.05277	0.0670916	-15.6916	1.73e-55	1.03e-52	651	696	19829	19972	9698	11256	chr17	34415602	34417515	1494	-	52.19	q12	protein_coding	CCL3	chemokine (C-C motif) ligand 3 [Source:HGNC Symbol;Acc:10627]
ENSG00000117984	85739.7	-0.94417	0.060423	-15.626	4.84e-55	2.79e-52	45558	59984	130674	128680	67863	79388	chr11	1773982	1785222	2999	-	64.35	p15.5	protein_coding	CTSD	cathepsin D [Source:HGNC Symbol;Acc:2529]
ENSG00000104267	106648	-0.842326	0.0542037	-15.54	1.86e-54	1.04e-51	169999	212818	82917	80979	45882	54003	chr8	86376081	86393722	2123	+	38.7	q21.2	protein_coding	CA2	carbonic anhydrase II [Source:HGNC Symbol;Acc:1373]
ENSG00000134028	19426.7	-0.966267	0.0622074	-15.533	2.07e-54	1.13e-51	3689	4101	35038	33927	17336	21306	chr8	24241798	24263526	2438	+	36.35	p21.2	protein_coding	ADAMDEC1	ADAM-like, decysin 1 [Source:HGNC Symbol;Acc:16299]
ENSG00000179978	6159.95	-1.02062	0.0691324	-14.7633	2.53e-49	1.34e-46	2619	3029	9948	10203	4910	5959	chr5	69390202	69424261	3828	-	42.48	q13.2	pseudogene	RP11-1319K7.1
ENSG00000205221	1376.89	-2.02326	0.138722	-14.585	3.5e-48	1.81e-45	3126	3401	673	753	182	201	chr2	36923833	37041935	3710	+	43.29	p22.2	protein_coding	VIT	vitrin [Source:HGNC Symbol;Acc:12697]
ENSG00000250644	35712.9	-0.955814	0.0656009	-14.5701	4.35e-48	2.19e-45	18532	24853	54665	54035	28534	32625	chr11	1768897	1780281	1136	-	64.63	p15.5	protein_coding	RP11-295K3.1
ENSG00000165178	11309.7	-0.955162	0.0656051	-14.5593	5.1e-48	2.5e-45	2613	3251	20092	19149	10408	11660	chr7	74572445	74587848	1892	-	54.17	q11.23	pseudogene	NCF1C	neutrophil cytosolic factor 1C pseudogene [Source:HGNC Symbol;Acc:32523]
ENSG00000137801	676.001	-2.20326	0.154781	-14.2347	5.58e-46	2.67e-43	273	314	1288	1448	316	331	chr15	39873280	39891667	10870	+	43.51	q14	protein_coding	THBS1	thrombospondin 1 [Source:HGNC Symbol;Acc:11785]
ENSG00000163563	12697.3	-0.836133	0.0595839	-14.0329	9.81e-45	4.58e-42	6042	7392	19638	19060	10766	12941	chr1	158801107	158819296	2059	+	34.65	q23.1	protein_coding	MNDA	myeloid cell nuclear differentiation antigen [Source:HGNC Symbol;Acc:7183]
ENSG00000151790	2424.86	-1.22793	0.0875381	-14.0274	1.06e-44	4.72e-42	654	832	4445	4343	1895	2203	chr4	156775890	156841558	5264	+	36.51	q32.1	protein_coding	TDO2	tryptophan 2,3-dioxygenase [Source:HGNC Symbol;Acc:11708]
ENSG00000158517	16419.8	-0.850583	0.0606316	-14.0287	1.04e-44	4.72e-42	3051	3808	28696	27846	15961	18259	chr7	74188309	74203659	3462	+	54.22	q11.23	protein_coding	NCF1	neutrophil cytosolic factor 1 [Source:HGNC Symbol;Acc:7660]
ENSG00000111961	13171.3	-0.889815	0.0635535	-14.001	1.54e-44	6.69e-42	8054	9143	19874	18791	10319	12509	chr6	148593440	148873186	8598	+	43.29	q24.3	protein_coding	SASH1	SAM and SH3 domain containing 1 [Source:HGNC Symbol;Acc:19182]
ENSG00000170345	44981.7	-0.790318	0.0564592	-13.998	1.6e-44	6.83e-42	16477	20890	70572	71021	40899	48608	chr14	75745477	75748933	3238	+	53.92	q24.3	protein_coding	FOS	FBJ murine osteosarcoma viral oncogene homolog [Source:HGNC Symbol;Acc:3796]
ENSG00000224298	8201.44	-1.05207	0.0757463	-13.8894	7.34e-44	3.06e-41	558	551	15419	15647	7550	8818	chr17	34400226	34417480	1706	+	43.49	q12	antisense	AC069363.1
ENSG00000116985	17131.1	-0.792049	0.0584893	-13.5418	8.86e-42	3.62e-39	19153	23434	18414	18733	10680	12782	chr1	40222854	40254533	5143	-	55.56	p34.2	protein_coding	BMP8B	bone morphogenetic protein 8b [Source:HGNC Symbol;Acc:1075]
ENSG00000114999	3679.87	-1.25637	0.0934027	-13.4511	3.03e-41	1.21e-38	4613	5223	4064	4334	1616	2252	chr2	113239731	113299316	15732	+	42.38	q13	protein_coding	TTL	tubulin tyrosine ligase [Source:HGNC Symbol;Acc:21586]
ENSG00000018280	681.86	-2.01967	0.151193	-13.3582	1.06e-40	4.16e-38	669	783	1088	964	246	308	chr2	219246752	219261617	8676	+	55.34	q35	protein_coding	SLC11A1	solute carrier family 11 (proton-coupled divalent metal ion transporter), member 1 [Source:HGNC Symbol;Acc:10907]
ENSG00000108700	1105.84	-1.62275	0.121571	-13.3481	1.21e-40	4.67e-38	6	8	2306	2477	766	934	chr17	32646055	32648421	1261	+	44.82	q12	protein_coding	CCL8	chemokine (C-C motif) ligand 8 [Source:HGNC Symbol;Acc:10635]
ENSG00000108691	3198.91	-1.10323	0.082884	-13.3106	2.01e-40	7.58e-38	150	180	6011	6312	2837	3440	chr17	32582304	32584222	1137	+	45.49	q12	protein_coding	CCL2	chemokine (C-C motif) ligand 2 [Source:HGNC Symbol;Acc:10618]
ENSG00000185650	3089.95	-1.12364	0.0847297	-13.2614	3.87e-40	1.43e-37	1280	1416	5121	5306	2415	2813	chr14	69254377	69263190	6676	-	53.39	q24.1	protein_coding	ZFP36L1	ZFP36 ring finger protein-like 1 [Source:HGNC Symbol;Acc:1107]
ENSG00000112096	25679.5	-0.762281	0.0579747	-13.1485	1.74e-39	6.3e-37	9676	11906	41210	38900	23278	28406	chr6	160090089	160183561	18985	-	42.3	q25.3	protein_coding	SOD2	superoxide dismutase 2, mitochondrial [Source:HGNC Symbol;Acc:11180]
ENSG00000120129	4008.02	-1.03328	0.078881	-13.0993	3.32e-39	1.18e-36	582	684	7089	7574	3563	4274	chr5	172195093	172198198	2019	-	52.99	q35.1	protein_coding	DUSP1	dual specificity phosphatase 1 [Source:HGNC Symbol;Acc:3064]
ENSG00000204044	1763.89	-1.25036	0.0967961	-12.9174	3.59e-38	1.26e-35	219	265	3387	3426	1419	1714	chr20	44642141	44650712	2242	-	50.06	q13.12	antisense	RP11-465L10.10
ENSG00000179630	7276.93	-0.902249	0.0708543	-12.7339	3.83e-37	1.32e-34	2597	3280	12162	11496	6090	7789	chr13	44453420	44468068	4550	+	36.87	q14.11	protein_coding	LACC1	laccase (multicopper oxidoreductase) domain containing 1 [Source:HGNC Symbol;Acc:26789]
ENSG00000197262	3212.73	-1.03228	0.0811514	-12.7204	4.55e-37	1.54e-34	75	81	6203	6090	3012	3557	chr17	34639793	34641846	2054	+	49.12	q12	protein_coding	CCL4L2	chemokine (C-C motif) ligand 4-like 2 [Source:HGNC Symbol;Acc:24066]
ENSG00000251634	5243.32	-0.936313	0.0738743	-12.6744	8.2e-37	2.72e-34	2291	2616	8166	8588	4330	5251	chr5	70398725	70424580	2851	-	42.45	q13.2	pseudogene	RP11-1280N14.3
ENSG00000173083	5397.88	-0.872275	0.0690794	-12.6271	1.5e-36	4.89e-34	2259	2718	8482	8556	4610	5573	chr4	84213614	84256306	4721	-	41.22	q21.23	protein_coding	HPSE	heparanase [Source:HGNC Symbol;Acc:5164]
ENSG00000167680	600.367	-1.94417	0.154124	-12.6143	1.76e-36	5.66e-34	232	297	1228	1118	300	367	chr19	4542600	4559820	4423	-	57.85	p13.3	protein_coding	SEMA6B	sema domain, transmembrane domain (TM), and cytoplasmic domain, (semaphorin) 6B [Source:HGNC Symbol;Acc:10739]
ENSG00000163453	13837.1	0.807907	0.0640763	12.6085	1.9e-36	5.99e-34	10250	13159	10790	10171	18350	21756	chr4	57896939	57976551	1932	-	42.44	q12	protein_coding	IGFBP7	insulin-like growth factor binding protein 7 [Source:HGNC Symbol;Acc:5476]
ENSG00000106789	2042	-1.23231	0.0986714	-12.4891	8.57e-36	2.67e-33	2038	2191	2705	2733	1160	1370	chr9	100883257	100954922	5717	-	49.15	q22.33	protein_coding	CORO2A	coronin, actin binding protein, 2A [Source:HGNC Symbol;Acc:2255]
ENSG00000216490	29283.1	-0.680586	0.0557951	-12.198	3.19e-34	9.76e-32	3305	4031	50309	49031	31245	36453	chr19	18283972	18288927	2481	+	56.8	p13.11	protein_coding	IFI30	interferon, gamma-inducible protein 30 [Source:HGNC Symbol;Acc:5398]
ENSG00000122862	76522.1	-0.685306	0.0565212	-12.1248	7.81e-34	2.35e-31	60667	69199	100058	95887	60192	73135	chr10	70847862	70864567	1220	+	42.48	q22.1	protein_coding	SRGN	serglycin [Source:HGNC Symbol;Acc:9361]
ENSG00000123384	3085.34	-1.07539	0.0891133	-12.0676	1.57e-33	4.65e-31	1893	2563	4501	4704	2201	2572	chr12	57522276	57607134	20839	+	56.25	q13.3	protein_coding	LRP1	low density lipoprotein receptor-related protein 1 [Source:HGNC Symbol;Acc:6692]
ENSG00000205020	3022.9	-0.997017	0.0827095	-12.0544	1.84e-33	5.38e-31	63	68	5783	5700	2895	3391	chr17	34538310	34540280	1426	+	49.11	q12	protein_coding	CCL4L1	chemokine (C-C motif) ligand 4-like 1 [Source:HGNC Symbol;Acc:10631]
ENSG00000245067	3254.37	0.995675	0.0826137	12.0522	1.89e-33	5.44e-31	2315	2860	2332	2296	4765	5295	chr4	57975928	58071676	1740	+	43.22	q12	antisense	IGFBP7-AS1	IGFBP7 antisense RNA 1 [Source:HGNC Symbol;Acc:40296]
ENSG00000256515	6091.56	-0.910055	0.0757318	-12.0168	2.9e-33	8.24e-31	206	309	11566	10958	5971	7134	chr17	34522268	34524157	1469	-	52.7	q12	protein_coding	CCL3L3	chemokine (C-C motif) ligand 3-like 3 [Source:HGNC Symbol;Acc:30554]
ENSG00000235027	10212.2	-0.921857	0.0767788	-12.0067	3.28e-33	9.18e-31	5283	7387	15567	15123	7916	9825	chr11	1781578	1783716	2015	+	63.53	p15.5	antisense	AC068580.6
ENSG00000146070	393.373	-2.33371	0.194967	-11.9698	5.12e-33	1.41e-30	48	46	866	944	191	200	chr6	46671938	46703430	2965	-	40.97	p12.3	protein_coding	PLA2G7	phospholipase A2, group VII (platelet-activating factor acetylhydrolase, plasma) [Source:HGNC Symbol;Acc:9040]
ENSG00000136048	2252.56	-1.06697	0.0895559	-11.9141	1e-32	2.72e-30	1577	1819	3272	3331	1568	1879	chr12	102271129	102405908	4061	+	41.46	q23.2	protein_coding	DRAM1	DNA-damage regulated autophagy modulator 1 [Source:HGNC Symbol;Acc:25645]
ENSG00000138413	20939.2	-0.715815	0.0612095	-11.6945	1.36e-31	3.65e-29	29379	33133	19533	18786	11688	13809	chr2	209100951	209130798	4721	-	41.27	q34	protein_coding	IDH1	isocitrate dehydrogenase 1 (NADP+), soluble [Source:HGNC Symbol;Acc:5382]
ENSG00000184678	1664.41	-1.20283	0.103131	-11.6631	1.97e-31	5.21e-29	412	467	3052	3036	1383	1498	chr1	149856010	149858232	2223	-	47.95	q21.2	protein_coding	HIST2H2BE	histone cluster 2, H2be [Source:HGNC Symbol;Acc:4760]
ENSG00000082397	1976.35	-1.06822	0.0921269	-11.5951	4.36e-31	1.14e-28	647	796	3437	3336	1602	1931	chr18	5392383	5630699	10975	-	39.83	p11.31	protein_coding	EPB41L3	erythrocyte membrane protein band 4.1-like 3 [Source:HGNC Symbol;Acc:3380]
ENSG00000173369	447.51	-2.32726	0.201409	-11.5549	6.97e-31	1.8e-28	36	20	1110	989	190	270	chr1	22979255	22988031	1601	+	51.13	p36.12	protein_coding	C1QB	complement component 1, q subcomponent, B chain [Source:HGNC Symbol;Acc:1242]
ENSG00000269404	1087.73	1.3592	0.117813	11.5369	8.59e-31	2.19e-28	691	828	689	665	1680	2127	chr19	50922195	50934570	4281	+	54.35	q13.33	protein_coding	SPIB	Spi-B transcription factor (Spi-1/PU.1 related) [Source:HGNC Symbol;Acc:11242]
ENSG00000169403	2412.15	-1.10524	0.095851	-11.5308	9.22e-31	2.32e-28	523	559	4344	4419	1923	2550	chr1	28473677	28520447	4706	-	48	p35.3	protein_coding	PTAFR	platelet-activating factor receptor [Source:HGNC Symbol;Acc:9582]
ENSG00000133048	188796	-0.711818	0.0618768	-11.5038	1.26e-30	3.13e-28	142914	155944	246494	252417	152787	180130	chr1	203148059	203155877	3408	-	54.78	q32.1	protein_coding	CHI3L1	chitinase 3-like 1 (cartilage glycoprotein-39) [Source:HGNC Symbol;Acc:1932]
ENSG00000205021	6430.2	-0.881313	0.0770627	-11.4363	2.75e-30	6.75e-28	201	308	12209	11424	6409	7614	chr17	34623842	34625731	1469	-	52.65	q12	protein_coding	CCL3L1	chemokine (C-C motif) ligand 3-like 1 [Source:HGNC Symbol;Acc:10628]
ENSG00000139572	1739.76	-1.21171	0.107109	-11.3128	1.13e-29	2.74e-27	2041	2278	1975	2172	914	1041	chr12	54756229	54758271	2043	-	50.76	q13.13	protein_coding	GPR84	G protein-coupled receptor 84 [Source:HGNC Symbol;Acc:4535]
ENSG00000257743	306.653	-2.52221	0.224724	-11.2236	3.12e-29	7.46e-27	32	38	667	777	111	166	chr7	141811549	141922124	8162	+	38.53	q34	protein_coding	RP11-1220K2.2	Putative inactive maltase-glucoamylase-like protein LOC93432 [Source:UniProtKB/Swiss-Prot;Acc:Q2M2H8]
ENSG00000196562	1528.61	-1.1469	0.102381	-11.2023	3.97e-29	9.39e-27	657	815	2511	2589	1164	1352	chr20	46285092	46415360	6657	-	50.48	q13.13	protein_coding	SULF2	sulfatase 2 [Source:HGNC Symbol;Acc:20392]
ENSG00000071967	1575.83	-1.18611	0.106072	-11.1821	4.99e-29	1.16e-26	1673	2038	1994	1886	807	1064	chr2	172378757	172414643	5176	+	41.28	q31.1	protein_coding	CYBRD1	cytochrome b reductase 1 [Source:HGNC Symbol;Acc:20797]
ENSG00000142156	4420.58	-0.854486	0.0765661	-11.1601	6.39e-29	1.47e-26	1964	2243	7099	6710	3899	4434	chr21	47401651	47424964	5340	+	64.67	q22.3	protein_coding	COL6A1	collagen, type VI, alpha 1 [Source:HGNC Symbol;Acc:2211]
ENSG00000095794	1359.17	-1.19128	0.106757	-11.1587	6.49e-29	1.48e-26	1022	1212	2013	1962	882	1019	chr10	35415719	35501886	5695	+	39.22	p11.21	protein_coding	CREM	cAMP responsive element modulator [Source:HGNC Symbol;Acc:2352]
ENSG00000071073	5004.33	-0.825234	0.0742502	-11.1142	1.07e-28	2.4e-26	3117	3978	7197	6948	3875	4872	chr2	99235569	99347589	9630	-	40.01	q11.2	protein_coding	MGAT4A	mannosyl (alpha-1,3-)-glycoprotein beta-1,4-N-acetylglucosaminyltransferase, isozyme A [Source:HGNC Symbol;Acc:7047]
ENSG00000267519	1349.68	-1.24809	0.112304	-11.1135	1.08e-28	2.4e-26	676	827	2115	2350	938	1118	chr19	13945330	13947173	1844	-	55.53	p13.13	lincRNA	MIR24-2	microRNA 24-2 [Source:HGNC Symbol;Acc:31608]
ENSG00000268173	32072.6	-0.63409	0.0572254	-11.0806	1.56e-28	3.43e-26	7031	8062	52379	51038	33585	39201	chr19	18263968	18288927	5142	+	57.21	p13.11	protein_coding	PIK3R2	PIK3R2 protein [Source:UniProtKB/TrEMBL;Acc:Q96CK7]
ENSG00000104093	16139.5	-0.725059	0.0658315	-11.0139	3.28e-28	7.14e-26	10708	13645	21623	21979	12629	16314	chr15	51739908	51915030	13807	-	36.95	q21.2	protein_coding	DMXL2	Dmx-like 2 [Source:HGNC Symbol;Acc:2938]
ENSG00000140368	2917.84	-1.02628	0.0936978	-10.9531	6.42e-28	1.38e-25	3418	4357	3271	3109	1452	1991	chr15	77285700	77329673	4468	+	56.51	q24.3	protein_coding	PSTPIP1	proline-serine-threonine phosphatase interacting protein 1 [Source:HGNC Symbol;Acc:9580]
ENSG00000232973	926.722	-1.43084	0.130945	-10.927	8.57e-28	1.83e-25	146	141	1808	1876	671	825	chr2	38302791	38408997	4138	+	42.85	p22.2	antisense	CYP1B1-AS1	CYP1B1 antisense RNA 1 [Source:HGNC Symbol;Acc:28543]
ENSG00000075420	16168	-0.648813	0.0597837	-10.8527	1.94e-27	4.08e-25	13561	15730	20186	19763	12481	15419	chr3	171757418	172119455	13299	+	39.76	q26.31	protein_coding	FNDC3B	fibronectin type III domain containing 3B [Source:HGNC Symbol;Acc:24670]
ENSG00000167995	167391	-0.70788	0.065995	-10.7263	7.66e-27	1.6e-24	127478	135123	221179	221914	136644	159700	chr11	61717293	61732987	8930	+	52.16	q12.3	protein_coding	BEST1	bestrophin 1 [Source:HGNC Symbol;Acc:12703]
ENSG00000183558	3334.07	-1.16908	0.109167	-10.7091	9.23e-27	1.88e-24	803	1180	6466	5520	2838	2954	chr1	149813505	149814478	974	-	60.88	q21.2	protein_coding	HIST2H2AA3	histone cluster 2, H2aa3 [Source:HGNC Symbol;Acc:4736]
ENSG00000203812	3263.81	-1.18826	0.110946	-10.7103	9.11e-27	1.88e-24	732	1097	6415	5440	2753	2903	chr1	149822643	149823191	549	+	61.75	q21.2	protein_coding	HIST2H2AA4	histone cluster 2, H2aa4 [Source:HGNC Symbol;Acc:29668]
ENSG00000149516	1179.74	-1.35904	0.127447	-10.6636	1.51e-26	3.04e-24	2074	2328	975	929	396	412	chr11	59824060	59838601	2095	+	39.18	q12.1	protein_coding	MS4A3	membrane-spanning 4-domains, subfamily A, member 3 (hematopoietic cell-specific) [Source:HGNC Symbol;Acc:7317]
ENSG00000177706	2778.36	-0.895091	0.0839693	-10.6597	1.57e-26	3.14e-24	2664	3280	3443	3324	1840	2134	chr7	192969	300711	4629	+	60.17	p22.3	protein_coding	FAM20C	family with sequence similarity 20, member C [Source:HGNC Symbol;Acc:22140]
ENSG00000074706	8511.42	-0.698787	0.0658129	-10.6178	2.46e-26	4.88e-24	6242	7140	11505	10985	6909	8239	chr6	154475631	154677926	8474	-	40.14	q25.2	protein_coding	IPCEF1	interaction protein for cytohesin exchange factors 1 [Source:HGNC Symbol;Acc:21204]
ENSG00000104763	21890.4	-0.620548	0.0585073	-10.6063	2.78e-26	5.46e-24	20216	23101	25909	25670	16676	20015	chr8	17913934	17942494	5051	-	40.82	p22	protein_coding	ASAH1	N-acylsphingosine amidohydrolase (acid ceramidase) 1 [Source:HGNC Symbol;Acc:735]
ENSG00000196189	16200.2	-0.618703	0.0585005	-10.576	3.85e-26	7.47e-24	14426	16967	19262	19290	12385	15093	chr1	156117157	156147543	6676	+	51.59	q22	protein_coding	SEMA4A	sema domain, immunoglobulin domain (Ig), transmembrane domain (TM) and short cytoplasmic domain, (semaphorin) 4A [Source:HGNC Symbol;Acc:10729]
ENSG00000028137	10747.4	-0.639489	0.0605112	-10.5681	4.19e-26	8.05e-24	4585	5540	15947	15879	10218	12115	chr1	12227060	12269285	3766	+	55.39	p36.22	protein_coding	TNFRSF1B	tumor necrosis factor receptor superfamily, member 1B [Source:HGNC Symbol;Acc:11917]
ENSG00000136068	20380.6	0.623566	0.0590109	10.567	4.24e-26	8.07e-24	18525	21161	15741	15690	24210	28726	chr3	57994127	58157982	13956	+	46.61	p14.3	protein_coding	FLNB	filamin B, beta [Source:HGNC Symbol;Acc:3755]
ENSG00000135094	4700.09	-0.777078	0.073697	-10.5442	5.4e-26	1.02e-23	801	1015	7969	8005	4740	5436	chr12	113830250	113864106	3006	-	50.05	q24.13	protein_coding	SDS	serine dehydratase [Source:HGNC Symbol;Acc:10691]
ENSG00000067082	9882.9	-0.675312	0.0643087	-10.5011	8.54e-26	1.59e-23	5074	5748	14448	14216	8859	10783	chr10	3818188	3827473	6139	-	48.08	p15.1	protein_coding	KLF6	Kruppel-like factor 6 [Source:HGNC Symbol;Acc:2235]
ENSG00000105612	14984.2	-0.609622	0.0581677	-10.4804	1.06e-25	1.97e-23	12629	15324	18176	18029	11888	14045	chr19	12986025	12992282	2389	-	52.62	p13.2	protein_coding	DNASE2	deoxyribonuclease II, lysosomal [Source:HGNC Symbol;Acc:2960]
ENSG00000116990	6610.68	-0.705162	0.0673089	-10.4765	1.11e-25	2.03e-23	6379	7420	7886	7639	4727	5688	chr1	40361098	40367928	5065	-	53.68	p34.2	protein_coding	MYCL	v-myc avian myelocytomatosis viral oncogene lung carcinoma derived homolog [Source:HGNC Symbol;Acc:7555]
ENSG00000147257	2936.99	0.879276	0.084104	10.4546	1.4e-25	2.53e-23	1991	2503	2225	2238	4201	4756	chrX	132669773	133119922	2711	-	39.66	q26.2	protein_coding	GPC3	glypican 3 [Source:HGNC Symbol;Acc:4451]
ENSG00000136928	621.274	-1.58831	0.152718	-10.4003	2.47e-25	4.44e-23	122	128	1210	1290	429	478	chr9	101050391	101471479	6007	-	45.69	q22.33	protein_coding	GABBR2	gamma-aminobutyric acid (GABA) B receptor, 2 [Source:HGNC Symbol;Acc:4507]
ENSG00000198356	6385.18	-0.691125	0.0666024	-10.3769	3.16e-25	5.63e-23	6116	7409	7485	7355	4581	5469	chr19	12847953	12859137	1652	+	53.33	p13.2	protein_coding	ASNA1	arsA arsenite transporter, ATP-binding, homolog 1 (bacterial) [Source:HGNC Symbol;Acc:752]
ENSG00000107798	14136.9	-0.62901	0.0606538	-10.3705	3.38e-25	5.96e-23	8923	10988	19460	18559	12062	14851	chr10	90973326	91174314	4940	-	41.43	q23.31	protein_coding	LIPA	lipase A, lysosomal acid, cholesterol esterase [Source:HGNC Symbol;Acc:6617]
ENSG00000113070	2647.53	-0.965411	0.0931986	-10.3586	3.82e-25	6.69e-23	2362	2601	3357	3615	1822	2076	chr5	139712428	139726216	3018	-	49.99	q31.3	protein_coding	HBEGF	heparin-binding EGF-like growth factor [Source:HGNC Symbol;Acc:3059]
ENSG00000107566	12997.1	-0.729791	0.0716977	-10.1787	2.47e-24	4.28e-22	16449	17720	13104	13429	8172	9287	chr10	101909851	101948091	5792	-	38.56	q24.31	protein_coding	ERLIN1	ER lipid raft associated 1 [Source:HGNC Symbol;Acc:16947]
ENSG00000139132	1831.21	-0.972251	0.0955694	-10.1732	2.61e-24	4.49e-22	956	1149	2841	2822	1398	1765	chr12	32552463	32798984	10629	+	40.83	p11.21	protein_coding	FGD4	FYVE, RhoGEF and PH domain containing 4 [Source:HGNC Symbol;Acc:19125]
ENSG00000104921	1314.19	1.2072	0.119531	10.0995	5.55e-24	9.47e-22	879	889	872	905	2088	2391	chr19	7753644	7767032	2367	-	53.51	p13.2	protein_coding	FCER2	Fc fragment of IgE, low affinity II, receptor for (CD23) [Source:HGNC Symbol;Acc:3612]
ENSG00000073756	669.856	-1.48518	0.148354	-10.011	1.36e-23	2.3e-21	222	314	1267	1201	451	511	chr1	186640923	186649559	5269	-	34.87	q31.1	protein_coding	PTGS2	prostaglandin-endoperoxide synthase 2 (prostaglandin G/H synthase and cyclooxygenase) [Source:HGNC Symbol;Acc:9605]
ENSG00000009950	1362.86	-1.17477	0.117492	-9.99875	1.54e-23	2.59e-21	2540	2979	912	932	424	467	chr7	73007524	73038873	4815	-	56.25	q11.23	protein_coding	MLXIPL	MLX interacting protein-like [Source:HGNC Symbol;Acc:12744]
ENSG00000174837	1132.53	-1.20616	0.121035	-9.96543	2.16e-23	3.59e-21	315	426	2054	2002	925	989	chr19	6887577	6940470	3707	+	44.41	p13.3	protein_coding	EMR1	egf-like module containing, mucin-like, hormone receptor-like 1 [Source:HGNC Symbol;Acc:3336]
ENSG00000110042	6620.57	0.697257	0.0701328	9.94195	2.73e-23	4.5e-21	793	870	7077	6832	11342	13296	chr11	58938903	58976060	6072	+	47.6	q12.1	protein_coding	DTX4	deltex homolog 4 (Drosophila) [Source:HGNC Symbol;Acc:29151]
ENSG00000132334	7352.54	-0.68026	0.0685587	-9.9223	3.33e-23	5.44e-21	4912	5548	10194	9770	6128	7508	chr10	129705325	129884119	11299	+	47.89	q26.2	protein_coding	PTPRE	protein tyrosine phosphatase, receptor type, E [Source:HGNC Symbol;Acc:9669]
ENSG00000149131	986.15	-1.28034	0.129113	-9.91638	3.53e-23	5.72e-21	104	135	1837	2015	830	898	chr11	57364860	57382326	3603	+	47.51	q12.1	protein_coding	SERPING1	serpin peptidase inhibitor, clade G (C1 inhibitor), member 1 [Source:HGNC Symbol;Acc:1228]
ENSG00000095383	1617.79	-1.18923	0.119983	-9.91163	3.71e-23	5.95e-21	533	783	2877	2736	1130	1578	chr9	100961311	101017915	3563	-	48.96	q22.33	protein_coding	TBC1D2	TBC1 domain family, member 2 [Source:HGNC Symbol;Acc:18026]
ENSG00000117594	3171.98	-0.79864	0.0812726	-9.82668	8.64e-23	1.38e-20	2064	2556	4555	4275	2499	3056	chr1	209859510	209908295	1526	+	40.88	q32.2	protein_coding	HSD11B1	hydroxysteroid (11-beta) dehydrogenase 1 [Source:HGNC Symbol;Acc:5208]
ENSG00000117600	496.465	1.64099	0.167117	9.8194	9.29e-23	1.47e-20	264	294	270	295	874	1054	chr1	99729509	99775146	5540	+	36.26	p21.2	protein_coding	LPPR4	Lipid phosphate phosphatase-related protein type 4 [Source:UniProtKB/Swiss-Prot;Acc:Q7Z2D5]
ENSG00000165801	1920.45	0.959204	0.0977356	9.81427	9.77e-23	1.53e-20	1583	2082	1304	1283	2538	2956	chr14	21538429	21558399	8189	+	53.84	q11.2	protein_coding	ARHGEF40	Rho guanine nucleotide exchange factor (GEF) 40 [Source:HGNC Symbol;Acc:25516]
ENSG00000074416	1350.07	-1.07754	0.109822	-9.81174	1e-22	1.56e-20	223	242	2421	2542	1189	1380	chr3	127407909	127542051	10056	-	49.31	q21.3	protein_coding	MGLL	monoglyceride lipase [Source:HGNC Symbol;Acc:17038]
ENSG00000183019	5052.66	-0.72498	0.0752758	-9.63099	5.92e-22	9.13e-20	5825	6791	5238	5482	3146	3962	chr19	7741514	7744712	1906	+	55.05	p13.2	protein_coding	C19orf59	chromosome 19 open reading frame 59 [Source:HGNC Symbol;Acc:27291]
ENSG00000182676	13745.2	-0.640713	0.0672436	-9.52824	1.6e-21	2.41e-19	12816	16190	16400	15215	10423	11685	chr17	79791368	79792926	1449	-	61.19	q25.3	protein_coding	PPP1R27	protein phosphatase 1, regulatory subunit 27 [Source:HGNC Symbol;Acc:16813]
ENSG00000224916	17349.6	0.707105	0.0742059	9.52896	1.59e-21	2.41e-19	12432	13077	14167	14563	24125	27021	chr19	45445495	45452822	1829	+	54.07	q13.32	protein_coding	APOC4-APOC2	APOC4-APOC2 readthrough (NMD candidate) [Source:HGNC Symbol;Acc:44426]
ENSG00000234906	17394.6	0.706271	0.0741306	9.52739	1.61e-21	2.41e-19	12440	13087	14219	14613	24191	27108	chr19	45449243	45452822	1312	+	53.32	q13.32	protein_coding	APOC2	apolipoprotein C-II [Source:HGNC Symbol;Acc:609]
ENSG00000267467	17349.6	0.707105	0.0742059	9.52896	1.59e-21	2.41e-19	12432	13077	14167	14563	24125	27021	chr19	45445495	45452820	1953	+	54.08	q13.32	protein_coding	APOC4	apolipoprotein C-IV [Source:HGNC Symbol;Acc:611]
ENSG00000171246	8008.44	-0.644091	0.0681198	-9.45527	3.22e-21	4.78e-19	476	630	13630	13786	8587	10626	chr17	78440948	78451643	6703	-	60.76	q25.3	protein_coding	NPTX1	neuronal pentraxin I [Source:HGNC Symbol;Acc:7952]
ENSG00000124107	10245.2	-0.58221	0.0618254	-9.417	4.64e-21	6.84e-19	9734	11439	11739	11657	7845	9232	chr20	43880880	43883205	596	-	51.29	q13.12	protein_coding	SLPI	secretory leukocyte peptidase inhibitor [Source:HGNC Symbol;Acc:11092]
ENSG00000244405	4002.99	-0.779265	0.0832729	-9.35797	8.13e-21	1.19e-18	5605	6513	3678	3677	2254	2412	chr3	185764097	185828107	5802	-	42.69	q27.2	protein_coding	ETV5	ets variant 5 [Source:HGNC Symbol;Acc:3494]
ENSG00000145358	496.948	-1.53014	0.164381	-9.30848	1.3e-20	1.88e-18	126	146	1009	922	339	391	chr4	101107027	101111939	2994	-	43.05	q24	protein_coding	DDIT4L	DNA-damage-inducible transcript 4-like [Source:HGNC Symbol;Acc:30555]
ENSG00000091986	185.832	2.52648	0.271589	9.30261	1.37e-20	1.96e-18	20	22	74	78	424	536	chr3	112323407	112368377	5305	-	40.42	q13.2	protein_coding	CCDC80	coiled-coil domain containing 80 [Source:HGNC Symbol;Acc:30649]
ENSG00000156234	2682.41	0.870213	0.0935454	9.30257	1.37e-20	1.96e-18	52	94	2769	2632	4742	6085	chr4	78432907	78532988	1431	+	40.75	q21.1	protein_coding	CXCL13	chemokine (C-X-C motif) ligand 13 [Source:HGNC Symbol;Acc:10639]
ENSG00000128016	21726.7	-0.553213	0.0594862	-9.29985	1.41e-20	2e-18	12000	13636	30062	29851	20585	24016	chr19	39897453	39900052	2010	+	59.08	q13.2	protein_coding	ZFP36	ZFP36 ring finger protein [Source:HGNC Symbol;Acc:12862]
ENSG00000167996	236179	-0.650282	0.0700524	-9.28279	1.65e-20	2.33e-18	175870	182568	312137	310274	201802	231012	chr11	61727190	61735132	2030	-	50.42	q12.3	protein_coding	FTH1	ferritin, heavy polypeptide 1 [Source:HGNC Symbol;Acc:3976]
ENSG00000010327	1124.25	-1.1361	0.122778	-9.25323	2.18e-20	3.05e-18	155	216	2044	2155	1002	1079	chr3	52529354	52558511	10588	+	60.65	p21.1	protein_coding	STAB1	stabilin 1 [Source:HGNC Symbol;Acc:18628]
ENSG00000170915	8940.09	0.586435	0.0633854	9.2519	2.21e-20	3.07e-18	4466	5431	8369	8458	12405	15259	chr6	52226219	52272575	5057	+	42.53	p12.2	protein_coding	PAQR8	progestin and adipoQ receptor family member VIII [Source:HGNC Symbol;Acc:15708]
ENSG00000188786	9310.39	-0.648633	0.0701229	-9.24995	2.25e-20	3.1e-18	6776	7361	12417	12123	7707	9426	chr1	38275239	38325292	8024	-	43.61	p34.3	protein_coding	MTF1	metal-regulatory transcription factor 1 [Source:HGNC Symbol;Acc:7428]
ENSG00000268758	605.332	-1.42255	0.153824	-9.24787	2.29e-20	3.14e-18	550	695	814	872	306	383	chr19	6952511	6990857	2837	-	43.28	p13.2	pseudogene	EMR4P	egf-like module containing, mucin-like, hormone receptor-like 4 pseudogene [Source:HGNC Symbol;Acc:19240]
ENSG00000173334	5540.73	-0.656861	0.0712292	-9.22179	2.92e-20	3.98e-18	1041	1213	8955	9221	5844	6745	chr8	126442563	126450647	4138	+	51.37	q24.13	protein_coding	TRIB1	tribbles pseudokinase 1 [Source:HGNC Symbol;Acc:16891]
ENSG00000118308	7797.73	0.76163	0.0827146	9.20793	3.32e-20	4.49e-18	10703	10885	4553	4516	7728	9072	chr12	25173936	25261268	5159	+	38.29	p12.1	protein_coding	LRMP	lymphoid-restricted membrane protein [Source:HGNC Symbol;Acc:6690]
ENSG00000118515	7427.25	-0.778468	0.0847482	-9.18567	4.09e-20	5.49e-18	1529	1503	12532	12605	7105	8957	chr6	134490384	134639250	9992	-	42.27	q23.2	protein_coding	SGK1	serum/glucocorticoid regulated kinase 1 [Source:HGNC Symbol;Acc:10810]
ENSG00000085449	15464.2	0.571947	0.0624038	9.16525	4.94e-20	6.59e-18	7128	9212	14894	14700	21669	26482	chr2	224720433	224810104	5516	-	42.72	q36.1	protein_coding	WDFY1	WD repeat and FYVE domain containing 1 [Source:HGNC Symbol;Acc:20451]
ENSG00000168389	43380.3	-0.543356	0.0594534	-9.1392	6.29e-20	8.33e-18	46300	51954	46267	46830	32185	37602	chr1	40420802	40435638	3987	+	53.7	p34.2	protein_coding	MFSD2A	major facilitator superfamily domain containing 2A [Source:HGNC Symbol;Acc:25897]
ENSG00000071242	8413.49	-0.621532	0.0680232	-9.13707	6.42e-20	8.44e-18	14108	17165	5877	5702	3623	4628	chr6	166822852	167319939	8243	-	46.48	q27	protein_coding	RPS6KA2	ribosomal protein S6 kinase, 90kDa, polypeptide 2 [Source:HGNC Symbol;Acc:10431]
ENSG00000162512	2789.46	-0.842089	0.0923483	-9.11863	7.61e-20	9.94e-18	4698	5195	2154	2169	1246	1384	chr1	31342314	31381608	7067	-	55.72	p35.2	protein_coding	SDC3	syndecan 3 [Source:HGNC Symbol;Acc:10660]
ENSG00000243649	4017.23	-0.681104	0.0747152	-9.116	7.79e-20	1.01e-17	1524	1913	6154	6080	3775	4573	chr6	31895475	31919861	6622	+	52	p21.33	protein_coding	CFB	complement factor B [Source:HGNC Symbol;Acc:1037]
ENSG00000250138	2232.58	-0.919422	0.10085	-9.11674	7.74e-20	1.01e-17	951	1082	3375	3764	1789	2356	chr5	68927790	68932312	4523	+	59.69	q13.2	pseudogene	RP11-848G14.5
ENSG00000160888	10276.1	-0.651991	0.0717501	-9.08697	1.02e-19	1.3e-17	7744	10154	13210	12671	8528	9420	chr19	13261229	13265722	3072	+	62.33	p13.2	protein_coding	IER2	immediate early response 2 [Source:HGNC Symbol;Acc:28871]
ENSG00000127946	4129.19	-0.68127	0.0750045	-9.08305	1.06e-19	1.34e-17	4036	4688	4805	4770	2936	3600	chr7	75162621	75368280	8953	-	48.34	q11.23	protein_coding	HIP1	huntingtin interacting protein 1 [Source:HGNC Symbol;Acc:4913]
ENSG00000181045	325.204	-2.10183	0.232502	-9.04007	1.57e-19	1.98e-17	31	54	711	741	136	239	chr17	78193498	78227299	4903	+	53.49	q25.3	protein_coding	SLC26A11	solute carrier family 26 (anion exchanger), member 11 [Source:HGNC Symbol;Acc:14471]
ENSG00000115828	1623.71	-0.962101	0.106539	-9.03049	1.71e-19	2.15e-17	1100	1500	2336	2230	1141	1426	chr2	37571717	37600465	2599	+	41.07	p22.2	protein_coding	QPCT	glutaminyl-peptide cyclotransferase [Source:HGNC Symbol;Acc:9753]
ENSG00000113555	2109.56	-0.959283	0.106357	-9.01946	1.89e-19	2.36e-17	4408	4942	1062	1147	585	655	chr5	141323150	141349304	6818	-	48.79	q31.3	protein_coding	PCDH12	protocadherin 12 [Source:HGNC Symbol;Acc:8657]
ENSG00000168036	36581.3	0.497036	0.0555308	8.95063	3.53e-19	4.39e-17	27469	32757	31468	32292	44662	53778	chr3	41236328	41301587	6606	+	39.91	p22.1	protein_coding	CTNNB1	catenin (cadherin-associated protein), beta 1, 88kDa [Source:HGNC Symbol;Acc:2514]
ENSG00000244255	4165.23	-0.670526	0.0751918	-8.91753	4.77e-19	5.88e-17	1572	2012	6342	6297	3923	4766	chr6	31895475	31919825	4069	+	52	p21.33	protein_coding	CFB	Complement factor B; Uncharacterized protein; cDNA FLJ55673, highly similar to Complement factor B [Source:UniProtKB/TrEMBL;Acc:B4E1Z4]
ENSG00000204103	7171.09	-0.590827	0.0664806	-8.88721	6.27e-19	7.68e-17	480	606	12123	12017	8051	9463	chr20	39314488	39317880	3393	-	56.44	q12	protein_coding	MAFB	v-maf avian musculoaponeurotic fibrosarcoma oncogene homolog B [Source:HGNC Symbol;Acc:6408]
ENSG00000123342	2135.43	-0.84963	0.0957165	-8.87653	6.9e-19	8.4e-17	1249	1381	3046	3252	1750	2071	chr12	56229217	56236750	4672	-	51.02	q13.2	protein_coding	MMP19	matrix metallopeptidase 19 [Source:HGNC Symbol;Acc:7165]
ENSG00000004468	7978.77	-0.564235	0.0638386	-8.83845	9.71e-19	1.17e-16	5713	6795	10185	10170	6905	8140	chr4	15779898	15854853	6855	+	41.09	p15.32	protein_coding	CD38	CD38 molecule [Source:HGNC Symbol;Acc:1667]
ENSG00000183688	6313.18	-0.607943	0.0688619	-8.82844	1.06e-18	1.28e-16	9966	11656	4897	4776	3160	3780	chr17	289769	295730	3621	-	48.81	p13.3	protein_coding	FAM101B	family with sequence similarity 101, member B [Source:HGNC Symbol;Acc:28705]
ENSG00000130066	9902.68	-0.662181	0.075636	-8.75483	2.04e-18	2.44e-16	3682	3808	15271	15256	9533	11576	chrX	23801290	23804343	2498	+	43.75	p22.11	protein_coding	SAT1	spermidine/spermine N1-acetyltransferase 1 [Source:HGNC Symbol;Acc:10540]
ENSG00000171223	14262.8	-0.567614	0.0648802	-8.74865	2.16e-18	2.57e-16	6707	8360	21093	19428	13890	15948	chr19	12902310	12904124	1815	+	65.07	p13.2	protein_coding	JUNB	jun B proto-oncogene [Source:HGNC Symbol;Acc:6205]
ENSG00000131370	2338.55	-0.850041	0.0975822	-8.71103	3.01e-18	3.56e-16	1990	2064	3117	3067	1705	2047	chr3	15296360	15382875	4159	-	46.74	p25.1	protein_coding	SH3BP5	SH3-domain binding protein 5 (BTK-associated) [Source:HGNC Symbol;Acc:10827]
ENSG00000113108	2278.55	-0.80775	0.094585	-8.53994	1.34e-17	1.58e-15	1314	1716	3266	3267	1773	2323	chr5	139937853	139973337	4784	-	46.62	q31.3	protein_coding	APBB3	amyloid beta (A4) precursor protein-binding, family B, member 3 [Source:HGNC Symbol;Acc:20708]
ENSG00000185760	2414.55	0.752561	0.0881777	8.5346	1.41e-17	1.64e-15	2583	3177	1572	1589	2697	3119	chr6	73331520	73908574	7600	+	37.35	q13	protein_coding	KCNQ5	potassium voltage-gated channel, KQT-like subfamily, member 5 [Source:HGNC Symbol;Acc:6299]
ENSG00000181458	2546.24	-0.738904	0.0870015	-8.493	2.01e-17	2.34e-15	2003	2497	3370	3149	1943	2328	chr3	100211463	100296288	6005	+	40.01	q12.2	protein_coding	TMEM45A	transmembrane protein 45A [Source:HGNC Symbol;Acc:25480]
ENSG00000174600	1460.08	-0.949043	0.111829	-8.48652	2.13e-17	2.46e-15	36	46	2599	2872	1451	1642	chr12	108681821	108733118	5690	-	49.34	q23.3	protein_coding	CMKLR1	chemokine-like receptor 1 [Source:HGNC Symbol;Acc:2121]
ENSG00000172594	1106.34	-1.05357	0.124247	-8.47963	2.26e-17	2.59e-15	956	982	1512	1544	734	876	chr6	123110315	123130865	2228	+	40.45	q22.31	protein_coding	SMPDL3A	sphingomyelin phosphodiesterase, acid-like 3A [Source:HGNC Symbol;Acc:17389]
ENSG00000116701	9130.3	-0.643872	0.0760412	-8.46741	2.51e-17	2.86e-15	5664	5895	12801	12539	8125	9599	chr1	183524698	183560011	2928	-	46.59	q25.3	protein_coding	NCF2	neutrophil cytosolic factor 2 [Source:HGNC Symbol;Acc:7661]
ENSG00000173320	1049.44	-1.06576	0.125973	-8.46017	2.67e-17	3.03e-15	1058	1271	1295	1311	572	797	chr4	184774584	184944679	10952	+	42.4	q35.1	protein_coding	STOX2	storkhead box 2 [Source:HGNC Symbol;Acc:25450]
ENSG00000152229	3462.12	-0.694004	0.0823586	-8.42661	3.56e-17	4.01e-15	3009	3398	4457	4120	2653	3141	chr18	43563502	43652238	4120	-	42.75	q21.1	protein_coding	PSTPIP2	proline-serine-threonine phosphatase interacting protein 2 [Source:HGNC Symbol;Acc:9581]
ENSG00000179542	1253.8	-0.976015	0.116293	-8.3927	4.75e-17	5.32e-15	1583	1845	1288	1357	700	766	chrX	142710596	142723596	8924	-	40.9	q27.3	protein_coding	SLITRK4	SLIT and NTRK-like family, member 4 [Source:HGNC Symbol;Acc:23502]
ENSG00000145687	1614.28	0.885869	0.105681	8.38249	5.18e-17	5.77e-15	2601	3103	680	702	1301	1487	chr5	80708840	81047616	11284	-	35.97	q14.1	protein_coding	SSBP2	single-stranded DNA binding protein 2 [Source:HGNC Symbol;Acc:15831]
ENSG00000115963	1255.08	-0.947582	0.113099	-8.37836	5.37e-17	5.94e-15	516	555	2029	2055	1029	1291	chr2	151324709	151395525	3594	-	38.66	q23.3	protein_coding	RND3	Rho family GTPase 3 [Source:HGNC Symbol;Acc:671]
ENSG00000153064	2037.82	0.816156	0.0974426	8.37576	5.49e-17	6.04e-15	2288	2540	1336	1263	2224	2789	chr4	102332443	102995969	6144	+	36.28	q24	protein_coding	BANK1	B-cell scaffold protein with ankyrin repeats 1 [Source:HGNC Symbol;Acc:18233]
ENSG00000146674	2937.34	0.692738	0.0829287	8.35342	6.63e-17	7.26e-15	522	578	3060	2993	4884	5812	chr7	45951949	45961473	4466	-	49.45	p12.3	protein_coding	IGFBP3	insulin-like growth factor binding protein 3 [Source:HGNC Symbol;Acc:5472]
ENSG00000108846	389.843	-1.6014	0.19188	-8.34581	7.07e-17	7.7e-15	74	84	724	848	244	325	chr17	48712138	48769613	9614	+	51.95	q21.33	protein_coding	ABCC3	ATP-binding cassette, sub-family C (CFTR/MRP), member 3 [Source:HGNC Symbol;Acc:54]
ENSG00000078804	1671.58	-0.891857	0.107098	-8.32746	8.26e-17	8.95e-15	2034	2258	1796	1824	1024	1101	chr20	33292094	33301243	4228	+	55.18	q11.22	protein_coding	TP53INP2	tumor protein p53 inducible nuclear protein 2 [Source:HGNC Symbol;Acc:16104]
ENSG00000085514	1103.52	-1.01992	0.12258	-8.32044	8.76e-17	9.44e-15	883	921	1539	1568	773	901	chr7	99965153	99997719	2003	+	48.68	q22.1	protein_coding	PILRA	paired immunoglobin-like type 2 receptor alpha [Source:HGNC Symbol;Acc:20396]
ENSG00000166278	4863.79	-0.593861	0.0717423	-8.27769	1.26e-16	1.35e-14	2018	2546	7182	7058	4737	5573	chr6	31865562	31913449	5536	+	49.87	p21.33	protein_coding	C2	complement component 2 [Source:HGNC Symbol;Acc:1248]
ENSG00000168268	12074.8	-0.538014	0.0654516	-8.22004	2.03e-16	2.17e-14	3321	4303	18105	18747	12560	15213	chr3	52558386	52569070	4734	-	61.49	p21.1	protein_coding	NT5DC2	5'-nucleotidase domain containing 2 [Source:HGNC Symbol;Acc:25717]
ENSG00000107438	14097.8	0.602972	0.0734746	8.20653	2.28e-16	2.4e-14	9777	10374	12685	11939	19124	21670	chr10	96997329	97050781	2239	-	43.74	q24.1	protein_coding	PDLIM1	PDZ and LIM domain 1 [Source:HGNC Symbol;Acc:2067]
ENSG00000253125	270.309	-1.83473	0.22356	-8.20688	2.27e-16	2.4e-14	80	121	522	545	150	177	chr8	22547663	22656129	2191	+	52.43	p21.3	processed_transcript	RP11-459E5.1
ENSG00000153234	723.782	-1.22182	0.149017	-8.19919	2.42e-16	2.54e-14	273	268	1254	1297	576	615	chr2	157180944	157198860	3967	-	45.15	q24.1	protein_coding	NR4A2	nuclear receptor subfamily 4, group A, member 2 [Source:HGNC Symbol;Acc:7981]
ENSG00000107551	17009.6	-0.49232	0.0601825	-8.18046	2.83e-16	2.95e-14	10884	13584	21568	22176	15622	18361	chr10	45454855	45491339	9481	+	53.37	q11.21	protein_coding	RASSF4	Ras association (RalGDS/AF-6) domain family member 4 [Source:HGNC Symbol;Acc:20793]
ENSG00000004399	3242.27	-0.703443	0.0860092	-8.1787	2.87e-16	2.98e-14	2291	3010	4316	4164	2497	3214	chr3	129274018	129325661	9738	-	58.39	q22.1	protein_coding	PLXND1	plexin D1 [Source:HGNC Symbol;Acc:9107]
ENSG00000205927	4921.79	-0.63111	0.0772393	-8.17084	3.06e-16	3.16e-14	2343	3084	7134	6971	4670	5264	chr21	34398153	34401504	3352	+	59.22	q22.11	protein_coding	OLIG2	oligodendrocyte lineage transcription factor 2 [Source:HGNC Symbol;Acc:9398]
ENSG00000117115	695.185	-1.18477	0.145727	-8.13006	4.29e-16	4.4e-14	641	711	906	985	420	489	chr1	17393256	17445948	6002	-	51.75	p36.13	protein_coding	PADI2	peptidyl arginine deiminase, type II [Source:HGNC Symbol;Acc:18341]
ENSG00000183087	7984.02	-0.52674	0.0652869	-8.06808	7.14e-16	7.29e-14	6620	8172	9500	9412	6662	7670	chr13	114523522	114567046	6130	-	57.6	q34	protein_coding	GAS6	growth arrest-specific 6 [Source:HGNC Symbol;Acc:4168]
ENSG00000176595	10251.2	-0.606596	0.0753974	-8.04531	8.6e-16	8.74e-14	18333	25032	5697	5514	3704	4340	chr8	1922044	1955102	6710	+	50.18	p23.3	protein_coding	KBTBD11	kelch repeat and BTB (POZ) domain containing 11 [Source:HGNC Symbol;Acc:29104]
ENSG00000144815	6285.75	-0.5597	0.0697052	-8.02954	9.78e-16	9.89e-14	4441	5257	8256	7849	5300	6672	chr3	101498046	101547073	9474	+	39.58	q12.3	protein_coding	NXPE3	neurexophilin and PC-esterase domain family, member 3 [Source:HGNC Symbol;Acc:28238]
ENSG00000180573	494.754	-1.33129	0.165943	-8.0226	1.04e-15	1.04e-13	187	250	908	835	334	425	chr6	26124373	26139344	1668	+	41.82	p22.2	protein_coding	HIST1H2AC	histone cluster 1, H2ac [Source:HGNC Symbol;Acc:4733]
ENSG00000030582	91531	-0.435446	0.0543183	-8.01655	1.09e-15	1.09e-13	50550	62420	120255	121284	90304	104754	chr17	42422614	42430470	3520	+	57.76	q21.31	protein_coding	GRN	granulin [Source:HGNC Symbol;Acc:4601]
ENSG00000147614	149.562	-2.54859	0.318121	-8.01137	1.13e-15	1.13e-13	55	40	326	330	53	70	chr8	86999552	87166457	3010	+	39.14	q21.3	protein_coding	ATP6V0D2	ATPase, H+ transporting, lysosomal 38kDa, V0 subunit d2 [Source:HGNC Symbol;Acc:18266]
ENSG00000177663	32816.5	-0.496635	0.0621323	-7.9932	1.31e-15	1.3e-13	28250	31164	38470	39182	27503	32667	chr22	17565844	17596583	9035	+	50.68	q11.1	protein_coding	IL17RA	interleukin 17 receptor A [Source:HGNC Symbol;Acc:5985]
ENSG00000136869	2818.47	-0.66984	0.0839459	-7.97943	1.47e-15	1.45e-13	1855	2267	3717	3857	2329	2885	chr9	120466610	120479149	5256	+	38.49	q33.1	protein_coding	TLR4	toll-like receptor 4 [Source:HGNC Symbol;Acc:11850]
ENSG00000160593	360.554	-1.71117	0.214791	-7.96669	1.63e-15	1.6e-13	66	65	699	791	263	229	chr11	118064455	118095809	8587	-	44.11	q23.3	protein_coding	AMICA1	adhesion molecule, interacts with CXADR antigen 1 [Source:HGNC Symbol;Acc:19084]
ENSG00000235887	1811.39	0.817607	0.102739	7.9581	1.75e-15	1.7e-13	2697	3029	940	882	1640	1864	chr1	148852393	148853717	408	+	48.6	q21.2	lincRNA	RP11-763B22.6
ENSG00000121933	608.255	-1.21638	0.153306	-7.93437	2.12e-15	2.05e-13	95	115	1083	1221	492	593	chr1	112025970	112106584	4486	-	41.45	p13.2	protein_coding	ADORA3	adenosine A3 receptor [Source:HGNC Symbol;Acc:268]
ENSG00000137726	892.324	-1.02309	0.129128	-7.923	2.32e-15	2.24e-13	376	409	1490	1450	750	827	chr11	117707693	117748201	5135	-	48.09	q23.3	protein_coding	FXYD6	FXYD domain containing ion transport regulator 6 [Source:HGNC Symbol;Acc:4030]
ENSG00000106484	2386.35	0.730845	0.0924277	7.90721	2.63e-15	2.53e-13	3208	3568	1418	1345	2293	2719	chr7	130126012	130146133	4624	+	44.93	q32.2	protein_coding	MEST	mesoderm specific transcript [Source:HGNC Symbol;Acc:7028]
ENSG00000260916	26355.3	-0.496401	0.0629174	-7.88972	3.03e-15	2.9e-13	50442	63115	13710	12866	9090	11561	chr15	55632230	55700708	8790	-	40.36	q21.3	protein_coding	CCPG1	cell cycle progression 1 [Source:HGNC Symbol;Acc:24227]
ENSG00000198019	9730.07	-0.551349	0.0702216	-7.85155	4.11e-15	3.91e-13	8105	9068	11816	11822	8344	9237	chr1	120926979	120935937	1392	-	42.06	p11.2	protein_coding	FCGR1B	Fc fragment of IgG, high affinity Ib, receptor (CD64) [Source:HGNC Symbol;Acc:3614]
ENSG00000123405	675.255	-1.15683	0.147358	-7.85051	4.14e-15	3.92e-13	645	702	885	919	389	498	chr12	54685895	54694905	2469	-	51.86	q13.13	protein_coding	NFE2	nuclear factor, erythroid 2 [Source:HGNC Symbol;Acc:7780]
ENSG00000183621	5813.89	-0.728471	0.0929439	-7.83775	4.59e-15	4.32e-13	6491	6318	6544	6736	3984	4783	chr10	31109136	31320866	4294	-	39.39	p11.22	protein_coding	ZNF438	zinc finger protein 438 [Source:HGNC Symbol;Acc:21029]
ENSG00000136235	6428.24	-0.585443	0.0747757	-7.82933	4.9e-15	4.6e-13	2915	3143	9588	9151	6298	7342	chr7	23275586	23314727	5956	+	41.79	p15.3	protein_coding	GPNMB	glycoprotein (transmembrane) nmb [Source:HGNC Symbol;Acc:4462]
ENSG00000167703	6979.72	-0.604855	0.0776391	-7.7906	6.67e-15	6.23e-13	1744	2434	10832	11008	7225	8466	chr17	1472561	1532180	10618	-	54.63	p13.3	protein_coding	SLC43A2	solute carrier family 43 (amino acid system L transporter), member 2 [Source:HGNC Symbol;Acc:23087]
ENSG00000003987	1801.34	-0.833733	0.107107	-7.78412	7.02e-15	6.52e-13	2286	3094	1767	1657	922	1184	chr8	17155539	17271037	5692	-	40.36	p22	protein_coding	MTMR7	myotubularin related protein 7 [Source:HGNC Symbol;Acc:7454]
ENSG00000135926	7047.26	-0.580077	0.0745436	-7.78172	7.15e-15	6.62e-13	7115	7673	7914	8010	5364	6274	chr2	219138915	219157309	5098	-	54.43	q35	protein_coding	TMBIM1	transmembrane BAX inhibitor motif containing 1 [Source:HGNC Symbol;Acc:23410]
ENSG00000237075	1531.88	-0.888596	0.114366	-7.76975	7.86e-15	7.24e-13	642	817	2235	2592	1255	1605	chr5	69783429	69786959	3531	+	60.92	q13.2	pseudogene	RP11-497H16.2
ENSG00000124767	88879.9	-0.599846	0.0772474	-7.76527	8.15e-15	7.46e-13	30352	43698	138045	128164	85865	106482	chr6	38643701	38670917	2352	-	39.8	p21.2	protein_coding	GLO1	glyoxalase I [Source:HGNC Symbol;Acc:4323]
ENSG00000261771	23221.2	-0.472586	0.0609281	-7.75646	8.73e-15	7.96e-13	44847	54434	12045	11552	8201	10442	chr15	55647446	55790558	4589	-	41.93	q21.3	processed_transcript	DYX1C1-CCPG1	DYX1C1-CCPG1 readthrough (NMD candidate) [Source:HGNC Symbol;Acc:43019]
ENSG00000160883	944.041	-0.981312	0.126636	-7.74907	9.26e-15	8.4e-13	656	788	1369	1333	722	768	chr5	176307870	176326333	3290	-	54.28	q35.2	protein_coding	HK3	hexokinase 3 (white cell) [Source:HGNC Symbol;Acc:4925]
ENSG00000136250	1840.09	-0.843652	0.108913	-7.74608	9.48e-15	8.52e-13	1497	1645	2272	2618	1340	1644	chr7	36552456	36764154	3609	-	41.57	p14.2	protein_coding	AOAH	acyloxyacyl hydrolase (neutrophil) [Source:HGNC Symbol;Acc:548]
ENSG00000197860	6601.68	-0.619548	0.0799791	-7.74638	9.46e-15	8.52e-13	5395	7340	8175	7624	4966	6305	chr5	64961755	65018862	5748	-	39.79	q12.3	protein_coding	SGTB	small glutamine-rich tetratricopeptide repeat (TPR)-containing, beta [Source:HGNC Symbol;Acc:23567]
ENSG00000161929	1528.43	-0.859447	0.1114	-7.71498	1.21e-14	1.08e-12	580	597	2448	2495	1417	1552	chr17	5112256	5138155	4208	-	48.5	p13.2	protein_coding	SCIMP	SLP adaptor and CSK interacting membrane protein [Source:HGNC Symbol;Acc:33504]
ENSG00000239998	6765.41	-0.57301	0.0743526	-7.70666	1.29e-14	1.15e-12	9183	10200	6039	6318	4214	4857	chr19	55084387	55099027	2622	+	46.62	q13.42	protein_coding	LILRA2	leukocyte immunoglobulin-like receptor, subfamily A (with TM domain), member 2 [Source:HGNC Symbol;Acc:6603]
ENSG00000101439	25826.8	-0.508944	0.0662347	-7.68395	1.54e-14	1.37e-12	17169	22962	32926	32258	23334	26654	chr20	23608534	23619110	2504	-	53.52	p11.21	protein_coding	CST3	cystatin C [Source:HGNC Symbol;Acc:2475]
ENSG00000143162	22792.8	-0.516609	0.0676254	-7.63927	2.18e-14	1.93e-12	15851	21310	29106	27604	19440	23959	chr1	167498914	167523004	2688	-	44.46	q24.2	protein_coding	CREG1	cellular repressor of E1A-stimulated genes 1 [Source:HGNC Symbol;Acc:2351]
ENSG00000247774	2363.28	0.772996	0.10131	7.62998	2.35e-14	2.06e-12	1932	2168	1663	1926	3123	3574	chr12	47599681	47610239	3092	-	42.57	q13.11	processed_transcript	PCED1B-AS1	PCED1B antisense RNA 1 [Source:HGNC Symbol;Acc:44166]
ENSG00000204287	8585.67	0.495151	0.0649378	7.62501	2.44e-14	2.14e-12	976	1239	9885	9721	13937	16247	chr6	32407619	32412823	1280	+	42.88	p21.32	protein_coding	HLA-DRA	major histocompatibility complex, class II, DR alpha [Source:HGNC Symbol;Acc:4947]
ENSG00000159388	23897.2	-0.515482	0.0676221	-7.62299	2.48e-14	2.16e-12	7332	7771	36304	36088	25165	30224	chr1	203274619	203278730	2757	+	53.33	q32.1	protein_coding	BTG2	BTG family, member 2 [Source:HGNC Symbol;Acc:1131]
ENSG00000253230	257.171	-2.14393	0.281818	-7.60751	2.79e-14	2.42e-12	50	22	560	587	122	163	chr8	9757574	9762876	4136	-	53.37	p23.1	lincRNA	LINC00599	long intergenic non-protein coding RNA 599 [Source:HGNC Symbol;Acc:27231]
ENSG00000025434	2249.34	-0.770079	0.101297	-7.60219	2.91e-14	2.51e-12	1992	2147	2697	2993	1626	2030	chr11	47269851	47290396	4346	+	50.81	p11.2	protein_coding	NR1H3	nuclear receptor subfamily 1, group H, member 3 [Source:HGNC Symbol;Acc:7966]
ENSG00000081985	5951.93	0.537092	0.0707062	7.59611	3.05e-14	2.62e-12	5379	6145	4701	4838	6907	8228	chr1	67773047	67862583	4233	+	41.65	p31.3	protein_coding	IL12RB2	interleukin 12 receptor, beta 2 [Source:HGNC Symbol;Acc:5972]
ENSG00000248477	1613.56	-0.773884	0.102177	-7.57399	3.62e-14	3.1e-12	782	908	2356	2492	1377	1730	chr5	68902926	68919876	1073	+	44.45	q13.2	pseudogene	RP11-848G14.2
ENSG00000131669	5251.54	-0.574875	0.0761695	-7.54731	4.44e-14	3.79e-12	4072	5287	6275	6551	4368	5035	chr9	95883771	95896570	2648	-	59.68	q22.31	protein_coding	NINJ1	ninjurin 1 [Source:HGNC Symbol;Acc:7824]
ENSG00000137509	5004.76	-0.592716	0.0787894	-7.52279	5.36e-14	4.55e-12	5344	5790	5558	5437	3553	4433	chr11	82534544	82681626	6482	-	39.37	q14.1	protein_coding	PRCP	prolylcarboxypeptidase (angiotensinase C) [Source:HGNC Symbol;Acc:9344]
ENSG00000134575	5328.89	-0.560777	0.0746666	-7.51042	5.89e-14	4.98e-12	4244	4876	6437	6707	4563	5160	chr11	47260853	47270457	3484	-	52.75	p11.2	protein_coding	ACP2	acid phosphatase 2, lysosomal [Source:HGNC Symbol;Acc:123]
ENSG00000101916	1642.59	-0.771549	0.102792	-7.50592	6.1e-14	5.12e-12	420	540	2686	2699	1499	1963	chrX	12924739	12941288	4353	+	41.32	p22.2	protein_coding	TLR8	toll-like receptor 8 [Source:HGNC Symbol;Acc:15632]
ENSG00000198053	17101.9	-0.440775	0.0587262	-7.50558	6.12e-14	5.12e-12	13705	15898	20373	20217	15028	17647	chr20	1875154	1920543	4032	+	51.23	p13	protein_coding	SIRPA	signal-regulatory protein alpha [Source:HGNC Symbol;Acc:9662]
ENSG00000171860	2334.83	-0.734219	0.0980397	-7.489	6.94e-14	5.79e-12	808	822	3633	3781	2233	2639	chr12	8210898	8219067	2145	-	42.03	p13.31	protein_coding	C3AR1	complement component 3a receptor 1 [Source:HGNC Symbol;Acc:1319]
ENSG00000137491	441.368	-1.31048	0.175033	-7.48706	7.04e-14	5.85e-12	108	134	778	867	321	406	chr11	74811608	74917594	9379	+	47.99	q13.4	protein_coding	SLCO2B1	solute carrier organic anion transporter family, member 2B1 [Source:HGNC Symbol;Acc:10962]
ENSG00000151012	8000.67	-0.749545	0.100202	-7.48036	7.41e-14	6.11e-12	12928	20105	4939	4738	2775	3535	chr4	139085251	139163503	9645	-	35.52	q28.3	protein_coding	SLC7A11	solute carrier family 7 (anionic amino acid transporter light chain, xc- system), member 11 [Source:HGNC Symbol;Acc:11059]
ENSG00000196730	3016.5	-0.622719	0.0832416	-7.48086	7.38e-14	6.11e-12	2182	2480	4039	3816	2515	3067	chr9	90112143	90323548	8982	+	45.13	q21.33	protein_coding	DAPK1	death-associated protein kinase 1 [Source:HGNC Symbol;Acc:2674]
ENSG00000174705	3934.07	-0.57287	0.0766021	-7.47851	7.52e-14	6.17e-12	3560	4078	4668	4564	3048	3746	chr5	171752185	171881527	7977	-	48.31	q35.1	protein_coding	SH3PXD2B	SH3 and PX domains 2B [Source:HGNC Symbol;Acc:29242]
ENSG00000023330	23351.3	-0.463544	0.0620237	-7.47367	7.8e-14	6.37e-12	13640	15128	31194	30891	22704	26476	chr3	52232102	52248343	2536	+	45.47	p21.2	protein_coding	ALAS1	aminolevulinate, delta-, synthase 1 [Source:HGNC Symbol;Acc:396]
ENSG00000059728	4320.02	-0.556444	0.0744993	-7.46912	8.07e-14	6.57e-12	3565	4459	5140	5170	3545	4112	chr2	70124820	70170077	6321	+	40.74	p13.3	protein_coding	MXD1	MAX dimerization protein 1 [Source:HGNC Symbol;Acc:6761]
ENSG00000163659	3655.5	-0.614471	0.0826116	-7.43807	1.02e-13	8.28e-12	1922	2532	5012	5178	3237	4056	chr3	156391024	156424559	5048	+	38.27	q25.31	protein_coding	TIPARP	TCDD-inducible poly(ADP-ribose) polymerase [Source:HGNC Symbol;Acc:23696]
ENSG00000054690	4918.31	0.65411	0.0879922	7.43373	1.06e-13	8.48e-12	1215	1780	4909	4987	7683	9361	chr14	68000018	68056329	10817	+	48.02	q24.1	protein_coding	PLEKHH1	pleckstrin homology domain containing, family H (with MyTH4 domain) member 1 [Source:HGNC Symbol;Acc:17733]
ENSG00000123358	434.764	-1.43115	0.192515	-7.43397	1.05e-13	8.48e-12	534	700	550	434	180	219	chr12	52416616	52453291	7290	+	56.01	q13.13	protein_coding	NR4A1	nuclear receptor subfamily 4, group A, member 1 [Source:HGNC Symbol;Acc:7980]
ENSG00000119547	3103.36	0.62725	0.0844198	7.43013	1.08e-13	8.68e-12	2078	2577	2654	2643	3899	5080	chr18	55102917	55158529	16234	+	44.08	q21.31	protein_coding	ONECUT2	one cut homeobox 2 [Source:HGNC Symbol;Acc:8139]
ENSG00000070214	6554.45	-0.586793	0.0792386	-7.4054	1.31e-13	1.04e-11	5701	7784	7814	7262	5049	5916	chr9	108006903	108201452	12613	+	38.86	q31.1	protein_coding	SLC44A1	solute carrier family 44 (choline transporter), member 1 [Source:HGNC Symbol;Acc:18798]
ENSG00000163393	6545.1	-0.571669	0.0772728	-7.39807	1.38e-13	1.1e-11	11620	14121	3878	4214	2615	3357	chr1	116519119	116612675	5292	+	39.5	p13.1	protein_coding	SLC22A15	solute carrier family 22, member 15 [Source:HGNC Symbol;Acc:20301]
ENSG00000138293	20143.2	-0.417356	0.0564632	-7.39165	1.45e-13	1.14e-11	16504	20092	23317	23280	17308	20860	chr10	51565108	51590734	4196	+	41.24	q11.23	protein_coding	NCOA4	nuclear receptor coactivator 4 [Source:HGNC Symbol;Acc:7671]
ENSG00000177606	8426.72	-0.527275	0.071328	-7.39226	1.44e-13	1.14e-11	3235	3586	12893	11903	8693	10093	chr1	59246465	59249785	3321	-	56.01	p32.1	protein_coding	JUN	jun proto-oncogene [Source:HGNC Symbol;Acc:6204]
ENSG00000128595	17461.8	-0.513361	0.0695886	-7.37708	1.62e-13	1.27e-11	21419	22829	17304	17207	11867	14605	chr7	128379346	128411861	4537	+	39.99	q32.1	protein_coding	CALU	calumenin [Source:HGNC Symbol;Acc:1458]
ENSG00000155465	5520.92	-0.550494	0.0749086	-7.34887	2e-13	1.56e-11	2463	2689	7956	8009	5519	6385	chr14	23242431	23299029	5131	-	47.24	q11.2	protein_coding	SLC7A7	solute carrier family 7 (amino acid transporter light chain, y+L system), member 7 [Source:HGNC Symbol;Acc:11065]
ENSG00000106211	45244.6	0.460041	0.0626685	7.34086	2.12e-13	1.65e-11	32514	41333	41068	39332	57235	63269	chr7	75931861	75933612	1634	+	63.41	q11.23	protein_coding	HSPB1	heat shock 27kDa protein 1 [Source:HGNC Symbol;Acc:5246]
ENSG00000151718	4813.41	0.559188	0.0762137	7.33711	2.18e-13	1.69e-11	5273	5863	3550	3403	5056	6154	chr4	184020446	184241930	9966	+	39.31	q35.1	protein_coding	WWC2	WW and C2 domain containing 2 [Source:HGNC Symbol;Acc:24148]
ENSG00000025039	4750.58	-0.535488	0.0729962	-7.33584	2.2e-13	1.7e-11	6115	7371	4304	4380	3025	3520	chr6	90074355	90121989	5072	-	42.25	q15	protein_coding	RRAGD	Ras-related GTP binding D [Source:HGNC Symbol;Acc:19903]
ENSG00000188906	1047.75	-0.874532	0.119246	-7.33387	2.24e-13	1.72e-11	558	733	1566	1550	831	1030	chr12	40590546	40763087	13465	+	35.24	q12	protein_coding	LRRK2	leucine-rich repeat kinase 2 [Source:HGNC Symbol;Acc:18618]
ENSG00000181523	690.725	-1.07191	0.146213	-7.33112	2.28e-13	1.75e-11	210	254	1290	1105	581	662	chr17	78180515	78194722	6713	-	58.83	q25.3	protein_coding	SGSH	N-sulfoglucosamine sulfohydrolase [Source:HGNC Symbol;Acc:10818]
ENSG00000204482	24668.7	-0.417342	0.0570607	-7.314	2.59e-13	1.98e-11	21324	24847	28418	27877	21265	24777	chr6	31553901	31556686	2281	+	55.49	p21.33	protein_coding	LST1	leukocyte specific transcript 1 [Source:HGNC Symbol;Acc:14189]
ENSG00000005108	13093.7	0.484683	0.0663548	7.30441	2.78e-13	2.12e-11	11349	14664	10554	10685	14382	18198	chr7	11409984	11871824	10923	-	35.51	p21.3	protein_coding	THSD7A	thrombospondin, type I, domain containing 7A [Source:HGNC Symbol;Acc:22207]
ENSG00000135821	23955.5	-0.510485	0.0699547	-7.29736	2.93e-13	2.22e-11	29155	30704	23828	23924	16575	20105	chr1	182350839	182361341	9032	-	47.77	q25.3	protein_coding	GLUL	glutamate-ammonia ligase [Source:HGNC Symbol;Acc:4341]
ENSG00000267598	5923.62	-0.592477	0.0812249	-7.29427	3e-13	2.26e-11	4208	5767	7568	7313	5089	5670	chr19	13263885	13265007	946	-	69.63	p13.2	antisense	CTC-250I14.6
ENSG00000116729	3383.89	-0.616847	0.0845852	-7.29261	3.04e-13	2.28e-11	2443	3057	4349	4309	2663	3537	chr1	68564142	68698803	4513	-	41.57	p31.3	protein_coding	WLS	wntless Wnt ligand secretion mediator [Source:HGNC Symbol;Acc:30238]
ENSG00000051108	12900.1	-0.527272	0.0723733	-7.28545	3.21e-13	2.4e-11	18245	19329	11668	11214	7922	9435	chr16	56965960	56977798	4178	+	43.09	q13	protein_coding	HERPUD1	homocysteine-inducible, endoplasmic reticulum stress-inducible, ubiquitin-like domain member 1 [Source:HGNC Symbol;Acc:13744]
ENSG00000111912	14699.1	-0.436213	0.059898	-7.28261	3.27e-13	2.44e-11	8739	10127	19312	19071	13936	17120	chr6	126102307	126252266	6737	+	39.02	q22.32	protein_coding	NCOA7	nuclear receptor coactivator 7 [Source:HGNC Symbol;Acc:21081]
ENSG00000112701	14148.8	0.43716	0.0601088	7.27281	3.52e-13	2.61e-11	18210	22207	9446	9036	12345	15037	chr6	76311225	76427997	11417	+	37.44	q14.1	protein_coding	SENP6	SUMO1/sentrin specific peptidase 6 [Source:HGNC Symbol;Acc:20944]
ENSG00000108679	20469.6	-0.416578	0.0572852	-7.272	3.54e-13	2.62e-11	4619	5618	30566	31164	23086	27481	chr17	76967320	76976191	3584	-	58.85	q25.3	protein_coding	LGALS3BP	lectin, galactoside-binding, soluble, 3 binding protein [Source:HGNC Symbol;Acc:6564]
ENSG00000267488	945.782	-1.08423	0.149467	-7.25397	4.05e-13	2.98e-11	78	155	1841	1706	810	1023	chr17	34510615	34523870	1401	+	46.24	q12	antisense	AC131056.3
ENSG00000160791	374.2	1.46621	0.202714	7.23291	4.73e-13	3.47e-11	20	35	315	243	777	906	chr3	46411633	46417697	3883	+	42.93	p21.31	protein_coding	CCR5	chemokine (C-C motif) receptor 5 (gene/pseudogene) [Source:HGNC Symbol;Acc:1606]
ENSG00000226791	355.815	-1.45397	0.20222	-7.19005	6.48e-13	4.74e-11	35	64	744	687	248	325	chr2	99378401	99388543	1424	-	47.4	q11.2	lincRNA	AC109826.1
ENSG00000110077	21739.8	-0.526484	0.0732919	-7.18338	6.8e-13	4.96e-11	16371	16981	27252	27904	19313	22517	chr11	59939081	59952139	6197	-	40.06	q12.2	protein_coding	MS4A6A	membrane-spanning 4-domains, subfamily A, member 6A [Source:HGNC Symbol;Acc:13375]
ENSG00000124762	18611.2	0.428222	0.0596775	7.17561	7.2e-13	5.23e-11	7322	9230	19811	19176	26498	30791	chr6	36644305	36655116	2985	+	54.43	p21.2	protein_coding	CDKN1A	cyclin-dependent kinase inhibitor 1A (p21, Cip1) [Source:HGNC Symbol;Acc:1784]
ENSG00000012779	2382.59	-0.713243	0.0994457	-7.17219	7.38e-13	5.34e-11	3113	3387	2232	2474	1423	1718	chr10	45869661	45941561	3685	+	47.72	q11.21	protein_coding	ALOX5	arachidonate 5-lipoxygenase [Source:HGNC Symbol;Acc:435]
ENSG00000105856	3766.34	-0.565265	0.0789941	-7.15579	8.32e-13	6e-11	3583	4112	4394	4213	2823	3550	chr7	106809406	106842974	6351	+	37.95	q22.3	protein_coding	HBP1	HMG-box transcription factor 1 [Source:HGNC Symbol;Acc:23200]
ENSG00000141434	357.237	-1.44461	0.201974	-7.15244	8.52e-13	6.12e-11	426	486	402	473	158	194	chr18	29765032	29800367	2583	+	39.49	q12.1	protein_coding	MEP1B	meprin A, beta [Source:HGNC Symbol;Acc:7020]
ENSG00000165322	1974.86	-0.723805	0.101392	-7.13871	9.42e-13	6.74e-11	1944	2596	2299	2136	1295	1648	chr10	32094365	32217742	5843	-	36.92	p11.22	protein_coding	ARHGAP12	Rho GTPase activating protein 12 [Source:HGNC Symbol;Acc:16348]
ENSG00000198108	384.345	1.32135	0.185355	7.12874	1.01e-12	7.22e-11	214	248	240	267	636	749	chr5	129240165	129522327	3938	+	35.96	q23.3	protein_coding	CHSY3	chondroitin sulfate synthase 3 [Source:HGNC Symbol;Acc:24293]
ENSG00000163346	18122.1	-0.422021	0.0592174	-7.12664	1.03e-12	7.3e-11	10044	12485	24360	23198	17820	20963	chr1	154916552	154928599	3851	-	54.24	q21.3	protein_coding	PBXIP1	pre-B-cell leukemia homeobox interacting protein 1 [Source:HGNC Symbol;Acc:21199]
ENSG00000146376	5314.28	0.533868	0.074978	7.12033	1.08e-12	7.62e-11	1907	2472	5341	5460	7572	9570	chr6	129897277	130031370	4640	-	38.52	q22.33	protein_coding	ARHGAP18	Rho GTPase activating protein 18 [Source:HGNC Symbol;Acc:21035]
ENSG00000184588	939.681	-1.00292	0.140973	-7.1143	1.12e-12	7.93e-11	617	615	1352	1473	654	896	chr1	66258197	66840259	8641	+	37.45	p31.3	protein_coding	PDE4B	phosphodiesterase 4B, cAMP-specific [Source:HGNC Symbol;Acc:8781]
ENSG00000196092	7182.58	0.576728	0.0811937	7.10311	1.22e-12	8.57e-11	1739	1764	7530	7700	11053	13838	chr9	36833272	37034103	9254	-	49.3	p13.2	protein_coding	PAX5	paired box 5 [Source:HGNC Symbol;Acc:8619]
ENSG00000108953	56377.9	-0.505415	0.0711676	-7.10175	1.23e-12	8.62e-11	71211	73554	55100	54902	38911	45766	chr17	1247566	1303672	3847	-	44.81	p13.3	protein_coding	YWHAE	tyrosine 3-monooxygenase/tryptophan 5-monooxygenase activation protein, epsilon [Source:HGNC Symbol;Acc:12851]
ENSG00000104870	6247.13	-0.518369	0.0730043	-7.10053	1.24e-12	8.67e-11	3914	5094	8312	7877	5517	6861	chr19	50010073	50029590	4173	+	52.9	q13.33	protein_coding	FCGRT	Fc fragment of IgG, receptor, transporter, alpha [Source:HGNC Symbol;Acc:3621]
ENSG00000163249	4044.84	-0.580091	0.081723	-7.09826	1.26e-12	8.78e-11	2738	3674	5291	5055	3485	4075	chr2	208576264	208626563	4707	+	41.55	q33.3	protein_coding	CCNYL1	cyclin Y-like 1 [Source:HGNC Symbol;Acc:26868]
ENSG00000250687	1754.55	-0.74197	0.104647	-7.09018	1.34e-12	9.28e-11	882	966	2549	2671	1477	1950	chr5	69758071	69775042	1104	+	44.46	q13.2	pseudogene	RP11-497H16.7
ENSG00000259678	1203.52	-0.845256	0.119351	-7.08212	1.42e-12	9.8e-11	767	1017	1608	1765	909	1149	chr15	51706294	51791030	560	+	37.79	q21.2	antisense	RP11-707P17.1
ENSG00000269640	3861.52	0.576842	0.0815917	7.06987	1.55e-12	1.07e-10	2610	2949	3307	3501	4924	6207	chr19	17516503	17529713	2525	+	48.06	p13.11	lincRNA	CTD-2521M24.9
ENSG00000127948	6222.68	-0.47663	0.0676403	-7.04653	1.83e-12	1.26e-10	6388	7757	6673	6431	4723	5568	chr7	75528518	75616173	6112	+	50.98	q11.23	protein_coding	POR	P450 (cytochrome) oxidoreductase [Source:HGNC Symbol;Acc:9208]
ENSG00000088298	5185.79	-0.559863	0.0794792	-7.04414	1.87e-12	1.27e-10	4321	5436	6437	5886	4344	4762	chr20	33703167	33865928	3380	-	46.07	q11.22	protein_coding	EDEM2	ER degradation enhancer, mannosidase alpha-like 2 [Source:HGNC Symbol;Acc:15877]
ENSG00000104081	6276.6	-0.513546	0.0730119	-7.03373	2.01e-12	1.37e-10	2892	3188	8844	8995	6347	7296	chr15	40380091	40401093	5447	-	52.46	q15.1	protein_coding	BMF	Bcl2 modifying factor [Source:HGNC Symbol;Acc:24132]
ENSG00000159399	8220.18	-0.490655	0.0698937	-7.02002	2.22e-12	1.5e-10	4780	6089	10682	10976	7425	9479	chr2	75061108	75120486	6064	+	47.62	p12	protein_coding	HK2	hexokinase 2 [Source:HGNC Symbol;Acc:4923]
ENSG00000175591	7145.92	-0.475213	0.06769	-7.02043	2.21e-12	1.5e-10	6252	7248	8486	8033	5859	7144	chr11	72929343	72947397	2861	+	54.78	q13.4	protein_coding	P2RY2	purinergic receptor P2Y, G-protein coupled, 2 [Source:HGNC Symbol;Acc:8541]
ENSG00000084628	611.635	1.04853	0.14949	7.01405	2.32e-12	1.56e-10	128	136	550	514	1097	1309	chr1	31652592	31712401	2987	-	50.46	p35.2	protein_coding	NKAIN1	Na+/K+ transporting ATPase interacting 1 [Source:HGNC Symbol;Acc:25743]
ENSG00000139880	584.835	1.17186	0.167118	7.0122	2.35e-12	1.57e-10	357	516	390	394	805	1140	chr14	23516271	23526747	3748	-	57.26	q11.2	protein_coding	CDH24	cadherin 24, type 2 [Source:HGNC Symbol;Acc:14265]
ENSG00000047249	7017.13	-0.46231	0.0659924	-7.00551	2.46e-12	1.65e-10	7258	8511	7492	7308	5361	6383	chr8	54628117	54756118	5090	-	39.2	q11.23	protein_coding	ATP6V1H	ATPase, H+ transporting, lysosomal 50/57kDa, V1 subunit H [Source:HGNC Symbol;Acc:18303]
ENSG00000254415	2527.15	0.59121	0.0844481	7.00087	2.54e-12	1.7e-10	820	981	2555	2563	3854	4575	chr19	52145806	52150054	2082	-	54.84	q13.41	protein_coding	SIGLEC14	sialic acid binding Ig-like lectin 14 [Source:HGNC Symbol;Acc:32926]
ENSG00000117407	1277.23	0.796563	0.113954	6.9902	2.74e-12	1.82e-10	1147	1341	878	951	1530	1954	chr1	44398992	44402913	2658	+	63.77	p34.1	protein_coding	ARTN	artemin [Source:HGNC Symbol;Acc:727]
ENSG00000145428	4409.06	0.529398	0.0757298	6.99062	2.74e-12	1.82e-10	4596	5257	3388	3198	4712	5685	chr4	154631277	154681387	4390	-	41.13	q31.3	protein_coding	RNF175	ring finger protein 175 [Source:HGNC Symbol;Acc:27735]
ENSG00000197043	40618.3	-0.430028	0.0616043	-6.98049	2.94e-12	1.94e-10	32925	36195	48489	48158	36067	42311	chr5	150480273	150537443	5427	-	49.02	q33.1	protein_coding	ANXA6	annexin A6 [Source:HGNC Symbol;Acc:544]
ENSG00000174738	1462.57	-0.783577	0.112447	-6.96843	3.2e-12	2.11e-10	1583	2153	1518	1598	894	1087	chr3	23986751	24022109	5820	+	40.69	p24.2	protein_coding	NR1D2	nuclear receptor subfamily 1, group D, member 2 [Source:HGNC Symbol;Acc:7963]
ENSG00000150337	24477.6	-0.465479	0.0668723	-6.96071	3.39e-12	2.22e-10	21289	23044	28627	28745	21196	24145	chr1	149754227	149764074	2998	+	41.93	q21.2	protein_coding	FCGR1A	Fc fragment of IgG, high affinity Ia, receptor (CD64) [Source:HGNC Symbol;Acc:3613]
ENSG00000103313	3948.95	-0.544559	0.0782812	-6.95645	3.49e-12	2.28e-10	1763	2055	5743	5590	4014	4456	chr16	3292028	3306627	4819	-	51.42	p13.3	protein_coding	MEFV	Mediterranean fever [Source:HGNC Symbol;Acc:6998]
ENSG00000154640	3458.53	-0.586275	0.0843241	-6.95264	3.59e-12	2.33e-10	2632	3472	4418	4095	2824	3375	chr21	18965971	18985265	2306	-	37.74	q21.1	protein_coding	BTG3	BTG family, member 3 [Source:HGNC Symbol;Acc:1132]
ENSG00000079277	8918.74	-0.454123	0.0653341	-6.95079	3.63e-12	2.36e-10	5359	6309	11464	11830	8311	10314	chr1	47023090	47082515	8060	-	48.24	p33	protein_coding	MKNK1	MAP kinase interacting serine/threonine kinase 1 [Source:HGNC Symbol;Acc:7110]
ENSG00000166710	309993	-0.379735	0.0546535	-6.94804	3.7e-12	2.4e-10	180217	207644	409875	391403	308263	364772	chr15	45003675	45011075	3151	+	42.63	q21.1	protein_coding	B2M	beta-2-microglobulin [Source:HGNC Symbol;Acc:914]
ENSG00000121210	7198.47	-0.499571	0.0720579	-6.93292	4.12e-12	2.66e-10	6074	7111	8360	8625	5726	7460	chr4	154387498	154557863	6393	+	41.78	q31.3	protein_coding	KIAA0922	KIAA0922 [Source:HGNC Symbol;Acc:29146]
ENSG00000168297	10431.5	-0.457102	0.0659385	-6.93225	4.14e-12	2.66e-10	15887	18250	7959	8199	5759	7132	chr3	58318607	58411748	5249	+	43.61	p14.3	protein_coding	PXK	PX domain containing serine/threonine kinase [Source:HGNC Symbol;Acc:23326]
ENSG00000224660	2452.57	-0.707117	0.102073	-6.92754	4.28e-12	2.74e-10	2443	2453	2944	2929	1751	2190	chr3	15295691	15306000	5733	+	45.6	p25.1	antisense	SH3BP5-AS1	SH3BP5 antisense RNA 1 [Source:HGNC Symbol;Acc:44501]
ENSG00000067836	6130.7	-0.490077	0.0708064	-6.92137	4.47e-12	2.86e-10	9437	11107	4659	4677	3397	3857	chr16	4846969	4852951	3683	-	63.26	p13.3	protein_coding	ROGDI	rogdi homolog (Drosophila) [Source:HGNC Symbol;Acc:29478]
ENSG00000122986	1977.88	-0.654797	0.0946118	-6.92088	4.49e-12	2.86e-10	1568	1832	2443	2556	1609	1859	chr12	111065646	111142755	3595	-	47.77	q24.11	protein_coding	HVCN1	hydrogen voltage-gated channel 1 [Source:HGNC Symbol;Acc:28240]
ENSG00000136161	6505.72	-0.497289	0.071884	-6.91793	4.58e-12	2.91e-10	2053	2717	9710	9561	6699	8248	chr13	49063095	49107369	3430	-	40.24	q14.2	protein_coding	RCBTB2	regulator of chromosome condensation (RCC1) and BTB (POZ) domain containing protein 2 [Source:HGNC Symbol;Acc:1914]
ENSG00000185624	190822	-0.362669	0.0524428	-6.91552	4.66e-12	2.95e-10	186906	219348	203902	198705	156722	185499	chr17	79801035	79818570	5303	-	55.79	q25.3	protein_coding	P4HB	prolyl 4-hydroxylase, beta polypeptide [Source:HGNC Symbol;Acc:8548]
ENSG00000258315	6190.26	0.473433	0.0684635	6.91511	4.67e-12	2.95e-10	5053	6267	5343	5118	7301	8567	chr17	6917814	6920844	2628	+	58.07	p13.1	protein_coding	C17orf49	chromosome 17 open reading frame 49 [Source:HGNC Symbol;Acc:28737]
ENSG00000184014	3313.62	-0.580707	0.0842851	-6.88979	5.59e-12	3.51e-10	4421	4872	3137	3041	2050	2468	chr11	9160372	9286937	8648	-	43.01	p15.4	protein_coding	DENND5A	DENN/MADD domain containing 5A [Source:HGNC Symbol;Acc:19344]
ENSG00000267735	2811.23	-0.592736	0.086226	-6.87422	6.23e-12	3.9e-10	2370	2890	3522	3232	2277	2611	chr19	12991783	12994902	456	+	52.31	p13.2	antisense	CTD-2265O21.7
ENSG00000119801	2401.26	-0.641058	0.0933595	-6.86655	6.58e-12	4.11e-10	2829	3676	2446	2266	1477	1831	chr2	30369807	30383399	3421	+	41.9	p23.1	protein_coding	YPEL5	yippee-like 5 (Drosophila) [Source:HGNC Symbol;Acc:18329]
ENSG00000161640	760.878	-0.961909	0.140325	-6.85488	7.14e-12	4.44e-10	363	509	1148	1204	605	715	chr19	50452242	50464429	3173	-	52.02	q13.33	protein_coding	SIGLEC11	sialic acid binding Ig-like lectin 11 [Source:HGNC Symbol;Acc:15622]
ENSG00000154229	6896.87	-0.491106	0.071705	-6.84898	7.44e-12	4.61e-10	9243	10276	6192	6251	4349	5343	chr17	64298754	64806861	11152	+	43.87	q24.2	protein_coding	PRKCA	protein kinase C, alpha [Source:HGNC Symbol;Acc:9393]
ENSG00000205565	883.738	-0.879562	0.128438	-6.84813	7.48e-12	4.63e-10	378	456	1333	1449	765	887	chr5	69803906	69808422	4515	+	59.73	q13.2	pseudogene	RP11-497H16.6
ENSG00000095970	4276.55	-0.518763	0.0757732	-6.84627	7.58e-12	4.67e-10	3061	3943	5380	5241	3691	4415	chr6	41126244	41130924	1095	-	54.22	p21.1	protein_coding	TREM2	triggering receptor expressed on myeloid cells 2 [Source:HGNC Symbol;Acc:17761]
ENSG00000185215	24332.2	-0.393157	0.0575092	-6.83642	8.12e-12	4.99e-10	17616	22177	29112	29143	22119	26384	chr14	103589779	103603776	5029	+	61.2	q32.32	protein_coding	TNFAIP2	tumor necrosis factor, alpha-induced protein 2 [Source:HGNC Symbol;Acc:11895]
ENSG00000011201	3048.71	-0.600416	0.0878625	-6.83358	8.28e-12	5.07e-10	1487	1748	4171	4553	2776	3534	chrX	8496915	8700227	7131	-	39.59	p22.31	protein_coding	KAL1	Kallmann syndrome 1 sequence [Source:HGNC Symbol;Acc:6211]
ENSG00000198502	10243.2	0.460851	0.0674425	6.83325	8.3e-12	5.07e-10	4325	5592	10686	10182	14631	16710	chr6	32485120	32498064	1260	-	42.84	p21.32	protein_coding	HLA-DRB5	major histocompatibility complex, class II, DR beta 5 [Source:HGNC Symbol;Acc:4953]
ENSG00000143387	745.081	-0.954906	0.139863	-6.82743	8.64e-12	5.26e-10	654	765	984	962	530	563	chr1	150768684	150780799	1887	-	43	q21.3	protein_coding	CTSK	cathepsin K [Source:HGNC Symbol;Acc:2536]
ENSG00000223361	3199.15	-0.752617	0.110298	-6.82348	8.89e-12	5.39e-10	1408	2143	4745	4722	3017	3087	chr5	17353804	17354733	930	-	51.61	p15.1	pseudogene	FTH1P10	ferritin, heavy polypeptide 1 pseudogene 10 [Source:HGNC Symbol;Acc:3980]
ENSG00000137575	29491.8	-0.446302	0.0654403	-6.81999	9.1e-12	5.51e-10	26684	33929	33740	31361	22865	29549	chr8	59465483	59495419	4778	+	35.86	q12.1	protein_coding	SDCBP	syndecan binding protein (syntenin) [Source:HGNC Symbol;Acc:10662]
ENSG00000108828	8118.2	-0.466384	0.0684147	-6.81701	9.3e-12	5.59e-10	15561	17889	4411	4458	3237	3776	chr17	41166622	41177140	3501	-	54.7	q21.31	protein_coding	VAT1	vesicle amine transport 1 [Source:HGNC Symbol;Acc:16919]
ENSG00000124496	5110.8	-0.482547	0.0707802	-6.81755	9.26e-12	5.59e-10	4966	5786	5665	5576	3975	4828	chr6	42192669	42419789	7732	-	45.75	p21.1	protein_coding	TRERF1	transcriptional regulating factor 1 [Source:HGNC Symbol;Acc:18273]
ENSG00000183307	2238.36	-0.603328	0.0886765	-6.8037	1.02e-11	6.11e-10	2102	2571	2573	2547	1668	2019	chr22	17597189	17602257	5069	-	60.41	q11.1	protein_coding	CECR6	cat eye syndrome chromosome region, candidate 6 [Source:HGNC Symbol;Acc:1844]
ENSG00000075651	3460.11	-0.582796	0.0858152	-6.79129	1.11e-11	6.64e-10	5457	6107	2700	2713	1729	2235	chr3	171318195	171528740	9953	-	38.86	q26.31	protein_coding	PLD1	phospholipase D1, phosphatidylcholine-specific [Source:HGNC Symbol;Acc:9067]
ENSG00000100600	942.92	-0.880032	0.129598	-6.79047	1.12e-11	6.66e-10	78	90	1675	1732	861	1174	chr14	93170152	93215047	3899	-	47.28	q32.12	protein_coding	LGMN	legumain [Source:HGNC Symbol;Acc:9472]
ENSG00000154127	6514.71	-0.454008	0.0668883	-6.78756	1.14e-11	6.77e-10	6909	8194	6712	6748	4861	5890	chr11	122526383	122685181	9011	+	45.84	q24.1	protein_coding	UBASH3B	ubiquitin associated and SH3 domain containing B [Source:HGNC Symbol;Acc:29884]
ENSG00000109046	20741.5	-0.396878	0.0584918	-6.78519	1.16e-11	6.87e-10	13232	16232	26117	25943	19229	24096	chr17	25621102	25640657	6307	+	39.52	q11.1	protein_coding	WSB1	WD repeat and SOCS box containing 1 [Source:HGNC Symbol;Acc:19221]
ENSG00000179715	1370.62	0.84408	0.12452	6.77865	1.21e-11	7.16e-10	1229	1202	960	1035	1740	2185	chr12	47473386	47630443	2616	+	39.92	q13.11	protein_coding	PCED1B	PC-esterase domain containing 1B [Source:HGNC Symbol;Acc:28255]
ENSG00000087074	10231	-0.530224	0.0782941	-6.77221	1.27e-11	7.42e-10	10963	11246	11191	11168	7697	9236	chr19	49375649	49379314	3093	+	56.68	q13.33	protein_coding	PPP1R15A	protein phosphatase 1, regulatory subunit 15A [Source:HGNC Symbol;Acc:14375]
ENSG00000122223	6675.02	-0.450711	0.0665532	-6.77219	1.27e-11	7.42e-10	4469	5453	8579	8207	6127	7300	chr1	160799950	160832692	2904	-	43.82	q23.3	protein_coding	CD244	CD244 molecule, natural killer cell receptor 2B4 [Source:HGNC Symbol;Acc:18171]
ENSG00000204038	131.45	-2.46216	0.363548	-6.7726	1.26e-11	7.42e-10	186	168	148	207	28	43	chr10	82009466	82013395	3930	+	48.4	q23.1	protein_coding	AL359195.1	Uncharacterized protein; cDNA FLJ46261 fis, clone TESTI4025062 [Source:UniProtKB/TrEMBL;Acc:Q6ZRL6]
ENSG00000197858	18931.3	0.484646	0.0716649	6.76266	1.35e-11	7.9e-10	15320	21068	15543	15679	22202	25487	chr8	145137493	145141119	3269	+	64.3	q24.3	protein_coding	GPAA1	glycosylphosphatidylinositol anchor attachment 1 [Source:HGNC Symbol;Acc:4446]
ENSG00000051382	10399.8	-0.447289	0.0662942	-6.74702	1.51e-11	8.78e-10	11095	14260	10382	10442	7452	9278	chr3	138372860	138553780	6531	-	40.59	q22.3	protein_coding	PIK3CB	phosphatidylinositol-4,5-bisphosphate 3-kinase, catalytic subunit beta [Source:HGNC Symbol;Acc:8976]
ENSG00000010404	9843.66	-0.444959	0.0659865	-6.74318	1.55e-11	8.99e-10	10759	12281	10174	9972	7183	9034	chrX	148558521	148615470	10496	-	45.94	q28	protein_coding	IDS	iduronate 2-sulfatase [Source:HGNC Symbol;Acc:5389]
ENSG00000005893	29925.3	-0.397976	0.0590532	-6.73927	1.59e-11	9.21e-10	23538	30259	34698	34505	25953	31517	chrX	119561682	119603220	5617	-	38.79	q24	protein_coding	LAMP2	lysosomal-associated membrane protein 2 [Source:HGNC Symbol;Acc:6501]
ENSG00000183682	1489.45	-0.787128	0.117033	-6.72569	1.75e-11	1.01e-09	1326	1905	1722	1796	1037	1189	chr1	39957318	39991607	1692	+	55	p34.3	protein_coding	BMP8A	bone morphogenetic protein 8a [Source:HGNC Symbol;Acc:21650]
ENSG00000089041	1863.73	-0.693958	0.103224	-6.72281	1.78e-11	1.02e-09	2721	3164	1527	1682	968	1205	chr12	121570622	121623876	3587	+	46.44	q24.31	protein_coding	P2RX7	purinergic receptor P2X, ligand-gated ion channel, 7 [Source:HGNC Symbol;Acc:8537]
ENSG00000163629	668.362	1.11816	0.166315	6.72314	1.78e-11	1.02e-09	1262	1269	216	242	504	582	chr4	87515468	87736324	9496	+	36.16	q21.3	protein_coding	PTPN13	protein tyrosine phosphatase, non-receptor type 13 (APO-1/CD95 (Fas)-associated phosphatase) [Source:HGNC Symbol;Acc:9646]
ENSG00000164099	6201.94	0.469618	0.0698787	6.72047	1.81e-11	1.04e-09	7321	8608	4366	4320	5828	7354	chr4	119201193	119274158	5725	-	36.51	q26	protein_coding	PRSS12	protease, serine, 12 (neurotrypsin, motopsin) [Source:HGNC Symbol;Acc:9477]
ENSG00000153208	605.459	-1.0381	0.154535	-6.71755	1.85e-11	1.05e-09	206	249	966	1086	474	623	chr2	112656056	112787138	4261	+	43.65	q13	protein_coding	MERTK	c-mer proto-oncogene tyrosine kinase [Source:HGNC Symbol;Acc:7027]
ENSG00000168685	2525.86	-0.590347	0.0878861	-6.71718	1.85e-11	1.05e-09	421	456	4091	4130	2692	3284	chr5	35852797	35879705	6060	+	39.18	p13.2	protein_coding	IL7R	interleukin 7 receptor [Source:HGNC Symbol;Acc:6024]
ENSG00000187193	2675.88	-0.560277	0.0834268	-6.71579	1.87e-11	1.06e-09	1129	1400	3947	3804	2615	3133	chr16	56716336	56718108	1773	+	54.03	q13	protein_coding	MT1X	metallothionein 1X [Source:HGNC Symbol;Acc:7405]
ENSG00000114796	1394.48	-0.749155	0.111772	-6.7025	2.05e-11	1.16e-09	1244	1612	1695	1659	939	1252	chr3	183353356	183402265	8650	+	39.02	q27.1	protein_coding	KLHL24	kelch-like family member 24 [Source:HGNC Symbol;Acc:25947]
ENSG00000173641	1128.7	0.792016	0.118285	6.6958	2.14e-11	1.21e-09	1089	1217	767	814	1352	1644	chr1	16340523	16346089	3910	-	61.04	p36.13	protein_coding	HSPB7	heat shock 27kDa protein family, member 7 (cardiovascular) [Source:HGNC Symbol;Acc:5249]
ENSG00000151239	4373.12	-0.579513	0.0866357	-6.68908	2.25e-11	1.26e-09	2955	3856	5765	5484	3499	4777	chr12	44187526	44200178	3932	-	34.16	q12	protein_coding	TWF1	twinfilin actin-binding protein 1 [Source:HGNC Symbol;Acc:9620]
ENSG00000124721	287.557	-1.4176	0.211968	-6.68781	2.27e-11	1.27e-09	34	46	559	588	224	244	chr6	38683117	38998301	15051	+	39.11	p21.2	protein_coding	DNAH8	dynein, axonemal, heavy chain 8 [Source:HGNC Symbol;Acc:2952]
ENSG00000170035	3017.39	0.574945	0.0860296	6.6831	2.34e-11	1.31e-09	2850	3727	2274	2227	3258	4088	chr2	181831975	181941312	3004	+	35.61	q31.3	protein_coding	UBE2E3	ubiquitin-conjugating enzyme E2E 3 [Source:HGNC Symbol;Acc:12479]
ENSG00000143344	1998.56	-0.66891	0.100129	-6.68051	2.38e-11	1.33e-09	204	197	3366	3446	2183	2494	chr1	183605220	183897665	5415	+	39.98	q25.3	protein_coding	RGL1	ral guanine nucleotide dissociation stimulator-like 1 [Source:HGNC Symbol;Acc:30281]
ENSG00000164054	27747.7	0.3728	0.0560172	6.65511	2.83e-11	1.57e-09	24496	29307	23808	23708	31134	36052	chr3	48509197	48542259	4586	-	50.89	p21.31	protein_coding	SHISA5	shisa family member 5 [Source:HGNC Symbol;Acc:30376]
ENSG00000119950	2059.39	-0.68453	0.102874	-6.65406	2.85e-11	1.58e-09	4052	5226	988	974	600	736	chr10	111967363	112047123	4607	+	40.13	q25.2	protein_coding	MXI1	MAX interactor 1, dimerization protein [Source:HGNC Symbol;Acc:7534]
ENSG00000196839	3149.52	-0.529644	0.0796271	-6.65156	2.9e-11	1.6e-09	1513	1750	4476	4404	3083	3640	chr20	43248163	43280874	2852	-	53.46	q13.12	protein_coding	ADA	adenosine deaminase [Source:HGNC Symbol;Acc:186]
ENSG00000198754	864.689	-0.877701	0.131961	-6.65124	2.91e-11	1.6e-09	807	1039	1020	1081	586	662	chr1	40235195	40237020	1826	-	63.36	p34.2	protein_coding	OXCT2	3-oxoacid CoA transferase 2 [Source:HGNC Symbol;Acc:18606]
ENSG00000253193	11502.9	-0.499426	0.0750889	-6.65113	2.91e-11	1.6e-09	10374	10952	13447	13495	9795	10989	chr1	149369294	149378365	2167	+	41.87	q21.2	pseudogene	FCGR1C	Fc fragment of IgG, high affinity Ic, receptor (CD64), pseudogene [Source:HGNC Symbol;Acc:3615]
ENSG00000051128	3685.9	-0.597271	0.0899216	-6.64212	3.09e-11	1.69e-09	3153	3998	4629	4102	3028	3253	chr19	19040010	19052070	3422	-	56.77	p13.11	protein_coding	HOMER3	homer homolog 3 (Drosophila) [Source:HGNC Symbol;Acc:17514]
ENSG00000144959	2411.51	-0.586926	0.088531	-6.62961	3.37e-11	1.84e-09	1934	2303	3033	2902	2028	2282	chr3	172348039	172429008	4808	-	41.72	q26.31	protein_coding	NCEH1	neutral cholesterol ester hydrolase 1 [Source:HGNC Symbol;Acc:29260]
ENSG00000198682	3148.86	0.565073	0.0854164	6.61551	3.7e-11	2.02e-09	1725	2206	3018	2798	4417	4966	chr10	89419370	89507462	4116	+	40.41	q23.2	protein_coding	PAPSS2	3'-phosphoadenosine 5'-phosphosulfate synthase 2 [Source:HGNC Symbol;Acc:8604]
ENSG00000260892	380.745	1.42968	0.216235	6.6117	3.8e-11	2.06e-09	80	139	229	308	711	874	chr15	75968568	75969503	563	+	66.35	q24.2	antisense	CTD-2026K11.1
ENSG00000064225	2603.89	-0.578288	0.0875647	-6.60413	4e-11	2.17e-09	1803	2261	3253	3431	2196	2706	chr3	98451080	98540045	6288	+	38.88	q12.1	protein_coding	ST3GAL6	ST3 beta-galactoside alpha-2,3-sialyltransferase 6 [Source:HGNC Symbol;Acc:18080]
ENSG00000159640	791.558	-0.948455	0.143724	-6.59912	4.14e-11	2.23e-09	288	306	1281	1344	735	743	chr17	61554422	61599205	10469	+	54.48	q23.3	protein_coding	ACE	angiotensin I converting enzyme [Source:HGNC Symbol;Acc:2707]
ENSG00000100448	20091.2	-0.405957	0.0615223	-6.59853	4.15e-11	2.24e-09	40190	49982	9105	8691	6835	7824	chr14	25042728	25045466	1374	-	53.82	q12	protein_coding	CTSG	cathepsin G [Source:HGNC Symbol;Acc:2532]
ENSG00000109756	3250.97	-0.56265	0.0855118	-6.5798	4.71e-11	2.53e-09	2994	3259	3774	3856	2610	3033	chr4	160025330	160281321	12005	+	36.57	q32.1	protein_coding	RAPGEF2	Rap guanine nucleotide exchange factor (GEF) 2 [Source:HGNC Symbol;Acc:16854]
ENSG00000266172	179.182	-2.13684	0.325328	-6.56825	5.09e-11	2.73e-09	314	415	131	155	24	48	chr17	21904124	21904694	571	-	61.47	p11.2	pseudogene	RP11-1109M24.11
ENSG00000267532	4532.35	0.507369	0.0772653	6.56658	5.15e-11	2.75e-09	3588	4717	3845	3712	5319	6432	chr17	6919137	6922978	3842	-	55.83	p13.1	antisense	MIR497HG	mir-497-195 cluster host gene (non-protein coding) [Source:HGNC Symbol;Acc:39523]
ENSG00000104490	1483.35	0.683672	0.104193	6.56161	5.32e-11	2.84e-09	1451	1674	1096	1050	1693	2080	chr8	102698771	103137135	8042	-	40.58	q22.3	protein_coding	NCALD	neurocalcin delta [Source:HGNC Symbol;Acc:7655]
ENSG00000186088	1558.78	-0.688304	0.105014	-6.55439	5.59e-11	2.97e-09	1232	1418	1996	1997	1173	1547	chr7	76940068	77045717	9001	-	40.18	q11.23	protein_coding	GSAP	gamma-secretase activating protein [Source:HGNC Symbol;Acc:28042]
ENSG00000172243	358.782	-1.28759	0.196729	-6.54497	5.95e-11	3.15e-09	64	75	632	737	264	352	chr12	10269376	10282857	4190	-	37.42	p13.2	protein_coding	CLEC7A	C-type lectin domain family 7, member A [Source:HGNC Symbol;Acc:14558]
ENSG00000140749	1398.72	-0.739013	0.11296	-6.54222	6.06e-11	3.2e-09	367	431	2210	2344	1447	1522	chr16	21652609	21663981	1781	-	40.88	p12.2	protein_coding	IGSF6	immunoglobulin superfamily, member 6 [Source:HGNC Symbol;Acc:5953]
ENSG00000110660	3523.49	0.557563	0.0853158	6.53529	6.35e-11	3.35e-09	1829	1973	3274	3466	4911	5944	chr11	107661717	107799019	3717	-	43.51	q22.3	protein_coding	SLC35F2	solute carrier family 35, member F2 [Source:HGNC Symbol;Acc:23615]
ENSG00000126091	16352.1	0.437501	0.067101	6.52004	7.03e-11	3.68e-09	15245	20418	12923	12875	17454	20740	chr1	44171495	44396831	4425	+	44.35	p34.1	protein_coding	ST3GAL3	ST3 beta-galactoside alpha-2,3-sialyltransferase 3 [Source:HGNC Symbol;Acc:10866]
ENSG00000159720	15429.6	-0.385837	0.0591738	-6.52041	7.01e-11	3.68e-09	10031	11798	19430	19193	14960	17318	chr16	67471917	67515140	8212	-	53.78	q22.1	protein_coding	ATP6V0D1	ATPase, H+ transporting, lysosomal 38kDa, V0 subunit d1 [Source:HGNC Symbol;Acc:13724]
ENSG00000141506	5245.61	-0.478805	0.0735615	-6.5089	7.57e-11	3.95e-09	2567	3286	7043	7318	5079	6201	chr17	8782233	8869029	7501	-	47.53	p13.1	protein_coding	PIK3R5	phosphoinositide-3-kinase, regulatory subunit 5 [Source:HGNC Symbol;Acc:30035]
ENSG00000177575	919.404	-0.879412	0.1351	-6.50932	7.55e-11	3.95e-09	40	74	1751	1603	880	1118	chr12	7623409	7656489	5813	-	37.42	p13.31	protein_coding	CD163	CD163 molecule [Source:HGNC Symbol;Acc:1631]
ENSG00000254528	459.904	-1.11842	0.172123	-6.49779	8.15e-11	4.24e-09	173	178	774	808	350	449	chr11	117704434	117709657	1464	+	51.57	q23.3	antisense	RP11-728F11.4
ENSG00000130005	3865.36	0.563593	0.0868041	6.4927	8.43e-11	4.37e-09	3232	4446	3028	3051	4583	5222	chr19	1397091	1401569	1739	-	64.28	p13.3	protein_coding	GAMT	guanidinoacetate N-methyltransferase [Source:HGNC Symbol;Acc:4136]
ENSG00000131507	6913.08	-0.442927	0.0682876	-6.48619	8.8e-11	4.55e-09	7569	9528	7007	6680	5030	5976	chr5	141488070	141534005	6021	+	39.3	q31.3	protein_coding	NDFIP1	Nedd4 family interacting protein 1 [Source:HGNC Symbol;Acc:17592]
ENSG00000269636	4677.08	-0.502924	0.0775534	-6.48488	8.88e-11	4.58e-09	5056	5902	4748	4983	3535	3955	chr5	150157867	150176297	1974	+	43.27	q33.1	protein_coding	AC010441.1
ENSG00000091490	12160.5	0.445483	0.0687579	6.47902	9.23e-11	4.75e-09	17703	19325	7576	7274	10166	11927	chr4	25749055	25865382	7483	-	43.64	p15.2	protein_coding	SEL1L3	sel-1 suppressor of lin-12-like 3 (C. elegans) [Source:HGNC Symbol;Acc:29108]
ENSG00000256235	4686.62	-0.500809	0.0773219	-6.47694	9.36e-11	4.8e-09	5063	5906	4760	4991	3544	3973	chr5	150157508	150176296	2332	+	43.36	q33.1	protein_coding	SMIM3	small integral membrane protein 3 [Source:HGNC Symbol;Acc:30248]
ENSG00000120254	11758.2	0.434413	0.0671345	6.4708	9.75e-11	4.99e-09	18929	20920	6447	6368	8537	10416	chr6	151186685	151423023	4945	+	43.51	q25.1	protein_coding	MTHFD1L	methylenetetrahydrofolate dehydrogenase (NADP+ dependent) 1-like [Source:HGNC Symbol;Acc:21055]
ENSG00000168758	2555.66	-0.667314	0.103175	-6.46776	9.95e-11	5.08e-09	2431	3366	2771	2929	1899	2007	chr2	97525453	97536494	6157	-	62.17	q11.2	protein_coding	SEMA4C	sema domain, immunoglobulin domain (Ig), transmembrane domain (TM) and short cytoplasmic domain, (semaphorin) 4C [Source:HGNC Symbol;Acc:10731]
ENSG00000272767	1129.75	0.790152	0.122673	6.44113	1.19e-10	6.04e-09	1132	1435	783	717	1365	1458	chr10	65224989	65226323	1335	+	63.9	q21.3	antisense	JMJD1C-AS1	JMJD1C antisense RNA 1 [Source:HGNC Symbol;Acc:28222]
ENSG00000165476	7277.33	0.464256	0.0720868	6.44023	1.19e-10	6.06e-09	6665	8536	6043	5569	7827	9715	chr10	65281123	65384883	5205	+	38.34	q21.3	protein_coding	REEP3	receptor accessory protein 3 [Source:HGNC Symbol;Acc:23711]
ENSG00000197208	449.151	-1.10111	0.171024	-6.43837	1.21e-10	6.12e-09	299	376	693	637	314	363	chr5	131630136	131679899	2688	+	44.97	q31.1	protein_coding	SLC22A4	solute carrier family 22 (organic cation/zwitterion transporter), member 4 [Source:HGNC Symbol;Acc:10968]
ENSG00000189067	12016.4	-0.474609	0.0737285	-6.43725	1.22e-10	6.15e-09	12782	13432	12789	13000	9208	11095	chr16	11641853	11730237	4784	-	49.17	p13.13	protein_coding	LITAF	lipopolysaccharide-induced TNF factor [Source:HGNC Symbol;Acc:16841]
ENSG00000231486	471.888	1.13834	0.177196	6.42417	1.33e-10	6.68e-09	66	58	434	376	910	1035	chr2	89130700	89165653	1424	-	40.41	p11.2	processed_transcript	AC096579.7
ENSG00000116266	6689.44	-0.427757	0.0666571	-6.41729	1.39e-10	6.97e-09	5730	7132	7625	7525	5624	6689	chr1	109289296	109352148	5895	+	36.03	p13.3	protein_coding	STXBP3	syntaxin binding protein 3 [Source:HGNC Symbol;Acc:11446]
ENSG00000108219	10261.3	-0.443754	0.0691819	-6.4143	1.41e-10	7.09e-09	8491	9922	11768	12255	9159	10090	chr10	82213922	82292879	17883	+	49.31	q23.1	protein_coding	TSPAN14	tetraspanin 14 [Source:HGNC Symbol;Acc:23303]
ENSG00000082074	6513.61	-0.551837	0.0860451	-6.41334	1.42e-10	7.1e-09	4124	4120	8831	8786	5869	7294	chr5	39105338	39274630	6100	-	37.97	p13.1	protein_coding	FYB	FYN binding protein [Source:HGNC Symbol;Acc:4036]
ENSG00000092068	1210.65	-0.783797	0.122207	-6.41369	1.42e-10	7.1e-09	242	225	2031	2087	1196	1419	chr14	23594504	23652883	5942	-	47.13	q11.2	protein_coding	SLC7A8	solute carrier family 7 (amino acid transporter light chain, L system), member 8 [Source:HGNC Symbol;Acc:11066]
ENSG00000228477	867.511	-0.882479	0.13781	-6.40359	1.52e-10	7.55e-09	867	1033	982	1096	524	715	chr1	40428352	40429076	725	+	57.66	p34.2	pseudogene	RP3-342P20.2
ENSG00000224078	5647.68	-0.504602	0.0791799	-6.37286	1.86e-10	9.21e-09	8712	10488	4195	4304	2803	3780	chr15	25223730	25664609	32477	+	42.05	q11.2	processed_transcript	SNHG14	small nucleolar RNA host gene 14 (non-protein coding) [Source:HGNC Symbol;Acc:37462]
ENSG00000196072	6816.45	-0.433949	0.0682988	-6.35368	2.1e-10	1.04e-08	5659	6643	8208	7674	5867	6984	chr10	102033713	102046469	2215	-	47.82	q24.31	protein_coding	BLOC1S2	biogenesis of lysosomal organelles complex-1, subunit 2 [Source:HGNC Symbol;Acc:20984]
ENSG00000133055	5441.35	0.458023	0.0721296	6.35001	2.15e-10	1.06e-08	2619	2968	5406	5551	7573	8873	chr1	203136939	203144941	1805	-	57.62	q32.1	protein_coding	MYBPH	myosin binding protein H [Source:HGNC Symbol;Acc:7552]
ENSG00000260401	6001.65	-0.494805	0.0779267	-6.34962	2.16e-10	1.06e-08	5925	6921	6292	6830	4818	5335	chr11	72950020	72953380	3361	+	54.78	q13.4	sense_overlapping	RP11-800A3.4
ENSG00000269897	17262.9	0.480494	0.0756707	6.34981	2.16e-10	1.06e-08	23152	23750	11503	11448	16074	18918	chr10	22605317	22618471	1904	+	44.07	p12.2	protein_coding	COMMD3-BMI1	COMMD3-BMI1 readthrough [Source:HGNC Symbol;Acc:48326]
ENSG00000127947	14325	-0.431749	0.068136	-6.33657	2.35e-10	1.15e-08	13658	14770	16108	15801	11618	14280	chr7	77166592	77269388	5547	+	38.16	q11.23	protein_coding	PTPN12	protein tyrosine phosphatase, non-receptor type 12 [Source:HGNC Symbol;Acc:9645]
ENSG00000131042	2520.67	-0.547964	0.0865159	-6.33368	2.39e-10	1.17e-08	509	618	4123	3849	2735	3223	chr19	54777675	54785039	3810	-	57.81	q13.42	protein_coding	LILRB2	leukocyte immunoglobulin-like receptor, subfamily B (with TM and ITIM domains), member 2 [Source:HGNC Symbol;Acc:6606]
ENSG00000232788	239.32	1.62481	0.257131	6.31899	2.63e-10	1.28e-08	77	148	139	147	454	508	chr2	173328990	173330750	1077	-	42.19	q31.1	antisense	AC078883.3
ENSG00000168273	1462.84	-0.702758	0.111292	-6.31452	2.71e-10	1.32e-08	848	895	2185	2004	1309	1500	chr3	52568029	52613253	2482	+	43.07	p21.1	protein_coding	SMIM4	small integral membrane protein 4 [Source:HGNC Symbol;Acc:37257]
ENSG00000110075	9469.49	0.405427	0.064225	6.31261	2.74e-10	1.33e-08	7307	8903	8442	8439	10846	13658	chr11	68228186	68382802	8333	+	41.89	q13.2	protein_coding	PPP6R3	protein phosphatase 6, regulatory subunit 3 [Source:HGNC Symbol;Acc:1173]
ENSG00000093072	6367.12	-0.529252	0.083929	-6.30595	2.86e-10	1.38e-08	3729	3762	8824	8606	5983	7229	chr22	17660194	17702879	5136	-	49.51	q11.1	protein_coding	CECR1	cat eye syndrome chromosome region, candidate 1 [Source:HGNC Symbol;Acc:1839]
ENSG00000141837	5113.61	0.520093	0.0824633	6.30696	2.85e-10	1.38e-08	4894	5156	4024	4157	5760	7086	chr19	13317256	13734804	10904	-	47.45	p13.2	protein_coding	CACNA1A	calcium channel, voltage-dependent, P/Q type, alpha 1A subunit [Source:HGNC Symbol;Acc:1388]
ENSG00000168283	16906.9	0.501888	0.0797183	6.29576	3.06e-10	1.47e-08	15984	22644	12996	12362	17171	22227	chr10	22610140	22620413	4283	+	41.6	p12.2	protein_coding	BMI1	BMI1 polycomb ring finger oncogene [Source:HGNC Symbol;Acc:1066]
ENSG00000010322	15135.2	-0.446516	0.0711018	-6.27995	3.39e-10	1.62e-08	12603	16295	16460	18132	12707	15048	chr3	52489134	52527087	9161	+	53.28	p21.1	protein_coding	NISCH	nischarin [Source:HGNC Symbol;Acc:18006]
ENSG00000196329	1850.34	-0.691068	0.11004	-6.28013	3.38e-10	1.62e-08	853	1217	2816	2561	1726	1903	chr7	150419341	150447121	6031	+	43.79	q36.1	protein_coding	GIMAP5	GTPase, IMAP family member 5 [Source:HGNC Symbol;Acc:18005]
ENSG00000134061	2570.73	0.625245	0.0997077	6.27078	3.59e-10	1.72e-08	818	806	2538	2665	4021	4752	chr5	66478103	66492627	3006	-	42.69	q12.3	protein_coding	CD180	CD180 molecule [Source:HGNC Symbol;Acc:6726]
ENSG00000125534	11322.5	0.398966	0.0637349	6.25978	3.86e-10	1.84e-08	11219	13841	9262	8694	11963	13890	chr20	62152077	62153559	1094	+	71.07	q13.33	protein_coding	PPDPF	pancreatic progenitor cell differentiation and proliferation factor [Source:HGNC Symbol;Acc:16142]
ENSG00000223495	961.195	0.80763	0.129239	6.2491	4.13e-10	1.96e-08	1334	1587	539	475	897	1041	chr1	148853803	148854120	318	-	67.3	q21.2	pseudogene	RP11-763B22.7
ENSG00000142599	3563.98	0.509801	0.0816256	6.2456	4.22e-10	2e-08	2792	3122	3187	2970	4336	5254	chr1	8412457	8877702	11503	-	41.9	p36.23	protein_coding	RERE	arginine-glutamic acid dipeptide (RE) repeats [Source:HGNC Symbol;Acc:9965]
ENSG00000073464	1545.14	-0.649492	0.104088	-6.23982	4.38e-10	2.07e-08	1611	1824	1725	1728	1067	1345	chrX	10125024	10205700	6750	+	45.22	p22.2	protein_coding	CLCN4	chloride channel, voltage-sensitive 4 [Source:HGNC Symbol;Acc:2022]
ENSG00000126860	4798.81	-0.468565	0.0751467	-6.23534	4.51e-10	2.13e-08	3339	4330	6015	5837	4196	5182	chr17	29644578	29648902	2071	-	33.34	q11.2	protein_coding	EVI2A	ecotropic viral integration site 2A [Source:HGNC Symbol;Acc:3499]
ENSG00000196739	8871.82	0.405704	0.0650955	6.23245	4.59e-10	2.16e-08	6109	7144	8131	8447	10919	13103	chr9	116917840	117074791	13988	+	52.26	q32	protein_coding	COL27A1	collagen, type XXVII, alpha 1 [Source:HGNC Symbol;Acc:22986]
ENSG00000259716	9425.05	0.39667	0.0636718	6.22991	4.67e-10	2.19e-08	4184	5122	9663	9948	12983	15228	chr20	35177530	35232932	714	-	49.82	q11.23	antisense	RP5-977B1.11
ENSG00000112149	2607.59	-0.65528	0.105277	-6.22436	4.84e-10	2.26e-08	1008	959	4033	3990	2452	3134	chr6	14117872	14137149	2471	+	44.65	p23	protein_coding	CD83	CD83 molecule [Source:HGNC Symbol;Acc:1703]
ENSG00000156642	8751.86	-0.415193	0.0666953	-6.22522	4.81e-10	2.26e-08	7138	9172	10209	9829	7426	9015	chr15	73852355	73926475	4042	-	41.2	q24.1	protein_coding	NPTN	neuroplastin [Source:HGNC Symbol;Acc:17867]
ENSG00000115590	289.029	-1.32853	0.213623	-6.21905	5e-10	2.33e-08	36	36	543	595	236	258	chr2	102608306	102645006	3073	+	44.67	q11.2	protein_coding	IL1R2	interleukin 1 receptor, type II [Source:HGNC Symbol;Acc:5994]
ENSG00000039319	3319.01	-0.561945	0.090404	-6.21593	5.1e-10	2.38e-08	2738	3796	3944	3803	2551	3198	chr5	79703832	79775169	11461	+	37.65	q14.1	protein_coding	ZFYVE16	zinc finger, FYVE domain containing 16 [Source:HGNC Symbol;Acc:20756]
ENSG00000198223	4162.87	-0.545695	0.0878859	-6.20913	5.33e-10	2.47e-08	5803	6259	3723	3738	2684	2881	chrX	1387693	1429274	3830	+	50.88	p22.33	protein_coding	CSF2RA	colony stimulating factor 2 receptor, alpha, low-affinity (granulocyte-macrophage) [Source:HGNC Symbol;Acc:2435]
ENSG00000110108	11750.4	0.389663	0.0628399	6.20089	5.61e-10	2.6e-08	7363	8537	11289	11475	15127	17435	chr11	60681346	60690915	2421	+	51.1	q12.2	protein_coding	TMEM109	transmembrane protein 109 [Source:HGNC Symbol;Acc:28771]
ENSG00000101335	15205.5	0.381205	0.061483	6.20017	5.64e-10	2.61e-08	7109	8249	16019	15662	21074	23944	chr20	35169887	35178228	1199	+	58.37	q11.23	protein_coding	MYL9	myosin, light chain 9, regulatory [Source:HGNC Symbol;Acc:15754]
ENSG00000169439	24649.8	0.376039	0.060717	6.1933	5.89e-10	2.71e-08	16419	20142	24388	22371	30139	36216	chr8	97505579	97624000	4528	+	41.4	q22.1	protein_coding	SDC2	syndecan 2 [Source:HGNC Symbol;Acc:10659]
ENSG00000270069	838.939	-0.903575	0.145898	-6.19321	5.9e-10	2.71e-08	391	609	1284	1254	655	832	chrX	45604639	45629677	2785	-	37.98	p11.3	lincRNA	RP6-99M1.2
ENSG00000127824	4683.93	-0.503231	0.081412	-6.18128	6.36e-10	2.92e-08	4082	4497	5606	5444	4062	4430	chr2	220114433	220142892	4079	-	49.79	q35	protein_coding	TUBA4A	tubulin, alpha 4a [Source:HGNC Symbol;Acc:12407]
ENSG00000071564	11538.5	0.383097	0.0620143	6.17755	6.51e-10	2.98e-08	11080	13857	9454	9207	12256	14329	chr19	1609291	1652604	6061	-	59.57	p13.3	protein_coding	TCF3	transcription factor 3 [Source:HGNC Symbol;Acc:11633]
ENSG00000268241	4501.95	0.477465	0.0775753	6.15485	7.51e-10	3.43e-08	2814	3732	4166	4095	5749	6824	chr2	175200601	175202151	1551	-	70.99	q31.1	protein_coding	AC018470.1	Uncharacterized protein FLJ46347 [Source:UniProtKB/Swiss-Prot;Acc:Q6ZRH9]
ENSG00000163624	1245.74	-0.866059	0.14075	-6.15318	7.59e-10	3.46e-08	1883	2454	937	1075	479	740	chr4	85504132	85572491	4461	+	38.39	q21.23	protein_coding	CDS1	CDP-diacylglycerol synthase (phosphatidate cytidylyltransferase) 1 [Source:HGNC Symbol;Acc:1800]
ENSG00000049249	403.997	-1.31293	0.214269	-6.12751	8.93e-10	4.06e-08	55	40	680	908	316	384	chr1	7979907	8000926	2284	-	43.31	p36.23	protein_coding	TNFRSF9	tumor necrosis factor receptor superfamily, member 9 [Source:HGNC Symbol;Acc:11924]
ENSG00000116863	4314.94	0.449724	0.0734172	6.1256	9.03e-10	4.1e-08	2260	2664	4218	4308	5830	6899	chr1	36554476	36559533	1668	+	55.16	p34.3	protein_coding	ADPRHL2	ADP-ribosylhydrolase like 2 [Source:HGNC Symbol;Acc:21304]
ENSG00000136867	1509.79	-0.629011	0.102709	-6.12423	9.11e-10	4.13e-08	546	643	2236	2353	1486	1758	chr9	115913222	115926417	2504	+	48.09	q32	protein_coding	SLC31A2	solute carrier family 31 (copper transporter), member 2 [Source:HGNC Symbol;Acc:11017]
ENSG00000118495	6343.34	0.437267	0.0714537	6.11958	9.38e-10	4.24e-08	3243	3609	6286	6457	8561	10315	chr6	144261437	144385735	6178	-	40.32	q24.2	protein_coding	PLAGL1	pleiomorphic adenoma gene-like 1 [Source:HGNC Symbol;Acc:9046]
ENSG00000162654	12737.9	0.3949	0.0645365	6.11902	9.42e-10	4.24e-08	2974	3426	14128	14878	18764	22993	chr1	89646831	89664615	6127	-	38.85	p22.2	protein_coding	GBP4	guanylate binding protein 4 [Source:HGNC Symbol;Acc:20480]
ENSG00000233029	1025.05	-0.767841	0.125805	-6.10341	1.04e-09	4.67e-08	870	1187	1295	1210	717	894	chr1	120925634	120933000	3543	+	43.87	p11.2	antisense	RP11-439A17.9
ENSG00000123643	6212.78	-0.44502	0.0730217	-6.09435	1.1e-09	4.93e-08	3546	3887	8238	8307	6127	7150	chr5	150816607	150871942	6980	+	42.72	q33.1	protein_coding	SLC36A1	solute carrier family 36 (proton/amino acid symporter), member 1 [Source:HGNC Symbol;Acc:18761]
ENSG00000139117	5158.04	-0.43188	0.0709151	-6.09009	1.13e-09	5.05e-08	4679	5812	5680	5708	4157	5083	chr12	39040624	39301232	5178	-	36.06	q12	protein_coding	CPNE8	copine VIII [Source:HGNC Symbol;Acc:23498]
ENSG00000234571	1247.7	-0.705213	0.115806	-6.08962	1.13e-09	5.05e-08	1115	1499	1477	1458	869	1104	chr1	149372292	149379646	3540	-	43.94	q21.2	lincRNA	RP5-998N21.4
ENSG00000167977	4063.43	0.465098	0.0765742	6.07382	1.25e-09	5.56e-08	3140	3804	3505	3571	5002	5655	chr16	2732476	2759031	3420	+	59.23	p13.3	protein_coding	KCTD5	potassium channel tetramerization domain containing 5 [Source:HGNC Symbol;Acc:21423]
ENSG00000173207	13997.5	0.432091	0.0711717	6.0711	1.27e-09	5.65e-08	13234	14077	11930	11362	15755	18584	chr1	154947129	154951725	2338	+	44.4	q21.3	protein_coding	CKS1B	CDC28 protein kinase regulatory subunit 1B [Source:HGNC Symbol;Acc:19083]
ENSG00000148481	2513.03	-0.580297	0.0957026	-6.06354	1.33e-09	5.91e-08	2658	3516	2498	2706	1693	2121	chr10	15820169	15902519	4094	-	35.88	p13	protein_coding	FAM188A	family with sequence similarity 188, member A [Source:HGNC Symbol;Acc:23578]
ENSG00000142949	37330.3	0.335031	0.0553406	6.05398	1.41e-09	6.25e-08	42193	51305	27828	28340	35598	41824	chr1	43990858	44089343	10719	+	55.69	p34.2	protein_coding	PTPRF	protein tyrosine phosphatase, receptor type, F [Source:HGNC Symbol;Acc:9670]
ENSG00000157514	4209.32	-0.499608	0.0825804	-6.04995	1.45e-09	6.4e-08	7372	8758	2714	2611	1774	2361	chrX	106956451	107020572	4766	-	48.75	q22.3	protein_coding	TSC22D3	TSC22 domain family, member 3 [Source:HGNC Symbol;Acc:3051]
ENSG00000260139	88.059	2.56839	0.424965	6.04376	1.51e-09	6.63e-08	20	48	28	36	202	211	chr15	78187026	78197016	4818	+	59.89	q24.3	pseudogene	CSPG4P13	chondroitin sulfate proteoglycan 4 pseudogene 13 [Source:HGNC Symbol;Acc:49195]
ENSG00000128590	1653.65	-0.696791	0.115499	-6.0329	1.61e-09	7.08e-08	1662	2405	1842	1701	1069	1324	chr7	108210012	108215294	2837	+	38.78	q31.1	protein_coding	DNAJB9	DnaJ (Hsp40) homolog, subfamily B, member 9 [Source:HGNC Symbol;Acc:6968]
ENSG00000113532	2252.48	-0.591249	0.0980147	-6.03225	1.62e-09	7.09e-08	1534	2135	2875	2852	1921	2231	chr5	100142639	100238970	7794	-	34.12	q21.1	protein_coding	ST8SIA4	ST8 alpha-N-acetyl-neuraminide alpha-2,8-sialyltransferase 4 [Source:HGNC Symbol;Acc:10871]
ENSG00000105499	4081.77	-0.485198	0.0805994	-6.01987	1.75e-09	7.64e-08	3061	3350	5151	5011	3705	4217	chr19	48551100	48614074	6613	-	47.68	q13.33	protein_coding	PLA2G4C	phospholipase A2, group IVC (cytosolic, calcium-independent) [Source:HGNC Symbol;Acc:9037]
ENSG00000247982	6949.15	-0.438493	0.0728588	-6.0184	1.76e-09	7.69e-08	6202	7537	7676	7901	5455	7165	chr15	57592563	57599959	3124	+	49.32	q21.3	lincRNA	LINC00926	long intergenic non-protein coding RNA 926 [Source:HGNC Symbol;Acc:27514]
ENSG00000181704	3998.75	-0.45505	0.0757461	-6.00757	1.88e-09	8.2e-08	4727	5771	3894	3715	2764	3305	chrX	67718165	67757127	8850	+	41.22	q12	protein_coding	YIPF6	Yip1 domain family, member 6 [Source:HGNC Symbol;Acc:28304]
ENSG00000087245	6491.44	-0.447122	0.074621	-5.99191	2.07e-09	9.01e-08	3948	4304	8460	8573	6379	7255	chr16	55423612	55540603	4933	+	45.67	q12.2	protein_coding	MMP2	matrix metallopeptidase 2 (gelatinase A, 72kDa gelatinase, 72kDa type IV collagenase) [Source:HGNC Symbol;Acc:7166]
ENSG00000251158	869.962	-0.85855	0.143307	-5.99098	2.09e-09	9.05e-08	441	537	1192	1437	766	813	chr5	69194694	69199025	4332	-	60.99	q13.2	pseudogene	RP11-98J23.1
ENSG00000069974	10854.2	-0.413938	0.0692704	-5.97568	2.29e-09	9.92e-08	13906	17278	9923	9065	6877	8744	chr15	55495164	55611311	5603	-	41.6	q21.3	protein_coding	RAB27A	RAB27A, member RAS oncogene family [Source:HGNC Symbol;Acc:9766]
ENSG00000171115	3346.81	-0.486926	0.0815026	-5.97436	2.31e-09	9.97e-08	1355	1584	4682	4928	3341	4172	chr7	150147718	150176480	4184	+	43.24	q36.1	protein_coding	GIMAP8	GTPase, IMAP family member 8 [Source:HGNC Symbol;Acc:21792]
ENSG00000130303	54923.6	0.3402	0.0569782	5.9707	2.36e-09	1.02e-07	24133	28647	59917	57506	76015	86129	chr19	17513748	17516457	1119	-	58.38	p13.11	protein_coding	BST2	bone marrow stromal cell antigen 2 [Source:HGNC Symbol;Acc:1119]
ENSG00000100647	7099.85	-0.403525	0.06762	-5.96754	2.41e-09	1.04e-07	4229	4805	9169	9228	6875	8344	chr14	70078313	70181859	5830	+	44.82	q24.1	protein_coding	KIAA0247	KIAA0247 [Source:HGNC Symbol;Acc:19956]
ENSG00000185238	2353.26	0.55697	0.093525	5.95531	2.6e-09	1.11e-07	1748	2351	1941	1985	2857	3463	chr11	20409076	20530840	5467	+	36.02	p15.1	protein_coding	PRMT3	protein arginine methyltransferase 3 [Source:HGNC Symbol;Acc:30163]
ENSG00000100290	1976.98	0.642495	0.107963	5.95107	2.66e-09	1.14e-07	1736	2049	1640	1411	2525	2653	chr22	43506754	43525718	953	+	54.8	q13.2	protein_coding	BIK	BCL2-interacting killer (apoptosis-inducing) [Source:HGNC Symbol;Acc:1051]
ENSG00000175899	7813.37	0.434249	0.0729749	5.95067	2.67e-09	1.14e-07	3031	3240	8235	8341	11205	13279	chr12	9220260	9268825	6384	-	37.18	p13.31	protein_coding	A2M	alpha-2-macroglobulin [Source:HGNC Symbol;Acc:7]
ENSG00000112276	8502.05	0.426257	0.0717134	5.94389	2.78e-09	1.18e-07	7812	10423	6949	6647	9101	10874	chr6	105544697	105585049	5808	-	40.62	q21	protein_coding	BVES	blood vessel epicardial substance [Source:HGNC Symbol;Acc:1152]
ENSG00000237765	3195.26	-0.549684	0.0924579	-5.94523	2.76e-09	1.18e-07	3517	4685	3374	2996	2219	2529	chr4	15683285	15707188	4817	+	40.86	p15.32	protein_coding	FAM200B	family with sequence similarity 200, member B [Source:HGNC Symbol;Acc:27740]
ENSG00000047597	3273.37	0.479163	0.0806608	5.94047	2.84e-09	1.21e-07	2653	3360	2821	2690	3805	4598	chrX	37545012	37591383	5206	+	39.54	p21.1	protein_coding	XK	X-linked Kx blood group (McLeod syndrome) [Source:HGNC Symbol;Acc:12811]
ENSG00000111679	16810.6	-0.345273	0.0581809	-5.93447	2.95e-09	1.25e-07	15643	18520	18196	17943	13973	17170	chr12	7055631	7070479	5009	+	57.71	p13.31	protein_coding	PTPN6	protein tyrosine phosphatase, non-receptor type 6 [Source:HGNC Symbol;Acc:9658]
ENSG00000182568	29745.5	0.360086	0.0606978	5.93243	2.98e-09	1.26e-07	35153	39223	22005	22249	28221	33907	chr3	18386879	18487080	13405	-	36.43	p24.3	protein_coding	SATB1	SATB homeobox 1 [Source:HGNC Symbol;Acc:10541]
ENSG00000162772	2993.32	-0.489177	0.0825969	-5.92246	3.17e-09	1.34e-07	1124	1279	4291	4431	3110	3683	chr1	212738676	212794119	4003	+	43.16	q32.3	protein_coding	ATF3	activating transcription factor 3 [Source:HGNC Symbol;Acc:785]
ENSG00000117411	2282.84	0.57224	0.0968082	5.91107	3.4e-09	1.43e-07	2423	3116	1519	1676	2401	2789	chr1	44444615	44456840	3778	+	56.94	p34.1	protein_coding	B4GALT2	UDP-Gal:betaGlcNAc beta 1,4- galactosyltransferase, polypeptide 2 [Source:HGNC Symbol;Acc:925]
ENSG00000171724	4604.49	0.506224	0.0856346	5.91144	3.39e-09	1.43e-07	4657	4901	3587	3623	5282	5883	chr16	77822427	78014004	4137	+	44.33	q23.1	protein_coding	VAT1L	vesicle amine transport 1-like [Source:HGNC Symbol;Acc:29315]
ENSG00000159307	4458.74	-0.436857	0.073975	-5.90547	3.52e-09	1.47e-07	6312	7477	3718	3591	2706	3195	chr22	43593289	43739394	12135	-	55.48	q13.2	protein_coding	SCUBE1	signal peptide, CUB domain, EGF-like 1 [Source:HGNC Symbol;Acc:13441]
ENSG00000166016	2032.19	0.539912	0.0915199	5.8994	3.65e-09	1.52e-07	1370	1678	1834	1762	2629	3083	chr11	34172535	34379555	4973	-	47.92	p13	protein_coding	ABTB2	ankyrin repeat and BTB (POZ) domain containing 2 [Source:HGNC Symbol;Acc:23842]
ENSG00000164309	6700.81	-0.465269	0.0789201	-5.89545	3.74e-09	1.56e-07	5202	5648	7867	8536	5826	7187	chr5	78985700	79096063	14179	+	40.67	q14.1	protein_coding	CMYA5	cardiomyopathy associated 5 [Source:HGNC Symbol;Acc:14305]
ENSG00000264813	388.673	-1.0712	0.182198	-5.87931	4.12e-09	1.71e-07	124	161	657	675	330	361	chr17	61562184	61599209	4862	+	53.11	q23.3	protein_coding	ACE	Angiotensin-converting enzyme; Uncharacterized protein [Source:UniProtKB/TrEMBL;Acc:L7MUH0]
ENSG00000115738	8927.43	0.379144	0.0645562	5.8731	4.28e-09	1.78e-07	4470	5621	9225	8970	11609	14299	chr2	8818975	8824583	2205	+	49.26	p25.1	protein_coding	ID2	inhibitor of DNA binding 2, dominant negative helix-loop-helix protein [Source:HGNC Symbol;Acc:5361]
ENSG00000155097	9865.67	-0.373539	0.0636251	-5.87094	4.33e-09	1.8e-07	7611	9651	11484	11407	8797	10525	chr8	104033291	104085279	5851	+	38.39	q22.3	protein_coding	ATP6V1C1	ATPase, H+ transporting, lysosomal 42kDa, V1 subunit C1 [Source:HGNC Symbol;Acc:856]
ENSG00000167600	3001.46	-0.56253	0.0958706	-5.86759	4.42e-09	1.83e-07	3664	3780	3008	3090	2117	2388	chr19	41698954	41713444	2874	+	53.36	q13.2	protein_coding	CYP2S1	cytochrome P450, family 2, subfamily S, polypeptide 1 [Source:HGNC Symbol;Acc:15654]
ENSG00000046604	5747.53	0.409061	0.0697367	5.8658	4.47e-09	1.84e-07	7149	8498	4003	3891	5127	6351	chr18	29078006	29128971	6190	+	39.27	q12.1	protein_coding	DSG2	desmoglein 2 [Source:HGNC Symbol;Acc:3049]
ENSG00000223380	13545.8	-0.389364	0.0664603	-5.85859	4.67e-09	1.92e-07	11743	12925	15329	15652	11669	14219	chr1	145096220	145116922	2356	+	36.61	q21.1	processed_transcript	SEC22B	SEC22 vesicle trafficking protein homolog B (S. cerevisiae) (gene/pseudogene) [Source:HGNC Symbol;Acc:10700]
ENSG00000136717	3597.66	-0.464995	0.0796618	-5.83711	5.31e-09	2.18e-07	1365	1716	5097	5217	3614	4577	chr2	127805603	127864931	6929	-	59.66	q14.3	protein_coding	BIN1	bridging integrator 1 [Source:HGNC Symbol;Acc:1052]
ENSG00000142173	1898.43	-0.579421	0.0993107	-5.83443	5.4e-09	2.21e-07	1096	1300	2747	2443	1769	2021	chr21	47518011	47552763	5386	+	55.88	q22.3	protein_coding	COL6A2	collagen, type VI, alpha 2 [Source:HGNC Symbol;Acc:2212]
ENSG00000185507	17302.7	0.430917	0.0738707	5.83339	5.43e-09	2.22e-07	7327	10217	18145	17240	24139	27942	chr11	612553	615999	2628	-	67.07	p15.5	protein_coding	IRF7	interferon regulatory factor 7 [Source:HGNC Symbol;Acc:6122]
ENSG00000197903	1030.98	-0.700103	0.120086	-5.83	5.54e-09	2.26e-07	436	504	1508	1611	973	1124	chr6	27106073	27114619	820	-	42.01	p22.1	protein_coding	HIST1H2BK	histone cluster 1, H2bk [Source:HGNC Symbol;Acc:13954]
ENSG00000101493	14534.9	-0.370207	0.0635386	-5.82649	5.66e-09	2.31e-07	13503	17240	15863	15046	11726	14454	chr18	74069644	74207146	8719	-	47.59	q23	protein_coding	ZNF516	zinc finger protein 516 [Source:HGNC Symbol;Acc:28990]
ENSG00000158470	9938.11	-0.391842	0.067311	-5.82137	5.84e-09	2.37e-07	9382	10423	10817	11025	8281	9926	chr20	48249482	48330415	4722	-	42.32	q13.13	protein_coding	B4GALT5	UDP-Gal:betaGlcNAc beta 1,4- galactosyltransferase, polypeptide 5 [Source:HGNC Symbol;Acc:928]
ENSG00000150681	1170.8	-0.686205	0.117982	-5.81617	6.02e-09	2.44e-07	990	1148	1465	1448	845	1144	chr1	192127587	192154945	2806	+	33.96	q31.2	protein_coding	RGS18	regulator of G-protein signaling 18 [Source:HGNC Symbol;Acc:14261]
ENSG00000184557	1971.69	-0.55457	0.095377	-5.8145	6.08e-09	2.46e-07	647	804	2934	2997	1932	2498	chr17	76352864	76356158	2729	-	62.34	q25.3	protein_coding	SOCS3	suppressor of cytokine signaling 3 [Source:HGNC Symbol;Acc:19391]
ENSG00000110104	4143.84	0.425381	0.0731977	5.8114	6.2e-09	2.5e-07	2074	2532	4195	4126	5538	6686	chr11	60609544	60618554	2044	+	54.76	q12.2	protein_coding	CCDC86	coiled-coil domain containing 86 [Source:HGNC Symbol;Acc:28359]
ENSG00000154358	2566.32	0.55332	0.0953945	5.80033	6.62e-09	2.67e-07	2974	3970	1639	1716	2365	3035	chr1	228395831	228566577	32207	+	53.87	q42.13	protein_coding	OBSCN	obscurin, cytoskeletal calmodulin and titin-interacting RhoGEF [Source:HGNC Symbol;Acc:15719]
ENSG00000100304	9925.1	0.358824	0.0618729	5.79937	6.66e-09	2.68e-07	7949	9544	8884	8924	11250	13746	chr22	43562628	43583139	4622	-	58.31	q13.2	protein_coding	TTLL12	tubulin tyrosine ligase-like family, member 12 [Source:HGNC Symbol;Acc:28974]
ENSG00000167085	13647.8	0.363448	0.0627985	5.78753	7.14e-09	2.87e-07	9503	11609	12939	12714	16979	19005	chr17	47481414	47492246	3814	-	48.36	q21.33	protein_coding	PHB	prohibitin [Source:HGNC Symbol;Acc:8912]
ENSG00000161643	734.461	-0.917553	0.158758	-5.77959	7.49e-09	3e-07	228	384	1171	1218	637	745	chr19	50472857	50479071	2821	+	58.13	q13.33	pseudogene	SIGLEC16	sialic acid binding Ig-like lectin 16 (gene/pseudogene) [Source:HGNC Symbol;Acc:24851]
ENSG00000197284	638.154	-0.918002	0.158891	-5.77755	7.58e-09	3.03e-07	326	399	903	1049	558	565	chr5	70070478	70074135	3658	-	60.25	q13.2	pseudogene	RP11-589F5.3
ENSG00000085662	8570.3	0.407828	0.0706073	5.776	7.65e-09	3.05e-07	8598	10415	6767	6749	9371	10155	chr7	134127102	134144036	3660	-	50.04	q33	protein_coding	AKR1B1	aldo-keto reductase family 1, member B1 (aldose reductase) [Source:HGNC Symbol;Acc:381]
ENSG00000117245	4905.34	-0.455387	0.0788405	-5.77605	7.65e-09	3.05e-07	6650	7843	4032	4415	3032	3713	chr1	20990507	21044510	4470	-	52.54	p36.12	protein_coding	KIF17	kinesin family member 17 [Source:HGNC Symbol;Acc:19167]
ENSG00000171408	616.581	-0.958347	0.165969	-5.77427	7.73e-09	3.07e-07	1007	1216	534	433	240	305	chr6	136172834	136516712	5708	+	38.31	q23.3	protein_coding	PDE7B	phosphodiesterase 7B [Source:HGNC Symbol;Acc:8792]
ENSG00000166401	8809.28	-0.377203	0.0653723	-5.77008	7.92e-09	3.14e-07	7451	8645	10049	10020	7515	9415	chr18	61637159	61672278	4375	+	43.18	q22.1	protein_coding	SERPINB8	serpin peptidase inhibitor, clade B (ovalbumin), member 8 [Source:HGNC Symbol;Acc:8952]
ENSG00000135272	2400.37	0.577599	0.100268	5.76058	8.38e-09	3.31e-07	1449	2076	2168	2052	3129	3758	chr7	114562209	114659256	5252	+	36.79	q31.1	protein_coding	MDFIC	MyoD family inhibitor domain containing [Source:HGNC Symbol;Acc:28870]
ENSG00000178104	5687.6	-0.398027	0.0690884	-5.76112	8.36e-09	3.31e-07	4733	5544	6552	6549	5014	5847	chr1	144836157	145076186	28338	-	40.99	q21.1	protein_coding	PDE4DIP	phosphodiesterase 4D interacting protein [Source:HGNC Symbol;Acc:15580]
ENSG00000167815	7695.87	0.37053	0.0643687	5.75638	8.59e-09	3.39e-07	8736	10526	5763	5661	7376	8770	chr19	12907634	12912694	2114	-	54.61	p13.2	protein_coding	PRDX2	peroxiredoxin 2 [Source:HGNC Symbol;Acc:9353]
ENSG00000132356	10592.6	-0.385894	0.0671373	-5.74783	9.04e-09	3.56e-07	9887	11874	11690	11250	8366	10900	chr5	40759481	40798476	6563	-	37.74	p13.1	protein_coding	PRKAA1	protein kinase, AMP-activated, alpha 1 catalytic subunit [Source:HGNC Symbol;Acc:9376]
ENSG00000177674	3562.02	-0.486373	0.0846817	-5.74354	9.27e-09	3.64e-07	3918	5220	3441	3534	2451	2999	chr1	11796141	11814859	2433	+	54.37	p36.22	protein_coding	AGTRAP	angiotensin II receptor-associated protein [Source:HGNC Symbol;Acc:13539]
ENSG00000184221	3940.53	-0.47767	0.0831669	-5.74352	9.27e-09	3.64e-07	1384	1890	5833	5568	4143	4797	chr21	34442450	34444726	2277	+	64.6	q22.11	protein_coding	OLIG1	oligodendrocyte transcription factor 1 [Source:HGNC Symbol;Acc:16983]
ENSG00000111252	17948.5	-0.335376	0.0584566	-5.73718	9.63e-09	3.77e-07	13023	15221	21192	21558	16848	20211	chr12	111843752	111889427	5682	+	54.02	q24.12	protein_coding	SH2B3	SH2B adaptor protein 3 [Source:HGNC Symbol;Acc:29605]
ENSG00000123131	6139.42	0.399014	0.0696078	5.73232	9.91e-09	3.85e-07	4977	5836	5570	5273	7241	8369	chrX	23682379	23704516	1904	+	40.65	p22.11	protein_coding	PRDX4	peroxiredoxin 4 [Source:HGNC Symbol;Acc:17169]
ENSG00000130813	8953.5	0.364639	0.0636065	5.73273	9.88e-09	3.85e-07	3421	4270	9625	9714	12326	14918	chr19	10196798	10203928	4341	+	56.65	p13.2	protein_coding	C19orf66	chromosome 19 open reading frame 66 [Source:HGNC Symbol;Acc:25649]
ENSG00000137818	110102	0.359959	0.0627941	5.73237	9.9e-09	3.85e-07	122396	137695	87762	82376	112436	125567	chr15	69745123	69748255	2993	+	48.64	q23	protein_coding	RPLP1	ribosomal protein, large, P1 [Source:HGNC Symbol;Acc:10372]
ENSG00000118292	14669.6	-0.393942	0.0688333	-5.72312	1.05e-08	4.06e-07	11333	12174	17974	17324	13481	15872	chr1	150240600	150253327	1351	+	46.46	q21.2	protein_coding	C1orf54	chromosome 1 open reading frame 54 [Source:HGNC Symbol;Acc:26258]
ENSG00000061938	7725.13	0.411221	0.0719038	5.71904	1.07e-08	4.14e-07	3425	4584	7860	7983	10508	12529	chr3	195590235	195638816	11297	-	58.27	q29	protein_coding	TNK2	tyrosine kinase, non-receptor, 2 [Source:HGNC Symbol;Acc:19297]
ENSG00000119900	18972.4	-0.349592	0.0611295	-5.71887	1.07e-08	4.14e-07	22363	27452	17969	17019	13318	16771	chr6	71998506	72018653	9051	+	36.22	q13	protein_coding	OGFRL1	opioid growth factor receptor-like 1 [Source:HGNC Symbol;Acc:21378]
ENSG00000149212	3786.14	-0.510935	0.08933	-5.71963	1.07e-08	4.14e-07	3101	4284	4572	4176	3098	3606	chr11	94898704	94965705	10370	-	35.27	q21	protein_coding	SESN3	sestrin 3 [Source:HGNC Symbol;Acc:23060]
ENSG00000142185	29886.2	-0.337872	0.0592021	-5.70709	1.15e-08	4.43e-07	24103	31067	33659	33460	26505	31555	chr21	45770046	45862964	6705	+	54.13	q22.3	protein_coding	TRPM2	transient receptor potential cation channel, subfamily M, member 2 [Source:HGNC Symbol;Acc:12339]
ENSG00000196743	10316.2	-0.423439	0.0742159	-5.7055	1.16e-08	4.46e-07	7640	8066	12998	12481	9623	11119	chr5	150591711	150650001	4479	+	47.41	q33.1	protein_coding	GM2A	GM2 ganglioside activator [Source:HGNC Symbol;Acc:4367]
ENSG00000145354	2857.39	-0.506211	0.0887785	-5.70196	1.18e-08	4.54e-07	3071	3918	3028	2779	2093	2367	chr4	103790135	103810399	2607	+	39.45	q24	protein_coding	CISD2	CDGSH iron sulfur domain 2 [Source:HGNC Symbol;Acc:24212]
ENSG00000110324	12108.8	-0.367796	0.0645776	-5.69542	1.23e-08	4.71e-07	3659	4132	17759	17304	13858	15792	chr11	117857063	117872196	6546	+	49.33	q23.3	protein_coding	IL10RA	interleukin 10 receptor, alpha [Source:HGNC Symbol;Acc:5964]
ENSG00000211584	3366.36	-0.476288	0.083806	-5.68322	1.32e-08	5.05e-07	3742	4909	3349	3213	2375	2778	chr12	48147699	48176536	4921	+	52.68	q13.11	protein_coding	SLC48A1	solute carrier family 48 (heme transporter), member 1 [Source:HGNC Symbol;Acc:26035]
ENSG00000168781	5292.88	0.414141	0.0728802	5.68249	1.33e-08	5.06e-07	7089	8030	3509	3447	4640	5491	chr15	43825660	43882430	8054	-	44.61	q15.3	protein_coding	PPIP5K1	diphosphoinositol pentakisphosphate kinase 1 [Source:HGNC Symbol;Acc:29023]
ENSG00000179104	692.935	-0.836029	0.147251	-5.67758	1.37e-08	5.2e-07	620	833	803	881	469	563	chr12	83080659	83528649	8319	+	37.42	q21.31	protein_coding	TMTC2	transmembrane and tetratricopeptide repeat containing 2 [Source:HGNC Symbol;Acc:25440]
ENSG00000119638	15108.7	0.343132	0.0604563	5.67571	1.38e-08	5.25e-07	16189	18582	12097	11794	15187	17933	chr14	75548822	75594047	8021	-	42.01	q24.3	protein_coding	NEK9	NIMA-related kinase 9 [Source:HGNC Symbol;Acc:18591]
ENSG00000259668	891.991	-0.8013	0.141483	-5.66355	1.48e-08	5.62e-07	556	751	1266	1218	636	935	chr15	51749483	51752779	1263	+	35.4	q21.2	antisense	RP11-707P17.2
ENSG00000196126	22954.4	0.357894	0.0632252	5.66062	1.51e-08	5.71e-07	9931	12987	24772	23657	31349	36425	chr6	32546546	32557625	1229	-	44.36	p21.32	protein_coding	HLA-DRB1	major histocompatibility complex, class II, DR beta 1 [Source:HGNC Symbol;Acc:4948]
ENSG00000155629	40591.8	-0.314459	0.0555655	-5.65925	1.52e-08	5.74e-07	26667	33411	49353	48788	38940	47429	chr10	98353069	98480271	5691	-	44.36	q24.1	protein_coding	PIK3AP1	phosphoinositide-3-kinase adaptor protein 1 [Source:HGNC Symbol;Acc:30034]
ENSG00000155792	853.901	0.799038	0.141488	5.64739	1.63e-08	6.14e-07	1351	1733	358	383	606	810	chr8	120885957	121063152	2622	+	43.18	q24.12	protein_coding	DEPTOR	DEP domain containing MTOR-interacting protein [Source:HGNC Symbol;Acc:22953]
ENSG00000127838	7696.07	-0.377294	0.0668169	-5.64668	1.64e-08	6.15e-07	4691	5300	9886	9794	7518	9055	chr2	219135115	219211516	5184	+	51.32	q35	protein_coding	PNKD	paroxysmal nonkinesigenic dyskinesia [Source:HGNC Symbol;Acc:9153]
ENSG00000156735	3276.47	-0.445954	0.0789987	-5.64508	1.65e-08	6.2e-07	2965	3501	3753	3610	2692	3218	chr8	38034051	38070819	4809	+	41.83	p11.23	protein_coding	BAG4	BCL2-associated athanogene 4 [Source:HGNC Symbol;Acc:940]
ENSG00000165185	6764.85	-0.44127	0.0782462	-5.63951	1.71e-08	6.39e-07	4195	5787	8706	8329	6181	7549	chr9	115249127	115431677	13119	+	38.95	q32	protein_coding	KIAA1958	KIAA1958 [Source:HGNC Symbol;Acc:23427]
ENSG00000120708	61006.5	-0.341996	0.0606843	-5.63566	1.74e-08	6.52e-07	53716	59535	68340	68099	54624	62889	chr5	135364584	135399507	7835	+	48.98	q31.1	protein_coding	TGFBI	transforming growth factor, beta-induced, 68kDa [Source:HGNC Symbol;Acc:11771]
ENSG00000218565	327.87	-1.22161	0.216823	-5.63415	1.76e-08	6.57e-07	233	199	535	496	216	268	chr6	139659155	139660717	1473	+	44.27	q24.1	pseudogene	RP11-12A2.1
ENSG00000049239	6399.38	0.402735	0.0715195	5.63112	1.79e-08	6.67e-07	8520	10522	3976	4194	5291	6538	chr1	9294834	9331396	9321	+	52.29	p36.22	protein_coding	H6PD	hexose-6-phosphate dehydrogenase (glucose 1-dehydrogenase) [Source:HGNC Symbol;Acc:4795]
ENSG00000123080	23067.2	0.400262	0.0711954	5.62202	1.89e-08	7.02e-07	22629	23902	19766	18484	25391	29750	chr1	51426417	51440305	3318	+	40.97	p32.3	protein_coding	CDKN2C	cyclin-dependent kinase inhibitor 2C (p18, inhibits CDK4) [Source:HGNC Symbol;Acc:1789]
ENSG00000165731	29711.7	-0.309831	0.0551158	-5.62146	1.89e-08	7.03e-07	33255	39944	28286	28280	22932	26931	chr10	43572475	43625799	6661	+	55.73	q11.21	protein_coding	RET	ret proto-oncogene [Source:HGNC Symbol;Acc:9967]
ENSG00000127528	883.325	-0.764604	0.136073	-5.61905	1.92e-08	7.12e-07	1444	1798	679	610	381	448	chr19	16435628	16438685	2018	+	65.53	p13.11	protein_coding	KLF2	Kruppel-like factor 2 [Source:HGNC Symbol;Acc:6347]
ENSG00000035403	16706.2	-0.335456	0.0597203	-5.61712	1.94e-08	7.18e-07	15088	17815	18570	17783	14599	16855	chr10	75757872	75879918	5818	+	41.27	q22.2	protein_coding	VCL	vinculin [Source:HGNC Symbol;Acc:12665]
ENSG00000152242	3810.64	-0.44459	0.0792817	-5.60772	2.05e-08	7.57e-07	3503	4510	4242	4069	3088	3581	chr18	43753519	43846949	5614	+	40.58	q21.1	protein_coding	C18orf25	chromosome 18 open reading frame 25 [Source:HGNC Symbol;Acc:28172]
ENSG00000196586	4682.11	0.409422	0.0730254	5.60656	2.06e-08	7.6e-07	3746	4463	4171	4082	5320	6691	chr6	76458909	76629254	8785	+	37.66	q14.1	protein_coding	MYO6	myosin VI [Source:HGNC Symbol;Acc:7605]
ENSG00000116574	6009.74	-0.40834	0.0729728	-5.59579	2.2e-08	8.08e-07	8628	10181	5038	4612	3576	4381	chr1	228870824	228882416	4372	+	46.54	q42.13	protein_coding	RHOU	ras homolog family member U [Source:HGNC Symbol;Acc:17794]
ENSG00000124731	97.8081	-2.36452	0.42271	-5.59372	2.22e-08	8.16e-07	70	48	177	198	48	30	chr6	41235664	41254457	4329	-	47.22	p21.1	protein_coding	TREM1	triggering receptor expressed on myeloid cells 1 [Source:HGNC Symbol;Acc:17760]
ENSG00000227039	3072.23	-0.506296	0.090613	-5.58745	2.3e-08	8.44e-07	2124	2547	3645	4143	2721	3279	chr21	46340966	46349593	2438	+	49.14	q22.3	antisense	ITGB2-AS1	ITGB2 antisense RNA 1 [Source:HGNC Symbol;Acc:44304]
ENSG00000100365	16908.3	-0.320969	0.0574529	-5.58664	2.32e-08	8.47e-07	12964	15589	19843	19265	15656	18564	chr22	37257030	37274057	1759	+	53.4	q12.3	protein_coding	NCF4	neutrophil cytosolic factor 4, 40kDa [Source:HGNC Symbol;Acc:7662]
ENSG00000100284	4750.2	-0.429602	0.0770257	-5.57738	2.44e-08	8.91e-07	3521	4531	5657	5691	4339	4849	chr22	35695268	35743985	5869	+	53.51	q12.3	protein_coding	TOM1	target of myb1 (chicken) [Source:HGNC Symbol;Acc:11982]
ENSG00000157657	5039.81	0.412265	0.0739514	5.57481	2.48e-08	9.03e-07	4816	5407	4162	4143	5431	6668	chr9	116638562	116818871	10384	+	45.61	q32	protein_coding	ZNF618	zinc finger protein 618 [Source:HGNC Symbol;Acc:29416]
ENSG00000248223	1054.71	-0.743555	0.133385	-5.57449	2.48e-08	9.03e-07	689	759	1547	1394	958	948	chr5	17354019	17355008	867	+	49.6	p15.1	lincRNA	CTD-2139B15.2
ENSG00000100368	7114.53	-0.399426	0.0716934	-5.5713	2.53e-08	9.18e-07	5194	6494	8598	8440	6145	8033	chr22	37309670	37336491	5061	+	51.95	q12.3	protein_coding	CSF2RB	colony stimulating factor 2 receptor, beta, low-affinity (granulocyte-macrophage) [Source:HGNC Symbol;Acc:2436]
ENSG00000110911	6658.8	-0.371096	0.066613	-5.57093	2.53e-08	9.18e-07	5561	6745	7469	7611	5791	6963	chr12	51373184	51422349	9823	-	43.54	q13.12	protein_coding	SLC11A2	solute carrier family 11 (proton-coupled divalent metal ion transporter), member 2 [Source:HGNC Symbol;Acc:10908]
ENSG00000233695	1944.23	-0.54468	0.0978081	-5.56887	2.56e-08	9.27e-07	1716	2271	2255	2168	1530	1782	chr13	114518603	114542321	773	+	61.62	q34	antisense	GAS6-AS1	GAS6 antisense RNA 1 [Source:HGNC Symbol;Acc:39826]
ENSG00000204386	14453.3	-0.331931	0.059637	-5.56586	2.61e-08	9.42e-07	8679	10731	18329	17829	14495	16880	chr6	31825436	31830683	4822	-	52.86	p21.33	protein_coding	NEU1	sialidase 1 (lysosomal sialidase) [Source:HGNC Symbol;Acc:7758]
ENSG00000103066	4355.47	-0.439102	0.0789181	-5.56402	2.64e-08	9.5e-07	3814	4985	4874	4805	3654	4135	chr16	68279207	68294961	4460	+	53.91	q22.1	protein_coding	PLA2G15	phospholipase A2, group XV [Source:HGNC Symbol;Acc:17163]
ENSG00000152818	13338.6	-0.404613	0.0727443	-5.56213	2.66e-08	9.59e-07	13016	13923	14968	14251	10654	13544	chr6	144606837	145174170	14405	+	38	q24.2	protein_coding	UTRN	utrophin [Source:HGNC Symbol;Acc:12635]
ENSG00000071553	22014	-0.33253	0.0598166	-5.55917	2.71e-08	9.73e-07	20827	26598	23046	22778	18339	21413	chrX	153656978	153664862	4884	+	56.77	q28	protein_coding	ATP6AP1	ATPase, H+ transporting, lysosomal accessory protein 1 [Source:HGNC Symbol;Acc:868]
ENSG00000074370	10360.2	-0.37644	0.0677381	-5.55729	2.74e-08	9.82e-07	9110	11938	11160	11376	8701	10274	chr17	3827169	3867736	6866	-	56.88	p13.2	protein_coding	ATP2A3	ATPase, Ca++ transporting, ubiquitous [Source:HGNC Symbol;Acc:813]
ENSG00000155307	2822.13	-0.513128	0.0925811	-5.54247	2.98e-08	1.07e-06	959	1021	4300	4137	2800	3690	chr21	15857549	15955723	3152	-	36.17	q11.2	protein_coding	SAMSN1	SAM domain, SH3 domain and nuclear localization signals 1 [Source:HGNC Symbol;Acc:10528]
ENSG00000157557	15697.9	0.34883	0.0629482	5.54155	3e-08	1.07e-06	8564	9717	15795	16316	20628	24046	chr21	40177231	40196879	4595	+	46.04	q22.2	protein_coding	ETS2	v-ets avian erythroblastosis virus E26 oncogene homolog 2 [Source:HGNC Symbol;Acc:3489]
ENSG00000136535	778.351	0.79807	0.144138	5.53686	3.08e-08	1.1e-06	572	712	657	538	1068	1197	chr2	162272605	162282381	9600	+	47.46	q24.2	protein_coding	TBR1	T-box, brain, 1 [Source:HGNC Symbol;Acc:11590]
ENSG00000143013	8687.13	-0.348123	0.0629051	-5.5341	3.13e-08	1.11e-06	8529	10376	9118	8931	7032	8478	chr1	87794151	87814606	5833	+	42.55	p22.3	protein_coding	LMO4	LIM domain only 4 [Source:HGNC Symbol;Acc:6644]
ENSG00000184985	1452.07	-0.692214	0.125109	-5.53288	3.15e-08	1.12e-06	2489	3117	988	934	525	786	chr4	7194265	7744554	6292	+	53.7	p16.1	protein_coding	SORCS2	sortilin-related VPS10 domain containing receptor 2 [Source:HGNC Symbol;Acc:16698]
ENSG00000211592	245.865	1.31573	0.237872	5.53124	3.18e-08	1.13e-06	19	33	212	179	517	541	chr2	89156674	89157196	523	-	53.35	p11.2	IG_C_gene	IGKC	immunoglobulin kappa constant [Source:HGNC Symbol;Acc:5716]
ENSG00000266795	157.218	-1.84693	0.334005	-5.52966	3.21e-08	1.14e-06	216	341	127	177	38	55	chr17	21906417	21913070	3795	+	55.94	p11.2	lincRNA	RP11-744K17.9
ENSG00000163820	4018.24	-0.434873	0.0786755	-5.52742	3.25e-08	1.15e-06	4572	5145	3958	4068	2981	3508	chr3	45959396	46037316	8890	-	47.08	p21.31	protein_coding	FYCO1	FYVE and coiled-coil domain containing 1 [Source:HGNC Symbol;Acc:14673]
ENSG00000156515	12165.4	-0.370606	0.0670719	-5.52551	3.29e-08	1.16e-06	9494	10499	14462	14352	11361	12960	chr10	71029740	71161638	6166	+	47.64	q22.1	protein_coding	HK1	hexokinase 1 [Source:HGNC Symbol;Acc:4922]
ENSG00000171940	11723.9	-0.339794	0.0615423	-5.52131	3.36e-08	1.18e-06	11516	13603	12533	11954	9544	11628	chr20	52183604	52226446	6181	-	44.04	q13.2	protein_coding	ZNF217	zinc finger protein 217 [Source:HGNC Symbol;Acc:13009]
ENSG00000159208	1551.8	-0.582589	0.105631	-5.51532	3.48e-08	1.22e-06	1262	1362	1972	1894	1272	1553	chr1	150254953	150259505	2696	+	47.46	q21.2	protein_coding	C1orf51	chromosome 1 open reading frame 51 [Source:HGNC Symbol;Acc:25200]
ENSG00000090612	3075.89	0.450099	0.0816247	5.51425	3.5e-08	1.23e-06	2364	2816	2753	2665	3782	4294	chr12	133707570	133783698	6905	+	40.51	q24.33	protein_coding	ZNF268	zinc finger protein 268 [Source:HGNC Symbol;Acc:13061]
ENSG00000151117	856.151	-0.763316	0.138424	-5.51434	3.5e-08	1.23e-06	307	449	1286	1367	752	962	chr11	18714669	18726332	4243	+	51.95	p15.1	protein_coding	TMEM86A	transmembrane protein 86A [Source:HGNC Symbol;Acc:26890]
ENSG00000171316	6792.57	0.394967	0.071698	5.50877	3.61e-08	1.26e-06	6308	7038	5676	5767	7336	9148	chr8	61591337	61779465	12738	+	39.98	q12.1	protein_coding	CHD7	chromodomain helicase DNA binding protein 7 [Source:HGNC Symbol;Acc:20626]
ENSG00000105810	14945.6	0.433994	0.0787969	5.50775	3.63e-08	1.27e-06	10505	14885	13492	13000	17225	22023	chr7	92234235	92465908	12260	-	38.2	q21.2	protein_coding	CDK6	cyclin-dependent kinase 6 [Source:HGNC Symbol;Acc:1777]
ENSG00000262831	50187.5	-0.367017	0.0666909	-5.50326	3.73e-08	1.3e-06	54025	57299	51883	51504	40143	47475	chr17	79801041	79801834	529	+	56.68	q25.3	antisense	RP11-498C9.2
ENSG00000107593	273.075	-1.27631	0.232053	-5.50008	3.8e-08	1.32e-06	293	303	393	320	158	162	chr10	102047903	102090243	3073	-	45.04	q24.31	protein_coding	PKD2L1	polycystic kidney disease 2-like 1 [Source:HGNC Symbol;Acc:9011]
ENSG00000134830	521.766	-0.945924	0.172015	-5.49908	3.82e-08	1.32e-06	394	558	752	640	346	446	chr19	47835404	47846606	2826	+	50.61	q13.32	protein_coding	C5AR2	complement component 5a receptor 2 [Source:HGNC Symbol;Acc:4527]
ENSG00000168329	9505.91	-0.421728	0.0767093	-5.49774	3.85e-08	1.33e-06	13901	14897	7743	8018	5649	7258	chr3	39304985	39323226	3655	-	46.15	p22.2	protein_coding	CX3CR1	chemokine (C-X3-C motif) receptor 1 [Source:HGNC Symbol;Acc:2558]
ENSG00000171657	389.212	-1.20632	0.219383	-5.49868	3.83e-08	1.33e-06	110	222	676	672	278	363	chrX	41583408	41589388	3349	+	35.19	p11.4	protein_coding	GPR82	G protein-coupled receptor 82 [Source:HGNC Symbol;Acc:4533]
ENSG00000230806	880.6	0.727516	0.132367	5.49622	3.88e-08	1.34e-06	1088	1378	522	516	894	979	chr1	121102017	121140666	2649	-	43.39	p11.2	lincRNA	RP11-343N15.1
ENSG00000087253	9275.46	-0.369952	0.0673454	-5.49335	3.94e-08	1.36e-06	6913	8907	11130	10593	8246	10156	chr16	55542910	55620582	7439	+	35.52	q12.2	protein_coding	LPCAT2	lysophosphatidylcholine acyltransferase 2 [Source:HGNC Symbol;Acc:26032]
ENSG00000171241	11730	-0.34187	0.0622485	-5.49201	3.97e-08	1.37e-06	8674	9971	13919	13971	11084	12957	chr16	46614466	46655538	4459	-	39.54	q11.2	protein_coding	SHCBP1	SHC SH2-domain binding protein 1 [Source:HGNC Symbol;Acc:29547]
ENSG00000174374	7485.25	0.367757	0.0669788	5.49065	4e-08	1.37e-06	5384	6395	6965	6992	9211	10438	chr7	74441226	74490064	4178	-	50.84	q11.23	protein_coding	WBSCR16	Williams-Beuren syndrome chromosome region 16 [Source:HGNC Symbol;Acc:14948]
ENSG00000130775	7632.4	-0.368707	0.0672214	-5.48497	4.14e-08	1.42e-06	3797	4844	10220	9942	7890	9163	chr1	28199055	28213196	4620	+	54.04	p35.3	protein_coding	THEMIS2	thymocyte selection associated family member 2 [Source:HGNC Symbol;Acc:16839]
ENSG00000111269	1487.95	-0.621994	0.113492	-5.48049	4.24e-08	1.45e-06	1770	2231	1559	1359	984	1082	chr12	12764761	12798042	3922	+	40.66	p13.2	protein_coding	CREBL2	cAMP responsive element binding protein-like 2 [Source:HGNC Symbol;Acc:2350]
ENSG00000137364	2755.39	-0.474441	0.0865748	-5.48013	4.25e-08	1.45e-06	1794	2321	3524	3449	2430	3070	chr6	18128542	18155305	3181	-	41.46	p22.3	protein_coding	TPMT	thiopurine S-methyltransferase [Source:HGNC Symbol;Acc:12014]
ENSG00000217236	8912.87	0.366003	0.0668288	5.47673	4.33e-08	1.48e-06	6768	7588	8404	8079	10552	12680	chr2	175199674	175203220	2554	+	59.37	q31.1	protein_coding	SP9	Sp9 transcription factor [Source:HGNC Symbol;Acc:30690]
ENSG00000229183	131.398	-1.72735	0.315499	-5.47496	4.38e-08	1.49e-06	58	94	242	230	70	86	chr11	60989688	61018929	3821	+	51.03	q12.2	protein_coding	PGA4	pepsinogen 4, group I (pepsinogen A) [Source:HGNC Symbol;Acc:8886]
ENSG00000196497	5326.26	0.48082	0.0879388	5.46767	4.56e-08	1.55e-06	3696	5345	4684	4587	6386	7772	chr14	24649425	24658170	5007	-	58.13	q12	protein_coding	IPO4	importin 4 [Source:HGNC Symbol;Acc:19426]
ENSG00000122861	6683.7	-0.397936	0.0728147	-5.46505	4.63e-08	1.57e-06	3092	3420	8973	9372	6849	8394	chr10	75668935	75677255	2950	+	53.49	q22.2	protein_coding	PLAU	plasminogen activator, urokinase [Source:HGNC Symbol;Acc:9052]
ENSG00000118564	9717.83	-0.366917	0.0671756	-5.46206	4.71e-08	1.59e-06	9229	11582	10322	10178	7628	9808	chr4	15606162	15683302	4573	-	37.87	p15.32	protein_coding	FBXL5	F-box and leucine-rich repeat protein 5 [Source:HGNC Symbol;Acc:13602]
ENSG00000244242	1380.6	-0.612942	0.112316	-5.4573	4.83e-08	1.63e-06	850	1138	1765	1910	1187	1443	chr11	1753640	1771821	4784	-	55.19	p15.5	protein_coding	IFITM10	interferon induced transmembrane protein 10 [Source:HGNC Symbol;Acc:40022]
ENSG00000101000	4153.88	-0.415705	0.0762894	-5.44906	5.06e-08	1.71e-06	2402	2752	5334	5539	4034	4885	chr20	33759876	33765165	1348	+	52.59	q11.22	protein_coding	PROCR	protein C receptor, endothelial [Source:HGNC Symbol;Acc:9452]
ENSG00000186431	454.021	-0.984893	0.180872	-5.44524	5.17e-08	1.74e-06	409	553	536	602	267	365	chr19	55385704	55401838	2366	+	47.98	q13.42	protein_coding	FCAR	Fc fragment of IgA, receptor for [Source:HGNC Symbol;Acc:3608]
ENSG00000186480	11788.9	-0.390771	0.0718108	-5.44167	5.28e-08	1.77e-06	6574	8994	15314	14888	11546	13628	chr7	155089486	155101945	3650	+	44.41	q36.2	protein_coding	INSIG1	insulin induced gene 1 [Source:HGNC Symbol;Acc:6083]
ENSG00000106780	2195.22	-0.487382	0.0896047	-5.43924	5.35e-08	1.8e-06	1758	2172	2586	2630	1870	2196	chr9	123363091	123476748	6433	-	38.18	q33.2	protein_coding	MEGF9	multiple EGF-like-domains 9 [Source:HGNC Symbol;Acc:3234]
ENSG00000197536	946.207	0.702529	0.129239	5.43589	5.45e-08	1.83e-06	443	624	829	862	1385	1622	chr5	131746328	131811736	4475	+	46.92	q31.1	protein_coding	C5orf56	chromosome 5 open reading frame 56 [Source:HGNC Symbol;Acc:33838]
ENSG00000124357	7296.95	-0.372796	0.06874	-5.42327	5.85e-08	1.96e-06	4374	5434	9602	8881	7159	8437	chr2	71291474	71306935	8894	+	49.57	p13.3	protein_coding	NAGK	N-acetylglucosamine kinase [Source:HGNC Symbol;Acc:17174]
ENSG00000163661	850.199	-0.692059	0.127631	-5.42235	5.88e-08	1.96e-06	457	539	1235	1205	773	875	chr3	157154578	157161417	1940	+	42.75	q25.32	protein_coding	PTX3	pentraxin 3, long [Source:HGNC Symbol;Acc:9692]
ENSG00000054523	4390.48	-0.407267	0.0751294	-5.42087	5.93e-08	1.97e-06	5632	6617	3941	3900	2871	3607	chr1	10270863	10441661	17693	+	41.99	p36.22	protein_coding	KIF1B	kinesin family member 1B [Source:HGNC Symbol;Acc:16636]
ENSG00000075275	2937.46	-0.470152	0.0867218	-5.42138	5.91e-08	1.97e-06	5155	6293	1757	1829	1303	1526	chr22	46756731	46933067	12817	-	53.93	q13.31	protein_coding	CELSR1	cadherin, EGF LAG seven-pass G-type receptor 1 [Source:HGNC Symbol;Acc:1850]
ENSG00000166311	1935.22	-0.508051	0.0937584	-5.41873	6e-08	1.99e-06	2067	2531	2003	2001	1389	1692	chr11	6411655	6416228	2756	+	56.69	p15.4	protein_coding	SMPD1	sphingomyelin phosphodiesterase 1, acid lysosomal [Source:HGNC Symbol;Acc:11120]
ENSG00000132405	17673.1	0.311141	0.057436	5.41717	6.05e-08	2e-06	13290	15643	16624	16589	20490	24577	chr4	6910969	7034845	6184	+	49.5	p16.1	protein_coding	TBC1D14	TBC1 domain family, member 14 [Source:HGNC Symbol;Acc:29246]
ENSG00000140678	15089.8	-0.332537	0.061389	-5.41689	6.06e-08	2e-06	8059	9499	19311	19830	15136	18923	chr16	31366455	31394318	6533	+	52.2	p11.2	protein_coding	ITGAX	integrin, alpha X (complement component 3 receptor 4 subunit) [Source:HGNC Symbol;Acc:6152]
ENSG00000259279	53.0682	-2.78747	0.514576	-5.41702	6.06e-08	2e-06	17	32	113	114	16	20	chr15	39885781	39886432	281	-	47.85	q14	antisense	CTD-2033D15.1
ENSG00000077782	6593.83	0.392038	0.0724675	5.40985	6.31e-08	2.08e-06	8784	9777	4533	4315	5721	6985	chr8	38268656	38326352	12698	-	50.55	p11.22	protein_coding	FGFR1	fibroblast growth factor receptor 1 [Source:HGNC Symbol;Acc:3688]
ENSG00000264939	140.189	-1.96093	0.362958	-5.40262	6.57e-08	2.16e-06	254	316	85	132	28	33	chr17	21906476	21907067	592	-	60.64	p11.2	pseudogene	RP11-1109M24.9
ENSG00000101346	11562.1	-0.327974	0.0607494	-5.39881	6.71e-08	2.21e-06	13776	16852	10499	10535	8380	9938	chr20	30795683	30826470	6426	+	47.65	q11.21	protein_coding	POFUT1	protein O-fucosyltransferase 1 [Source:HGNC Symbol;Acc:14988]
ENSG00000005238	3083.64	-0.475045	0.0880542	-5.39491	6.86e-08	2.25e-06	2663	2891	3588	3676	2678	3024	chr9	35104109	35116338	6409	-	54.68	p13.3	protein_coding	FAM214B	family with sequence similarity 214, member B [Source:HGNC Symbol;Acc:25666]
ENSG00000188191	1717.23	0.553381	0.102571	5.39512	6.85e-08	2.25e-06	1126	1506	1555	1450	2187	2636	chr7	588834	767287	4491	-	54.13	p22.3	protein_coding	PRKAR1B	protein kinase, cAMP-dependent, regulatory, type I, beta [Source:HGNC Symbol;Acc:9390]
ENSG00000125520	10524.4	0.443788	0.0823111	5.39159	6.98e-08	2.29e-06	8752	12581	8755	8474	11961	13607	chr20	62371214	62374858	2244	+	69.47	q13.33	protein_coding	SLC2A4RG	SLC2A4 regulator [Source:HGNC Symbol;Acc:15930]
ENSG00000165548	1211.64	-0.62359	0.115725	-5.38857	7.1e-08	2.32e-06	1108	1315	1366	1478	950	1064	chr14	77582911	77725838	6363	+	49.88	q24.3	protein_coding	TMEM63C	transmembrane protein 63C [Source:HGNC Symbol;Acc:23787]
ENSG00000164825	812.441	-0.821457	0.152751	-5.37775	7.54e-08	2.46e-06	452	574	1339	1031	705	754	chr8	6728097	6735544	478	-	44.52	p23.1	protein_coding	DEFB1	defensin, beta 1 [Source:HGNC Symbol;Acc:2766]
ENSG00000233030	1290.35	-0.644105	0.119959	-5.3694	7.9e-08	2.57e-06	1105	1516	1555	1480	910	1223	chr1	149757215	149764576	3543	-	43.96	q21.2	antisense	RP11-196G18.3
ENSG00000113742	3272.6	-0.464099	0.0865365	-5.36304	8.18e-08	2.66e-06	3449	4526	3387	3206	2303	2936	chr5	173315283	173388979	10272	+	37.31	q35.2	protein_coding	CPEB4	cytoplasmic polyadenylation element binding protein 4 [Source:HGNC Symbol;Acc:21747]
ENSG00000132613	1910.37	0.525377	0.097965	5.36291	8.19e-08	2.66e-06	1977	2427	1350	1461	1994	2435	chr16	70695107	70719969	4992	-	56.24	q22.1	protein_coding	MTSS1L	metastasis suppressor 1-like [Source:HGNC Symbol;Acc:25094]
ENSG00000104325	16066.5	-0.355012	0.0662626	-5.35765	8.43e-08	2.73e-06	16469	17941	16975	16673	13224	15520	chr8	91013633	91064320	3507	+	38.15	q21.3	protein_coding	DECR1	2,4-dienoyl CoA reductase 1, mitochondrial [Source:HGNC Symbol;Acc:2753]
ENSG00000101670	194.012	-1.46451	0.27351	-5.3545	8.58e-08	2.78e-06	78	66	319	398	125	160	chr18	47087069	47119272	5690	+	48.97	q21.1	protein_coding	LIPG	lipase, endothelial [Source:HGNC Symbol;Acc:6623]
ENSG00000044090	3047.59	0.459838	0.0860055	5.34662	8.96e-08	2.89e-06	2863	3724	2429	2356	3373	3806	chr6	43005355	43021683	5628	-	54.7	p21.1	protein_coding	CUL7	cullin 7 [Source:HGNC Symbol;Acc:21024]
ENSG00000143622	7220.07	-0.392849	0.0734874	-5.3458	9e-08	2.9e-06	6069	7014	8397	8188	5965	7907	chr1	155867599	155881195	3919	-	43.8	q22	protein_coding	RIT1	Ras-like without CAAX 1 [Source:HGNC Symbol;Acc:10023]
ENSG00000147955	14590.2	0.351089	0.0657745	5.33777	9.41e-08	3.03e-06	14444	16082	11867	12367	15378	18432	chr9	34634719	34637806	2196	-	57.25	p13.3	protein_coding	SIGMAR1	sigma non-opioid intracellular receptor 1 [Source:HGNC Symbol;Acc:8157]
ENSG00000101307	5300.01	-0.391621	0.0734573	-5.33128	9.75e-08	3.13e-06	5160	5994	5901	5447	4330	5123	chr20	1544167	1600707	6091	-	44.1	p13	protein_coding	SIRPB1	signal-regulatory protein beta 1 [Source:HGNC Symbol;Acc:15928]
ENSG00000180113	55.2771	-2.79606	0.524621	-5.32969	9.84e-08	3.16e-06	24	15	135	110	14	25	chr6	46655612	46672056	9041	+	37.94	p12.3	protein_coding	TDRD6	tudor domain containing 6 [Source:HGNC Symbol;Acc:21339]
ENSG00000119866	1667.8	-0.574047	0.107729	-5.3286	9.9e-08	3.17e-06	1633	2026	1885	1803	1143	1581	chr2	60678302	60780702	8278	-	44.56	p16.1	protein_coding	BCL11A	B-cell CLL/lymphoma 11A (zinc finger protein) [Source:HGNC Symbol;Acc:13221]
ENSG00000174804	918.696	0.701253	0.131638	5.32711	9.98e-08	3.19e-06	356	458	932	789	1407	1649	chr11	86656721	86666433	7383	-	45.43	q14.2	protein_coding	FZD4	frizzled family receptor 4 [Source:HGNC Symbol;Acc:4042]
ENSG00000229619	3459.17	0.418139	0.0785477	5.32338	1.02e-07	3.25e-06	2849	3531	2954	3000	3908	4802	chr3	151980405	151987344	6585	-	41.99	q25.1	antisense	MBNL1-AS1	MBNL1 antisense RNA 1 [Source:HGNC Symbol;Acc:44584]
ENSG00000038002	2908.53	0.456442	0.0857723	5.32155	1.03e-07	3.27e-06	4852	5816	1448	1389	1977	2273	chr4	178351924	178363657	2675	-	39.89	q34.3	protein_coding	AGA	aspartylglucosaminidase [Source:HGNC Symbol;Acc:318]
ENSG00000133958	622.497	0.829227	0.155813	5.32193	1.03e-07	3.27e-06	268	278	586	517	927	1224	chr14	93799565	94174222	12513	+	39.32	q32.12	protein_coding	UNC79	unc-79 homolog (C. elegans) [Source:HGNC Symbol;Acc:19966]
ENSG00000125812	3622.53	-0.422692	0.0796376	-5.30769	1.11e-07	3.52e-06	2904	3766	4174	4182	3110	3706	chr20	23342787	23353700	5495	+	44.95	p11.21	protein_coding	GZF1	GDNF-inducible zinc finger protein 1 [Source:HGNC Symbol;Acc:15808]
ENSG00000188215	686.094	-0.751749	0.141618	-5.30827	1.11e-07	3.52e-06	466	517	934	959	569	659	chr16	20866247	20911706	6248	-	43.13	p12.3	protein_coding	DCUN1D3	DCN1, defective in cullin neddylation 1, domain containing 3 [Source:HGNC Symbol;Acc:28734]
ENSG00000250867	348.869	-1.1965	0.225569	-5.30438	1.13e-07	3.58e-06	180	187	539	614	301	241	chr5	69528819	69530000	1182	+	58.63	q13.2	pseudogene	RP11-1415C14.2
ENSG00000197971	13466.2	-0.336219	0.063423	-5.30122	1.15e-07	3.64e-06	11473	14105	15374	14457	11467	14424	chr18	74690783	74845639	18615	-	48.31	q23	protein_coding	MBP	myelin basic protein [Source:HGNC Symbol;Acc:6925]
ENSG00000189060	68395.4	-0.294859	0.0556377	-5.29962	1.16e-07	3.66e-06	95681	110048	56174	54067	45000	53208	chr22	38201114	38203442	2329	+	53.16	q13.1	protein_coding	H1F0	H1 histone family, member 0 [Source:HGNC Symbol;Acc:4714]
ENSG00000204472	18226.9	-0.46102	0.0870354	-5.29693	1.18e-07	3.71e-06	11387	11045	24755	23612	18159	20131	chr6	31582961	31584798	1276	+	53.97	p21.33	protein_coding	AIF1	allograft inflammatory factor 1 [Source:HGNC Symbol;Acc:352]
ENSG00000173559	4489.5	-0.418375	0.0790196	-5.29458	1.19e-07	3.75e-06	2027	2470	6283	6064	4359	5787	chr2	192542794	192561385	13806	+	38.76	q32.3	protein_coding	NABP1	nucleic acid binding protein 1 [Source:HGNC Symbol;Acc:26232]
ENSG00000137309	71235.8	0.281327	0.0531686	5.29123	1.21e-07	3.82e-06	68114	80533	61112	60783	74439	87426	chr6	34204650	34214008	2327	+	57.83	p21.31	protein_coding	HMGA1	high mobility group AT-hook 1 [Source:HGNC Symbol;Acc:5010]
ENSG00000160953	6169.47	0.353947	0.0668963	5.29098	1.22e-07	3.82e-06	4495	5453	5781	5692	7247	8797	chr19	1285890	1378430	10249	+	56.37	p13.3	protein_coding	MUM1	melanoma associated antigen (mutated) 1 [Source:HGNC Symbol;Acc:29641]
ENSG00000136153	1723.77	0.673506	0.127361	5.28818	1.24e-07	3.87e-06	1761	1653	1198	1372	1994	2499	chr13	76194570	76434004	13143	+	38.67	q22.2	protein_coding	LMO7	LIM domain 7 [Source:HGNC Symbol;Acc:6646]
ENSG00000142539	3104.95	0.442432	0.0836921	5.28642	1.25e-07	3.89e-06	2040	2655	2880	2826	3782	4711	chr19	50919056	50931666	1265	+	57.68	q13.33	protein_coding	CTD-2545M3.6
ENSG00000251007	348.228	-1.19885	0.22676	-5.28689	1.24e-07	3.89e-06	180	187	538	613	301	239	chr5	69510769	69511950	1182	+	58.63	q13.2	pseudogene	RP11-1415C14.1
ENSG00000186815	15910.7	0.311083	0.0588639	5.28478	1.26e-07	3.92e-06	12225	14286	15041	14665	18534	21730	chr12	113658855	113736390	8728	+	50.56	q24.13	protein_coding	TPCN1	two pore segment channel 1 [Source:HGNC Symbol;Acc:18182]
ENSG00000087460	53836.3	0.287646	0.054505	5.27743	1.31e-07	4.07e-06	49823	59065	46503	46853	57559	66901	chr20	57414773	57486247	13320	+	47.09	q13.32	protein_coding	GNAS	GNAS complex locus [Source:HGNC Symbol;Acc:4392]
ENSG00000102032	2330.71	-0.489881	0.092827	-5.27736	1.31e-07	4.07e-06	2369	2993	2457	2439	1815	1984	chrX	153200716	153210232	2146	-	55.93	q28	protein_coding	RENBP	renin binding protein [Source:HGNC Symbol;Acc:9959]
ENSG00000244161	1265.87	0.652789	0.123715	5.27657	1.32e-07	4.08e-06	1167	1327	880	1037	1436	1873	chr3	58148274	58156363	3709	-	50.4	p14.3	antisense	FLNB-AS1	FLNB antisense RNA 1 [Source:HGNC Symbol;Acc:40239]
ENSG00000013306	9362.83	0.356264	0.0676698	5.26475	1.4e-07	4.35e-06	6837	8925	8509	8634	10980	13009	chr17	42396993	42402238	3526	-	61.11	q21.31	protein_coding	SLC25A39	solute carrier family 25, member 39 [Source:HGNC Symbol;Acc:24279]
ENSG00000158481	772.196	0.859402	0.163312	5.26232	1.42e-07	4.4e-06	134	99	713	783	1389	1573	chr1	158259576	158263420	1435	+	43.64	q23.1	protein_coding	CD1C	CD1c molecule [Source:HGNC Symbol;Acc:1636]
ENSG00000197461	1391.33	0.607899	0.115562	5.26038	1.44e-07	4.44e-06	1387	1529	1070	1011	1679	1771	chr7	536895	559933	4151	-	60.14	p22.3	protein_coding	PDGFA	platelet-derived growth factor alpha polypeptide [Source:HGNC Symbol;Acc:8799]
ENSG00000054983	5080.12	-0.385234	0.0732729	-5.25752	1.46e-07	4.5e-06	6201	7409	4671	4646	3437	4384	chr14	88304164	88460009	6825	-	39.12	q31.3	protein_coding	GALC	galactosylceramidase [Source:HGNC Symbol;Acc:4115]
ENSG00000011426	11048.3	-0.38005	0.0723312	-5.25431	1.49e-07	4.57e-06	9119	9694	12900	12977	9762	12009	chr7	36429415	36493400	6012	+	37.88	p14.2	protein_coding	ANLN	anillin, actin binding protein [Source:HGNC Symbol;Acc:14082]
ENSG00000250186	5645.29	0.412314	0.0784677	5.25457	1.48e-07	4.57e-06	3554	4573	5370	5289	7440	8001	chr17	47481443	47482559	963	+	54.79	q21.33	antisense	RP11-1079K10.4
ENSG00000189319	6283.92	0.357184	0.0679982	5.25285	1.5e-07	4.59e-06	4495	5614	5803	5882	7461	8906	chr10	126307861	126432838	6424	-	52.68	q26.13	protein_coding	FAM53B	family with sequence similarity 53, member B [Source:HGNC Symbol;Acc:28968]
ENSG00000105875	6563.4	-0.362224	0.0690777	-5.24373	1.57e-07	4.82e-06	5298	6078	7486	7718	5895	7040	chr7	134868590	134896316	6063	-	47.41	q33	protein_coding	WDR91	WD repeat domain 91 [Source:HGNC Symbol;Acc:24997]
ENSG00000099985	408.995	-0.969492	0.184915	-5.2429	1.58e-07	4.83e-06	130	171	636	733	329	439	chr22	30658818	30662829	2114	-	60.32	q12.2	protein_coding	OSM	oncostatin M [Source:HGNC Symbol;Acc:8506]
ENSG00000188811	3404.9	-0.422231	0.0805347	-5.24284	1.58e-07	4.83e-06	1370	1769	4862	4662	3485	4296	chr13	39612443	39624246	6409	+	37.72	q13.3	protein_coding	NHLRC3	NHL repeat containing 3 [Source:HGNC Symbol;Acc:33751]
ENSG00000008394	7218.11	-0.355566	0.0678483	-5.2406	1.6e-07	4.88e-06	6510	7574	7800	8065	6097	7478	chr12	16500076	16762193	6213	+	36.94	p12.3	protein_coding	MGST1	microsomal glutathione S-transferase 1 [Source:HGNC Symbol;Acc:7061]
ENSG00000168495	6085.1	0.37542	0.0716631	5.23868	1.62e-07	4.92e-06	4835	5917	5245	5593	7058	8309	chr8	22102617	22112113	5613	+	49.5	p21.3	protein_coding	POLR3D	polymerase (RNA) III (DNA directed) polypeptide D, 44kDa [Source:HGNC Symbol;Acc:1080]
ENSG00000196415	35515	-0.355051	0.0677829	-5.23806	1.62e-07	4.93e-06	35432	47837	36264	34756	28348	32229	chr19	840963	848175	1143	+	58.02	p13.3	protein_coding	PRTN3	proteinase 3 [Source:HGNC Symbol;Acc:9495]
ENSG00000003137	521.467	-1.06567	0.203646	-5.23294	1.67e-07	5.06e-06	1045	1096	370	295	131	220	chr2	72356367	72375167	5015	-	59.96	p13.2	protein_coding	CYP26B1	cytochrome P450, family 26, subfamily B, polypeptide 1 [Source:HGNC Symbol;Acc:20581]
ENSG00000112576	29664.8	-0.355703	0.0680316	-5.2285	1.71e-07	5.18e-06	21341	29172	34580	34696	27122	32050	chr6	41902671	42018095	5300	-	47.06	p21.1	protein_coding	CCND3	cyclin D3 [Source:HGNC Symbol;Acc:1585]
ENSG00000248769	343.939	-1.20338	0.230249	-5.22645	1.73e-07	5.23e-06	179	183	529	609	298	234	chr5	68949075	68950161	1087	+	60.9	q13.2	pseudogene	RP11-974F13.5
ENSG00000119318	16459.4	-0.310169	0.0593923	-5.22238	1.77e-07	5.34e-06	14994	18719	17483	17426	13836	16988	chr9	110045418	110094475	4615	+	38	q31.2	protein_coding	RAD23B	RAD23 homolog B (S. cerevisiae) [Source:HGNC Symbol;Acc:9813]
ENSG00000218537	17697.6	0.37604	0.0720331	5.22038	1.79e-07	5.38e-06	13776	18093	16410	14917	20999	23300	chr22	24236613	24241117	1476	-	59.69	q11.23	protein_coding	AP000350.4	Uncharacterized protein [Source:UniProtKB/TrEMBL;Acc:B5MCZ7]
ENSG00000153048	7089.96	0.349212	0.0669103	5.21911	1.8e-07	5.41e-06	8645	10204	5019	5131	6489	7642	chr16	8946799	8962866	5545	-	55.97	p13.2	protein_coding	CARHSP1	calcium regulated heat stable protein 1, 24kDa [Source:HGNC Symbol;Acc:17150]
ENSG00000049860	27620.5	-0.293702	0.0563777	-5.20955	1.89e-07	5.69e-06	16334	20441	34520	33940	27671	33427	chr5	73935848	74018472	5067	+	42.11	q13.3	protein_coding	HEXB	hexosaminidase B (beta polypeptide) [Source:HGNC Symbol;Acc:4879]
ENSG00000152104	571.918	0.892249	0.171368	5.20663	1.92e-07	5.77e-06	446	470	377	471	746	983	chr1	214522039	214725792	18756	-	41.3	q41	protein_coding	PTPN14	protein tyrosine phosphatase, non-receptor type 14 [Source:HGNC Symbol;Acc:9647]
ENSG00000082516	4096.48	0.444137	0.0854563	5.19724	2.02e-07	6.06e-06	2728	2871	3908	3827	5397	6081	chr5	154266976	154317769	5637	-	41.33	q33.2	protein_coding	GEMIN5	gem (nuclear organelle) associated protein 5 [Source:HGNC Symbol;Acc:20043]
ENSG00000197629	29033.1	-0.439426	0.0846023	-5.19402	2.06e-07	6.16e-06	6620	6322	44505	44419	32720	38976	chr11	58975983	58980424	4442	-	46.92	q12.1	protein_coding	MPEG1	macrophage expressed 1 [Source:HGNC Symbol;Acc:29619]
ENSG00000229859	102.555	-1.90013	0.366065	-5.19069	2.1e-07	6.25e-06	35	67	199	192	49	66	chr11	60970779	60980570	5039	+	53.02	q12.2	protein_coding	PGA3	pepsinogen 3, group I (pepsinogen A) [Source:HGNC Symbol;Acc:8885]
ENSG00000240972	17639.9	0.375468	0.0723319	5.1909	2.09e-07	6.25e-06	13755	18016	16372	14856	20967	23166	chr22	24236191	24237414	1109	+	69.2	q11.23	protein_coding	MIF	macrophage migration inhibitory factor (glycosylation-inhibiting factor) [Source:HGNC Symbol;Acc:7097]
ENSG00000204389	17267.1	0.303497	0.0584799	5.18976	2.11e-07	6.27e-06	6401	7847	19613	18819	23858	27956	chr6	31783291	31785723	2433	+	59.76	p21.33	protein_coding	HSPA1A	heat shock 70kDa protein 1A [Source:HGNC Symbol;Acc:5232]
ENSG00000227082	1290.9	0.633185	0.122125	5.18472	2.16e-07	6.44e-06	1580	2252	769	744	1168	1398	chr1	121138614	121204983	3662	+	36.93	p11.2	lincRNA	AL592494.5
ENSG00000104888	307.304	-1.29425	0.249673	-5.18376	2.17e-07	6.46e-06	202	148	552	464	229	220	chr19	49932658	49945617	6013	-	57.71	q13.33	protein_coding	SLC17A7	solute carrier family 17 (vesicular glutamate transporter), member 7 [Source:HGNC Symbol;Acc:16704]
ENSG00000008516	984.987	-0.664453	0.128293	-5.17919	2.23e-07	6.61e-06	898	1141	1082	1220	710	881	chr16	3096682	3110727	4126	+	58.2	p13.3	protein_coding	MMP25	matrix metallopeptidase 25 [Source:HGNC Symbol;Acc:14246]
ENSG00000249839	3243.42	0.446407	0.0862173	5.1777	2.25e-07	6.65e-06	4471	4862	2099	2075	2852	3364	chr15	43955852	43976537	3235	-	45.14	q15.3	pseudogene	AC011330.5
ENSG00000043355	3984.9	0.433767	0.0837956	5.17649	2.26e-07	6.69e-06	3981	5378	2979	3054	4020	4899	chr13	100634026	100639018	3301	+	56.66	q32.3	protein_coding	ZIC2	Zic family member 2 [Source:HGNC Symbol;Acc:12873]
ENSG00000089692	640.958	-0.818912	0.158271	-5.17413	2.29e-07	6.76e-06	48	35	1094	1204	631	797	chr12	6881678	6887621	3056	+	57.37	p13.31	protein_coding	LAG3	lymphocyte-activation gene 3 [Source:HGNC Symbol;Acc:6476]
ENSG00000185885	68651.4	-0.286879	0.0554879	-5.17013	2.34e-07	6.9e-06	21134	25207	97219	95629	80750	91703	chr11	313506	315272	1080	+	57.05	p15.5	protein_coding	IFITM1	interferon induced transmembrane protein 1 [Source:HGNC Symbol;Acc:5412]
ENSG00000049089	213405	0.274257	0.0530647	5.16836	2.36e-07	6.95e-06	189454	228471	192100	185838	231300	267743	chr1	40766159	40783488	4151	-	57.43	p34.2	protein_coding	COL9A2	collagen, type IX, alpha 2 [Source:HGNC Symbol;Acc:2218]
ENSG00000157227	29202.3	-0.308903	0.0597913	-5.16634	2.39e-07	7.02e-06	24439	27355	33289	32630	26615	31550	chr14	23305766	23318236	4464	+	57.23	q11.2	protein_coding	MMP14	matrix metallopeptidase 14 (membrane-inserted) [Source:HGNC Symbol;Acc:7160]
ENSG00000175155	1011.64	-0.661236	0.128087	-5.16239	2.44e-07	7.16e-06	1421	1588	970	861	568	699	chr17	57409050	57479090	8667	+	46.62	q22	protein_coding	YPEL2	yippee-like 2 (Drosophila) [Source:HGNC Symbol;Acc:18326]
ENSG00000185658	6603.64	-0.385518	0.0747011	-5.1608	2.46e-07	7.21e-06	7450	9135	6362	6347	4579	6108	chr21	40556102	40693485	19794	-	38.65	q22.2	protein_coding	BRWD1	bromodomain and WD repeat domain containing 1 [Source:HGNC Symbol;Acc:12760]
ENSG00000264112	2195.52	-0.495755	0.0962647	-5.14991	2.61e-07	7.63e-06	3326	3960	1768	1624	1154	1483	chr17	56066400	56072211	5812	-	40.9	q22	lincRNA	RP11-159D12.2
ENSG00000070814	12840.7	0.31148	0.0605103	5.14756	2.64e-07	7.71e-06	8039	9350	13024	12619	15966	18807	chr5	149737202	149779871	11278	+	52.45	q32	protein_coding	TCOF1	Treacher Collins-Franceschetti syndrome 1 [Source:HGNC Symbol;Acc:11654]
ENSG00000182541	3886.9	-0.389507	0.0756945	-5.14578	2.66e-07	7.77e-06	3624	4338	4172	4264	3229	3810	chr22	31608225	31676066	6170	+	47.35	q12.2	protein_coding	LIMK2	LIM domain kinase 2 [Source:HGNC Symbol;Acc:6614]
ENSG00000091262	2761.86	-0.448582	0.0872401	-5.14192	2.72e-07	7.92e-06	1979	2614	3373	3314	2406	2958	chr16	16242785	16317379	7559	-	49.86	p13.11	protein_coding	ABCC6	ATP-binding cassette, sub-family C (CFTR/MRP), member 6 [Source:HGNC Symbol;Acc:57]
ENSG00000178726	34748.6	-0.283647	0.055277	-5.13138	2.88e-07	8.37e-06	5615	6638	52720	50551	42284	50470	chr20	23026270	23030378	4109	-	54.83	p11.21	protein_coding	THBD	thrombomodulin [Source:HGNC Symbol;Acc:11784]
ENSG00000010319	1342.5	-0.563733	0.109879	-5.13051	2.89e-07	8.38e-06	834	1026	1711	1851	1176	1464	chr3	52467069	52479101	5011	-	59.63	p21.1	protein_coding	SEMA3G	sema domain, immunoglobulin domain (Ig), short basic domain, secreted, (semaphorin) 3G [Source:HGNC Symbol;Acc:30400]
ENSG00000148180	61367.4	0.321194	0.0626027	5.13067	2.89e-07	8.38e-06	33190	43872	63709	61094	78987	91237	chr9	123970072	124095121	11097	+	46.87	q33.2	protein_coding	GSN	gelsolin [Source:HGNC Symbol;Acc:4620]
ENSG00000215068	2924.67	0.434472	0.0847248	5.12804	2.93e-07	8.48e-06	2402	2712	2528	2576	3364	4192	chr5	43041677	43045492	2773	+	47.14	p12	antisense	AC025171.1
ENSG00000066735	602.714	0.829963	0.161977	5.12395	2.99e-07	8.65e-06	182	240	607	498	1038	1098	chr14	104605060	104647231	6756	+	63.77	q32.33	protein_coding	KIF26A	kinesin family member 26A [Source:HGNC Symbol;Acc:20226]
ENSG00000105559	1467.47	-0.571134	0.111602	-5.11758	3.09e-07	8.93e-06	830	864	2080	2004	1419	1578	chr19	49340354	49371889	3851	-	51.07	q13.33	protein_coding	PLEKHA4	pleckstrin homology domain containing, family A (phosphoinositide binding specific) member 4 [Source:HGNC Symbol;Acc:14339]
ENSG00000123104	6586.34	-0.348349	0.0680707	-5.11746	3.1e-07	8.93e-06	6084	6956	7244	7098	5623	6693	chr12	26490342	26986131	11856	-	38.27	p11.23	protein_coding	ITPR2	inositol 1,4,5-trisphosphate receptor, type 2 [Source:HGNC Symbol;Acc:6181]
ENSG00000157216	6601.57	0.42807	0.0836738	5.11594	3.12e-07	8.99e-06	7037	7323	5158	5243	7254	7996	chr1	54691105	54879152	5227	-	50.93	p32.3	protein_coding	SSBP3	single stranded DNA binding protein 3 [Source:HGNC Symbol;Acc:15674]
ENSG00000101294	17404.5	-0.300163	0.0587089	-5.11273	3.18e-07	9.13e-06	14808	17841	19469	18849	15782	18192	chr20	30102231	30157370	5701	+	49.35	q11.21	protein_coding	HM13	histocompatibility (minor) 13 [Source:HGNC Symbol;Acc:16435]
ENSG00000101255	27939.4	-0.360554	0.0705626	-5.1097	3.23e-07	9.26e-06	66232	87239	5140	4755	3956	4449	chr20	361261	378203	2948	+	51.75	p13	protein_coding	TRIB3	tribbles pseudokinase 3 [Source:HGNC Symbol;Acc:16228]
ENSG00000136286	19955.4	-0.303089	0.0593456	-5.10719	3.27e-07	9.36e-06	16641	20837	21952	22031	17421	21626	chr7	45002261	45018697	8653	-	59.08	p13	protein_coding	MYO1G	myosin IG [Source:HGNC Symbol;Acc:13880]
ENSG00000234975	852.16	-0.728442	0.142623	-5.10745	3.27e-07	9.36e-06	493	630	1212	1186	801	768	chr1	228823162	228823574	413	+	47.22	q42.13	pseudogene	FTH1P2	ferritin, heavy polypeptide 1 pseudogene 2 [Source:HGNC Symbol;Acc:3989]
ENSG00000166501	20309.7	-0.340191	0.0666215	-5.10632	3.28e-07	9.39e-06	19596	21150	21845	21930	17061	20784	chr16	23847322	24231932	10037	+	43.77	p12.2	protein_coding	PRKCB	protein kinase C, beta [Source:HGNC Symbol;Acc:9395]
ENSG00000260861	1618.63	-0.533127	0.104439	-5.10466	3.31e-07	9.46e-06	1485	1849	1934	1724	1267	1495	chr20	1520790	1600655	1283	-	42.96	p13	protein_coding	RP4-576H24.4	Uncharacterized protein [Source:UniProtKB/TrEMBL;Acc:H3BML4]
ENSG00000116157	2924.12	0.434744	0.0852008	5.10258	3.35e-07	9.53e-06	2861	3345	2412	2259	3233	3654	chr1	53068044	53074723	1691	+	49.67	p32.3	protein_coding	GPX7	glutathione peroxidase 7 [Source:HGNC Symbol;Acc:4559]
ENSG00000155380	12861.2	0.325579	0.0638065	5.1026	3.35e-07	9.53e-06	14148	16866	10253	9660	12083	15265	chr1	113454469	113499635	6438	-	40.76	p13.2	protein_coding	SLC16A1	solute carrier family 16 (monocarboxylate transporter), member 1 [Source:HGNC Symbol;Acc:10922]
ENSG00000149485	17921.5	-0.331899	0.065072	-5.10048	3.39e-07	9.63e-06	17679	19410	18896	19055	14826	18183	chr11	61567099	61596790	10228	-	50.81	q12.2	protein_coding	FADS1	fatty acid desaturase 1 [Source:HGNC Symbol;Acc:3574]
ENSG00000164930	2695.69	-0.439586	0.08625	-5.09665	3.46e-07	9.81e-06	3682	4638	2226	2218	1621	1964	chr8	104310661	104345094	4065	+	37.65	q22.3	protein_coding	FZD6	frizzled family receptor 6 [Source:HGNC Symbol;Acc:4044]
ENSG00000139974	1480.91	-0.796647	0.15637	-5.09463	3.49e-07	9.9e-06	716	1232	2264	1999	1067	1644	chr14	61447832	61550451	5147	+	37.62	q23.1	protein_coding	SLC38A6	solute carrier family 38, member 6 [Source:HGNC Symbol;Acc:19863]
ENSG00000140284	1528.47	0.615463	0.120822	5.09397	3.51e-07	9.92e-06	2017	1972	1016	964	1537	1775	chr15	50474393	50528592	2802	+	42.25	q21.2	protein_coding	SLC27A2	solute carrier family 27 (fatty acid transporter), member 2 [Source:HGNC Symbol;Acc:10996]
ENSG00000196502	9238.32	-0.319673	0.0627798	-5.09198	3.54e-07	9.99e-06	8754	10510	9765	9692	7648	9421	chr16	28616903	28634946	8523	-	52.72	p11.2	protein_coding	SULT1A1	sulfotransferase family, cytosolic, 1A, phenol-preferring, member 1 [Source:HGNC Symbol;Acc:11453]
ENSG00000260141	618.021	0.868029	0.170458	5.09233	3.54e-07	9.99e-06	922	998	345	273	601	625	chr16	33054930	33106752	1506	-	36.28	p11.2	lincRNA	RP11-19N8.4
ENSG00000040933	6615.64	-0.339322	0.0666509	-5.09104	3.56e-07	1e-05	5633	6754	7311	7440	5777	6979	chr2	99061317	99210853	13202	+	47.33	q11.2	protein_coding	INPP4A	inositol polyphosphate-4-phosphatase, type I, 107kDa [Source:HGNC Symbol;Acc:6074]
ENSG00000205213	2420.5	-0.510413	0.100297	-5.08901	3.6e-07	1.01e-05	1619	2288	3039	2999	2027	2623	chr11	27387508	27494322	6340	-	39.08	p14.1	protein_coding	LGR4	leucine-rich repeat containing G protein-coupled receptor 4 [Source:HGNC Symbol;Acc:13299]
ENSG00000148400	12425.8	-0.342639	0.067365	-5.08631	3.65e-07	1.03e-05	8182	10792	14824	15195	11897	13972	chr9	139388896	139440314	9880	-	63.39	q34.3	protein_coding	NOTCH1	notch 1 [Source:HGNC Symbol;Acc:7881]
ENSG00000070371	8633.6	-0.332312	0.0654264	-5.07916	3.79e-07	1.06e-05	8959	11349	8615	8464	6817	8005	chr22	19166986	19279239	9843	-	46.42	q11.21	protein_coding	CLTCL1	clathrin, heavy chain-like 1 [Source:HGNC Symbol;Acc:2093]
ENSG00000169245	33354.1	-0.2822	0.0556958	-5.06681	4.05e-07	1.13e-05	1778	2064	52229	50911	42353	50366	chr4	76942273	76944650	1173	-	36.88	q21.1	protein_coding	CXCL10	chemokine (C-X-C motif) ligand 10 [Source:HGNC Symbol;Acc:10637]
ENSG00000172661	10624.9	-0.322243	0.0636041	-5.06638	4.05e-07	1.13e-05	8505	9653	12347	12100	9694	11695	chr10	46222648	46288409	5700	+	42.53	q11.22	protein_coding	FAM21C	family with sequence similarity 21, member C [Source:HGNC Symbol;Acc:23414]
ENSG00000127452	3116.98	0.410753	0.0811782	5.0599	4.19e-07	1.17e-05	1990	2515	2989	2892	3946	4593	chr19	9920943	9938492	2913	-	50.56	p13.2	protein_coding	FBXL12	F-box and leucine-rich repeat protein 12 [Source:HGNC Symbol;Acc:13611]
ENSG00000163508	397.413	0.922224	0.182282	5.05932	4.21e-07	1.17e-05	378	466	248	268	490	579	chr3	27757440	27764206	3660	-	47.94	p24.1	protein_coding	EOMES	eomesodermin [Source:HGNC Symbol;Acc:3372]
ENSG00000238227	8687.28	0.376017	0.0743515	5.05729	4.25e-07	1.18e-05	9095	12319	6632	6417	8590	9897	chr9	139006427	139010731	3418	-	65.41	q34.3	protein_coding	C9orf69	chromosome 9 open reading frame 69 [Source:HGNC Symbol;Acc:31009]
ENSG00000128573	5453.48	0.370301	0.073261	5.05455	4.31e-07	1.2e-05	4826	6279	4572	4577	5870	7066	chr7	113726382	114333827	15782	+	34.83	q31.1	protein_coding	FOXP2	forkhead box P2 [Source:HGNC Symbol;Acc:13875]
ENSG00000140995	5090.93	-0.382945	0.0758882	-5.04617	4.51e-07	1.25e-05	4140	5330	5916	5639	4283	5429	chr16	90014333	90034468	6565	+	57.08	q24.3	protein_coding	DEF8	differentially expressed in FDCP 8 homolog (mouse) [Source:HGNC Symbol;Acc:25969]
ENSG00000139318	13407.1	-0.316134	0.0627092	-5.04127	4.62e-07	1.28e-05	3807	4695	19837	18467	15144	18526	chr12	89741009	89747048	4632	-	46.59	q21.33	protein_coding	DUSP6	dual specificity phosphatase 6 [Source:HGNC Symbol;Acc:3072]
ENSG00000034063	15884.3	0.293068	0.0582733	5.02919	4.93e-07	1.36e-05	9490	11326	16218	16028	19944	23208	chr19	4903092	4962165	5144	+	52.99	p13.3	processed_transcript	UHRF1	ubiquitin-like with PHD and ring finger domains 1 [Source:HGNC Symbol;Acc:12556]
ENSG00000125968	663.426	0.754902	0.150116	5.0288	4.94e-07	1.36e-05	136	184	691	616	1160	1240	chr20	30193086	30194318	1233	+	58.56	q11.21	protein_coding	ID1	inhibitor of DNA binding 1, dominant negative helix-loop-helix protein [Source:HGNC Symbol;Acc:5360]
ENSG00000131446	21075.1	-0.293602	0.0583929	-5.02805	4.95e-07	1.37e-05	14930	18480	25144	24335	20461	23610	chr5	180217541	180242652	5817	-	50.68	q35.3	protein_coding	MGAT1	mannosyl (alpha-1,3-)-glycoprotein beta-1,2-N-acetylglucosaminyltransferase [Source:HGNC Symbol;Acc:7044]
ENSG00000196535	17107.3	-0.31171	0.0619927	-5.02817	4.95e-07	1.37e-05	18436	20774	17020	17028	13836	16129	chr17	27400528	27507430	10771	-	53.86	q11.2	protein_coding	MYO18A	myosin XVIIIA [Source:HGNC Symbol;Acc:31104]
ENSG00000175471	2196.92	-0.477773	0.0950755	-5.02519	5.03e-07	1.38e-05	2463	3039	2301	2054	1549	1871	chr5	94039446	94620279	12089	-	37.29	q15	protein_coding	MCTP1	multiple C2 domains, transmembrane 1 [Source:HGNC Symbol;Acc:26183]
ENSG00000196975	16322.1	0.293687	0.0584329	5.02606	5.01e-07	1.38e-05	11664	13697	15987	15466	19309	22826	chr2	69871557	70053596	9946	+	41.93	p13.3	protein_coding	ANXA4	annexin A4 [Source:HGNC Symbol;Acc:542]
ENSG00000131398	2466.87	0.579706	0.115385	5.0241	5.06e-07	1.39e-05	3800	3592	1394	1484	2079	2637	chr19	50815194	50836772	6277	-	59.36	q13.33	protein_coding	KCNC3	potassium voltage-gated channel, Shaw-related subfamily, member 3 [Source:HGNC Symbol;Acc:6235]
ENSG00000169018	10809.2	-0.354213	0.0705176	-5.02305	5.09e-07	1.39e-05	9864	13268	11543	11218	8790	10694	chr15	68570141	68588203	7569	+	39.07	q23	protein_coding	FEM1B	fem-1 homolog b (C. elegans) [Source:HGNC Symbol;Acc:3649]
ENSG00000197892	3867.68	0.43744	0.0871261	5.02077	5.15e-07	1.41e-05	2699	2817	3555	3674	4947	5746	chr8	28924796	29120641	11112	-	41.92	p12	protein_coding	KIF13B	kinesin family member 13B [Source:HGNC Symbol;Acc:14405]
ENSG00000183779	598.485	-0.788886	0.157226	-5.01753	5.23e-07	1.43e-05	715	975	594	588	348	399	chr8	37553269	37557537	3347	+	65.89	p11.23	protein_coding	ZNF703	zinc finger protein 703 [Source:HGNC Symbol;Acc:25883]
ENSG00000158352	449.296	-0.955189	0.190569	-5.01231	5.38e-07	1.47e-05	671	647	417	464	220	278	chrX	50334647	50557302	10333	-	40.17	p11.22	protein_coding	SHROOM4	shroom family member 4 [Source:HGNC Symbol;Acc:29215]
ENSG00000143067	1407.87	-0.560666	0.111903	-5.0103	5.43e-07	1.48e-05	1444	1893	1533	1435	960	1247	chr1	120162045	120190396	5041	-	44.33	p12	protein_coding	ZNF697	zinc finger protein 697 [Source:HGNC Symbol;Acc:32034]
ENSG00000163625	13269	-0.31706	0.0635937	-4.98572	6.17e-07	1.68e-05	13938	15921	13194	13555	10522	12992	chr4	85590704	85887544	16915	-	36.88	q21.23	protein_coding	WDFY3	WD repeat and FYVE domain containing 3 [Source:HGNC Symbol;Acc:20751]
ENSG00000183691	133.622	1.62243	0.32552	4.98412	6.22e-07	1.69e-05	86	112	86	57	236	242	chr17	54671060	54672951	1892	+	59.46	q22	protein_coding	NOG	noggin [Source:HGNC Symbol;Acc:7866]
ENSG00000180316	628.737	-0.781003	0.156726	-4.98322	6.25e-07	1.7e-05	838	939	581	648	339	446	chr6	36210980	36276372	2567	+	46.8	p21.31	protein_coding	PNPLA1	patatin-like phospholipase domain containing 1 [Source:HGNC Symbol;Acc:21246]
ENSG00000122203	5163.71	-0.348751	0.0700066	-4.98169	6.3e-07	1.71e-05	5011	5927	5437	5442	4243	5101	chr5	175773064	175788971	3973	-	47.1	q35.2	protein_coding	KIAA1191	KIAA1191 [Source:HGNC Symbol;Acc:29209]
ENSG00000186350	19203.5	-0.322245	0.06476	-4.97598	6.49e-07	1.76e-05	14279	18922	22410	21701	17570	21007	chr9	137208944	137332431	11725	+	62.16	q34.2	protein_coding	RXRA	retinoid X receptor, alpha [Source:HGNC Symbol;Acc:10477]
ENSG00000070614	4523.69	-0.366701	0.0737462	-4.97248	6.61e-07	1.78e-05	4397	5358	4713	4786	3592	4478	chr5	149865381	149937773	9043	+	52.04	q33.1	protein_coding	NDST1	N-deacetylase/N-sulfotransferase (heparan glucosaminyl) 1 [Source:HGNC Symbol;Acc:7680]
ENSG00000175305	4040.65	-0.414118	0.0832811	-4.97253	6.61e-07	1.78e-05	2508	3138	5443	4808	3745	4680	chr8	95891998	95908906	4399	-	41.61	q22.1	protein_coding	CCNE2	cyclin E2 [Source:HGNC Symbol;Acc:1590]
ENSG00000168016	10138.8	0.32725	0.0658371	4.97061	6.67e-07	1.8e-05	6282	7064	10396	9881	12716	15090	chr3	36868311	36986548	11182	-	43.18	p22.2	protein_coding	TRANK1	tetratricopeptide repeat and ankyrin repeat containing 1 [Source:HGNC Symbol;Acc:29011]
ENSG00000109066	5651.32	-0.351593	0.0708032	-4.96578	6.84e-07	1.84e-05	4228	4876	6750	6664	5355	6119	chr17	72772622	72835918	4983	+	54.36	q25.1	protein_coding	TMEM104	transmembrane protein 104 [Source:HGNC Symbol;Acc:25984]
ENSG00000135677	19058	-0.288715	0.0581356	-4.96624	6.83e-07	1.84e-05	15113	17460	21905	21504	17747	21101	chr12	65107225	65153227	6284	-	42.2	q14.3	protein_coding	GNS	glucosamine (N-acetyl)-6-sulfatase [Source:HGNC Symbol;Acc:4422]
ENSG00000203747	48.5058	-2.93928	0.592014	-4.96489	6.87e-07	1.85e-05	0	0	119	127	24	10	chr1	161511549	161600917	2977	-	44.3	q23.3	protein_coding	FCGR3A	Fc fragment of IgG, low affinity IIIa, receptor (CD16a) [Source:HGNC Symbol;Acc:3619]
ENSG00000176845	1450.7	-0.533271	0.107554	-4.95815	7.12e-07	1.91e-05	1677	2160	1381	1431	974	1150	chr17	81037567	81052864	2626	+	63	q25.3	protein_coding	METRNL	meteorin, glial cell differentiation regulator-like [Source:HGNC Symbol;Acc:27584]
ENSG00000103154	646.823	-0.879064	0.177412	-4.95492	7.24e-07	1.94e-05	1242	1692	317	322	196	181	chr16	84002237	84036381	2520	+	52.91	q23.3	protein_coding	NECAB2	N-terminal EF-hand calcium binding protein 2 [Source:HGNC Symbol;Acc:23746]
ENSG00000135077	1048.67	-0.614044	0.12392	-4.95515	7.23e-07	1.94e-05	237	237	1657	1715	1071	1343	chr5	156512843	156569880	3804	-	42.36	q33.3	protein_coding	HAVCR2	hepatitis A virus cellular receptor 2 [Source:HGNC Symbol;Acc:18437]
ENSG00000075240	8061.13	-0.314545	0.0637466	-4.9343	8.04e-07	2.15e-05	8233	10022	8122	8085	6495	7755	chr22	46971909	47075688	4886	+	57.68	q13.31	protein_coding	GRAMD4	GRAM domain containing 4 [Source:HGNC Symbol;Acc:29113]
ENSG00000123610	271.359	-1.20881	0.245067	-4.93258	8.11e-07	2.16e-05	56	38	464	560	231	252	chr2	152214106	152236560	1577	+	38.44	q23.3	protein_coding	TNFAIP6	tumor necrosis factor, alpha-induced protein 6 [Source:HGNC Symbol;Acc:11898]
ENSG00000105520	2140.1	-0.490107	0.0993752	-4.93188	8.14e-07	2.17e-05	2171	2941	2146	2256	1583	1841	chr19	11466062	11476374	3273	+	57.31	p13.2	protein_coding	DKFZP761J1410	Lipid phosphate phosphatase-related protein type 2 [Source:UniProtKB/Swiss-Prot;Acc:Q96GM1]
ENSG00000198715	12681.5	-0.290699	0.0589592	-4.9305	8.2e-07	2.18e-05	7743	9324	15736	15557	12735	15240	chr1	156259880	156265463	3224	-	53.9	q22	protein_coding	C1orf85	chromosome 1 open reading frame 85 [Source:HGNC Symbol;Acc:29436]
ENSG00000143891	5204.13	-0.473643	0.096094	-4.92895	8.27e-07	2.2e-05	3614	3439	6802	6698	4883	5740	chr2	38893052	38968379	2790	+	45.26	p22.1	protein_coding	GALM	galactose mutarotase (aldose 1-epimerase) [Source:HGNC Symbol;Acc:24063]
ENSG00000140403	10287.2	0.316961	0.0643537	4.92529	8.42e-07	2.23e-05	6893	7795	10064	10111	12443	15054	chr15	78556428	78574538	6591	+	47.08	q25.1	protein_coding	DNAJA4	DnaJ (Hsp40) homolog, subfamily A, member 4 [Source:HGNC Symbol;Acc:14885]
ENSG00000273131	1104.15	-0.679728	0.138032	-4.92443	8.46e-07	2.24e-05	1044	1536	1176	1257	699	972	chr1	120693320	120697146	3827	-	36.19	p11.2	processed_transcript	RP6-42F4.1
ENSG00000077044	7062.22	-0.356043	0.0723106	-4.9238	8.49e-07	2.25e-05	9348	11910	5657	5983	4595	5340	chr2	234263153	234380750	9441	+	47.76	q37.1	protein_coding	DGKD	diacylglycerol kinase, delta 130kDa [Source:HGNC Symbol;Acc:2851]
ENSG00000106546	2402.99	0.448778	0.091183	4.92172	8.58e-07	2.27e-05	1705	1938	2298	2095	2941	3622	chr7	17338246	17385776	6661	+	34.56	p21.1	protein_coding	AHR	aryl hydrocarbon receptor [Source:HGNC Symbol;Acc:348]
ENSG00000133169	1964.08	-0.556881	0.113225	-4.91836	8.73e-07	2.3e-05	1785	1716	2412	2335	1575	1959	chrX	102317579	102319168	864	-	56.79	q22.1	protein_coding	BEX1	brain expressed, X-linked 1 [Source:HGNC Symbol;Acc:1036]
ENSG00000155363	23202	0.278026	0.0565222	4.91888	8.7e-07	2.3e-05	12416	15411	24253	24229	29310	34968	chr1	113215763	113243368	6509	+	48.61	p13.2	protein_coding	MOV10	Mov10, Moloney leukemia virus 10, homolog (mouse) [Source:HGNC Symbol;Acc:7200]
ENSG00000049618	12568	0.297001	0.0604022	4.91705	8.79e-07	2.31e-05	12881	15787	10119	10252	12537	14819	chr6	157099063	157531913	16334	+	40.83	q25.3	protein_coding	ARID1B	AT rich interactive domain 1B (SWI1-like) [Source:HGNC Symbol;Acc:18040]
ENSG00000083857	27198.5	0.3356	0.0683485	4.91013	9.1e-07	2.39e-05	23543	25245	23979	24801	30113	37313	chr4	187508937	187647876	16168	-	41.53	q35.2	protein_coding	FAT1	FAT atypical cadherin 1 [Source:HGNC Symbol;Acc:3595]
ENSG00000168779	14727.9	0.340779	0.069401	4.91029	9.09e-07	2.39e-05	15457	16563	12188	11855	15316	17949	chr3	157814948	157824292	3838	-	47.82	q25.32	protein_coding	SHOX2	short stature homeobox 2 [Source:HGNC Symbol;Acc:10854]
ENSG00000149483	8157.16	-0.319195	0.0650344	-4.90809	9.2e-07	2.41e-05	4984	6000	9994	10308	8024	9787	chr11	61129473	61136981	6348	+	48.08	q12.2	protein_coding	TMEM138	transmembrane protein 138 [Source:HGNC Symbol;Acc:26944]
ENSG00000145936	8075.57	0.377417	0.0769256	4.90626	9.28e-07	2.43e-05	4356	4532	8307	8227	10802	12664	chr5	169801675	169816681	6079	-	49.36	q35.1	protein_coding	KCNMB1	potassium large conductance calcium-activated channel, subfamily M, beta member 1 [Source:HGNC Symbol;Acc:6285]
ENSG00000112062	17213.5	-0.286144	0.058343	-4.90452	9.37e-07	2.45e-05	13584	16915	19409	19265	15890	18774	chr6	35995488	36079013	6826	+	39.87	p21.31	protein_coding	MAPK14	mitogen-activated protein kinase 14 [Source:HGNC Symbol;Acc:6876]
ENSG00000160703	6025.19	0.348631	0.0711026	4.90321	9.43e-07	2.46e-05	5820	7500	4912	4849	6240	7342	chr11	119037277	119054725	5320	+	53.4	q23.3	protein_coding	NLRX1	NLR family member X1 [Source:HGNC Symbol;Acc:29890]
ENSG00000226963	186.492	1.51538	0.30912	4.90224	9.48e-07	2.47e-05	45	106	129	113	384	365	chr2	173292502	173293331	558	-	64.7	q31.1	antisense	AC078883.4
ENSG00000165175	9800.04	-0.307785	0.0627968	-4.90128	9.52e-07	2.48e-05	13643	16606	7799	7700	6319	7358	chrX	38660685	38665790	2592	+	53.8	p11.4	protein_coding	MID1IP1	MID1 interacting protein 1 [Source:HGNC Symbol;Acc:20715]
ENSG00000147852	13125.7	0.307826	0.0628314	4.89924	9.62e-07	2.5e-05	24973	29543	5373	5521	6813	7917	chr9	2621834	2660053	9339	+	41.97	p24.2	protein_coding	VLDLR	very low density lipoprotein receptor [Source:HGNC Symbol;Acc:12698]
ENSG00000163430	2873.52	0.403676	0.0823982	4.89908	9.63e-07	2.5e-05	2942	3514	2233	2272	2981	3534	chr3	120111140	120170100	8727	-	43.92	q13.33	protein_coding	FSTL1	follistatin-like 1 [Source:HGNC Symbol;Acc:3972]
ENSG00000118855	25343.8	-0.29221	0.0597067	-4.89409	9.88e-07	2.56e-05	18327	23104	30191	28663	23537	29089	chr3	158449987	158547508	5288	+	40.83	q25.32	protein_coding	MFSD1	major facilitator superfamily domain containing 1 [Source:HGNC Symbol;Acc:25874]
ENSG00000165891	2048.51	0.483796	0.0988577	4.89387	9.89e-07	2.56e-05	1117	1409	1928	1995	2576	3452	chr12	77415027	77459360	6303	-	40.18	q21.2	protein_coding	E2F7	E2F transcription factor 7 [Source:HGNC Symbol;Acc:23820]
ENSG00000178764	1703.03	-0.508031	0.103815	-4.89364	9.9e-07	2.56e-05	2342	2639	1453	1547	1040	1269	chr8	123793633	123986750	4714	+	46.31	q24.13	protein_coding	ZHX2	zinc fingers and homeoboxes 2 [Source:HGNC Symbol;Acc:18513]
ENSG00000132718	1618.63	-0.525466	0.107416	-4.89188	9.99e-07	2.58e-05	1771	2053	1780	1594	1116	1455	chr1	155829300	155854990	5240	+	46.5	q22	protein_coding	SYT11	synaptotagmin XI [Source:HGNC Symbol;Acc:19239]
ENSG00000115594	283.681	-1.07503	0.219975	-4.88703	1.02e-06	2.64e-05	212	254	418	392	168	256	chr2	102681004	102796334	7083	+	41.38	q11.2	protein_coding	IL1R1	interleukin 1 receptor, type I [Source:HGNC Symbol;Acc:5993]
ENSG00000257017	459.786	-0.849355	0.174019	-4.88081	1.06e-06	2.72e-05	341	367	656	614	374	393	chr16	72088491	72094954	5405	+	47.68	q22.2	protein_coding	HP	haptoglobin [Source:HGNC Symbol;Acc:5141]
ENSG00000139832	1083.41	-0.602896	0.123562	-4.87929	1.06e-06	2.74e-05	638	743	1599	1374	1002	1133	chr13	111175417	111214080	1514	-	49.74	q34	protein_coding	RAB20	RAB20, member RAS oncogene family [Source:HGNC Symbol;Acc:18260]
ENSG00000069482	1047.35	0.675462	0.138458	4.87848	1.07e-06	2.75e-05	524	832	922	912	1464	1738	chr11	68451247	68458643	1300	+	57.14	q13.3	protein_coding	GAL	galanin/GMAP prepropeptide [Source:HGNC Symbol;Acc:4114]
ENSG00000168300	1991.4	-0.60098	0.123342	-4.87247	1.1e-06	2.83e-05	1921	2967	2229	1943	1328	1686	chr8	52730140	52811735	7307	-	36.74	q11.23	protein_coding	PCMTD1	protein-L-isoaspartate (D-aspartate) O-methyltransferase domain containing 1 [Source:HGNC Symbol;Acc:30483]
ENSG00000082213	7803.38	-0.337121	0.0692045	-4.87137	1.11e-06	2.84e-05	7302	9164	8231	8209	6249	8025	chr5	31532373	31555165	4172	+	39.88	p13.3	protein_coding	C5orf22	chromosome 5 open reading frame 22 [Source:HGNC Symbol;Acc:25639]
ENSG00000243989	3176.09	0.455025	0.0935043	4.86636	1.14e-06	2.91e-05	3234	4504	2377	2286	3283	3688	chr3	52009066	52023213	3768	+	55.56	p21.2	protein_coding	ACY1	aminoacylase 1 [Source:HGNC Symbol;Acc:177]
ENSG00000254276	275.537	-1.18137	0.242974	-4.86211	1.16e-06	2.97e-05	148	155	391	508	227	202	chr5	70529154	70530335	1182	+	58.63	q13.2	pseudogene	RP11-1198D22.2
ENSG00000125285	405.987	0.918705	0.189023	4.86027	1.17e-06	2.99e-05	336	430	283	277	473	694	chr13	95361886	95364389	2504	-	53.51	q32.1	protein_coding	SOX21	SRY (sex determining region Y)-box 21 [Source:HGNC Symbol;Acc:11197]
ENSG00000114786	3083.75	0.461261	0.0949206	4.85944	1.18e-06	3e-05	3126	4379	2302	2218	3199	3587	chr3	52009066	52023199	2164	+	55.59	p21.2	protein_coding	ABHD14A-ACY1	ABHD14A-ACY1 readthrough (NMD candidate) [Source:HGNC Symbol;Acc:38856]
ENSG00000183250	988.595	-0.617429	0.127122	-4.85697	1.19e-06	3.03e-05	838	922	1274	1163	825	906	chr21	46352729	46359828	2656	-	54.3	q22.3	protein_coding	C21orf67	chromosome 21 open reading frame 67 [Source:HGNC Symbol;Acc:15707]
ENSG00000196581	140.71	-1.61629	0.33291	-4.85502	1.2e-06	3.06e-05	264	306	105	102	32	42	chr1	4714792	4852594	12405	+	52.37	p36.32	protein_coding	AJAP1	adherens junctions associated protein 1 [Source:HGNC Symbol;Acc:30801]
ENSG00000145703	4575.41	-0.367669	0.0757514	-4.85363	1.21e-06	3.08e-05	2265	2502	6131	6151	4765	5640	chr5	75699074	76003957	7904	+	40.47	q13.3	protein_coding	IQGAP2	IQ motif containing GTPase activating protein 2 [Source:HGNC Symbol;Acc:6111]
ENSG00000135049	3928.57	-0.406426	0.0837506	-4.85281	1.22e-06	3.09e-05	5367	6142	3550	3166	2484	3062	chr9	88161455	88356944	4938	-	36.66	q21.33	protein_coding	AGTPBP1	ATP/GTP binding protein 1 [Source:HGNC Symbol;Acc:17258]
ENSG00000065150	14056.1	0.28476	0.0587	4.8511	1.23e-06	3.11e-05	12509	14988	12550	12253	14935	18125	chr13	98605912	98676551	9671	+	40.27	q32.2	protein_coding	IPO5	importin 5 [Source:HGNC Symbol;Acc:6402]
ENSG00000014257	3264.1	-0.484387	0.0998768	-4.84984	1.24e-06	3.12e-05	1473	1410	4708	4635	3373	3921	chr3	132036211	132087142	4193	+	40.4	q22.1	protein_coding	ACPP	acid phosphatase, prostate [Source:HGNC Symbol;Acc:125]
ENSG00000103356	4834.79	0.363005	0.0748409	4.85035	1.23e-06	3.12e-05	2989	3442	4835	4677	5893	7520	chr16	23533335	23569052	5730	-	47.93	p12.2	protein_coding	EARS2	glutamyl-tRNA synthetase 2, mitochondrial [Source:HGNC Symbol;Acc:29419]
ENSG00000160271	4610	-0.36563	0.0754508	-4.84594	1.26e-06	3.18e-05	4185	5316	4962	4955	3933	4466	chr9	135973107	136039301	8261	-	58.2	q34.2	protein_coding	RALGDS	ral guanine nucleotide dissociation stimulator [Source:HGNC Symbol;Acc:9842]
ENSG00000251357	13542.7	0.387506	0.0800093	4.84326	1.28e-06	3.21e-05	9901	13755	12662	11522	16347	18123	chr22	24204375	24237410	788	+	50.93	q11.23	protein_coding	AP000350.10	Uncharacterized protein [Source:UniProtKB/TrEMBL;Acc:H7C1H1]
ENSG00000258449	870.446	0.844711	0.174403	4.84344	1.28e-06	3.21e-05	1450	1166	459	438	821	937	chr12	25249802	25253914	490	-	40.07	p12.1	antisense	RP11-713N11.4
ENSG00000144381	106738	0.268133	0.055392	4.84065	1.29e-06	3.25e-05	80583	92026	103786	100942	123756	145632	chr2	198351305	198381461	4245	-	42.78	q33.1	protein_coding	HSPD1	heat shock 60kDa protein 1 (chaperonin) [Source:HGNC Symbol;Acc:5261]
ENSG00000232187	434.491	-0.857979	0.177252	-4.84045	1.3e-06	3.25e-05	190	245	649	697	396	412	chr13	23270162	23270713	552	-	48.19	q12.11	pseudogene	FTH1P7	ferritin, heavy polypeptide 1 pseudogene 7 [Source:HGNC Symbol;Acc:3994]
ENSG00000188641	9428.56	-0.303043	0.0626236	-4.83913	1.3e-06	3.27e-05	5219	6282	11934	12034	9539	11731	chr1	97543299	98386605	6556	-	35.09	p21.3	protein_coding	DPYD	dihydropyrimidine dehydrogenase [Source:HGNC Symbol;Acc:3012]
ENSG00000117114	15496.9	0.284787	0.0588634	4.83811	1.31e-06	3.28e-05	16944	19991	12210	12331	14974	17704	chr1	81771845	82458120	7754	+	36.78	p31.1	protein_coding	LPHN2	latrophilin 2 [Source:HGNC Symbol;Acc:18582]
ENSG00000167797	3407.08	0.383056	0.0792402	4.83412	1.34e-06	3.34e-05	3586	4477	2636	2591	3348	4114	chr11	67273968	67276120	2019	-	62.33	q13.2	protein_coding	CDK2AP2	cyclin-dependent kinase 2 associated protein 2 [Source:HGNC Symbol;Acc:30833]
ENSG00000135047	23578.2	-0.362188	0.0750283	-4.82735	1.38e-06	3.46e-05	9733	9929	32975	32764	25953	29880	chr9	90340434	90346308	2366	+	46.28	q21.33	protein_coding	CTSL	cathepsin L [Source:HGNC Symbol;Acc:2537]
ENSG00000165996	592.236	0.858292	0.177837	4.82628	1.39e-06	3.47e-05	608	638	460	333	742	824	chr10	17631958	17659376	2175	-	42.12	p12.33	protein_coding	PTPLA	protein tyrosine phosphatase-like (proline instead of catalytic arginine), member A [Source:HGNC Symbol;Acc:9639]
ENSG00000076351	2676.52	-0.410772	0.0851658	-4.8232	1.41e-06	3.52e-05	1374	1761	3519	3585	2661	3183	chr17	26721661	26734215	7951	-	52.4	q11.2	protein_coding	SLC46A1	solute carrier family 46 (folate transporter), member 1 [Source:HGNC Symbol;Acc:30521]
ENSG00000204682	2209.8	0.474417	0.0983721	4.82268	1.42e-06	3.52e-05	3636	4680	1076	993	1394	1755	chr10	21781587	21786191	3801	-	57.39	p12.31	protein_coding	CASC10	cancer susceptibility candidate 10 [Source:HGNC Symbol;Acc:31448]
ENSG00000134291	4581.01	0.359909	0.0748388	4.80912	1.52e-06	3.77e-05	4530	5748	3677	3647	4770	5492	chr12	48357352	48362661	3348	+	46.67	q13.11	protein_coding	TMEM106C	transmembrane protein 106C [Source:HGNC Symbol;Acc:28775]
ENSG00000068697	6334.96	-0.324207	0.0674313	-4.80796	1.52e-06	3.78e-05	3805	4664	8100	7730	6322	7498	chr2	20232411	20251789	1946	-	41.61	p24.1	protein_coding	LAPTM4A	lysosomal protein transmembrane 4 alpha [Source:HGNC Symbol;Acc:6924]
ENSG00000168438	9878.34	-0.326829	0.068007	-4.80582	1.54e-06	3.82e-05	11143	12393	9898	9384	7609	9208	chr6	110501344	110575478	5940	+	37.34	q21	protein_coding	CDC40	cell division cycle 40 [Source:HGNC Symbol;Acc:17350]
ENSG00000163513	4025.02	-0.369634	0.076998	-4.80057	1.58e-06	3.92e-05	4082	4770	4228	4131	3315	3743	chr3	30647994	30735634	4704	+	40.81	p24.1	protein_coding	TGFBR2	transforming growth factor, beta receptor II (70/80kDa) [Source:HGNC Symbol;Acc:11773]
ENSG00000169826	1947.13	-0.474711	0.0989655	-4.79673	1.61e-06	3.99e-05	1927	2313	2047	2149	1577	1713	chr10	43633934	43680756	3752	+	38.88	q11.21	protein_coding	CSGALNACT2	chondroitin sulfate N-acetylgalactosaminyltransferase 2 [Source:HGNC Symbol;Acc:24292]
ENSG00000164070	6813.63	0.337048	0.0702915	4.79501	1.63e-06	4.02e-05	5244	5815	6394	6311	7992	9557	chr4	128702976	128761888	11621	+	35.4	q28.1	protein_coding	HSPA4L	heat shock 70kDa protein 4-like [Source:HGNC Symbol;Acc:17041]
ENSG00000116649	9734.9	0.308682	0.0644277	4.79114	1.66e-06	4.09e-05	6502	7838	9656	9331	12034	13619	chr1	11114641	11120081	1898	-	59.88	p36.22	protein_coding	SRM	spermidine synthase [Source:HGNC Symbol;Acc:11296]
ENSG00000230267	681.497	0.764448	0.15962	4.78916	1.67e-06	4.12e-05	969	1083	401	336	673	687	chr16	32114566	32199434	6052	-	39.44	p11.2	pseudogene	HERC2P4	hect domain and RLD 2 pseudogene 4 [Source:HGNC Symbol;Acc:4872]
ENSG00000125746	3525.36	-0.376484	0.0786439	-4.78719	1.69e-06	4.16e-05	4607	5710	2998	2998	2311	2738	chr19	46110252	46148887	8224	-	52.69	q13.32	protein_coding	EML2	echinoderm microtubule associated protein like 2 [Source:HGNC Symbol;Acc:18035]
ENSG00000164463	1749.42	-0.491358	0.102646	-4.78692	1.69e-06	4.16e-05	1408	1846	2052	2049	1389	1812	chr5	172483355	172566291	12337	+	41.07	q35.1	protein_coding	CREBRF	CREB3 regulatory factor [Source:HGNC Symbol;Acc:24050]
ENSG00000032219	5107.03	-0.376515	0.0787234	-4.78276	1.73e-06	4.24e-05	5393	5809	5362	5261	4007	4953	chr14	58765103	58840605	7568	+	37.48	q23.1	protein_coding	ARID4A	AT rich interactive domain 4A (RBP1-like) [Source:HGNC Symbol;Acc:9885]
ENSG00000076641	12794.4	0.350753	0.0733763	4.78019	1.75e-06	4.29e-05	14119	18873	9452	9355	11405	14923	chr8	81880045	82024303	11023	-	40.56	q21.13	protein_coding	PAG1	phosphoprotein associated with glycosphingolipid microdomains 1 [Source:HGNC Symbol;Acc:30043]
ENSG00000142166	7444.52	-0.38582	0.0807225	-4.77959	1.76e-06	4.3e-05	5207	7060	9321	8443	6543	8362	chr21	34696734	34732168	6349	+	41.33	q22.11	protein_coding	IFNAR1	interferon (alpha, beta and omega) receptor 1 [Source:HGNC Symbol;Acc:5432]
ENSG00000188820	711.853	0.695896	0.145667	4.77731	1.78e-06	4.34e-05	213	304	689	688	1168	1261	chr6	116782533	116784934	1186	+	49.13	q22.1	protein_coding	FAM26F	family with sequence similarity 26, member F [Source:HGNC Symbol;Acc:33391]
ENSG00000000938	1970.96	-0.459974	0.0963148	-4.77574	1.79e-06	4.37e-05	1293	1618	2396	2584	1809	2150	chr1	27938575	27961788	3474	-	52.97	p36.11	protein_coding	FGR	feline Gardner-Rasheed sarcoma viral oncogene homolog [Source:HGNC Symbol;Acc:3697]
ENSG00000142634	16747.2	0.291001	0.0609503	4.7744	1.8e-06	4.39e-05	9100	11602	17508	17068	21341	24863	chr1	15736391	15756839	2531	+	56.77	p36.21	protein_coding	EFHD2	EF-hand domain family, member D2 [Source:HGNC Symbol;Acc:28670]
ENSG00000178057	9988.13	0.454517	0.0952949	4.76959	1.85e-06	4.49e-05	9459	14595	7637	7186	10333	11833	chr3	49057892	49060928	2434	+	64.14	p21.31	protein_coding	NDUFAF3	NADH dehydrogenase (ubiquinone) complex I, assembly factor 3 [Source:HGNC Symbol;Acc:29918]
ENSG00000181035	718.862	-0.664183	0.139255	-4.76955	1.85e-06	4.49e-05	799	969	749	769	481	566	chr19	19174808	19223697	4519	+	52.59	p13.11	protein_coding	SLC25A42	solute carrier family 25, member 42 [Source:HGNC Symbol;Acc:28380]
ENSG00000102317	23911.7	0.285061	0.0597728	4.76907	1.85e-06	4.5e-05	29387	33212	17975	17475	21387	25867	chrX	48432837	48437454	3731	+	48.05	p11.23	protein_coding	RBM3	RNA binding motif (RNP1, RRM) protein 3 [Source:HGNC Symbol;Acc:9900]
ENSG00000229036	5113.33	-0.351126	0.0736728	-4.76602	1.88e-06	4.56e-05	3875	4713	5832	6128	4769	5468	chr6	143806116	143828464	4471	+	37.6	q24.2	antisense	RP1-20N2.6
ENSG00000176619	22803.2	0.267325	0.0561275	4.76281	1.91e-06	4.63e-05	19535	23916	20725	20288	24737	29209	chr19	2427636	2456994	5432	-	59.78	p13.3	protein_coding	LMNB2	lamin B2 [Source:HGNC Symbol;Acc:6638]
ENSG00000157445	363.584	-0.957198	0.201012	-4.7619	1.92e-06	4.64e-05	503	541	398	333	191	220	chr3	54156574	55108584	4670	+	42.18	p21.1	protein_coding	CACNA2D3	calcium channel, voltage-dependent, alpha 2/delta subunit 3 [Source:HGNC Symbol;Acc:15460]
ENSG00000122642	7610.71	0.33048	0.0694509	4.75847	1.95e-06	4.7e-05	7713	8575	6311	6281	7957	9344	chr7	32997017	33046543	5169	+	45.26	p14.3	protein_coding	FKBP9	FK506 binding protein 9, 63 kDa [Source:HGNC Symbol;Acc:3725]
ENSG00000170421	223.836	1.3053	0.274264	4.75928	1.94e-06	4.7e-05	101	133	122	185	431	390	chr12	53290977	53343738	5005	-	50.58	q13.13	protein_coding	KRT8	keratin 8 [Source:HGNC Symbol;Acc:6446]
ENSG00000180509	257.187	-1.41218	0.296768	-4.75854	1.95e-06	4.7e-05	549	443	231	157	60	101	chr21	35818988	35884573	5647	-	43.71	q22.12	protein_coding	KCNE1	potassium voltage-gated channel, Isk-related family, member 1 [Source:HGNC Symbol;Acc:6240]
ENSG00000114626	820.284	-0.714067	0.150109	-4.75698	1.97e-06	4.73e-05	793	1182	860	930	571	618	chr3	127391778	127399768	6154	+	60.38	q21.3	protein_coding	ABTB1	ankyrin repeat and BTB (POZ) domain containing 1 [Source:HGNC Symbol;Acc:18275]
ENSG00000166582	1820.14	0.489952	0.103053	4.75439	1.99e-06	4.79e-05	2239	2693	1204	1225	1800	1913	chr17	16245848	16256970	2302	-	48.01	p11.2	protein_coding	CENPV	centromere protein V [Source:HGNC Symbol;Acc:29920]
ENSG00000153071	5399.77	-0.370071	0.0778707	-4.75238	2.01e-06	4.83e-05	4727	5143	6027	6228	4817	5536	chr5	39371780	39462402	7714	-	38.96	p13.1	protein_coding	DAB2	Dab, mitogen-responsive phosphoprotein, homolog 2 (Drosophila) [Source:HGNC Symbol;Acc:2662]
ENSG00000150961	20588.3	-0.300416	0.0632455	-4.74999	2.03e-06	4.88e-05	24000	26800	19155	19795	15816	18762	chr4	119643978	119759838	9938	-	38.92	q26	protein_coding	SEC24D	SEC24 family member D [Source:HGNC Symbol;Acc:10706]
ENSG00000133131	2170.9	0.444082	0.0935093	4.74907	2.04e-06	4.9e-05	2728	3095	1473	1496	2053	2357	chrX	106057101	106243474	6198	-	39.77	q22.3	protein_coding	MORC4	MORC family CW-type zinc finger 4 [Source:HGNC Symbol;Acc:23485]
ENSG00000138018	6303.99	-0.450316	0.09491	-4.74466	2.09e-06	5e-05	4915	7410	7301	7021	5055	6437	chr2	26531415	26618759	8524	+	42.63	p23.3	protein_coding	EPT1	ethanolaminephosphotransferase 1 (CDP-ethanolamine-specific) [Source:HGNC Symbol;Acc:29361]
ENSG00000242663	1725.74	-0.489298	0.103134	-4.74431	2.09e-06	5e-05	1409	1518	2044	2137	1486	1771	chr1	149754433	149783312	459	-	41.59	q21.2	antisense	RP11-196G18.21
ENSG00000250033	585.569	-1.05255	0.222189	-4.73718	2.17e-06	5.17e-05	810	1462	432	431	163	299	chr4	138978618	139099331	6161	+	37.6	q28.3	processed_transcript	SLC7A11-AS1	SLC7A11 antisense RNA 1 [Source:HGNC Symbol;Acc:44064]
ENSG00000156869	2150.08	0.436077	0.0921774	4.73085	2.24e-06	5.33e-05	1022	1240	2115	2234	2865	3582	chr1	100174259	100232187	3887	-	38.03	p21.2	protein_coding	FRRS1	ferric-chelate reductase 1 [Source:HGNC Symbol;Acc:27622]
ENSG00000115268	46364.2	0.29527	0.0624778	4.726	2.29e-06	5.45e-05	38378	48624	43018	40123	52413	58815	chr19	1438358	1440583	2226	+	62.67	p13.3	protein_coding	RPS15	ribosomal protein S15 [Source:HGNC Symbol;Acc:10388]
ENSG00000134986	9184.2	0.304925	0.0645612	4.72303	2.32e-06	5.53e-05	7896	9920	8261	7901	9885	11956	chr5	110998318	111333161	9337	-	38.48	q22.1	protein_coding	NREP	neuronal regeneration related protein [Source:HGNC Symbol;Acc:16834]
ENSG00000205268	11194.5	0.297529	0.0630911	4.71586	2.41e-06	5.72e-05	11362	13243	9208	9300	11096	13823	chr8	66629745	66754557	7425	-	37.7	q13.1	protein_coding	PDE7A	phosphodiesterase 7A [Source:HGNC Symbol;Acc:8791]
ENSG00000012061	6942.98	0.336326	0.0713927	4.71092	2.47e-06	5.85e-05	7564	8519	5671	5289	6947	8171	chr19	45910591	45982086	5576	-	52.1	q13.32	protein_coding	ERCC1	excision repair cross-complementing rodent repair deficiency, complementation group 1 (includes overlapping antisense sequence) [Source:HGNC Symbol;Acc:3433]
ENSG00000141753	9729.11	-0.303925	0.0645159	-4.71085	2.47e-06	5.85e-05	4431	5430	12909	12869	10700	12078	chr17	38599702	38613983	2211	+	53.01	q21.2	protein_coding	IGFBP4	insulin-like growth factor binding protein 4 [Source:HGNC Symbol;Acc:5473]
ENSG00000196182	11006.1	0.30549	0.0648621	4.70985	2.48e-06	5.87e-05	9579	11936	9885	9406	12177	13832	chr1	36805225	36851497	5590	-	52.28	p34.3	protein_coding	STK40	serine/threonine kinase 40 [Source:HGNC Symbol;Acc:21373]
ENSG00000122707	3025.43	-0.404795	0.0859811	-4.70796	2.5e-06	5.92e-05	3834	4219	2799	2793	2109	2509	chr9	36036430	36124448	6045	+	39.34	p13.3	protein_coding	RECK	reversion-inducing-cysteine-rich protein with kazal motifs [Source:HGNC Symbol;Acc:11345]
ENSG00000104972	4092.52	-0.372568	0.0791647	-4.70624	2.52e-06	5.96e-05	1205	1464	5771	6081	4403	5638	chr19	55085346	55148979	5078	+	46.75	q13.42	protein_coding	LILRB1	leukocyte immunoglobulin-like receptor, subfamily B (with TM and ITIM domains), member 1 [Source:HGNC Symbol;Acc:6605]
ENSG00000160999	2307.74	0.492101	0.104569	4.70602	2.53e-06	5.96e-05	1176	1739	2237	2149	3056	3692	chr7	101928405	101962178	2236	+	57.29	q22.1	protein_coding	SH2B2	SH2B adaptor protein 2 [Source:HGNC Symbol;Acc:17381]
ENSG00000103042	2794.79	-0.388744	0.0826844	-4.70153	2.58e-06	6.08e-05	1358	1580	3855	3686	2872	3425	chr16	58699013	58719008	6991	-	52.78	q21	protein_coding	SLC38A7	solute carrier family 38, member 7 [Source:HGNC Symbol;Acc:25582]
ENSG00000107897	3034.69	-0.382405	0.0813376	-4.70145	2.58e-06	6.08e-05	2441	3035	3544	3426	2701	3139	chr10	27484146	27531059	4339	-	40.95	p12.1	protein_coding	ACBD5	acyl-CoA binding domain containing 5 [Source:HGNC Symbol;Acc:23338]
ENSG00000221995	6669.93	-0.341832	0.0727517	-4.69861	2.62e-06	6.16e-05	7227	8024	6664	6747	5391	6159	chr17	27400537	27418537	6608	-	54.57	q11.2	protein_coding	TIAF1	TGFB1-induced anti-apoptotic factor 1 [Source:HGNC Symbol;Acc:11803]
ENSG00000189306	12534.3	0.312577	0.0665826	4.69458	2.67e-06	6.27e-05	7280	9303	12565	12645	16144	17989	chr22	42905974	42915808	4082	-	57.96	q13.2	protein_coding	RRP7A	ribosomal RNA processing 7 homolog A (S. cerevisiae) [Source:HGNC Symbol;Acc:24286]
ENSG00000113645	1761.78	0.454352	0.096811	4.69319	2.69e-06	6.31e-05	1555	1858	1438	1484	1991	2388	chr5	167718656	167899308	8086	+	46.59	q34	protein_coding	WWC1	WW and C2 domain containing 1 [Source:HGNC Symbol;Acc:29435]
ENSG00000008517	1056.27	-0.631076	0.134514	-4.69151	2.71e-06	6.35e-05	767	1015	1397	1283	773	1134	chr16	3115298	3131908	2924	+	53.24	p13.3	protein_coding	IL32	interleukin 32 [Source:HGNC Symbol;Acc:16830]
ENSG00000170340	7618.51	-0.317315	0.0676582	-4.68997	2.73e-06	6.39e-05	7066	9036	7990	7956	6294	7715	chr2	62423248	62451866	2861	+	45.4	p15	protein_coding	B3GNT2	UDP-GlcNAc:betaGal beta-1,3-N-acetylglucosaminyltransferase 2 [Source:HGNC Symbol;Acc:15629]
ENSG00000162144	25864.5	-0.336097	0.0716737	-4.68927	2.74e-06	6.41e-05	9229	12853	35373	36059	28507	33314	chr11	61116217	61129771	10597	-	52.14	q12.2	protein_coding	CYB561A3	cytochrome b561 family, member A3 [Source:HGNC Symbol;Acc:23014]
ENSG00000151176	5669.04	-0.338296	0.0721731	-4.68728	2.77e-06	6.46e-05	3845	4995	6801	6779	5388	6351	chr12	113796371	113827203	3033	+	51.37	q24.13	protein_coding	PLBD2	phospholipase B domain containing 2 [Source:HGNC Symbol;Acc:27283]
ENSG00000124098	1194.48	-0.564059	0.12037	-4.68602	2.79e-06	6.49e-05	1273	1699	1167	1275	821	986	chr20	54933971	54943719	3577	+	49.44	q13.2	protein_coding	FAM210B	family with sequence similarity 210, member B [Source:HGNC Symbol;Acc:16102]
ENSG00000117139	7502.89	-0.348923	0.0744873	-4.68433	2.81e-06	6.53e-05	11694	12752	5571	5707	4322	5378	chr1	202696526	202778598	9185	-	41.13	q32.1	protein_coding	KDM5B	lysine (K)-specific demethylase 5B [Source:HGNC Symbol;Acc:18039]
ENSG00000163382	10925.3	0.292974	0.0625437	4.68431	2.81e-06	6.53e-05	11161	12848	9049	9041	11108	13115	chr1	156561554	156564091	1933	+	56.38	q23.1	protein_coding	APOA1BP	apolipoprotein A-I binding protein [Source:HGNC Symbol;Acc:18453]
ENSG00000120868	10556.8	-0.335857	0.0717041	-4.68393	2.81e-06	6.54e-05	7446	9862	12815	12029	9521	12053	chr12	99038919	99129204	7901	+	39.48	q23.1	protein_coding	APAF1	apoptotic peptidase activating factor 1 [Source:HGNC Symbol;Acc:576]
ENSG00000166946	5160.82	-0.342817	0.0731961	-4.68355	2.82e-06	6.54e-05	6416	7738	4746	4430	3662	4238	chr15	43477316	43487396	4676	+	41.39	q15.2	protein_coding	CCNDBP1	cyclin D-type binding-protein 1 [Source:HGNC Symbol;Acc:1587]
ENSG00000153922	5250.39	-0.338977	0.0724626	-4.67795	2.9e-06	6.71e-05	5294	5988	5525	5408	4341	5104	chr5	98190908	98262240	8801	-	34.66	q21.1	protein_coding	CHD1	chromodomain helicase DNA binding protein 1 [Source:HGNC Symbol;Acc:1915]
ENSG00000058866	819.642	-0.64876	0.138712	-4.67702	2.91e-06	6.74e-05	1170	1325	692	754	445	566	chr3	185823457	186080026	10978	-	44.7	q27.3	protein_coding	DGKG	diacylglycerol kinase, gamma 90kDa [Source:HGNC Symbol;Acc:2853]
ENSG00000153395	12908	-0.276117	0.0590587	-4.67531	2.94e-06	6.79e-05	10765	12844	14307	14202	11690	14061	chr5	1456595	1524092	6494	-	56.14	p15.33	protein_coding	LPCAT1	lysophosphatidylcholine acyltransferase 1 [Source:HGNC Symbol;Acc:25718]
ENSG00000108773	8778.04	0.319701	0.06843	4.67194	2.98e-06	6.89e-05	4882	6264	8722	9079	10885	13447	chr17	40265126	40273376	3769	-	58.67	q21.2	protein_coding	KAT2A	K(lysine) acetyltransferase 2A [Source:HGNC Symbol;Acc:4201]
ENSG00000185088	2225.51	0.439887	0.0942222	4.66862	3.03e-06	6.99e-05	1777	1987	1984	1941	2757	3046	chr15	63418071	63450220	4037	-	39.85	q22.2	protein_coding	RPS27L	ribosomal protein S27-like [Source:HGNC Symbol;Acc:18476]
ENSG00000186635	21703.2	-0.275033	0.0589133	-4.66843	3.04e-06	6.99e-05	15696	19653	25022	25160	20276	25148	chr11	72396114	72504644	9047	-	54.91	q13.4	protein_coding	ARAP1	ArfGAP with RhoGAP domain, ankyrin repeat and PH domain 1 [Source:HGNC Symbol;Acc:16925]
ENSG00000175197	6036.56	-0.395605	0.0848642	-4.66162	3.14e-06	7.22e-05	10636	11746	3923	3838	3147	3267	chr12	57910371	57914300	1178	-	49.44	q13.3	protein_coding	DDIT3	DNA-damage-inducible transcript 3 [Source:HGNC Symbol;Acc:2726]
ENSG00000155158	3973.76	-0.38461	0.0825144	-4.66112	3.14e-06	7.23e-05	8041	9877	1771	1678	1280	1614	chr9	15163620	15307358	12208	-	40.09	p22.3	protein_coding	TTC39B	tetratricopeptide repeat domain 39B [Source:HGNC Symbol;Acc:23704]
ENSG00000072121	8017.95	-0.305276	0.0655781	-4.65516	3.24e-06	7.42e-05	4325	5182	10307	10231	8058	10158	chr14	68194091	68283307	15706	-	43	q24.1	protein_coding	ZFYVE26	zinc finger, FYVE domain containing 26 [Source:HGNC Symbol;Acc:20761]
ENSG00000267047	2137.03	0.478081	0.102699	4.65517	3.24e-06	7.42e-05	1576	2218	1851	1807	2451	3136	chr17	6888813	6922733	498	-	50.1	p13.1	antisense	RP11-589P10.7
ENSG00000001036	14949.8	-0.31415	0.0675083	-4.6535	3.26e-06	7.47e-05	12366	13370	17293	16892	13795	16251	chr6	143815948	143832827	3119	-	39.69	q24.2	protein_coding	FUCA2	fucosidase, alpha-L- 2, plasma [Source:HGNC Symbol;Acc:4008]
ENSG00000229314	1363.51	-0.686754	0.1477	-4.64965	3.33e-06	7.61e-05	3585	3810	286	256	169	199	chr9	117085336	117088755	1532	+	55.09	q32	protein_coding	ORM1	orosomucoid 1 [Source:HGNC Symbol;Acc:8498]
ENSG00000134072	7670.77	-0.315281	0.0678226	-4.64861	3.34e-06	7.64e-05	6034	6802	8867	8883	7186	8399	chr3	9799026	9811676	2720	-	51.29	p25.3	protein_coding	CAMK1	calcium/calmodulin-dependent protein kinase I [Source:HGNC Symbol;Acc:1459]
ENSG00000211689	362.368	-1.01822	0.219232	-4.64449	3.41e-06	7.78e-05	445	389	432	431	237	225	chr7	38297480	38305279	2730	-	38.69	p14.1	TR_C_gene	TRGC1	T cell receptor gamma constant 1 [Source:HGNC Symbol;Acc:12275]
ENSG00000122034	11022.5	0.327636	0.0705889	4.64147	3.46e-06	7.87e-05	10762	11742	9664	9040	11851	13781	chr13	27998681	28009958	2999	+	44.93	q12.2	protein_coding	GTF3A	general transcription factor IIIA [Source:HGNC Symbol;Acc:4662]
ENSG00000133639	3710.02	-0.409472	0.0882124	-4.64189	3.45e-06	7.87e-05	4579	6121	3391	3088	2365	2979	chr12	92536286	92539673	2622	-	47.85	q21.33	protein_coding	BTG1	B-cell translocation gene 1, anti-proliferative [Source:HGNC Symbol;Acc:1130]
ENSG00000168005	5637.57	0.326899	0.0704307	4.64143	3.46e-06	7.87e-05	3329	4243	5607	5623	6975	8436	chr11	63580860	63595190	2807	+	52.9	q13.1	protein_coding	C11orf84	chromosome 11 open reading frame 84 [Source:HGNC Symbol;Acc:25115]
ENSG00000153956	3508.03	0.37525	0.0808701	4.64015	3.48e-06	7.91e-05	2644	3436	3142	3163	4018	4935	chr7	81575760	82073114	9010	-	34.98	q21.11	protein_coding	CACNA2D1	calcium channel, voltage-dependent, alpha 2/delta subunit 1 [Source:HGNC Symbol;Acc:1399]
ENSG00000204388	21857.9	0.283586	0.0611203	4.6398	3.49e-06	7.91e-05	7905	10096	25244	23809	29995	35235	chr6	31795512	31798031	2520	+	58.77	p21.33	protein_coding	HSPA1B	heat shock 70kDa protein 1B [Source:HGNC Symbol;Acc:5233]
ENSG00000115165	1764.51	-0.459928	0.0992315	-4.6349	3.57e-06	8.09e-05	166	223	2932	2727	2049	2449	chr2	158271131	158345473	3428	-	37.75	q24.1	protein_coding	CYTIP	cytohesin 1 interacting protein [Source:HGNC Symbol;Acc:9506]
ENSG00000155130	10142.4	-0.417837	0.0901617	-4.63431	3.58e-06	8.1e-05	3725	5507	14930	13501	10195	13147	chr6	114178541	114184648	4273	+	48.44	q21	protein_coding	MARCKS	myristoylated alanine-rich protein kinase C substrate [Source:HGNC Symbol;Acc:6759]
ENSG00000259522	6609.48	0.379146	0.0818113	4.6344	3.58e-06	8.1e-05	4749	6703	6050	5831	7692	9204	chr14	24649601	24659622	4351	-	56.75	q12	protein_coding	RP11-468E2.2
ENSG00000142227	9060.13	0.332343	0.07176	4.63131	3.63e-06	8.21e-05	6228	7286	9211	8227	11183	12770	chr19	48824766	48833810	1667	+	52.78	q13.33	protein_coding	EMP3	epithelial membrane protein 3 [Source:HGNC Symbol;Acc:3335]
ENSG00000011600	23221.4	-0.290758	0.0628375	-4.62713	3.71e-06	8.36e-05	11406	12884	31273	29580	25374	28899	chr19	36395303	36399197	907	-	51.45	q13.12	protein_coding	TYROBP	TYRO protein tyrosine kinase binding protein [Source:HGNC Symbol;Acc:12449]
ENSG00000160781	1688.14	-0.589317	0.127452	-4.62384	3.77e-06	8.49e-05	2866	4038	892	1082	657	778	chr1	156213206	156217881	2318	-	61.1	q22	protein_coding	PAQR6	progestin and adipoQ receptor family member VI [Source:HGNC Symbol;Acc:30132]
ENSG00000169871	8987.38	0.307202	0.0664485	4.62316	3.78e-06	8.51e-05	5623	6290	9156	8920	11183	13264	chr7	100728720	100735017	3933	+	58.05	q22.1	protein_coding	TRIM56	tripartite motif containing 56 [Source:HGNC Symbol;Acc:19028]
ENSG00000065357	2192.94	-0.454498	0.0983305	-4.62215	3.8e-06	8.54e-05	3020	3332	1863	1970	1437	1615	chr12	56321103	56347811	10215	+	48.71	q13.2	protein_coding	DGKA	diacylglycerol kinase, alpha 80kDa [Source:HGNC Symbol;Acc:2849]
ENSG00000130720	579.335	-0.716981	0.155132	-4.62175	3.81e-06	8.54e-05	686	801	616	587	379	419	chr9	133777825	133814673	3833	-	59.17	q34.12	protein_coding	FIBCD1	fibrinogen C domain containing 1 [Source:HGNC Symbol;Acc:25922]
ENSG00000138069	13782.8	-0.293193	0.0634484	-4.62098	3.82e-06	8.57e-05	13054	16412	14548	13905	11268	14176	chr2	65297835	65357240	2974	-	42.71	p14	protein_coding	RAB1A	RAB1A, member RAS oncogene family [Source:HGNC Symbol;Acc:9758]
ENSG00000147416	41839.8	-0.27287	0.0590736	-4.61916	3.85e-06	8.63e-05	33715	38115	46783	47832	39441	46115	chr8	20054878	20084330	7816	+	39.51	p21.3	protein_coding	ATP6V1B2	ATPase, H+ transporting, lysosomal 56/58kDa, V1 subunit B2 [Source:HGNC Symbol;Acc:854]
ENSG00000089157	162004	0.275289	0.059667	4.61376	3.95e-06	8.85e-05	225217	250752	109301	109614	134761	154411	chr12	120634489	120639038	4001	-	48.92	q24.23	protein_coding	RPLP0	ribosomal protein, large, P0 [Source:HGNC Symbol;Acc:10371]
ENSG00000144118	6705.73	-0.305164	0.0661625	-4.61235	3.98e-06	8.9e-05	6040	7228	7345	7084	5810	6960	chr2	120997640	121052289	2915	+	46.37	q14.2	protein_coding	RALB	v-ral simian leukemia viral oncogene homolog B [Source:HGNC Symbol;Acc:9840]
ENSG00000130332	4833.1	0.369358	0.0800873	4.61194	3.99e-06	8.91e-05	3682	4801	4444	4220	5805	6389	chr19	2321516	2328619	1698	-	57.71	p13.3	protein_coding	LSM7	LSM7 homolog, U6 small nuclear RNA associated (S. cerevisiae) [Source:HGNC Symbol;Acc:20470]
ENSG00000185033	1299.22	-0.531745	0.115341	-4.61019	4.02e-06	8.97e-05	830	1128	1680	1654	1200	1313	chr15	90703836	90772911	7011	+	50.67	q26.1	protein_coding	SEMA4B	sema domain, immunoglobulin domain (Ig), transmembrane domain (TM) and short cytoplasmic domain, (semaphorin) 4B [Source:HGNC Symbol;Acc:10730]
ENSG00000101152	23121.4	-0.277675	0.0602837	-4.60615	4.1e-06	9.14e-05	19074	24447	25118	25412	20962	24583	chr20	62526518	62567384	5304	+	51.39	q13.33	protein_coding	DNAJC5	DnaJ (Hsp40) homolog, subfamily C, member 5 [Source:HGNC Symbol;Acc:16235]
ENSG00000188559	3880.4	-0.366437	0.0796099	-4.6029	4.17e-06	9.27e-05	4816	5571	3545	3526	2829	3152	chr20	20370196	20693131	11366	-	40.42	p11.23	protein_coding	RALGAPA2	Ral GTPase activating protein, alpha subunit 2 (catalytic) [Source:HGNC Symbol;Acc:16207]
ENSG00000158106	2054.91	-0.547596	0.119014	-4.60112	4.2e-06	9.34e-05	1057	1622	2670	2866	1780	2382	chr8	144451057	144466390	4172	+	64.97	q24.3	protein_coding	RHPN1	rhophilin, Rho GTPase binding protein 1 [Source:HGNC Symbol;Acc:19973]
ENSG00000127533	1607.97	-0.501154	0.108975	-4.59878	4.25e-06	9.43e-05	1149	1579	2057	1870	1383	1650	chr19	16999671	17003417	3473	+	61.46	p13.11	protein_coding	F2RL3	coagulation factor II (thrombin) receptor-like 3 [Source:HGNC Symbol;Acc:3540]
ENSG00000113368	27810.3	0.317442	0.0690604	4.5966	4.29e-06	9.52e-05	23140	24355	25810	25408	31681	38129	chr5	126112315	126172712	3635	+	42.33	q23.2	protein_coding	LMNB1	lamin B1 [Source:HGNC Symbol;Acc:6637]
ENSG00000052795	2513.39	-0.394603	0.0859467	-4.59125	4.41e-06	9.76e-05	1436	1733	3358	3159	2441	2984	chr4	159690290	159829201	10868	+	40.56	q32.1	protein_coding	FNIP2	folliculin interacting protein 2 [Source:HGNC Symbol;Acc:29280]
ENSG00000035862	15747.1	-0.265711	0.0578849	-4.59032	4.43e-06	9.79e-05	10509	12538	18760	18842	15523	18690	chr17	76849059	76921469	5633	-	52.6	q25.3	protein_coding	TIMP2	TIMP metallopeptidase inhibitor 2 [Source:HGNC Symbol;Acc:11821]
ENSG00000102897	2047.33	-0.468999	0.10218	-4.58992	4.43e-06	9.8e-05	2449	2784	1956	2021	1527	1599	chr16	20911190	20936328	3593	+	44.36	p12.3	protein_coding	LYRM1	LYR motif containing 1 [Source:HGNC Symbol;Acc:25074]
ENSG00000165272	2074.95	0.466894	0.101781	4.58725	4.49e-06	9.91e-05	1572	1696	1765	1947	2605	2998	chr9	33441152	33447609	2928	-	55.65	p13.3	protein_coding	AQP3	aquaporin 3 (Gill blood group) [Source:HGNC Symbol;Acc:636]
ENSG00000245748	9162.68	0.28473	0.0620837	4.58623	4.51e-06	9.95e-05	6864	8248	8674	8679	10519	12599	chr4	7032281	7047958	4300	-	52.74	p16.1	antisense	RP11-367J11.2
ENSG00000106034	337.312	0.923241	0.201335	4.58559	4.53e-06	9.97e-05	61	98	296	322	583	699	chr7	120628731	120937498	7705	+	36.6	q31.31	protein_coding	CPED1	cadherin-like and PC-esterase domain containing 1 [Source:HGNC Symbol;Acc:26159]
ENSG00000221869	6467.47	-0.310256	0.067715	-4.58179	4.61e-06	0.000101429	4843	5962	7644	7332	6098	7093	chr8	48649471	48651648	2178	-	70.02	q11.21	protein_coding	CEBPD	CCAAT/enhancer binding protein (C/EBP), delta [Source:HGNC Symbol;Acc:1835]
ENSG00000183098	1398.9	0.521176	0.113767	4.58108	4.63e-06	0.00010166	1707	2194	859	947	1256	1585	chr13	93879095	95059655	6467	+	37.15	q31.3	protein_coding	GPC6	glypican 6 [Source:HGNC Symbol;Acc:4454]
ENSG00000125347	7554.95	0.331884	0.0724553	4.58053	4.64e-06	0.000101697	4840	5280	7416	7584	9558	11060	chr5	131817301	131826490	7799	-	53.85	q31.1	protein_coding	IRF1	interferon regulatory factor 1 [Source:HGNC Symbol;Acc:6116]
ENSG00000131401	14891	-0.276983	0.060467	-4.58072	4.63e-06	0.000101697	8164	10207	18820	18638	15677	18075	chr19	50837053	50848024	1915	-	49.41	q13.33	pseudogene	NAPSB	napsin B aspartic peptidase, pseudogene [Source:HGNC Symbol;Acc:13396]
ENSG00000165813	1574.7	-0.465348	0.101626	-4.57905	4.67e-06	0.000102308	1565	1825	1675	1729	1218	1480	chr10	115880621	115933979	8991	-	37.11	q25.3	protein_coding	C10orf118	chromosome 10 open reading frame 118 [Source:HGNC Symbol;Acc:24349]
ENSG00000136111	659.726	0.680828	0.148759	4.57673	4.72e-06	0.000103332	241	279	642	626	1089	1120	chr13	75858808	76056250	6651	-	38.08	q22.2	protein_coding	TBC1D4	TBC1 domain family, member 4 [Source:HGNC Symbol;Acc:19165]
ENSG00000153094	3661.98	-0.362077	0.0791892	-4.5723	4.82e-06	0.000105423	3615	4226	3754	3945	2963	3592	chr2	111876955	111926024	6660	+	44.42	q13	protein_coding	BCL2L11	BCL2-like 11 (apoptosis facilitator) [Source:HGNC Symbol;Acc:994]
ENSG00000113719	4387.88	0.399814	0.0875011	4.56924	4.89e-06	0.000106736	5278	5582	3325	3137	4416	4874	chr5	172261278	172379688	14139	+	50.91	q35.1	protein_coding	ERGIC1	endoplasmic reticulum-golgi intermediate compartment (ERGIC) 1 [Source:HGNC Symbol;Acc:29205]
ENSG00000161638	42797.5	-0.247483	0.0541609	-4.56941	4.89e-06	0.000106736	39861	48662	44272	44247	37470	44005	chr12	54789045	54813244	7577	-	52.6	q13.13	protein_coding	ITGA5	integrin, alpha 5 (fibronectin receptor, alpha polypeptide) [Source:HGNC Symbol;Acc:6141]
ENSG00000078114	420.918	0.962085	0.210784	4.56431	5.01e-06	0.000109153	803	1139	102	107	191	256	chr10	21068902	21463116	13718	-	39.04	p12.31	protein_coding	NEBL	nebulette [Source:HGNC Symbol;Acc:16932]
ENSG00000173113	7133.14	0.32246	0.0707793	4.55585	5.22e-06	0.000113485	6518	7501	6305	6063	7972	8888	chr11	64083932	64085556	1625	-	56.43	q13.1	protein_coding	TRMT112	tRNA methyltransferase 11-2 homolog (S. cerevisiae) [Source:HGNC Symbol;Acc:26940]
ENSG00000183900	12838	0.367587	0.0806878	4.55567	5.22e-06	0.000113485	9776	14135	11329	11186	14573	17171	chr5	72742083	72744352	2269	-	65.99	q13.2	pseudogene	AC099522.1
ENSG00000100364	60331.5	-0.245373	0.0538861	-4.55354	5.27e-06	0.000114512	51093	63543	65544	64360	54527	65312	chr22	45586219	45636650	10019	-	54.21	q13.31	protein_coding	KIAA0930	KIAA0930 [Source:HGNC Symbol;Acc:1314]
ENSG00000034713	4056.44	-0.346037	0.0760173	-4.55208	5.31e-06	0.000115183	4730	5424	3866	3848	3031	3604	chr16	75600249	75611779	3034	+	47.18	q23.1	protein_coding	GABARAPL2	GABA(A) receptor-associated protein-like 2 [Source:HGNC Symbol;Acc:13291]
ENSG00000198876	26791	-0.27987	0.0614931	-4.55125	5.33e-06	0.000115444	29092	32224	26633	26187	21696	25871	chr9	34086385	34127397	4390	-	45.99	p13.3	protein_coding	DCAF12	DDB1 and CUL4 associated factor 12 [Source:HGNC Symbol;Acc:19911]
ENSG00000251493	12861.6	0.367004	0.08064	4.55114	5.34e-06	0.000115444	9800	14166	11342	11215	14597	17193	chr5	72740654	72744352	2621	-	53.88	q13.2	protein_coding	FOXD1	forkhead box D1 [Source:HGNC Symbol;Acc:3802]
ENSG00000253293	7977.23	0.30565	0.0671655	4.55071	5.35e-06	0.000115555	7611	9494	6810	6542	8019	10062	chr7	27210210	27219880	3707	-	53.59	p15.2	protein_coding	HOXA10	homeobox A10 [Source:HGNC Symbol;Acc:5100]
ENSG00000230195	2815.34	0.38076	0.0837689	4.54536	5.48e-06	0.000118399	1899	2275	2710	2618	3551	4017	chr7	74765876	74789332	950	+	49.8	q11.23	pseudogene	AC118138.2
ENSG00000161011	28754.3	-0.253886	0.0559334	-4.53908	5.65e-06	0.000121844	17924	21511	35432	34333	29575	34314	chr5	179233388	179265078	7664	+	54.99	q35.3	protein_coding	SQSTM1	sequestosome 1 [Source:HGNC Symbol;Acc:11280]
ENSG00000181192	4444.07	0.337232	0.0743369	4.53653	5.72e-06	0.00012319	4240	4917	3690	3797	4728	5613	chr10	12110971	12165224	5281	+	46.21	p14	protein_coding	DHTKD1	dehydrogenase E1 and transketolase domain containing 1 [Source:HGNC Symbol;Acc:23537]
ENSG00000095066	4026.54	-0.392446	0.0865643	-4.53358	5.8e-06	0.000124789	2846	3567	5103	4627	3903	4162	chr19	12873817	12983554	5950	-	53.64	p13.2	protein_coding	HOOK2	hook microtubule-tethering protein 2 [Source:HGNC Symbol;Acc:19885]
ENSG00000260441	782.666	-0.614368	0.135543	-4.53264	5.83e-06	0.000125211	710	930	910	885	597	683	chr16	68290065	68294346	490	-	54.3	q22.1	antisense	RP11-96D1.7
ENSG00000153574	3521.62	0.400677	0.0884454	4.53022	5.89e-06	0.000126513	3487	3764	3032	2750	3880	4450	chr2	88991162	89050452	1848	+	41.24	p11.2	protein_coding	RPIA	ribose 5-phosphate isomerase A [Source:HGNC Symbol;Acc:10297]
ENSG00000136732	8603.73	-0.344461	0.0760456	-4.52966	5.91e-06	0.000126708	11859	13285	7444	7006	5966	6422	chr2	127413509	127454246	3237	+	50.2	q14.3	protein_coding	GYPC	glycophorin C (Gerbich blood group) [Source:HGNC Symbol;Acc:4704]
ENSG00000113504	1694.02	-0.502712	0.111089	-4.52532	6.03e-06	0.000129197	1661	2312	1744	1797	1187	1556	chr5	1050499	1112150	6001	-	62.04	p15.33	protein_coding	SLC12A7	solute carrier family 12 (potassium/chloride transporter), member 7 [Source:HGNC Symbol;Acc:10915]
ENSG00000136826	3297.08	-0.380422	0.0841034	-4.52327	6.09e-06	0.000130314	1896	2445	4341	4082	3119	3974	chr9	110247133	110252763	3539	-	56.93	q31.2	protein_coding	KLF4	Kruppel-like factor 4 (gut) [Source:HGNC Symbol;Acc:6348]
ENSG00000254087	29021.3	-0.253024	0.0559726	-4.5205	6.17e-06	0.000131821	14070	17180	37816	36937	30718	37972	chr8	56792372	56923940	3398	+	43.18	q12.1	protein_coding	LYN	v-yes-1 Yamaguchi sarcoma viral related oncogene homolog [Source:HGNC Symbol;Acc:6735]
ENSG00000267287	486.101	-0.747114	0.165277	-4.52037	6.17e-06	0.000131821	150	164	763	801	483	533	chr18	77336460	77349010	6158	+	59.04	q23	processed_transcript	RP11-567M16.1
ENSG00000158373	210.749	-1.13996	0.252219	-4.51972	6.19e-06	0.000132085	98	139	353	328	172	163	chr6	26158349	26171577	898	+	42.23	p22.2	protein_coding	HIST1H2BD	histone cluster 1, H2bd [Source:HGNC Symbol;Acc:4747]
ENSG00000075391	4108.93	0.361422	0.0799842	4.51867	6.22e-06	0.000132453	2950	3245	3928	3856	4848	6111	chr1	178062864	178448644	11818	+	36.99	q25.2	protein_coding	RASAL2	RAS protein activator like 2 [Source:HGNC Symbol;Acc:9874]
ENSG00000107317	137.686	-1.45553	0.322105	-4.5188	6.22e-06	0.000132453	107	163	193	203	85	71	chr9	139871956	139879887	2378	+	65.12	q34.3	protein_coding	PTGDS	prostaglandin D2 synthase 21kDa (brain) [Source:HGNC Symbol;Acc:9592]
ENSG00000184992	18627.7	0.262137	0.0580191	4.51811	6.24e-06	0.000132661	18460	22203	15829	15532	18383	22808	chr12	125478246	125515777	6648	+	48.32	q24.31	protein_coding	BRI3BP	BRI3 binding protein [Source:HGNC Symbol;Acc:14251]
ENSG00000105887	19756.2	-0.317352	0.0702825	-4.51538	6.32e-06	0.000134231	19824	26665	20060	18906	15124	19152	chr7	135611509	135662101	3775	-	36.4	q33	protein_coding	MTPN	myotrophin [Source:HGNC Symbol;Acc:15667]
ENSG00000135378	3029.24	-0.404292	0.0895426	-4.51509	6.33e-06	0.000134274	3071	3557	3245	3131	2250	3044	chr11	32851489	32879669	5530	+	39.17	p13	protein_coding	PRRG4	proline rich Gla (G-carboxyglutamic acid) 4 (transmembrane) [Source:HGNC Symbol;Acc:30799]
ENSG00000164691	9565.62	-0.28614	0.0634317	-4.51099	6.45e-06	0.000136745	4027	4802	12641	13002	10349	12673	chr6	159455500	159466184	4089	-	42.41	q25.3	protein_coding	TAGAP	T-cell activation RhoGTPase activating protein [Source:HGNC Symbol;Acc:15669]
ENSG00000124120	2794.61	0.382753	0.084944	4.50594	6.61e-06	0.000139735	1876	2260	2562	2725	3447	4090	chr20	43104526	43123244	7044	+	46.55	q13.12	protein_coding	TTPAL	tocopherol (alpha) transfer protein-like [Source:HGNC Symbol;Acc:16114]
ENSG00000135604	1279.21	-0.502362	0.111486	-4.50604	6.6e-06	0.000139735	705	938	1685	1725	1185	1450	chr6	144471663	144509507	1926	+	41.1	q24.2	protein_coding	STX11	syntaxin 11 [Source:HGNC Symbol;Acc:11429]
ENSG00000096433	4341.95	0.357698	0.0794561	4.50183	6.74e-06	0.000142158	2719	2975	4232	4354	5382	6668	chr6	33588142	33664351	9870	+	55.13	p21.31	protein_coding	ITPR3	inositol 1,4,5-trisphosphate receptor, type 3 [Source:HGNC Symbol;Acc:6182]
ENSG00000104177	3610.62	-0.407658	0.0905496	-4.50204	6.73e-06	0.000142158	6524	6946	2304	2300	1665	2141	chr15	48431625	48470714	9261	-	34.01	q21.1	protein_coding	MYEF2	myelin expression factor 2 [Source:HGNC Symbol;Acc:17940]
ENSG00000141367	62153.7	-0.239554	0.0532646	-4.49744	6.88e-06	0.000144971	52977	63323	66828	67541	56811	67625	chr17	57697219	57773671	11021	+	38.47	q23.1	protein_coding	CLTC	clathrin, heavy chain (Hc) [Source:HGNC Symbol;Acc:2092]
ENSG00000179399	281.165	0.974508	0.216733	4.49636	6.91e-06	0.000145551	187	262	211	193	412	453	chr13	92050929	93519490	3019	+	35.84	q31.3	protein_coding	GPC5	glypican 5 [Source:HGNC Symbol;Acc:4453]
ENSG00000179921	438.787	-0.768563	0.171128	-4.49115	7.08e-06	0.000148998	62	83	775	728	443	521	chr2	219124219	219128582	2692	+	58.85	q35	protein_coding	GPBAR1	G protein-coupled bile acid receptor 1 [Source:HGNC Symbol;Acc:19680]
ENSG00000086548	58.0466	-2.30655	0.514038	-4.48712	7.22e-06	0.00015168	82	100	80	56	14	16	chr19	42254885	42276113	3052	+	45.92	q13.2	protein_coding	CEACAM6	carcinoembryonic antigen-related cell adhesion molecule 6 (non-specific cross reacting antigen) [Source:HGNC Symbol;Acc:1818]
ENSG00000135446	19564.8	0.258778	0.0576756	4.48679	7.23e-06	0.000151754	18851	22677	16964	16518	20272	23470	chr12	58141510	58149796	3168	-	53.24	q14.1	protein_coding	CDK4	cyclin-dependent kinase 4 [Source:HGNC Symbol;Acc:1773]
ENSG00000048392	4382.02	-0.436046	0.097277	-4.48252	7.38e-06	0.000154212	3733	5454	4992	4587	3377	4391	chr8	103216730	103251346	5548	-	37.99	q22.3	protein_coding	RRM2B	ribonucleotide reductase M2 B (TP53 inducible) [Source:HGNC Symbol;Acc:17296]
ENSG00000059769	4978.81	-0.498318	0.111164	-4.48273	7.37e-06	0.000154212	3333	5363	6278	5770	4032	5333	chr9	114393632	114432508	3675	+	43.46	q31.3	protein_coding	DNAJC25	DnaJ (Hsp40) homolog, subfamily C , member 25 [Source:HGNC Symbol;Acc:34187]
ENSG00000105472	64023.9	0.268988	0.0600091	4.48245	7.38e-06	0.000154212	59114	73444	57182	53477	68369	77027	chr19	51226586	51228974	1468	+	66.39	q13.33	protein_coding	CLEC11A	C-type lectin domain family 11, member A [Source:HGNC Symbol;Acc:10576]
ENSG00000235852	1673.91	0.459527	0.102505	4.48298	7.36e-06	0.000154212	1274	1457	1531	1439	2114	2337	chr2	191745523	191746785	919	-	70.23	q32.2	antisense	AC005540.3
ENSG00000226564	350.781	-0.946078	0.211129	-4.48105	7.43e-06	0.000155065	202	206	494	578	312	291	chr2	181737594	181738141	548	-	48.91	q31.3	pseudogene	FTH1P20	ferritin, heavy polypeptide 1 pseudogene 20 [Source:HGNC Symbol;Acc:37639]
ENSG00000203814	3134.38	-0.39654	0.0884982	-4.48077	7.44e-06	0.000155101	2630	2854	3538	3763	2725	3348	chr1	149754245	149783928	2201	-	41.9	q21.2	protein_coding	HIST2H2BF	histone cluster 2, H2bf [Source:HGNC Symbol;Acc:24700]
ENSG00000260997	1062.36	-0.550555	0.122883	-4.48031	7.45e-06	0.000155269	639	795	1352	1478	918	1203	chr7	44998598	45000508	1911	-	50.29	p13	sense_overlapping	RP4-647J21.1
ENSG00000235173	4968.02	0.339299	0.0758273	4.47463	7.65e-06	0.000159291	3897	5106	4430	4464	5685	6605	chr8	145192672	145195746	2814	+	64.59	q24.3	protein_coding	FAM203A	family with sequence similarity 203, member A [Source:HGNC Symbol;Acc:24161]
ENSG00000187678	660.889	-0.735528	0.164399	-4.47405	7.68e-06	0.000159549	759	769	697	775	398	576	chr5	141689992	141706020	5930	-	51.21	q31.3	protein_coding	SPRY4	sprouty homolog 4 (Drosophila) [Source:HGNC Symbol;Acc:15533]
ENSG00000151491	555.551	0.712423	0.159389	4.46972	7.83e-06	0.000162642	450	499	436	436	668	902	chr12	15773092	16035263	6200	-	37.25	p12.3	protein_coding	EPS8	epidermal growth factor receptor pathway substrate 8 [Source:HGNC Symbol;Acc:3420]
ENSG00000197183	2200.25	-0.435422	0.0974276	-4.46918	7.85e-06	0.00016288	2618	2863	2120	2186	1529	1963	chr20	31030862	31172876	9448	-	54.39	q11.21	protein_coding	C20orf112	chromosome 20 open reading frame 112 [Source:HGNC Symbol;Acc:16106]
ENSG00000154265	630.843	-0.730539	0.163472	-4.4689	7.86e-06	0.000162922	620	932	694	671	388	515	chr17	67240452	67323385	13161	-	34.61	q24.3	protein_coding	ABCA5	ATP-binding cassette, sub-family A (ABC1), member 5 [Source:HGNC Symbol;Acc:35]
ENSG00000225205	292.681	0.977293	0.218798	4.46664	7.95e-06	0.000164481	251	251	223	184	392	485	chr2	173345568	173421324	2447	-	42.5	q31.1	antisense	AC093818.1
ENSG00000170017	9365.73	-0.283623	0.0635062	-4.46607	7.97e-06	0.000164743	6487	7585	11411	10889	9067	10974	chr3	105085753	105295744	7179	+	35.29	q13.11	protein_coding	ALCAM	activated leukocyte cell adhesion molecule [Source:HGNC Symbol;Acc:400]
ENSG00000107281	4606.8	-0.461953	0.103474	-4.46446	8.03e-06	0.000165707	4285	6683	4801	4658	3376	4141	chr9	139933922	139940655	2737	-	65.86	q34.3	protein_coding	NPDC1	neural proliferation, differentiation and control, 1 [Source:HGNC Symbol;Acc:7899]
ENSG00000146281	3024	0.434259	0.0972722	4.46437	8.03e-06	0.000165707	2260	3036	2822	2472	3395	4455	chr6	89855769	89875284	4708	+	39.61	q15	protein_coding	PM20D2	peptidase M20 domain containing 2 [Source:HGNC Symbol;Acc:21408]
ENSG00000130513	865.769	-0.709552	0.158957	-4.46379	8.05e-06	0.000165984	1748	2199	350	450	246	289	chr19	18485541	18499986	2087	+	51.93	p13.11	protein_coding	GDF15	growth differentiation factor 15 [Source:HGNC Symbol;Acc:30142]
ENSG00000129071	8136.08	-0.324041	0.0726109	-4.46271	8.09e-06	0.00016643	8985	9759	8134	8054	6573	7543	chr3	129149787	129158878	3212	-	39.54	q21.3	protein_coding	MBD4	methyl-CpG binding domain protein 4 [Source:HGNC Symbol;Acc:6919]
ENSG00000150764	1490.08	0.466425	0.10452	4.46254	8.1e-06	0.00016643	896	1174	1407	1377	1888	2323	chr11	111797868	111893308	8509	+	43.3	q23.1	protein_coding	DIXDC1	DIX domain containing 1 [Source:HGNC Symbol;Acc:23695]
ENSG00000150991	284087	-0.235276	0.0527215	-4.46262	8.1e-06	0.00016643	196131	232350	331356	334001	285031	332399	chr12	125396150	125401914	3898	-	50.69	q24.31	protein_coding	UBC	ubiquitin C [Source:HGNC Symbol;Acc:12468]
ENSG00000137841	18411.4	-0.280305	0.0628218	-4.46191	8.12e-06	0.000166744	15602	18506	19560	20921	16494	19985	chr15	40570377	40600136	7350	-	56.84	q15.1	protein_coding	PLCB2	phospholipase C, beta 2 [Source:HGNC Symbol;Acc:9055]
ENSG00000169398	1043.61	-0.570738	0.12798	-4.4596	8.21e-06	0.000168375	997	1380	1088	1174	751	916	chr8	141667999	142012315	13747	-	40.07	q24.3	protein_coding	PTK2	protein tyrosine kinase 2 [Source:HGNC Symbol;Acc:9611]
ENSG00000158887	1345.62	-0.512967	0.115168	-4.45407	8.43e-06	0.000172592	1361	1519	1531	1424	1091	1163	chr1	161274525	161279762	2154	-	50.52	q23.3	protein_coding	MPZ	myelin protein zero [Source:HGNC Symbol;Acc:7225]
ENSG00000138378	713.051	-0.809424	0.181753	-4.45344	8.45e-06	0.000172919	658	520	960	933	504	683	chr2	191894302	192016322	4250	-	37.27	q32.3	protein_coding	STAT4	signal transducer and activator of transcription 4 [Source:HGNC Symbol;Acc:11365]
ENSG00000229391	1271.35	0.531053	0.119252	4.45321	8.46e-06	0.000172919	494	719	1242	1284	1839	2149	chr6	32520490	32527799	1326	-	44.1	p21.32	pseudogene	HLA-DRB6	major histocompatibility complex, class II, DR beta 6 (pseudogene) [Source:HGNC Symbol;Acc:4954]
ENSG00000173272	4298.32	0.468875	0.105434	4.4471	8.7e-06	0.000177729	3331	4975	3828	3304	5138	5609	chr2	132222473	132250316	4093	-	51.73	q21.1	protein_coding	MZT2A	mitotic spindle organizing protein 2A [Source:HGNC Symbol;Acc:33187]
ENSG00000234648	7080.17	0.312579	0.0702941	4.44673	8.72e-06	0.000177846	8312	10694	5258	4980	6347	7552	chr14	99439651	99439808	158	+	59.49	q32.2	pseudogene	AL162151.3
ENSG00000185022	393.009	-0.820873	0.184664	-4.44523	8.78e-06	0.000178909	182	256	623	559	330	402	chr22	38597889	38612518	2977	+	56.25	q13.1	protein_coding	MAFF	v-maf avian musculoaponeurotic fibrosarcoma oncogene homolog F [Source:HGNC Symbol;Acc:6780]
ENSG00000162139	3208.57	-0.397538	0.0894679	-4.44336	8.86e-06	0.000180286	2576	2870	3588	3980	2843	3445	chr11	74699179	74729938	4347	+	43.57	q13.4	protein_coding	NEU3	sialidase 3 (membrane sialidase) [Source:HGNC Symbol;Acc:7760]
ENSG00000173457	9570.34	0.29404	0.0661861	4.44262	8.89e-06	0.000180716	7466	9640	8830	8700	10838	12639	chr11	64011956	64014413	1651	-	65.58	q13.1	protein_coding	PPP1R14B	protein phosphatase 1, regulatory (inhibitor) subunit 14B [Source:HGNC Symbol;Acc:9057]
ENSG00000131016	846.037	-0.606968	0.136636	-4.44224	8.9e-06	0.000180851	426	530	1106	1287	794	923	chr6	151561134	151679692	8741	+	43.87	q25.1	protein_coding	AKAP12	A kinase (PRKA) anchor protein 12 [Source:HGNC Symbol;Acc:370]
ENSG00000136699	14873.7	0.283972	0.0639425	4.44106	8.95e-06	0.000181658	11163	14549	13908	13812	16988	19884	chr2	130908981	130940323	7441	-	53.96	q21.1	protein_coding	SMPD4	sphingomyelin phosphodiesterase 4, neutral membrane (neutral sphingomyelinase-3) [Source:HGNC Symbol;Acc:32949]
ENSG00000135363	16978.3	-0.321953	0.0725329	-4.43871	9.05e-06	0.000183458	23918	25076	14498	14068	11520	13441	chr11	33880122	33913836	3109	-	46.4	p13	protein_coding	LMO2	LIM domain only 2 (rhombotin-like 1) [Source:HGNC Symbol;Acc:6642]
ENSG00000129187	8759.32	0.292468	0.0659368	4.43558	9.18e-06	0.000185959	9221	11095	6865	7208	8523	10339	chr4	183811213	183839089	3466	-	46.1	q35.1	protein_coding	DCTD	dCMP deaminase [Source:HGNC Symbol;Acc:2710]
ENSG00000255571	761.216	0.615651	0.138959	4.43047	9.4e-06	0.000190223	983	1153	488	449	731	836	chr15	89904810	89939471	5018	+	54.08	q26.1	lincRNA	LINC00925	long intergenic non-protein coding RNA 925 [Source:HGNC Symbol;Acc:27388]
ENSG00000130511	6058.8	0.339244	0.0766447	4.4262	9.59e-06	0.000193625	4736	6411	5431	5355	6865	8043	chr19	18529674	18545372	2974	+	64.53	p13.11	protein_coding	SSBP4	single stranded DNA binding protein 4 [Source:HGNC Symbol;Acc:15676]
ENSG00000166508	36420.9	0.241887	0.0546489	4.4262	9.59e-06	0.000193625	22236	26065	37643	37477	44394	52716	chr7	99690351	99699563	4387	-	54.21	q22.1	protein_coding	MCM7	minichromosome maintenance complex component 7 [Source:HGNC Symbol;Acc:6950]
ENSG00000092621	42568.1	0.247243	0.0558645	4.42576	9.61e-06	0.000193814	95590	118170	10397	10140	12188	14457	chr1	120202421	120286838	5622	+	44.18	p12	protein_coding	PHGDH	phosphoglycerate dehydrogenase [Source:HGNC Symbol;Acc:8923]
ENSG00000002726	18196.3	-0.259029	0.0586957	-4.41308	1.02e-05	0.000205254	6175	7742	24891	24961	20552	25041	chr7	150521715	150558592	3824	+	47.8	q36.1	protein_coding	AOC1	amine oxidase, copper containing 1 [Source:HGNC Symbol;Acc:80]
ENSG00000143382	3579.49	-0.372597	0.0844332	-4.41293	1.02e-05	0.000205254	2099	2805	4524	4501	3359	4284	chr1	150521884	150533413	6393	+	60.07	q21.3	protein_coding	ADAMTSL4	ADAMTS-like 4 [Source:HGNC Symbol;Acc:19706]
ENSG00000124216	835.809	-0.600021	0.136105	-4.40851	1.04e-05	0.000209272	773	839	978	1001	686	736	chr20	48599536	48605423	1686	+	55.16	q13.13	protein_coding	SNAI1	snail family zinc finger 1 [Source:HGNC Symbol;Acc:11128]
ENSG00000169994	71.7198	-1.97183	0.44787	-4.40269	1.07e-05	0.000214743	76	54	110	119	28	36	chr2	128293378	128395304	8806	+	51.02	q14.3	protein_coding	MYO7B	myosin VIIB [Source:HGNC Symbol;Acc:7607]
ENSG00000086062	10022.6	-0.281311	0.0639251	-4.40063	1.08e-05	0.000216344	12603	14623	8795	8797	7080	8773	chr9	33104080	33167354	5065	-	47.1	p21.1	protein_coding	B4GALT1	UDP-Gal:betaGlcNAc beta 1,4- galactosyltransferase, polypeptide 1 [Source:HGNC Symbol;Acc:924]
ENSG00000133816	4637.44	-0.347342	0.078928	-4.40074	1.08e-05	0.000216344	6041	6745	4058	4137	3307	3720	chr11	12115543	12285334	15819	+	47.45	p15.3	protein_coding	MICAL2	microtubule associated monooxygenase, calponin and LIM domain containing 2 [Source:HGNC Symbol;Acc:24693]
ENSG00000174125	1424.9	-0.603289	0.137187	-4.39756	1.09e-05	0.00021921	401	659	2339	2009	1355	1786	chr4	38792298	38858438	4533	-	40.78	p14	protein_coding	TLR1	toll-like receptor 1 [Source:HGNC Symbol;Acc:11847]
ENSG00000237624	485.084	-0.734634	0.167135	-4.39545	1.11e-05	0.000221125	422	555	574	598	340	432	chr1	39980628	39982162	1535	+	63.26	p34.3	pseudogene	OXCT2P1	3-oxoacid CoA transferase 2 pseudogene 1 [Source:HGNC Symbol;Acc:21627]
ENSG00000170266	17319.9	-0.278114	0.0632781	-4.39511	1.11e-05	0.000221241	19568	21769	16542	16715	13708	16275	chr3	33038100	33138722	4364	-	44.03	p22.3	protein_coding	GLB1	galactosidase, beta 1 [Source:HGNC Symbol;Acc:4298]
ENSG00000256269	5211.33	0.352306	0.0801814	4.39387	1.11e-05	0.000222284	3945	5222	4835	4564	6205	6871	chr11	118955576	118964259	4247	+	50.91	q23.3	protein_coding	HMBS	hydroxymethylbilane synthase [Source:HGNC Symbol;Acc:4982]
ENSG00000165140	360.916	-0.906541	0.206483	-4.3904	1.13e-05	0.000225629	587	567	317	324	170	204	chr9	97365415	97402531	1668	-	48.66	q22.32	protein_coding	FBP1	fructose-1,6-bisphosphatase 1 [Source:HGNC Symbol;Acc:3606]
ENSG00000175938	3686.75	-0.356295	0.0811948	-4.38814	1.14e-05	0.000227564	4055	4835	3748	3474	2717	3467	chr16	30960387	30967782	2643	+	54.22	p11.2	protein_coding	ORAI3	ORAI calcium release-activated calcium modulator 3 [Source:HGNC Symbol;Acc:28185]
ENSG00000256663	2970.5	0.378813	0.0863272	4.3881	1.14e-05	0.000227564	1814	2132	2929	2881	3948	4279	chr12	20704524	20705946	1423	+	62.26	p12.2	pseudogene	RP11-424C20.2
ENSG00000100731	6285.71	-0.310608	0.070796	-4.38736	1.15e-05	0.000228108	7365	8585	5767	5951	4594	5759	chr14	71374122	71582099	16715	+	36.88	q24.2	protein_coding	PCNX	pecanex homolog (Drosophila) [Source:HGNC Symbol;Acc:19740]
ENSG00000029534	1424.4	-0.464729	0.105952	-4.38621	1.15e-05	0.000228848	1738	2093	1324	1343	946	1170	chr8	41510739	41754280	10799	-	49.32	p11.21	protein_coding	ANK1	ankyrin 1, erythrocytic [Source:HGNC Symbol;Acc:492]
ENSG00000108510	12675.2	-0.282282	0.0643555	-4.3863	1.15e-05	0.000228848	10848	13501	13834	13643	10854	13927	chr17	60019966	60142643	12677	-	38.73	q23.2	protein_coding	MED13	mediator complex subunit 13 [Source:HGNC Symbol;Acc:22474]
ENSG00000187037	574.96	-0.679048	0.154902	-4.38374	1.17e-05	0.000231229	216	271	856	897	512	691	chr7	37723399	37873390	2312	+	38.45	p14.1	protein_coding	GPR141	G protein-coupled receptor 141 [Source:HGNC Symbol;Acc:19997]
ENSG00000111247	1935	-0.416766	0.0950879	-4.38295	1.17e-05	0.00023157	1629	1918	2305	2152	1629	2027	chr12	4647950	4669214	2572	+	36.43	p13.32	protein_coding	RAD51AP1	RAD51 associated protein 1 [Source:HGNC Symbol;Acc:16956]
ENSG00000133101	1545.61	-0.509443	0.116238	-4.38276	1.17e-05	0.00023157	558	832	2162	2295	1551	1875	chr13	37005967	37017019	2302	+	42.11	q13.3	protein_coding	CCNA1	cyclin A1 [Source:HGNC Symbol;Acc:1577]
ENSG00000168913	712.352	0.65451	0.14933	4.38297	1.17e-05	0.00023157	179	265	766	664	1140	1317	chr9	34521038	34523039	1082	-	62.94	p13.3	protein_coding	ENHO	energy homeostasis associated [Source:HGNC Symbol;Acc:24838]
ENSG00000143110	1666.32	-0.528712	0.120673	-4.38138	1.18e-05	0.000232806	2358	2419	1508	1486	1124	1130	chr1	112016414	112021134	2768	+	41.81	p13.2	protein_coding	C1orf162	chromosome 1 open reading frame 162 [Source:HGNC Symbol;Acc:28344]
ENSG00000119280	1309.11	0.511225	0.116702	4.38059	1.18e-05	0.000233421	1418	1553	927	1022	1415	1618	chr1	230972865	231005335	5161	-	47.8	q42.2	protein_coding	C1orf198	chromosome 1 open reading frame 198 [Source:HGNC Symbol;Acc:25900]
ENSG00000164604	1429.79	0.492219	0.112374	4.38018	1.19e-05	0.000233628	993	1376	1291	1207	1770	2068	chr7	112718386	112727833	7396	-	38.41	q31.1	protein_coding	GPR85	G protein-coupled receptor 85 [Source:HGNC Symbol;Acc:4536]
ENSG00000072415	2250.35	-0.408105	0.0931757	-4.37995	1.19e-05	0.000233631	1928	2488	2559	2464	1949	2179	chr14	67707826	67802536	8743	+	37.63	q23.3	protein_coding	MPP5	membrane protein, palmitoylated 5 (MAGUK p55 subfamily member 5) [Source:HGNC Symbol;Acc:18669]
ENSG00000178921	9193.39	0.275943	0.0630994	4.37314	1.22e-05	0.000240801	5489	6526	9394	9403	11521	13332	chr17	8150936	8173809	6471	+	51.84	p13.1	protein_coding	PFAS	phosphoribosylformylglycinamidine synthase [Source:HGNC Symbol;Acc:8863]
ENSG00000163362	4647.3	-0.315728	0.0722296	-4.37117	1.24e-05	0.000242749	5119	6226	4433	4488	3571	4267	chr1	200860176	200884863	5413	+	53.22	q32.1	protein_coding	C1orf106	chromosome 1 open reading frame 106 [Source:HGNC Symbol;Acc:25599]
ENSG00000197879	8154.5	-0.279896	0.0640734	-4.36836	1.25e-05	0.000245638	6845	8420	8919	8943	7383	8695	chr17	1367392	1396106	8152	-	60.07	p13.3	protein_coding	MYO1C	myosin IC [Source:HGNC Symbol;Acc:7597]
ENSG00000005379	3207.02	0.43038	0.0985714	4.36618	1.26e-05	0.000247859	1439	1790	3149	3412	4018	5725	chr17	56378592	56406152	11382	-	57.85	q22	protein_coding	BZRAP1	benzodiazepine receptor (peripheral) associated protein 1 [Source:HGNC Symbol;Acc:16831]
ENSG00000109323	7468.33	-0.34651	0.0793691	-4.3658	1.27e-05	0.000248039	6755	6986	8365	8402	6544	7881	chr4	103552660	103682151	8422	-	39.25	q24	protein_coding	MANBA	mannosidase, beta A, lysosomal [Source:HGNC Symbol;Acc:6831]
ENSG00000149257	22961.5	0.270559	0.0619767	4.3655	1.27e-05	0.000248131	16377	18299	23099	21933	27123	32255	chr11	75273101	75283828	4914	+	55.42	q13.5	protein_coding	SERPINH1	serpin peptidase inhibitor, clade H (heat shock protein 47), member 1, (collagen binding protein 1) [Source:HGNC Symbol;Acc:1546]
ENSG00000171298	17609.6	-0.26903	0.0616321	-4.36509	1.27e-05	0.000248355	14853	19143	18914	19039	15660	18788	chr17	78075355	78093678	5156	+	58.33	q25.3	protein_coding	GAA	glucosidase, alpha; acid [Source:HGNC Symbol;Acc:4065]
ENSG00000090316	7575.82	-0.286738	0.065708	-4.36382	1.28e-05	0.000249548	6433	7848	8502	8077	6820	8030	chr4	1283639	1333935	9857	+	55.03	p16.3	protein_coding	MAEA	macrophage erythroblast attacher [Source:HGNC Symbol;Acc:13731]
ENSG00000159658	24429.4	-0.250741	0.057481	-4.36215	1.29e-05	0.000251212	20619	23732	26815	26840	22402	26922	chr1	47124366	47184824	6526	-	41.66	p33	protein_coding	EFCAB14	EF-hand calcium binding domain 14 [Source:HGNC Symbol;Acc:29051]
ENSG00000142405	1472.42	-0.553234	0.127164	-4.35056	1.36e-05	0.000264345	3269	4029	462	515	310	421	chr19	54296857	54327648	5100	-	49.43	q13.42	protein_coding	NLRP12	NLR family, pyrin domain containing 12 [Source:HGNC Symbol;Acc:22938]
ENSG00000233070	116.063	-1.43375	0.329548	-4.35066	1.36e-05	0.000264345	29	32	250	195	82	98	chrY	2834885	2870667	796	-	37.66	p11.31	antisense	ZFY-AS1	ZFY antisense RNA 1 [Source:HGNC Symbol;Acc:38798]
ENSG00000163870	5350.3	-0.333165	0.0765946	-4.34973	1.36e-05	0.000265045	3502	4639	6511	6394	5235	5942	chr3	127291912	127317094	3596	-	55.15	q21.3	protein_coding	TPRA1	transmembrane protein, adipocyte asscociated 1 [Source:HGNC Symbol;Acc:30413]
ENSG00000181195	573.297	0.784543	0.180374	4.34954	1.36e-05	0.000265045	585	606	460	338	723	772	chr8	57349233	57359293	3455	-	44.27	q12.1	protein_coding	PENK	proenkephalin [Source:HGNC Symbol;Acc:8831]
ENSG00000197170	11534.6	-0.276484	0.0635823	-4.34844	1.37e-05	0.000266117	10687	12211	12551	11985	9988	12179	chr17	65334032	65362743	5364	-	40.05	q24.2	protein_coding	PSMD12	proteasome (prosome, macropain) 26S subunit, non-ATPase, 12 [Source:HGNC Symbol;Acc:9557]
ENSG00000072364	9529.34	-0.305125	0.0702024	-4.34635	1.38e-05	0.000268391	8616	11506	10041	9860	7978	9643	chr5	132211071	132299326	11297	-	40.42	q31.1	protein_coding	AFF4	AF4/FMR2 family, member 4 [Source:HGNC Symbol;Acc:17869]
ENSG00000169926	31904.6	-0.236772	0.0544803	-4.34602	1.39e-05	0.000268533	20325	24842	38507	37786	32176	38634	chr15	31619058	31727868	8590	+	49.37	q13.3	protein_coding	KLF13	Kruppel-like factor 13 [Source:HGNC Symbol;Acc:13672]
ENSG00000183444	919.23	0.569834	0.131211	4.34287	1.41e-05	0.000272148	1249	1383	557	574	806	1035	chr7	97595402	97596386	985	-	49.34	q21.3	pseudogene	OR7E38P	olfactory receptor, family 7, subfamily E, member 38 pseudogene [Source:HGNC Symbol;Acc:8411]
ENSG00000243554	578.791	0.705202	0.162409	4.34212	1.41e-05	0.000272801	840	894	311	333	507	644	chr7	97598317	97601566	447	-	46.12	q21.3	pseudogene	AC004967.7
ENSG00000180061	1306.03	-0.516832	0.119065	-4.34075	1.42e-05	0.000274239	691	972	1687	1818	1257	1416	chr19	55824169	55845416	1713	-	52.1	q13.42	protein_coding	TMEM150B	transmembrane protein 150B [Source:HGNC Symbol;Acc:34415]
ENSG00000214212	2256.95	-0.39618	0.091356	-4.33666	1.45e-05	0.000278841	1789	2105	2690	2604	2082	2303	chr19	10947251	10980466	1565	+	49.77	p13.2	protein_coding	C19orf38	chromosome 19 open reading frame 38 [Source:HGNC Symbol;Acc:34073]
ENSG00000256825	618.411	0.664867	0.15331	4.33675	1.45e-05	0.000278841	473	534	546	463	788	962	chr12	133707570	133778955	1374	+	40.74	q24.33	protein_coding	CTD-2140B24.4	Zinc finger protein 268 [Source:UniProtKB/TrEMBL;Acc:E7EV44]
ENSG00000177556	4968.06	-0.336333	0.077576	-4.33554	1.45e-05	0.00027983	2843	3187	6345	6418	5236	5782	chr5	151121877	151152093	5239	-	46.3	q33.1	protein_coding	ATOX1	antioxidant 1 copper chaperone [Source:HGNC Symbol;Acc:798]
ENSG00000182022	111.242	-1.58928	0.366578	-4.33545	1.45e-05	0.00027983	24	54	217	209	82	71	chr10	125767184	125853206	5207	-	50.25	q26.13	protein_coding	CHST15	carbohydrate (N-acetylgalactosamine 4-sulfate 6-O) sulfotransferase 15 [Source:HGNC Symbol;Acc:18137]
ENSG00000105771	4136.02	0.319561	0.0737211	4.33473	1.46e-05	0.00028048	3423	4050	3783	3674	4626	5551	chr19	44235301	44259142	4770	-	49.99	q13.31	protein_coding	SMG9	SMG9 nonsense mediated mRNA decay factor [Source:HGNC Symbol;Acc:25763]
ENSG00000129353	719.024	-0.611279	0.141051	-4.33374	1.47e-05	0.000281468	789	919	782	747	520	571	chr19	10713133	10755235	5216	+	51.73	p13.2	protein_coding	SLC44A2	solute carrier family 44 (choline transporter), member 2 [Source:HGNC Symbol;Acc:17292]
ENSG00000007168	16360.3	-0.256146	0.0591089	-4.33346	1.47e-05	0.000281552	16411	20179	16235	16305	13353	16483	chr17	2496504	2588909	8127	+	42.4	p13.3	protein_coding	PAFAH1B1	platelet-activating factor acetylhydrolase 1b, regulatory subunit 1 (45kDa) [Source:HGNC Symbol;Acc:8574]
ENSG00000171604	7058.64	0.376071	0.086795	4.33286	1.47e-05	0.000282037	4420	6455	6781	6477	8631	10170	chr5	139026884	139063467	3852	+	58.2	q31.2	protein_coding	CXXC5	CXXC finger protein 5 [Source:HGNC Symbol;Acc:26943]
ENSG00000114331	10632.8	-0.345157	0.0796875	-4.33138	1.48e-05	0.000283659	10641	14731	10879	10108	7917	10204	chr3	194995465	195163807	11088	-	38.17	q29	protein_coding	ACAP2	ArfGAP with coiled-coil, ankyrin repeat and PH domains 2 [Source:HGNC Symbol;Acc:16469]
ENSG00000115649	5454.52	0.312981	0.0723213	4.32765	1.51e-05	0.000288227	4483	5530	5089	4714	5993	7334	chr2	220036619	220042828	2760	-	54.28	q35	protein_coding	CNPPD1	cyclin Pas1/PHO80 domain containing 1 [Source:HGNC Symbol;Acc:25220]
ENSG00000084764	297.153	-0.938406	0.216855	-4.32735	1.51e-05	0.000288341	394	521	276	286	137	185	chr2	27193480	27250064	3459	+	45.89	p23.3	protein_coding	MAPRE3	microtubule-associated protein, RP/EB family, member 3 [Source:HGNC Symbol;Acc:6892]
ENSG00000268927	1444.72	0.477328	0.11033	4.32637	1.52e-05	0.000289349	1471	1848	1047	1127	1446	1875	chr16	70695570	70699739	4170	+	65.95	q22.1	protein_coding	FLJ00418
ENSG00000002586	16847.1	0.299577	0.0693346	4.32075	1.56e-05	0.000296529	16825	17930	14605	14123	17660	20991	chrX	2609220	2659350	3284	+	47.39	p22.33	protein_coding	CD99	CD99 molecule [Source:HGNC Symbol;Acc:7082]
ENSG00000158258	4166.6	0.346911	0.0802946	4.32048	1.56e-05	0.000296604	6945	7771	2193	2264	2825	3374	chr3	139654027	140296239	14596	+	42.71	q23	protein_coding	CLSTN2	calsyntenin 2 [Source:HGNC Symbol;Acc:17448]
ENSG00000160072	5376.36	0.34409	0.0796459	4.32025	1.56e-05	0.00029662	2507	3408	5787	5398	6986	8552	chr1	1407143	1433228	7748	+	58.83	p36.33	protein_coding	ATAD3B	ATPase family, AAA domain containing 3B [Source:HGNC Symbol;Acc:24007]
ENSG00000117013	1678.01	0.470853	0.109143	4.31411	1.6e-05	0.000304688	1667	2049	1215	1368	1868	2033	chr1	41249684	41306124	4183	+	55.42	p34.2	protein_coding	KCNQ4	potassium voltage-gated channel, KQT-like subfamily, member 4 [Source:HGNC Symbol;Acc:6298]
ENSG00000143384	90949.8	-0.306593	0.0710884	-4.31284	1.61e-05	0.00030615	46527	65222	118189	113282	91936	112944	chr1	150547032	150552066	4218	-	44.43	q21.3	protein_coding	MCL1	myeloid cell leukemia sequence 1 (BCL2-related) [Source:HGNC Symbol;Acc:6943]
ENSG00000011405	6500.72	-0.295027	0.0684399	-4.31075	1.63e-05	0.000308754	4843	5972	7730	7277	6141	7223	chr11	17099277	17229530	9204	-	39.84	p15.1	protein_coding	PIK3C2A	phosphatidylinositol-4-phosphate 3-kinase, catalytic subunit type 2 alpha [Source:HGNC Symbol;Acc:8971]
ENSG00000207870	168.414	-1.2929	0.300053	-4.30891	1.64e-05	0.000311029	107	136	218	307	123	109	chrX	45605585	45605694	110	-	47.27	p11.3	miRNA	MIR221	microRNA 221 [Source:HGNC Symbol;Acc:31601]
ENSG00000115129	1068.53	-0.563147	0.130747	-4.30714	1.65e-05	0.00031323	1256	1799	1002	968	682	773	chr2	24300303	24308731	2312	-	49.47	p23.3	protein_coding	TP53I3	tumor protein p53 inducible protein 3 [Source:HGNC Symbol;Acc:19373]
ENSG00000180964	3231.34	-0.373501	0.0868949	-4.2983	1.72e-05	0.000325662	3335	3817	3505	3189	2481	3184	chrX	102507923	102510131	1222	-	46.4	q22.1	protein_coding	TCEAL8	transcription elongation factor A (SII)-like 8 [Source:HGNC Symbol;Acc:28683]
ENSG00000110031	8063.84	-0.280283	0.0652678	-4.29435	1.75e-05	0.000331205	2137	2609	11815	11154	9352	11339	chr11	58294344	58345693	2467	-	38.55	q12.1	protein_coding	LPXN	leupaxin [Source:HGNC Symbol;Acc:14061]
ENSG00000241489	3982.44	-0.356351	0.0830389	-4.29138	1.78e-05	0.000335339	4282	4830	3930	4114	3001	3894	chrX	148564074	148615470	3311	-	46.59	q28	protein_coding	IDS	Iduronate 2-sulfatase (Hunter syndrome), isoform CRA_e; Iduronate 2-sulfatase 14 kDa chain; cDNA FLJ42669 fis, clone BRAMY2022168, highly similar to IDURONATE 2-SULFATASE [Source:UniProtKB/TrEMBL;Acc:B3KWA1]
ENSG00000259952	4632.62	0.347377	0.0809689	4.29025	1.78e-05	0.000336723	3717	5034	4113	4015	5243	6047	chr16	29817817	29819053	547	-	76.48	p11.2	antisense	AC009133.15
ENSG00000143294	14474	0.254916	0.0594573	4.28739	1.81e-05	0.000340764	12194	14237	13448	13171	15973	18730	chr1	156720402	156770607	4106	+	46.54	q23.1	protein_coding	PRCC	papillary renal cell carcinoma (translocation-associated) [Source:HGNC Symbol;Acc:9343]
ENSG00000104043	16531	-0.253993	0.0592505	-4.28677	1.81e-05	0.000341383	14655	17731	17542	17632	14384	17929	chr15	50150435	50475014	10861	-	38.4	q21.2	protein_coding	ATP8B4	ATPase, class I, type 8B, member 4 [Source:HGNC Symbol;Acc:13536]
ENSG00000269956	1110.94	-0.535164	0.12485	-4.28644	1.82e-05	0.000341557	703	778	1381	1570	1048	1174	chr1	47004368	47035927	2445	+	52.46	p33	antisense	MKNK1-AS1	MKNK1 antisense RNA 1 [Source:HGNC Symbol;Acc:44129]
ENSG00000198848	56203	-0.236652	0.0552207	-4.28556	1.82e-05	0.000342586	34004	39673	68967	68315	59055	68152	chr16	55836763	55867249	2937	-	47.97	q12.2	protein_coding	CES1	carboxylesterase 1 [Source:HGNC Symbol;Acc:1863]
ENSG00000064393	6690	0.320454	0.074791	4.28466	1.83e-05	0.000343648	5683	6253	5885	6216	7435	9109	chr7	139246316	139477577	15220	-	45.52	q34	protein_coding	HIPK2	homeodomain interacting protein kinase 2 [Source:HGNC Symbol;Acc:14402]
ENSG00000272916	8060.5	-0.283015	0.0660569	-4.28442	1.83e-05	0.000343698	10123	11996	6973	7077	5867	6740	chr10	75556272	75571409	5818	-	53.82	q22.2	protein_coding	RP11-574K11.31	Bifunctional heparan sulfate N-deacetylase/N-sulfotransferase 2 [Source:UniProtKB/TrEMBL;Acc:S4R438]
ENSG00000227507	813.5	-0.635578	0.148447	-4.28152	1.86e-05	0.000347873	744	792	1092	873	637	744	chr6	31548302	31550299	1535	-	61.61	p21.33	protein_coding	LTB	lymphotoxin beta (TNF superfamily, member 3) [Source:HGNC Symbol;Acc:6711]
ENSG00000058668	18309.3	0.27374	0.0639738	4.27894	1.88e-05	0.000351598	19655	21647	15136	14917	17961	21793	chr1	203595689	203713209	9721	+	46.5	q32.1	protein_coding	ATP2B4	ATPase, Ca++ transporting, plasma membrane 4 [Source:HGNC Symbol;Acc:817]
ENSG00000116260	66185.9	-0.26961	0.0630748	-4.27444	1.92e-05	0.000358417	47358	63323	76262	75219	63260	74015	chr1	180123969	180173165	9311	+	51.87	q25.2	protein_coding	QSOX1	quiescin Q6 sulfhydryl oxidase 1 [Source:HGNC Symbol;Acc:9756]
ENSG00000143674	3000.22	0.389941	0.0912428	4.27367	1.92e-05	0.000359322	2879	3867	2282	2459	3088	3708	chr1	233463514	233520894	7916	+	39.87	q42.2	protein_coding	MLK4	Mitogen-activated protein kinase kinase kinase MLK4 [Source:UniProtKB/Swiss-Prot;Acc:Q5TCX8]
ENSG00000017483	6457.44	0.291702	0.0683063	4.2705	1.95e-05	0.000364122	2743	3333	6956	7163	8753	10121	chrX	48316920	48328644	4016	-	54.89	p11.23	protein_coding	SLC38A5	solute carrier family 38, member 5 [Source:HGNC Symbol;Acc:18070]
ENSG00000079308	6905.42	-0.316412	0.074121	-4.26886	1.96e-05	0.000366458	6929	7485	7274	7210	5859	6848	chr2	218664512	218867718	15595	-	52.38	q35	protein_coding	TNS1	tensin 1 [Source:HGNC Symbol;Acc:11973]
ENSG00000082458	230.928	1.32436	0.31037	4.26705	1.98e-05	0.000369097	504	562	59	34	138	113	chrX	69664711	69725337	7841	+	46.89	q13.1	protein_coding	DLG3	discs, large homolog 3 (Drosophila) [Source:HGNC Symbol;Acc:2902]
ENSG00000099290	11216.1	-0.275257	0.0645266	-4.26579	1.99e-05	0.000370834	8025	8975	13353	13186	10934	13043	chr10	51827648	51893269	5162	+	42.59	q11.23	protein_coding	FAM21A	family with sequence similarity 21, member A [Source:HGNC Symbol;Acc:23416]
ENSG00000100097	89974.8	0.329322	0.0772196	4.26474	2e-05	0.00037189	55575	79946	89586	83758	110877	126760	chr22	38071615	38075813	1099	+	56.78	q13.1	protein_coding	LGALS1	lectin, galactoside-binding, soluble, 1 [Source:HGNC Symbol;Acc:6561]
ENSG00000107282	1696.87	-0.422717	0.0991227	-4.26459	2e-05	0.00037189	1952	2292	1657	1650	1203	1499	chr9	72042446	72287222	6534	-	41.44	q21.12	protein_coding	APBA1	amyloid beta (A4) precursor protein-binding, family A, member 1 [Source:HGNC Symbol;Acc:578]
ENSG00000170425	1840.93	-0.406986	0.0954401	-4.26431	2.01e-05	0.00037189	951	1097	2492	2442	1807	2270	chr17	15848231	15879060	2551	+	49.86	p12	protein_coding	ADORA2B	adenosine A2b receptor [Source:HGNC Symbol;Acc:264]
ENSG00000185818	2553.92	0.375823	0.0881302	4.2644	2e-05	0.00037189	2981	3700	1904	1766	2391	2812	chr4	2061239	2070816	5871	+	66.04	p16.3	protein_coding	NAT8L	N-acetyltransferase 8-like (GCN5-related, putative) [Source:HGNC Symbol;Acc:26742]
ENSG00000180549	2911.02	-0.364376	0.0855138	-4.26102	2.03e-05	0.000377052	2706	3348	3202	3026	2493	2782	chr9	139924626	139927462	2584	-	65.42	q34.3	protein_coding	FUT7	fucosyltransferase 7 (alpha (1,3) fucosyltransferase) [Source:HGNC Symbol;Acc:4018]
ENSG00000183023	6840.49	-0.281592	0.0661376	-4.25767	2.07e-05	0.000382376	3189	3772	8989	8991	7260	8935	chr2	40324410	40838193	21944	-	37.43	p22.1	protein_coding	SLC8A1	solute carrier family 8 (sodium/calcium exchanger), member 1 [Source:HGNC Symbol;Acc:11068]
ENSG00000134242	1575.79	-0.442453	0.103926	-4.25738	2.07e-05	0.000382506	1810	2302	1474	1530	1117	1298	chr1	114356433	114414381	4503	-	38.85	p13.2	protein_coding	PTPN22	protein tyrosine phosphatase, non-receptor type 22 (lymphoid) [Source:HGNC Symbol;Acc:9652]
ENSG00000272742	4808.72	-0.31279	0.0735025	-4.2555	2.09e-05	0.000385379	5319	6043	4729	4671	3748	4531	chr5	138700366	138705406	664	-	41.94	q31.2	antisense	CTB-43P18.1
ENSG00000130826	12752.1	0.32327	0.0760042	4.25332	2.11e-05	0.000388775	11980	12377	11159	11186	14119	16416	chrX	153991031	154005964	4189	+	45.59	q28	protein_coding	DKC1	dyskeratosis congenita 1, dyskerin [Source:HGNC Symbol;Acc:2890]
ENSG00000103056	426.995	0.841084	0.197774	4.25276	2.11e-05	0.000389396	342	381	320	315	656	572	chr16	68392231	68482591	7163	-	51.06	q22.1	protein_coding	SMPD3	sphingomyelin phosphodiesterase 3, neutral membrane (neutral sphingomyelinase II) [Source:HGNC Symbol;Acc:14240]
ENSG00000062716	11373.8	-0.25509	0.0599982	-4.25163	2.12e-05	0.000390987	7861	9421	13509	13240	11113	13405	chr17	57784553	57919616	6916	+	39.75	q23.1	protein_coding	VMP1	vacuole membrane protein 1 [Source:HGNC Symbol;Acc:29559]
ENSG00000170571	23641.5	0.376209	0.0885197	4.25	2.14e-05	0.000393112	24019	36195	17987	16861	21716	27891	chr5	49692026	49739082	5257	-	36.85	q11.1	protein_coding	EMB	embigin [Source:HGNC Symbol;Acc:30465]
ENSG00000188042	1159.52	-0.477461	0.112341	-4.2501	2.14e-05	0.000393112	226	280	1850	1751	1287	1541	chr2	235401685	235405697	4013	-	50.16	q37.1	protein_coding	ARL4C	ADP-ribosylation factor-like 4C [Source:HGNC Symbol;Acc:698]
ENSG00000152726	7827.11	-0.277642	0.0653427	-4.24901	2.15e-05	0.000394473	5360	6242	9329	9349	7785	9044	chr10	47894023	47949412	4382	+	42.3	q11.22	protein_coding	FAM21B	family with sequence similarity 21, member B [Source:HGNC Symbol;Acc:23417]
ENSG00000260272	12158.3	-0.252626	0.0594617	-4.24856	2.15e-05	0.00039491	10679	12890	13059	12926	10885	12961	chr16	2546033	2570219	1944	+	58.06	p13.3	protein_coding	RP11-20I23.1	Uncharacterized protein [Source:UniProtKB/TrEMBL;Acc:H3BQ06]
ENSG00000105514	4049.8	-0.388882	0.0915435	-4.24806	2.16e-05	0.00039504	5546	5617	3600	3623	2733	3302	chr19	11432722	11456946	4417	-	51.09	p13.2	protein_coding	RAB3D	RAB3D, member RAS oncogene family [Source:HGNC Symbol;Acc:9779]
ENSG00000144481	114.346	-1.72619	0.406345	-4.2481	2.16e-05	0.00039504	236	166	114	95	24	46	chr2	234826043	234928166	7903	+	43.5	q37.1	protein_coding	TRPM8	transient receptor potential cation channel, subfamily M, member 8 [Source:HGNC Symbol;Acc:17961]
ENSG00000262580	75.3826	-1.7493	0.411827	-4.24765	2.16e-05	0.000395404	28	30	156	136	36	60	chr17	78174472	78179748	5122	-	57.42	q25.3	antisense	RP11-334C17.5
ENSG00000130592	862.236	-0.553824	0.130399	-4.24715	2.17e-05	0.000395916	130	158	1431	1354	993	1073	chr11	1874200	1913497	5399	+	61.64	p15.5	protein_coding	LSP1	lymphocyte-specific protein 1 [Source:HGNC Symbol;Acc:6707]
ENSG00000175866	1990.31	-0.392429	0.0924064	-4.24678	2.17e-05	0.000396204	1575	1966	2301	2311	1740	2104	chr17	79008948	79091232	10262	+	60.68	q25.3	protein_coding	BAIAP2	BAI1-associated protein 2 [Source:HGNC Symbol;Acc:947]
ENSG00000230567	4800.04	0.343135	0.0808596	4.24359	2.2e-05	0.000401503	3643	4967	4348	4276	5525	6423	chr8	145437880	145440835	2695	+	65.02	q24.3	protein_coding	FAM203B	family with sequence similarity 203, member B [Source:HGNC Symbol;Acc:32323]
ENSG00000004139	2005.86	-0.392461	0.0925141	-4.24218	2.21e-05	0.000403663	1078	1374	2629	2612	1966	2404	chr17	26691378	26728065	8132	+	51.82	q11.2	protein_coding	SARM1	sterile alpha and TIR motif containing 1 [Source:HGNC Symbol;Acc:17074]
ENSG00000068323	6345.89	-0.282097	0.0665045	-4.24178	2.22e-05	0.000404001	5128	6252	7100	7064	5794	6945	chrX	48886242	48901012	4278	-	52.52	p11.23	protein_coding	TFE3	transcription factor binding to IGHM enhancer 3 [Source:HGNC Symbol;Acc:11752]
ENSG00000105974	252.066	1.02927	0.242882	4.23774	2.26e-05	0.000410946	269	324	142	152	254	410	chr7	116164839	116201233	4077	+	41.82	q31.2	protein_coding	CAV1	caveolin 1, caveolae protein, 22kDa [Source:HGNC Symbol;Acc:1527]
ENSG00000087086	524137	-0.238817	0.0563783	-4.23597	2.28e-05	0.00041383	337294	406178	645721	607625	542363	616246	chr19	49468558	49470135	878	+	55.96	q13.33	protein_coding	FTL	ferritin, light polypeptide [Source:HGNC Symbol;Acc:3999]
ENSG00000135241	1974.57	-0.443496	0.104765	-4.23325	2.3e-05	0.00041847	1924	2538	2149	1992	1610	1703	chr7	108110866	108210110	5677	-	37.75	q31.1	protein_coding	PNPLA8	patatin-like phospholipase domain containing 8 [Source:HGNC Symbol;Acc:28900]
ENSG00000184007	20538.5	-0.241939	0.0571792	-4.23124	2.32e-05	0.00042184	20612	24379	20457	20645	17168	20867	chr1	32372022	32410457	6431	-	41.84	p35.1	protein_coding	PTP4A2	protein tyrosine phosphatase type IVA, member 2 [Source:HGNC Symbol;Acc:9635]
ENSG00000175745	604.113	0.658615	0.155682	4.23052	2.33e-05	0.000422804	493	578	466	491	696	966	chr5	92919043	92930321	4201	+	50.27	q15	protein_coding	NR2F1	nuclear receptor subfamily 2, group F, member 1 [Source:HGNC Symbol;Acc:7975]
ENSG00000130812	2394.94	0.366701	0.0867111	4.229	2.35e-05	0.000424879	905	1111	2653	2533	3287	4032	chr19	10203014	10213472	2181	-	53.5	p13.2	protein_coding	ANGPTL6	angiopoietin-like 6 [Source:HGNC Symbol;Acc:23140]
ENSG00000213430	4255.44	0.329257	0.0778562	4.22903	2.35e-05	0.000424879	2983	3353	4118	4079	5278	5956	chr5	21882694	21884421	1728	+	41.72	p14.3	pseudogene	HSPD1P1	heat shock 60kDa protein 1 (chaperonin) pseudogene 1 [Source:HGNC Symbol;Acc:35133]
ENSG00000102007	5856.45	0.336918	0.0796812	4.22833	2.35e-05	0.000425749	4384	4661	5426	5676	7081	8237	chrX	49028273	49031588	1279	+	53.98	p11.23	protein_coding	PLP2	proteolipid protein 2 (colonic epithelium-enriched) [Source:HGNC Symbol;Acc:9087]
ENSG00000198954	1925.56	-0.424875	0.100576	-4.22444	2.4e-05	0.000432782	1860	1995	2202	2060	1587	1883	chr10	70748487	70776738	2699	+	40.66	q22.1	protein_coding	KIAA1279	KIAA1279 [Source:HGNC Symbol;Acc:23419]
ENSG00000039523	4327.47	-0.322856	0.0764449	-4.22338	2.41e-05	0.000434409	3819	4717	4554	4826	3741	4460	chr16	67552321	67580691	6730	+	57.05	q22.1	protein_coding	FAM65A	family with sequence similarity 65, member A [Source:HGNC Symbol;Acc:25836]
ENSG00000008513	8897.44	-0.320829	0.0760755	-4.21724	2.47e-05	0.000446001	10750	11325	8388	8459	6609	8161	chr8	134467091	134584183	8730	-	49.4	q24.22	protein_coding	ST3GAL1	ST3 beta-galactoside alpha-2,3-sialyltransferase 1 [Source:HGNC Symbol;Acc:10862]
ENSG00000178623	483.807	-0.688603	0.163315	-4.2164	2.48e-05	0.000447246	322	402	665	633	392	490	chr2	241544848	241570676	3144	+	52.73	q37.3	protein_coding	GPR35	G protein-coupled receptor 35 [Source:HGNC Symbol;Acc:4492]
ENSG00000186810	654.215	0.651176	0.154488	4.21506	2.5e-05	0.000449501	189	171	666	663	1030	1254	chrX	70835766	70838367	1868	-	61.26	q13.1	protein_coding	CXCR3	chemokine (C-X-C motif) receptor 3 [Source:HGNC Symbol;Acc:4540]
ENSG00000159200	3901.72	-0.322242	0.0764792	-4.21346	2.51e-05	0.00045228	3147	3600	4516	4422	3515	4310	chr21	35885440	35987441	6840	-	44.24	q22.12	protein_coding	RCAN1	regulator of calcineurin 1 [Source:HGNC Symbol;Acc:3040]
ENSG00000137869	634.298	-0.638133	0.151613	-4.20897	2.57e-05	0.000460952	261	357	986	883	573	744	chr15	51500254	51630807	8437	-	44.07	q21.2	protein_coding	CYP19A1	cytochrome P450, family 19, subfamily A, polypeptide 1 [Source:HGNC Symbol;Acc:2594]
ENSG00000171016	1496.91	0.496555	0.117993	4.20833	2.57e-05	0.000461826	1274	1805	1258	1124	1616	2068	chr15	55831088	55881145	8594	-	39.31	q21.3	protein_coding	PYGO1	pygopus family PHD finger 1 [Source:HGNC Symbol;Acc:30256]
ENSG00000006007	8214.4	-0.291229	0.0692065	-4.20812	2.58e-05	0.000461843	9614	10634	7777	7727	6303	7553	chr16	19513015	19533467	4412	-	40.17	p12.3	protein_coding	GDE1	glycerophosphodiester phosphodiesterase 1 [Source:HGNC Symbol;Acc:29644]
ENSG00000188321	1170.55	0.492473	0.11704	4.20773	2.58e-05	0.000462203	1004	1288	959	947	1273	1670	chr19	9434448	9461838	4730	+	40.31	p13.2	protein_coding	ZNF559	zinc finger protein 559 [Source:HGNC Symbol;Acc:28197]
ENSG00000172216	3781.68	-0.412405	0.0980332	-4.20679	2.59e-05	0.000463715	5291	7573	2865	2724	2196	2377	chr20	48807376	48809212	1837	+	66.25	q13.13	protein_coding	CEBPB	CCAAT/enhancer binding protein (C/EBP), beta [Source:HGNC Symbol;Acc:1834]
ENSG00000105492	363.488	-0.798247	0.189798	-4.20577	2.6e-05	0.000465392	304	348	487	451	254	338	chr19	52022779	52035110	2573	-	47.86	q13.41	protein_coding	SIGLEC6	sialic acid binding Ig-like lectin 6 [Source:HGNC Symbol;Acc:10875]
ENSG00000047056	6602.71	-0.282505	0.0671924	-4.20442	2.62e-05	0.000467738	5483	6646	7192	7396	5977	7139	chr10	1095478	1178237	5656	+	45.5	p15.3	protein_coding	WDR37	WD repeat domain 37 [Source:HGNC Symbol;Acc:31406]
ENSG00000261879	475.504	-0.692033	0.164736	-4.20086	2.66e-05	0.000474731	213	276	689	716	440	510	chr17	5095379	5151364	2190	+	47.7	p13.2	antisense	RP11-333E1.1
ENSG00000135919	1246.3	0.481936	0.114852	4.19614	2.72e-05	0.000484287	1444	1659	880	894	1178	1541	chr2	224839829	224904036	8891	-	43.21	q36.1	protein_coding	SERPINE2	serpin peptidase inhibitor, clade E (nexin, plasminogen activator inhibitor type 1), member 2 [Source:HGNC Symbol;Acc:8951]
ENSG00000168765	2927.93	-0.399378	0.0952019	-4.19506	2.73e-05	0.00048616	2544	2715	3201	3549	2528	3074	chr1	110198703	110208118	5370	+	49.68	p13.3	protein_coding	GSTM4	glutathione S-transferase mu 4 [Source:HGNC Symbol;Acc:4636]
ENSG00000161921	489.269	-0.783471	0.186784	-4.19454	2.73e-05	0.000486832	531	478	625	548	345	399	chr17	4636821	4643217	2794	-	51.46	p13.2	protein_coding	CXCL16	chemokine (C-X-C motif) ligand 16 [Source:HGNC Symbol;Acc:16642]
ENSG00000085872	9437.74	0.26591	0.0633991	4.19422	2.74e-05	0.000487071	6598	8020	9133	9273	11206	12962	chr19	16628700	16653341	6113	-	57.3	p13.11	protein_coding	CHERP	calcium homeostasis endoplasmic reticulum protein [Source:HGNC Symbol;Acc:16930]
ENSG00000177426	1935.13	-0.413879	0.0987314	-4.19197	2.77e-05	0.000491037	2229	2726	1945	1760	1422	1612	chr18	3411606	3458409	6608	+	44.07	p11.31	protein_coding	TGIF1	TGFB-induced factor homeobox 1 [Source:HGNC Symbol;Acc:11776]
ENSG00000188070	1979.72	0.408552	0.0974574	4.19211	2.76e-05	0.000491037	1927	2346	1631	1540	1999	2620	chr11	63527364	63536113	5745	-	61.1	q13.1	lincRNA	C11orf95	chromosome 11 open reading frame 95 [Source:HGNC Symbol;Acc:28449]
ENSG00000138760	24867.7	-0.233136	0.055622	-4.19142	2.77e-05	0.000491775	12051	14746	32037	31603	26748	32499	chr4	77079890	77135046	5685	-	41.24	q21.1	protein_coding	SCARB2	scavenger receptor class B, member 2 [Source:HGNC Symbol;Acc:1665]
ENSG00000104823	13476.1	0.268815	0.0641389	4.19113	2.78e-05	0.00049197	17397	20689	9549	9396	11793	13086	chr19	39306062	39322645	2467	-	51.47	q13.2	protein_coding	ECH1	enoyl CoA hydratase 1, peroxisomal [Source:HGNC Symbol;Acc:3149]
ENSG00000150510	218.77	-1.04347	0.248992	-4.19076	2.78e-05	0.000492332	279	275	246	248	120	142	chr13	51796503	51858377	5288	+	44.25	q14.3	protein_coding	FAM124A	family with sequence similarity 124A [Source:HGNC Symbol;Acc:26413]
ENSG00000174004	10845.1	-0.271183	0.0647688	-4.18694	2.83e-05	0.000500239	9577	11258	11381	12012	9623	11584	chr3	196366557	196388875	2910	+	50.53	q29	protein_coding	NRROS	negative regulator of reactive oxygen species [Source:HGNC Symbol;Acc:24613]
ENSG00000075218	6184.19	0.287524	0.0687082	4.18471	2.86e-05	0.000504385	5169	6522	5622	5462	6713	8084	chr22	46692638	46726707	4242	+	50.13	q13.31	protein_coding	GTSE1	G-2 and S-phase expressed 1 [Source:HGNC Symbol;Acc:13698]
ENSG00000175115	2607.34	0.370058	0.0884322	4.18465	2.86e-05	0.000504385	3070	3412	1937	1942	2492	2991	chr11	65837834	66012218	9037	+	43.97	q13.1	protein_coding	PACS1	phosphofurin acidic cluster sorting protein 1 [Source:HGNC Symbol;Acc:30032]
ENSG00000243064	1773.37	0.420624	0.100539	4.1837	2.87e-05	0.000506049	1160	1521	1706	1582	2223	2583	chr21	15608527	15735075	10722	+	36.49	q11.2	pseudogene	ABCC13	ATP-binding cassette, sub-family C (CFTR/MRP), member 13, pseudogene [Source:HGNC Symbol;Acc:16022]
ENSG00000136490	3753.19	0.316805	0.0757619	4.18159	2.89e-05	0.000510307	3632	4425	3163	3084	3865	4645	chr17	61773262	61778532	4745	-	66.27	q23.3	protein_coding	LIMD2	LIM domain containing 2 [Source:HGNC Symbol;Acc:28142]
ENSG00000115159	11517.5	-0.268708	0.0643139	-4.17808	2.94e-05	0.000517792	8462	10243	13077	13512	10685	13510	chr2	157291802	157470247	7155	+	37.9	q24.1	protein_coding	GPD2	glycerol-3-phosphate dehydrogenase 2 (mitochondrial) [Source:HGNC Symbol;Acc:4456]
ENSG00000107554	665.459	0.619638	0.14847	4.1735	3e-05	0.000526879	558	575	541	545	841	982	chr10	101635334	101769676	8634	-	43.7	q24.2	protein_coding	DNMBP	dynamin binding protein [Source:HGNC Symbol;Acc:30373]
ENSG00000180871	1987.08	-0.428482	0.102665	-4.1736	3e-05	0.000526879	1897	1971	2231	2227	1686	1930	chr2	218990012	219001976	3231	+	46.03	q35	protein_coding	CXCR2	chemokine (C-X-C motif) receptor 2 [Source:HGNC Symbol;Acc:6027]
ENSG00000253199	302.771	-0.880703	0.211013	-4.1737	3e-05	0.000526879	36	29	553	534	279	369	chr8	20831308	20852630	2059	+	40.36	p21.3	lincRNA	RP11-421P23.1
ENSG00000176209	3054.54	0.338685	0.0811928	4.17137	3.03e-05	0.000531368	3531	4329	2291	2214	2833	3397	chr8	42396298	42409603	3323	+	44.24	p11.21	protein_coding	SMIM19	small integral membrane protein 19 [Source:HGNC Symbol;Acc:25166]
ENSG00000177548	1937.14	0.408257	0.0979242	4.16911	3.06e-05	0.000536163	1185	1596	1832	1837	2439	2883	chr16	28915742	28947847	4566	-	52.63	p11.2	protein_coding	RABEP2	rabaptin, RAB GTPase binding effector protein 2 [Source:HGNC Symbol;Acc:24817]
ENSG00000180044	796.813	0.680168	0.163172	4.1684	3.07e-05	0.000537364	980	1572	429	425	643	860	chr3	159943423	159945999	2577	+	50.72	q25.33	protein_coding	C3orf80	chromosome 3 open reading frame 80 [Source:HGNC Symbol;Acc:40048]
ENSG00000071909	329.252	0.882417	0.211932	4.16367	3.13e-05	0.000548133	170	176	302	249	456	663	chr2	171034655	171511681	8236	+	40.21	q31.1	protein_coding	MYO3B	myosin IIIB [Source:HGNC Symbol;Acc:15576]
ENSG00000198952	28775.4	0.241454	0.0580149	4.16193	3.16e-05	0.000551847	23868	29743	25963	26831	31194	37042	chr1	156219015	156252620	5308	-	49.82	q22	protein_coding	SMG5	SMG5 nonsense mediated mRNA decay factor [Source:HGNC Symbol;Acc:24644]
ENSG00000104904	88240.4	0.235496	0.0566247	4.15889	3.2e-05	0.000558727	84197	101195	78436	74730	92219	104468	chr19	2269485	2273487	3457	+	64.05	p13.3	protein_coding	OAZ1	ornithine decarboxylase antizyme 1 [Source:HGNC Symbol;Acc:8095]
ENSG00000028277	11966.6	0.410275	0.0986766	4.15777	3.21e-05	0.000560979	8217	7512	11205	11904	15562	17976	chr19	42590263	42700737	8899	-	51.31	q13.2	protein_coding	POU2F2	POU class 2 homeobox 2 [Source:HGNC Symbol;Acc:9213]
ENSG00000168615	10574.2	-0.258619	0.0622125	-4.15703	3.22e-05	0.000562305	12014	13983	10063	9759	8273	9840	chr8	38854388	38962663	6913	+	37.5	p11.22	protein_coding	ADAM9	ADAM metallopeptidase domain 9 [Source:HGNC Symbol;Acc:216]
ENSG00000160255	163443	-0.226959	0.0546801	-4.15067	3.31e-05	0.00057763	111529	140048	192174	187436	163912	190282	chr21	46305868	46351904	6797	-	57.45	q22.3	protein_coding	ITGB2	integrin, beta 2 (complement component 3 receptor 3 and 4 subunit) [Source:HGNC Symbol;Acc:6155]
ENSG00000185883	13873.5	-0.245354	0.0591404	-4.14867	3.34e-05	0.000582199	12177	14556	14948	14710	12618	14711	chr16	2563871	2570219	1498	+	60.18	p13.3	protein_coding	ATP6V0C	ATPase, H+ transporting, lysosomal 16kDa, V0 subunit c [Source:HGNC Symbol;Acc:855]
ENSG00000167210	170.124	-1.506	0.363209	-4.14636	3.38e-05	0.000587561	370	414	84	94	45	22	chr18	44056935	44236996	9020	-	45.37	q21.1	protein_coding	LOXHD1	lipoxygenase homology domains 1 [Source:HGNC Symbol;Acc:26521]
ENSG00000186318	8821.61	-0.321711	0.0775936	-4.1461	3.38e-05	0.000587715	11576	12590	7420	8111	6291	7283	chr11	117156402	117186975	6711	-	49.67	q23.3	protein_coding	BACE1	beta-site APP-cleaving enzyme 1 [Source:HGNC Symbol;Acc:933]
ENSG00000177830	6970.27	0.3118	0.0752745	4.14217	3.44e-05	0.00059735	6025	8063	5979	6033	7613	8657	chr11	867357	915058	6265	-	59.33	p15.5	protein_coding	CHID1	chitinase domain containing 1 [Source:HGNC Symbol;Acc:28474]
ENSG00000255438	179.622	-1.24187	0.299962	-4.1401	3.47e-05	0.000602249	78	73	315	309	165	118	chr20	46306645	46315041	2437	+	53.63	q13.12	antisense	CTD-2653D5.1
ENSG00000095321	3698.45	-0.339273	0.0819681	-4.13909	3.49e-05	0.000604369	4902	5665	3309	3029	2448	3037	chr9	131857089	131873468	3803	-	58.45	q34.11	protein_coding	CRAT	carnitine O-acetyltransferase [Source:HGNC Symbol;Acc:2342]
ENSG00000070540	626.558	-0.743216	0.17961	-4.13795	3.5e-05	0.000606285	741	621	724	718	441	499	chr17	66417089	66453654	3402	-	46.58	q24.2	protein_coding	WIPI1	WD repeat domain, phosphoinositide interacting 1 [Source:HGNC Symbol;Acc:25471]
ENSG00000100580	9421.92	-0.268818	0.0649623	-4.13807	3.5e-05	0.000606285	7773	9892	10298	10270	8394	10294	chr14	77801364	77843452	7784	-	41.16	q24.3	protein_coding	TMED8	transmembrane emp24 protein transport domain containing 8 [Source:HGNC Symbol;Acc:18633]
ENSG00000152402	235.157	-0.961749	0.232546	-4.13574	3.54e-05	0.000611613	12	20	436	437	212	280	chr11	106544738	106889250	16361	-	36.02	q22.3	protein_coding	GUCY1A2	guanylate cyclase 1, soluble, alpha 2 [Source:HGNC Symbol;Acc:4684]
ENSG00000116044	14325.2	-0.277667	0.0671449	-4.13534	3.54e-05	0.000611618	11872	12917	16156	16167	13111	16079	chr2	178092323	178257425	5907	-	40.63	q31.2	protein_coding	NFE2L2	nuclear factor, erythroid 2-like 2 [Source:HGNC Symbol;Acc:7782]
ENSG00000155975	7988.63	-0.267439	0.064671	-4.13537	3.54e-05	0.000611618	10043	11929	7032	6803	5762	6799	chr8	17104080	17159936	6784	+	37.12	p22	protein_coding	VPS37A	vacuolar protein sorting 37 homolog A (S. cerevisiae) [Source:HGNC Symbol;Acc:24928]
ENSG00000165458	28335	0.236881	0.0572955	4.13437	3.56e-05	0.000613653	26871	33301	24113	24795	28683	34353	chr11	71934745	71950149	6519	+	58.64	q13.4	protein_coding	INPPL1	inositol polyphosphate phosphatase-like 1 [Source:HGNC Symbol;Acc:6080]
ENSG00000198771	13318.8	-0.248274	0.0600561	-4.13404	3.56e-05	0.00061399	10204	12365	15333	14746	12775	14883	chr1	167599330	167675486	5718	+	46.77	q24.2	protein_coding	RCSD1	RCSD domain containing 1 [Source:HGNC Symbol;Acc:28310]
ENSG00000006459	522.092	-0.709186	0.171628	-4.1321	3.59e-05	0.000618651	900	1044	348	383	216	274	chr7	139784546	139876835	9430	-	39.18	q34	protein_coding	KDM7A	lysine (K)-specific demethylase 7A [Source:HGNC Symbol;Acc:22224]
ENSG00000085788	6102.81	-0.29983	0.0726136	-4.12912	3.64e-05	0.000626182	8517	9795	4821	5052	3931	4852	chr8	38082736	38133076	10686	+	42.25	p11.23	protein_coding	DDHD2	DDHD domain containing 2 [Source:HGNC Symbol;Acc:29106]
ENSG00000115652	8784.62	-0.262658	0.0636483	-4.12671	3.68e-05	0.000632223	10985	13428	7671	7408	6283	7456	chr2	106709759	106810795	7145	-	45.03	q12.2	protein_coding	UXS1	UDP-glucuronate decarboxylase 1 [Source:HGNC Symbol;Acc:17729]
ENSG00000172375	6958.31	-0.278848	0.0675901	-4.12558	3.7e-05	0.000634779	5622	6429	7818	7897	6424	7746	chr11	118972908	118989252	9214	+	52.41	q23.3	protein_coding	C2CD2L	C2CD2-like [Source:HGNC Symbol;Acc:29000]
ENSG00000183762	1637.92	-0.417972	0.101429	-4.12081	3.78e-05	0.000647503	1930	2422	1526	1532	1115	1392	chr22	29469066	29564321	7977	+	45.49	q12.1	protein_coding	KREMEN1	kringle containing transmembrane protein 1 [Source:HGNC Symbol;Acc:17550]
ENSG00000154447	1002.24	-0.544832	0.132294	-4.11833	3.82e-05	0.000653932	1104	1121	1122	1050	716	916	chr4	170015407	170192256	5624	-	39.27	q33	protein_coding	SH3RF1	SH3 domain containing ring finger 1 [Source:HGNC Symbol;Acc:17650]
ENSG00000134321	22202.5	-0.234899	0.0570601	-4.11669	3.84e-05	0.000658026	4558	5276	32280	31674	27017	32416	chr2	7005937	7038370	4834	+	40	p25.2	protein_coding	RSAD2	radical S-adenosyl methionine domain containing 2 [Source:HGNC Symbol;Acc:30908]
ENSG00000132185	84.6974	1.70044	0.413166	4.11563	3.86e-05	0.000660498	114	103	32	34	122	110	chr1	161676762	161684142	3275	+	46.05	q23.3	protein_coding	FCRLA	Fc receptor-like A [Source:HGNC Symbol;Acc:18504]
ENSG00000169715	6308.92	-0.298117	0.0724609	-4.11418	3.89e-05	0.000664068	3880	4509	8098	7553	6538	7342	chr16	56659387	56661024	1052	+	57.57	q12.2	protein_coding	MT1E	metallothionein 1E [Source:HGNC Symbol;Acc:7397]
ENSG00000230453	1039.01	0.500557	0.121685	4.11356	3.9e-05	0.000665286	1249	1610	697	671	959	1158	chr9	33524392	33573007	5857	+	36.39	p13.3	protein_coding	ANKRD18B	ankyrin repeat domain 18B [Source:HGNC Symbol;Acc:23644]
ENSG00000023909	7655.28	-0.29314	0.0712833	-4.11233	3.92e-05	0.000668263	9701	12200	6755	6207	5152	6434	chr1	94350761	94374966	5374	-	36.34	p22.1	protein_coding	GCLM	glutamate-cysteine ligase, modifier subunit [Source:HGNC Symbol;Acc:4312]
ENSG00000134070	494.851	-0.682291	0.165963	-4.11111	3.94e-05	0.000671212	260	313	671	749	459	506	chr3	10206549	10285427	3483	+	48.9	p25.3	protein_coding	IRAK2	interleukin-1 receptor-associated kinase 2 [Source:HGNC Symbol;Acc:6113]
ENSG00000169047	562.839	0.67378	0.16394	4.10992	3.96e-05	0.000674087	718	973	339	301	503	614	chr2	227596033	227664475	9953	-	40.89	q36.3	protein_coding	IRS1	insulin receptor substrate 1 [Source:HGNC Symbol;Acc:6125]
ENSG00000130021	2337.33	-0.370554	0.0902293	-4.10681	4.01e-05	0.000682649	1791	2113	2823	2686	2197	2449	chrX	6966961	7066231	3168	-	43.76	p22.31	protein_coding	HDHD1	haloacid dehalogenase-like hydrolase domain containing 1 [Source:HGNC Symbol;Acc:16818]
ENSG00000180596	101.394	-1.65158	0.402189	-4.10648	4.02e-05	0.00068301	21	60	172	214	64	70	chr6	26115101	26124154	834	-	37.87	p22.2	protein_coding	HIST1H2BC	histone cluster 1, H2bc [Source:HGNC Symbol;Acc:4757]
ENSG00000161847	11988.6	0.247723	0.0603302	4.10613	4.02e-05	0.000683166	8849	10615	11647	11511	13486	16620	chr19	10426888	10444316	4892	-	56.86	p13.2	protein_coding	RAVER1	ribonucleoprotein, PTB-binding 1 [Source:HGNC Symbol;Acc:30296]
ENSG00000204116	601.317	-0.714877	0.174104	-4.10603	4.03e-05	0.000683166	389	644	800	755	453	586	chrX	72783036	72906937	6939	+	37.63	q13.2	protein_coding	CHIC1	cysteine-rich hydrophobic domain 1 [Source:HGNC Symbol;Acc:1934]
ENSG00000118785	5986.66	-0.782504	0.190863	-4.09983	4.13e-05	0.00070113	574	494	10642	10458	6259	7125	chr4	88896819	88904562	2288	+	36.32	q22.1	protein_coding	SPP1	secreted phosphoprotein 1 [Source:HGNC Symbol;Acc:11255]
ENSG00000161533	6598.9	-0.271243	0.0661785	-4.09866	4.16e-05	0.000704067	6124	7261	6986	6892	5696	6884	chr17	73937588	73975515	8543	-	44.35	q25.1	protein_coding	ACOX1	acyl-CoA oxidase 1, palmitoyl [Source:HGNC Symbol;Acc:119]
ENSG00000179021	3688.72	-0.359563	0.0877435	-4.09789	4.17e-05	0.000705804	3026	3328	4411	4145	3143	4180	chr3	88198893	88217879	3478	+	38.06	p11.1	protein_coding	C3orf38	chromosome 3 open reading frame 38 [Source:HGNC Symbol;Acc:28384]
ENSG00000107864	766.965	-0.573236	0.139947	-4.09608	4.2e-05	0.000710116	602	688	958	954	593	820	chr10	93806449	94050844	7895	-	40.86	q23.32	protein_coding	CPEB3	cytoplasmic polyadenylation element binding protein 3 [Source:HGNC Symbol;Acc:21746]
ENSG00000205176	187.459	-1.11667	0.272611	-4.09621	4.2e-05	0.000710116	254	331	199	165	87	96	chr8	86568695	86575726	7032	-	52.65	q21.2	protein_coding	REXO1L1P	REX1, RNA exonuclease 1 homolog (S. cerevisiae)-like 1, pseudogene [Source:HGNC Symbol;Acc:24660]
ENSG00000161010	14534.7	-0.239545	0.0585431	-4.09177	4.28e-05	0.000722816	9367	11504	17381	17258	14687	17382	chr5	179261436	179289173	9193	-	49.56	q35.3	protein_coding	C5orf45	chromosome 5 open reading frame 45 [Source:HGNC Symbol;Acc:30817]
ENSG00000121316	412.999	0.748356	0.182905	4.0915	4.29e-05	0.000723051	276	298	370	314	589	664	chr12	14656595	14721283	2841	-	40.69	p13.1	protein_coding	PLBD1	phospholipase B domain containing 1 [Source:HGNC Symbol;Acc:26215]
ENSG00000176788	16521.5	-0.263358	0.0644521	-4.0861	4.39e-05	0.00073942	25041	27709	12458	12300	10168	12407	chr5	17065707	17276943	2133	+	43.15	p15.1	protein_coding	BASP1	brain abundant, membrane attached signal protein 1 [Source:HGNC Symbol;Acc:957]
ENSG00000013573	7671.12	0.262753	0.064315	4.08541	4.4e-05	0.000740347	3895	4712	8133	8236	9790	11685	chr12	31226779	31257725	8374	+	52.28	p11.21	protein_coding	DDX11	DEAD/H (Asp-Glu-Ala-Asp/His) box helicase 11 [Source:HGNC Symbol;Acc:2736]
ENSG00000230333	520.15	0.693199	0.169675	4.08544	4.4e-05	0.000740347	586	581	365	356	573	703	chr7	11221359	11559802	4621	+	37.05	p21.3	processed_transcript	AC004538.3
ENSG00000148296	4975.36	0.300188	0.073489	4.0848	4.41e-05	0.000741654	3885	4617	4664	4577	5858	6549	chr9	136197552	136203235	2684	-	56.32	q34.2	protein_coding	SURF6	surfeit 6 [Source:HGNC Symbol;Acc:11478]
ENSG00000123124	3858.12	-0.342181	0.0838184	-4.08241	4.46e-05	0.000748693	2994	3986	4432	4325	3315	4261	chr8	87354967	87490649	6336	+	37.47	q21.3	protein_coding	WWP1	WW domain containing E3 ubiquitin protein ligase 1 [Source:HGNC Symbol;Acc:17004]
ENSG00000145824	704.369	-0.595161	0.145818	-4.08154	4.47e-05	0.000750714	32	30	1137	1261	770	970	chr5	134906373	134914969	1971	-	52.08	q31.1	protein_coding	CXCL14	chemokine (C-X-C motif) ligand 14 [Source:HGNC Symbol;Acc:10640]
ENSG00000182504	1705.01	-0.428386	0.104961	-4.08139	4.48e-05	0.000750714	1727	2336	1774	1677	1264	1542	chr3	101442769	101489406	9550	+	40.61	q12.3	protein_coding	CEP97	centrosomal protein 97kDa [Source:HGNC Symbol;Acc:26244]
ENSG00000167476	22869.1	0.299858	0.073498	4.07982	4.51e-05	0.000755155	23839	25226	19364	18825	24421	26788	chr19	2252251	2269758	1955	-	55.44	p13.3	protein_coding	JSRP1	junctional sarcoplasmic reticulum protein 1 [Source:HGNC Symbol;Acc:24963]
ENSG00000135631	5377.35	-0.303661	0.0744524	-4.07859	4.53e-05	0.000758505	4751	6170	5709	5730	4714	5403	chr2	73300510	73383849	5932	-	48.58	p13.2	protein_coding	RAB11FIP5	RAB11 family interacting protein 5 (class I) [Source:HGNC Symbol;Acc:24845]
ENSG00000156006	83.1661	-1.64725	0.404078	-4.07656	4.57e-05	0.000764493	114	139	97	86	28	36	chr8	18248755	18258728	1322	+	37.07	p22	protein_coding	NAT2	N-acetyltransferase 2 (arylamine N-acetyltransferase) [Source:HGNC Symbol;Acc:7646]
ENSG00000168159	12138.6	0.249424	0.0612015	4.07546	4.59e-05	0.000767455	19588	23920	6714	6569	7774	9508	chr1	228674762	228683467	3285	+	56.59	q42.13	protein_coding	RNF187	ring finger protein 187 [Source:HGNC Symbol;Acc:27146]
ENSG00000141574	5843.67	-0.289109	0.0709646	-4.07399	4.62e-05	0.000771666	1350	1591	8543	8398	7130	7989	chr17	80278900	80291950	2961	-	63.33	q25.3	protein_coding	SECTM1	secreted and transmembrane 1 [Source:HGNC Symbol;Acc:10707]
ENSG00000272851	740.088	-0.556103	0.136521	-4.07337	4.63e-05	0.000773063	595	736	875	915	597	736	chr2	208618596	208619159	564	-	36.52	q33.3	antisense	RP11-801F7.1
ENSG00000064687	3104.48	-0.426222	0.104649	-4.07288	4.64e-05	0.000774034	3273	4934	2899	2969	2174	2602	chr19	1040102	1065571	8365	+	60.48	p13.3	protein_coding	ABCA7	ATP-binding cassette, sub-family A (ABC1), member 7 [Source:HGNC Symbol;Acc:37]
ENSG00000182117	10666.8	-0.323755	0.0794994	-4.07242	4.65e-05	0.000774911	13791	14278	9931	9436	7948	8925	chr15	34633917	34635378	551	-	49.66	q14	protein_coding	NOP10	NOP10 ribonucleoprotein [Source:HGNC Symbol;Acc:14378]
ENSG00000122122	7783.46	-0.269341	0.0661555	-4.07134	4.67e-05	0.000777203	4798	5768	9839	9196	7880	9384	chrX	128913955	128929177	2711	+	52.69	q26.1	protein_coding	SASH3	SAM and SH3 domain containing 3 [Source:HGNC Symbol;Acc:15975]
ENSG00000174282	9406.33	-0.283624	0.0696605	-4.07152	4.67e-05	0.000777203	9027	9902	9897	10002	8266	9588	chr17	7362685	7387582	6026	-	54.92	p13.1	protein_coding	ZBTB4	zinc finger and BTB domain containing 4 [Source:HGNC Symbol;Acc:23847]
ENSG00000163472	5576.91	-0.300963	0.0739609	-4.06922	4.72e-05	0.000783632	3808	4974	6731	6434	5393	6278	chr1	156252726	156262976	3067	+	50.78	q22	protein_coding	TMEM79	transmembrane protein 79 [Source:HGNC Symbol;Acc:28196]
ENSG00000234998	1064.36	-0.513273	0.126156	-4.06857	4.73e-05	0.000785173	810	1034	1248	1334	964	1004	chr1	120906609	120935761	459	+	41.71	p11.2	antisense	RP11-439A17.10
ENSG00000121966	5520.01	-0.301725	0.0742497	-4.06364	4.83e-05	0.000801243	2000	2245	7533	7768	6344	7202	chr2	136871919	136875735	2224	-	52.06	q22.1	protein_coding	CXCR4	chemokine (C-X-C motif) receptor 4 [Source:HGNC Symbol;Acc:2561]
ENSG00000136040	2559.54	-0.345857	0.0851183	-4.06325	4.84e-05	0.000801926	1159	1449	3466	3399	2642	3273	chr12	94542499	94701451	9887	+	43.75	q22	protein_coding	PLXNC1	plexin C1 [Source:HGNC Symbol;Acc:9106]
ENSG00000143669	65286	-0.26069	0.0641788	-4.06194	4.87e-05	0.000805082	65740	87459	63571	63094	51214	64678	chr1	235824341	236046940	19616	-	37.77	q42.3	protein_coding	LYST	lysosomal trafficking regulator [Source:HGNC Symbol;Acc:1968]
ENSG00000229124	19078.7	0.242398	0.0596751	4.06197	4.87e-05	0.000805082	5257	6222	23153	22123	27258	31190	chr10	17256238	17271984	1992	-	43.67	p13	antisense	VIM-AS1	VIM antisense RNA 1 [Source:HGNC Symbol;Acc:44879]
ENSG00000172250	2449.81	0.38592	0.0950352	4.06081	4.89e-05	0.000808289	1531	2019	2363	2303	3195	3443	chr22	42896585	42908566	1742	+	55.56	q13.2	processed_transcript	SERHL	serine hydrolase-like [Source:HGNC Symbol;Acc:14408]
ENSG00000167378	2823.91	-0.336123	0.082791	-4.0599	4.91e-05	0.000810763	2365	2931	3117	3173	2482	2967	chr19	44088521	44100287	9869	-	52.71	q13.31	protein_coding	IRGQ	immunity-related GTPase family, Q [Source:HGNC Symbol;Acc:24868]
ENSG00000185262	4169.35	-0.320394	0.0789413	-4.05864	4.94e-05	0.000814471	5476	6087	3681	3592	2860	3516	chr17	74261283	74267375	1792	+	58.44	q25.1	protein_coding	UBALD2	UBA-like domain containing 2 [Source:HGNC Symbol;Acc:28438]
ENSG00000113924	283.18	-0.915782	0.225656	-4.05831	4.94e-05	0.000814921	171	152	462	401	234	265	chr3	120347020	120401418	2983	-	41.27	q13.33	protein_coding	HGD	homogentisate 1,2-dioxygenase [Source:HGNC Symbol;Acc:4892]
ENSG00000116774	2487.68	0.374713	0.0923393	4.058	4.95e-05	0.000815328	224	312	3075	2929	4010	4477	chr1	114522063	114524876	2265	+	51.95	p13.2	protein_coding	OLFML3	olfactomedin-like 3 [Source:HGNC Symbol;Acc:24956]
ENSG00000114779	4254.09	0.311009	0.0766931	4.05524	5.01e-05	0.000823642	6508	7912	2526	2366	2995	3645	chr3	52002526	52017425	3161	-	55.05	p21.2	protein_coding	ABHD14B	abhydrolase domain containing 14B [Source:HGNC Symbol;Acc:28235]
ENSG00000166750	3511.3	-0.335596	0.0827526	-4.05541	5e-05	0.000823642	1604	1793	4611	4860	3659	4564	chr17	33570055	33600674	10709	+	41.62	q12	protein_coding	SLFN5	schlafen family member 5 [Source:HGNC Symbol;Acc:28286]
ENSG00000163739	129.449	-1.26435	0.311956	-4.05297	5.06e-05	0.000830989	34	46	230	242	110	103	chr4	74735110	74736959	1296	+	49.73	q13.3	protein_coding	CXCL1	chemokine (C-X-C motif) ligand 1 (melanoma growth stimulating activity, alpha) [Source:HGNC Symbol;Acc:4602]
ENSG00000171208	2711.71	-0.340492	0.0840167	-4.05267	5.06e-05	0.000831338	1933	2268	3207	3297	2533	3089	chr16	47111614	47177908	7481	-	38.7	q12.1	protein_coding	NETO2	neuropilin (NRP) and tolloid (TLL)-like 2 [Source:HGNC Symbol;Acc:14644]
ENSG00000225663	3090.19	0.393819	0.0972172	4.05092	5.1e-05	0.000836197	3246	4635	2202	2308	2977	3499	chr17	79780287	79791178	3676	-	59.78	q25.3	protein_coding	FAM195B	family with sequence similarity 195, member B [Source:HGNC Symbol;Acc:28007]
ENSG00000272695	162.789	-1.11719	0.275779	-4.05101	5.1e-05	0.000836197	96	105	261	250	108	151	chr13	114567141	114569806	1952	+	45.01	q34	lincRNA	GAS6-AS2	GAS6 antisense RNA 2 (head to head) [Source:HGNC Symbol;Acc:43694]
ENSG00000117399	80539.2	0.22568	0.0557272	4.04973	5.13e-05	0.000839734	75134	93587	69936	70682	83459	96050	chr1	43824626	43828874	2038	+	52.2	p34.2	protein_coding	CDC20	cell division cycle 20 [Source:HGNC Symbol;Acc:1723]
ENSG00000254006	265.229	-1.11441	0.275223	-4.0491	5.14e-05	0.000841306	523	697	144	121	76	56	chr8	65713793	65730130	877	-	39	q12.3	lincRNA	RP11-1D12.2
ENSG00000170540	25003.6	-0.266854	0.0659297	-4.04756	5.18e-05	0.000846166	18297	24470	28670	28025	23017	28594	chr16	18802991	18813000	3664	-	40.91	p12.3	protein_coding	ARL6IP1	ADP-ribosylation factor-like 6 interacting protein 1 [Source:HGNC Symbol;Acc:697]
ENSG00000117475	4123.65	-0.305674	0.0755823	-4.04426	5.25e-05	0.000857442	2316	2756	5225	5242	4338	4901	chr1	169337208	169365778	3820	+	35.78	q24.2	protein_coding	BLZF1	basic leucine zipper nuclear factor 1 [Source:HGNC Symbol;Acc:1065]
ENSG00000260188	1008.17	-0.504584	0.124889	-4.04026	5.34e-05	0.000871472	1304	1597	880	927	609	788	chr6	110799110	110800639	1530	+	43.99	q21	antisense	CTA-331P3.1
ENSG00000125245	2042.77	-0.40737	0.100849	-4.0394	5.36e-05	0.000873384	1556	1691	2502	2449	1756	2344	chr13	99906968	99913998	1908	-	37.42	q32.3	protein_coding	GPR18	G protein-coupled receptor 18 [Source:HGNC Symbol;Acc:4472]
ENSG00000259884	124.357	-1.42413	0.352563	-4.03936	5.36e-05	0.000873384	195	207	145	100	51	48	chr12	52452243	52453287	915	-	54.93	q13.13	lincRNA	RP11-1100L3.8
ENSG00000250918	245.143	-1.06814	0.264719	-4.03498	5.46e-05	0.000889088	132	148	310	464	209	191	chr5	69825198	69826377	1180	+	58.64	q13.2	pseudogene	RP11-497H16.4
ENSG00000150782	2085.28	-0.43482	0.107786	-4.03411	5.48e-05	0.000891647	2142	2979	2146	2006	1433	1942	chr11	112013974	112034840	2628	-	39.23	q23.1	protein_coding	IL18	interleukin 18 (interferon-gamma-inducing factor) [Source:HGNC Symbol;Acc:5986]
ENSG00000068912	6173.1	-0.292423	0.072542	-4.03109	5.55e-05	0.000902442	7105	8344	6044	5516	4756	5553	chr2	54014181	54045956	2592	+	38.1	p16.2	protein_coding	ERLEC1	endoplasmic reticulum lectin 1 [Source:HGNC Symbol;Acc:25222]
ENSG00000086300	1513.69	-0.470254	0.11675	-4.02785	5.63e-05	0.000914188	1298	1840	1718	1641	1144	1518	chr7	26331541	26413949	3421	+	42.65	p15.2	protein_coding	SNX10	sorting nexin 10 [Source:HGNC Symbol;Acc:14974]
ENSG00000161016	173332	0.241128	0.059916	4.02443	5.71e-05	0.000926805	195749	229107	142552	131485	165732	187486	chr8	146015150	146017972	2159	-	60.89	q24.3	protein_coding	RPL8	ribosomal protein L8 [Source:HGNC Symbol;Acc:10368]
ENSG00000167984	675.032	-0.604909	0.150328	-4.02394	5.72e-05	0.000927979	958	1099	605	572	360	490	chr16	3589033	3627401	6838	-	51.01	p13.3	polymorphic_pseudogene	NLRC3	NLR family, CARD domain containing 3 [Source:HGNC Symbol;Acc:29889]
ENSG00000172830	5079.09	0.30674	0.0762341	4.02366	5.73e-05	0.000928319	4522	5822	4312	4417	5534	6245	chr11	67070919	67080078	3641	+	61.26	q13.2	protein_coding	SSH3	slingshot protein phosphatase 3 [Source:HGNC Symbol;Acc:30581]
ENSG00000108061	7698.16	-0.276577	0.0687499	-4.02295	5.75e-05	0.000930076	7542	9068	8128	7588	6285	7932	chr10	112679301	112773425	4433	+	35.08	q25.2	protein_coding	SHOC2	soc-2 suppressor of clear homolog (C. elegans) [Source:HGNC Symbol;Acc:15454]
ENSG00000169955	2377.8	0.357169	0.0887855	4.02283	5.75e-05	0.000930076	2601	3069	1802	1859	2298	2837	chr16	30537244	30546668	4065	-	58.05	p11.2	protein_coding	ZNF747	zinc finger protein 747 [Source:HGNC Symbol;Acc:28350]
ENSG00000126756	4181.13	0.319638	0.0794647	4.02238	5.76e-05	0.00093105	4182	4817	3565	3367	4467	4963	chrX	47511197	47518560	1243	-	44.96	p11.23	protein_coding	UXT	ubiquitously-expressed, prefoldin-like chaperone [Source:HGNC Symbol;Acc:12641]
ENSG00000134852	3279.31	-0.345256	0.0860187	-4.01373	5.98e-05	0.000965079	2721	3498	3654	3642	2721	3584	chr4	56294070	56413305	11762	-	37.44	q12	protein_coding	CLOCK	clock circadian regulator [Source:HGNC Symbol;Acc:2082]
ENSG00000090263	2336.67	0.375437	0.0935501	4.01321	5.99e-05	0.000966398	2409	2657	1868	1903	2508	2829	chr7	140705854	140715028	1818	-	42.26	q34	protein_coding	MRPS33	mitochondrial ribosomal protein S33 [Source:HGNC Symbol;Acc:16634]
ENSG00000148680	983.539	-0.516011	0.128859	-4.00445	6.22e-05	0.00100127	1006	1295	994	1067	757	813	chr10	92500578	92617671	3447	-	40.68	q23.31	protein_coding	HTR7	5-hydroxytryptamine (serotonin) receptor 7, adenylate cyclase-coupled [Source:HGNC Symbol;Acc:5302]
ENSG00000169248	2863.24	-0.362515	0.0905255	-4.00457	6.21e-05	0.00100127	168	249	4672	4362	3413	4285	chr4	76954835	76962568	1908	-	36.35	q21.1	protein_coding	CXCL11	chemokine (C-X-C motif) ligand 11 [Source:HGNC Symbol;Acc:10638]
ENSG00000161999	8982.42	0.253456	0.0633343	4.00188	6.28e-05	0.00101111	8035	9955	7912	7959	9396	11298	chr16	731671	734529	2628	-	65.2	p13.3	protein_coding	JMJD8	jumonji domain containing 8 [Source:HGNC Symbol;Acc:14148]
ENSG00000253187	5123.74	0.316181	0.0790108	4.00175	6.29e-05	0.00101111	5903	6435	4102	3846	4840	5995	chr7	27208238	27211534	1654	+	52.78	p15.2	antisense	HOXA10-AS	HOXA10 antisense RNA [Source:HGNC Symbol;Acc:40281]
ENSG00000132768	6805.85	0.272083	0.0680352	3.99915	6.36e-05	0.00102145	3793	4730	7139	6963	8675	9909	chr1	44435672	44439041	2930	+	56.05	p34.1	protein_coding	DPH2	DPH2 homolog (S. cerevisiae) [Source:HGNC Symbol;Acc:3004]
ENSG00000021355	3856.66	-0.303408	0.075937	-3.99553	6.46e-05	0.00103584	3518	4106	4230	4063	3351	3996	chr6	2832566	2842240	3226	-	43.16	p25.2	protein_coding	SERPINB1	serpin peptidase inhibitor, clade B (ovalbumin), member 1 [Source:HGNC Symbol;Acc:3311]
ENSG00000259827	1629.97	-0.516749	0.129334	-3.99545	6.46e-05	0.00103584	574	947	2452	2234	1623	1959	chr16	56716382	56721719	551	+	49.94	q13	processed_transcript	RP11-343H19.2
ENSG00000159082	2686.7	-0.342908	0.0858288	-3.99525	6.46e-05	0.00103585	2144	2569	3157	3008	2344	2984	chr21	34001069	34100359	8070	-	38.08	q22.11	protein_coding	SYNJ1	synaptojanin 1 [Source:HGNC Symbol;Acc:11503]
ENSG00000156535	9183.37	0.269264	0.0675094	3.98854	6.65e-05	0.00106475	5155	6723	9594	9307	11204	13730	chr6	74405508	74538040	9563	+	38.58	q13	protein_coding	CD109	CD109 molecule [Source:HGNC Symbol;Acc:21685]
ENSG00000084110	179.494	-1.08122	0.271343	-3.9847	6.76e-05	0.0010812	191	204	214	234	96	137	chr12	96366440	96390143	5146	-	43.36	q23.1	protein_coding	HAL	histidine ammonia-lyase [Source:HGNC Symbol;Acc:4806]
ENSG00000148158	1345.42	-0.455954	0.114433	-3.98447	6.76e-05	0.0010814	1966	2279	1140	1030	816	909	chr9	115513118	115643951	11578	+	44.26	q32	protein_coding	SNX30	sorting nexin family member 30 [Source:HGNC Symbol;Acc:23685]
ENSG00000142207	8939.86	0.266276	0.0668568	3.98278	6.81e-05	0.00108819	5320	6321	8896	9465	10956	13205	chr21	33683329	33765335	11461	-	46.41	q22.11	protein_coding	URB1	URB1 ribosome biogenesis 1 homolog (S. cerevisiae) [Source:HGNC Symbol;Acc:17344]
ENSG00000007080	3207.23	0.338632	0.0851383	3.97744	6.97e-05	0.00111203	2379	3138	3014	2853	3627	4497	chr19	18043825	18054800	1660	+	55.84	p13.11	protein_coding	CCDC124	coiled-coil domain containing 124 [Source:HGNC Symbol;Acc:25171]
ENSG00000081041	164.1	-1.31357	0.330637	-3.97286	7.1e-05	0.00113272	102	80	298	250	140	96	chr4	74962752	74965010	1500	-	48.16	q13.3	protein_coding	CXCL2	chemokine (C-X-C motif) ligand 2 [Source:HGNC Symbol;Acc:4603]
ENSG00000134825	6928.39	0.307535	0.0774747	3.96949	7.2e-05	0.00114793	6258	6682	6369	5979	7753	8928	chr11	61535973	61560274	3068	-	58.49	q12.2	protein_coding	TMEM258	transmembrane protein 258 [Source:HGNC Symbol;Acc:1164]
ENSG00000105339	18248.4	-0.233674	0.0589107	-3.96658	7.29e-05	0.00116108	16016	20054	19228	19218	16095	19696	chr8	142127377	142205907	14670	+	51.59	q24.3	protein_coding	DENND3	DENN/MADD domain containing 3 [Source:HGNC Symbol;Acc:29134]
ENSG00000163069	1466.27	0.421545	0.106377	3.96276	7.41e-05	0.00117884	924	1204	1408	1345	1783	2258	chr4	52886872	52904648	4541	-	38.68	q12	protein_coding	SGCB	sarcoglycan, beta (43kDa dystrophin-associated glycoprotein) [Source:HGNC Symbol;Acc:10806]
ENSG00000257202	156.81	-1.16083	0.29305	-3.96119	7.46e-05	0.00118566	127	134	224	229	85	139	chr12	102317188	102318497	564	-	41.83	q23.2	antisense	RP11-512N21.3
ENSG00000261597	289.964	-0.882276	0.222782	-3.96026	7.49e-05	0.00118932	414	497	240	287	148	164	chr15	49944336	49948429	4094	+	39.23	q21.2	sense_overlapping	RP11-353B9.1
ENSG00000115919	5842.64	-0.291471	0.0736193	-3.95916	7.52e-05	0.00119385	3516	3906	7522	7113	6047	7010	chr2	143635067	143799890	3070	+	37.58	q22.2	protein_coding	KYNU	kynureninase [Source:HGNC Symbol;Acc:6469]
ENSG00000128641	400.149	0.709647	0.179359	3.95657	7.6e-05	0.00120592	182	206	358	376	574	743	chr2	192109911	192290115	9527	+	39.67	q32.3	protein_coding	MYO1B	myosin IB [Source:HGNC Symbol;Acc:7596]
ENSG00000146278	8416.42	-0.362368	0.0916484	-3.9539	7.69e-05	0.0012182	6902	10308	9405	8826	6835	8713	chr6	89790470	89794879	2992	+	48.53	q15	protein_coding	PNRC1	proline-rich nuclear receptor coactivator 1 [Source:HGNC Symbol;Acc:17278]
ENSG00000167986	36089.8	-0.230396	0.0582727	-3.95376	7.69e-05	0.0012182	28487	32160	40575	40615	34647	40998	chr11	61066923	61110068	13950	-	47.67	q12.2	protein_coding	DDB1	damage-specific DNA binding protein 1, 127kDa [Source:HGNC Symbol;Acc:2717]
ENSG00000113916	1559.09	-0.410658	0.103907	-3.95215	7.75e-05	0.00122442	754	815	2114	2154	1612	1897	chr3	187439165	187463515	5938	-	47.68	q27.3	protein_coding	BCL6	B-cell CLL/lymphoma 6 [Source:HGNC Symbol;Acc:1001]
ENSG00000173418	4677.53	-0.356203	0.0901258	-3.95228	7.74e-05	0.00122442	5245	5307	4900	4601	3636	4490	chr20	19997760	20014299	2376	+	41.08	p11.23	protein_coding	NAA20	N(alpha)-acetyltransferase 20, NatB catalytic subunit [Source:HGNC Symbol;Acc:15908]
ENSG00000198354	672.898	0.59437	0.150446	3.95072	7.79e-05	0.00123079	515	651	560	547	761	1079	chrX	125298337	125300080	1673	-	63.88	q25	protein_coding	DCAF12L2	DDB1 and CUL4 associated factor 12-like 2 [Source:HGNC Symbol;Acc:32950]
ENSG00000143314	8322.22	0.270947	0.0686296	3.94796	7.88e-05	0.00124404	7415	8479	7607	7304	9227	10395	chr1	156707095	156711382	1695	-	48.93	q23.1	protein_coding	MRPL24	mitochondrial ribosomal protein L24 [Source:HGNC Symbol;Acc:14037]
ENSG00000059804	763.418	-0.629383	0.159467	-3.94678	7.92e-05	0.00124916	1725	1805	329	317	205	252	chr12	8071826	8088871	6159	-	44.63	p13.31	protein_coding	SLC2A3	solute carrier family 2 (facilitated glucose transporter), member 3 [Source:HGNC Symbol;Acc:11007]
ENSG00000133265	3359.5	0.31905	0.0808653	3.94545	7.97e-05	0.00125515	3236	3999	2859	2720	3554	4040	chr19	55773599	55791749	2159	-	51.91	q13.42	protein_coding	HSPBP1	HSPA (heat shock 70kDa) binding protein, cytoplasmic cochaperone 1 [Source:HGNC Symbol;Acc:24989]
ENSG00000171310	24442.9	-0.256446	0.0650244	-3.94385	8.02e-05	0.00126254	23931	26086	25703	25141	21571	24899	chr12	104849073	105155792	6492	+	46.04	q23.3	protein_coding	CHST11	carbohydrate (chondroitin 4) sulfotransferase 11 [Source:HGNC Symbol;Acc:17422]
ENSG00000042980	4532.23	0.314221	0.0797312	3.94101	8.11e-05	0.00127655	1374	1559	5219	5159	6103	8067	chr8	24151553	24216531	9351	+	35.71	p21.2	protein_coding	ADAM28	ADAM metallopeptidase domain 28 [Source:HGNC Symbol;Acc:206]
ENSG00000120889	6241.19	-0.284856	0.0723532	-3.93702	8.25e-05	0.00129691	7458	9534	5387	5598	4431	5441	chr8	22877646	22926692	5158	-	43.23	p21.3	protein_coding	TNFRSF10B	tumor necrosis factor receptor superfamily, member 10b [Source:HGNC Symbol;Acc:11905]
ENSG00000073792	12248.6	0.274572	0.0697872	3.93441	8.34e-05	0.00131002	15766	17069	8908	8967	10944	12668	chr3	185361527	185542844	4735	-	42.54	q27.2	protein_coding	IGF2BP2	insulin-like growth factor 2 mRNA binding protein 2 [Source:HGNC Symbol;Acc:28867]
ENSG00000118680	19049.8	-0.25967	0.0660547	-3.93114	8.45e-05	0.00132689	22094	24184	18160	17777	15279	17481	chr18	3261907	3278282	1761	+	40.39	p11.31	protein_coding	MYL12B	myosin, light chain 12B, regulatory [Source:HGNC Symbol;Acc:29827]
ENSG00000171109	3637.28	-0.35073	0.0893506	-3.92532	8.66e-05	0.00135724	2776	2903	4493	4222	3304	4186	chr3	179065480	179112719	5957	+	38.56	q26.33	protein_coding	MFN1	mitofusin 1 [Source:HGNC Symbol;Acc:18262]
ENSG00000177738	2020.63	0.376678	0.0959594	3.92539	8.66e-05	0.00135724	1551	1828	1775	1898	2307	2921	chr5	43014516	43067521	2784	-	43.33	p12	sense_overlapping	CTD-2201E18.3
ENSG00000162496	1099.31	0.481309	0.122652	3.9242	8.7e-05	0.0013625	1365	1721	718	715	1053	1125	chr1	12627939	12677737	3037	-	51.31	p36.22	protein_coding	DHRS3	dehydrogenase/reductase (SDR family) member 3 [Source:HGNC Symbol;Acc:17693]
ENSG00000118513	31691.4	-0.277832	0.0708502	-3.92139	8.8e-05	0.00137734	44129	46177	26296	26878	21643	26361	chr6	135502453	135540311	5486	+	39.74	q23.3	protein_coding	MYB	v-myb avian myeloblastosis viral oncogene homolog [Source:HGNC Symbol;Acc:7545]
ENSG00000151632	171.408	-1.7885	0.456241	-3.92007	8.85e-05	0.00138342	420	546	42	24	7	14	chr10	5029967	5060223	6086	-	38.99	p15.1	protein_coding	AKR1C2	aldo-keto reductase family 1, member C2 [Source:HGNC Symbol;Acc:385]
ENSG00000197785	7508.71	0.267397	0.0682143	3.91995	8.86e-05	0.00138342	4893	6319	7534	7295	8852	10671	chr1	1447531	1470067	3069	+	59.87	p36.33	protein_coding	ATAD3A	ATPase family, AAA domain containing 3A [Source:HGNC Symbol;Acc:25567]
ENSG00000163171	8466.34	-0.286726	0.073157	-3.91933	8.88e-05	0.00138589	10847	11773	7437	7605	6256	7208	chr2	37869032	37965611	10216	-	41.38	p22.2	protein_coding	CDC42EP3	CDC42 effector protein (Rho GTPase binding) 3 [Source:HGNC Symbol;Acc:16943]
ENSG00000155744	2978.8	-0.36587	0.0933762	-3.91823	8.92e-05	0.00139109	2808	3589	3357	2921	2342	2998	chr2	201838441	201936394	12810	-	39.16	q33.1	protein_coding	FAM126B	family with sequence similarity 126, member B [Source:HGNC Symbol;Acc:28593]
ENSG00000137133	2706.25	0.333669	0.0852535	3.91384	9.08e-05	0.00141553	3776	4477	1764	1697	2184	2583	chr9	35812957	35815351	2395	-	54.66	p13.3	protein_coding	HINT2	histidine triad nucleotide binding protein 2 [Source:HGNC Symbol;Acc:18344]
ENSG00000165655	4089.75	0.306385	0.0783144	3.91225	9.14e-05	0.00142376	1997	2294	4515	4190	5479	6268	chr10	77157588	77161664	3347	-	61.2	q22.2	protein_coding	ZNF503	zinc finger protein 503 [Source:HGNC Symbol;Acc:23589]
ENSG00000156804	488.248	-0.679273	0.173676	-3.91116	9.19e-05	0.00142906	542	538	542	557	339	412	chr8	124510129	124553446	7395	-	44.08	q24.13	protein_coding	FBXO32	F-box protein 32 [Source:HGNC Symbol;Acc:16731]
ENSG00000145416	544.808	-0.750359	0.191946	-3.90922	9.26e-05	0.00143943	217	398	815	794	441	611	chr4	164445450	165305202	10421	-	35.61	q32.3	protein_coding	2023-03-01	membrane-associated ring finger (C3HC4) 1, E3 ubiquitin protein ligase [Source:HGNC Symbol;Acc:26077]
ENSG00000254133	260.909	-1.02864	0.263164	-3.90874	9.28e-05	0.00144113	130	159	369	454	251	182	chr5	70511133	70512314	1182	+	58.63	q13.2	pseudogene	RP11-1198D22.3
ENSG00000082146	2386.17	0.344245	0.0880779	3.90842	9.29e-05	0.00144192	2976	3600	1659	1671	2128	2491	chr2	202252581	202345569	3242	+	38.23	q33.1	protein_coding	STRADB	STE20-related kinase adaptor beta [Source:HGNC Symbol;Acc:13205]
ENSG00000021776	9997.56	-0.269832	0.0690683	-3.90673	9.36e-05	0.00145088	9208	10078	10984	10505	8890	10595	chr15	35147732	35262040	9779	-	37.51	q14	protein_coding	AQR	aquarius intron-binding spliceosomal factor [Source:HGNC Symbol;Acc:29513]
ENSG00000178922	5464.45	0.283108	0.0724733	3.90637	9.37e-05	0.00145192	6442	7609	4234	3993	5102	5822	chr1	43916824	43919660	2590	-	59.89	p34.2	protein_coding	HYI	hydroxypyruvate isomerase (putative) [Source:HGNC Symbol;Acc:26948]
ENSG00000155254	9026.56	-0.244966	0.0627216	-3.90562	9.4e-05	0.00145528	8263	9709	9581	9413	7971	9557	chr10	99472930	99477907	3377	+	57.63	q24.2	protein_coding	MARVELD1	MARVEL domain containing 1 [Source:HGNC Symbol;Acc:28674]
ENSG00000136478	5557.54	-0.315448	0.0808078	-3.90368	9.47e-05	0.00146586	4635	4922	6526	6189	5222	5925	chr17	62224587	62340661	9094	-	43.58	q23.3	protein_coding	TEX2	testis expressed 2 [Source:HGNC Symbol;Acc:30884]
ENSG00000270823	573.661	0.655309	0.168	3.90065	9.59e-05	0.00148315	818	863	308	357	544	598	chr7	130135635	130138268	2634	-	38.88	q32.2	antisense	hsa-mir-335	hsa-mir-335 [Source:miRBase;Acc:MI0000816]
ENSG00000267576	1025.5	-0.562428	0.144253	-3.89889	9.66e-05	0.00149277	1597	1498	868	898	619	685	chr19	11432832	11434871	906	+	47.16	p13.2	sense_intronic	CTC-510F12.6
ENSG00000145777	245.598	-1.30828	0.335599	-3.89834	9.69e-05	0.001495	613	740	46	58	20	26	chr5	110405760	110413722	4282	+	43.11	q22.1	protein_coding	TSLP	thymic stromal lymphopoietin [Source:HGNC Symbol;Acc:30743]
ENSG00000137103	945.794	0.490701	0.125921	3.89691	9.74e-05	0.00150266	1324	1575	560	571	791	947	chr9	35814448	35854844	5426	+	49.89	p13.3	protein_coding	TMEM8B	transmembrane protein 8B [Source:HGNC Symbol;Acc:21427]
ENSG00000125384	103.806	-1.48793	0.382045	-3.89465	9.83e-05	0.0015119	18	6	217	205	78	86	chr14	52781023	52795324	2473	+	42.19	q22.1	protein_coding	PTGER2	prostaglandin E receptor 2 (subtype EP2), 53kDa [Source:HGNC Symbol;Acc:9594]
ENSG00000145569	17864.2	-0.234839	0.0602982	-3.89462	9.84e-05	0.0015119	18774	21444	17415	17672	14895	17703	chr5	14581884	14615116	4074	+	42.96	p15.2	protein_coding	FAM105A	family with sequence similarity 105, member A [Source:HGNC Symbol;Acc:25629]
ENSG00000166927	24830.5	-0.240952	0.0618662	-3.89473	9.83e-05	0.0015119	13181	16934	31696	30349	25533	31989	chr11	60145955	60163424	4348	+	40.7	q12.2	protein_coding	MS4A7	membrane-spanning 4-domains, subfamily A, member 7 [Source:HGNC Symbol;Acc:13378]
ENSG00000167468	19870.3	0.245562	0.063054	3.89447	9.84e-05	0.0015119	21806	24318	16486	15932	19451	22513	chr19	1103936	1106787	2033	+	69.6	p13.3	protein_coding	GPX4	glutathione peroxidase 4 [Source:HGNC Symbol;Acc:4556]
ENSG00000267062	2285.6	0.371776	0.0954479	3.89507	9.82e-05	0.0015119	2417	3200	1794	1650	2219	2653	chr19	12907637	12912663	296	+	54.47	p13.2	antisense	CTD-2659N19.10
ENSG00000163874	10015.5	-0.239736	0.0615715	-3.89362	9.88e-05	0.00151602	5277	6456	12644	12564	10734	12592	chr1	37940153	37949980	3117	+	59.32	p34.3	protein_coding	ZC3H12A	zinc finger CCCH-type containing 12A [Source:HGNC Symbol;Acc:26259]
ENSG00000163013	5412.86	0.306786	0.0788135	3.89256	9.92e-05	0.00152151	3898	5295	5016	5060	6119	7527	chr2	73481810	73511559	8104	-	52.56	p13.1	protein_coding	FBXO41	F-box protein 41 [Source:HGNC Symbol;Acc:29409]
ENSG00000106799	10243.8	-0.363805	0.0935227	-3.89001	0.000100238	0.00153633	9277	14218	10651	10233	7877	9907	chr9	101866320	101916474	6844	+	39.03	q22.33	protein_coding	TGFBR1	transforming growth factor, beta receptor 1 [Source:HGNC Symbol;Acc:11772]
ENSG00000100084	13813.6	0.228543	0.0588422	3.884	0.000102752	0.0015724	10397	12615	13268	13359	15523	18596	chr22	19318221	19435224	4431	-	46.18	q11.21	protein_coding	HIRA	histone cell cycle regulator [Source:HGNC Symbol;Acc:4916]
ENSG00000112787	5776.81	0.298161	0.0767652	3.88406	0.000102728	0.0015724	4637	6203	5145	5212	6215	7735	chr12	133066137	133161774	9309	+	62.75	q24.33	protein_coding	FBRSL1	fibrosin-like 1 [Source:HGNC Symbol;Acc:29308]
ENSG00000261114	182.709	-1.03749	0.267143	-3.88365	0.000102898	0.00157341	225	250	216	190	100	116	chr16	56974940	56975638	699	+	38.63	q13	sense_intronic	RP11-325K4.2
ENSG00000168785	1720.85	-0.376229	0.0969545	-3.88047	0.000104256	0.00159293	1453	1802	1954	1912	1483	1774	chr4	99391518	99579780	7430	-	41.93	q23	protein_coding	TSPAN5	tetraspanin 5 [Source:HGNC Symbol;Acc:17753]
ENSG00000137462	7885.87	-0.400126	0.103172	-3.87823	0.000105219	0.00160591	5264	8324	9393	9236	6635	8877	chr4	154622652	154626851	4200	+	39.33	q31.3	protein_coding	TLR2	toll-like receptor 2 [Source:HGNC Symbol;Acc:11848]
ENSG00000178607	2668.52	-0.34014	0.0877076	-3.87811	0.000105269	0.00160591	4231	5124	1814	1864	1419	1763	chr17	62116502	62208179	10864	-	45.1	q23.3	protein_coding	ERN1	endoplasmic reticulum to nucleus signaling 1 [Source:HGNC Symbol;Acc:3449]
ENSG00000165943	2210.9	-0.378182	0.0975812	-3.87557	0.000106377	0.00162154	2404	2722	2294	2168	1614	2156	chr14	93648541	93651273	2537	-	51.56	q32.12	protein_coding	MOAP1	modulator of apoptosis 1 [Source:HGNC Symbol;Acc:16658]
ENSG00000128524	11125.5	-0.27628	0.0712959	-3.87512	0.000106571	0.00162324	9392	10136	12504	12442	10532	11941	chr7	128502880	128505898	789	+	52.57	q32.1	protein_coding	ATP6V1F	ATPase, H+ transporting, lysosomal 14kDa, V1 subunit F [Source:HGNC Symbol;Acc:16832]
ENSG00000100554	4449.02	-0.299855	0.0774169	-3.87325	0.000107392	0.00163448	4663	5409	4624	4273	3517	4399	chr14	67761088	67826982	4251	-	38.54	q23.3	protein_coding	ATP6V1D	ATPase, H+ transporting, lysosomal 34kDa, V1 subunit D [Source:HGNC Symbol;Acc:13527]
ENSG00000090339	8956.25	-0.256309	0.0662444	-3.86914	0.000109218	0.00166099	4697	5567	11115	11650	9655	11160	chr19	10381511	10397291	3706	+	52.08	p13.2	protein_coding	ICAM1	intercellular adhesion molecule 1 [Source:HGNC Symbol;Acc:5344]
ENSG00000036054	3823.07	-0.320216	0.0827687	-3.8688	0.00010937	0.00166201	2979	3962	4341	4265	3334	4221	chr3	99979844	100044095	5168	+	36.46	q12.1	protein_coding	TBC1D23	TBC1 domain family, member 23 [Source:HGNC Symbol;Acc:25622]
ENSG00000071655	9582.22	0.322032	0.0832575	3.8679	0.000109776	0.00166688	6969	10114	8731	8689	10971	12818	chr19	1576639	1592882	5173	-	58.18	p13.3	protein_coding	MBD3	methyl-CpG binding domain protein 3 [Source:HGNC Symbol;Acc:6918]
ENSG00000126432	7586.39	0.271043	0.0700946	3.86682	0.000110263	0.00167298	11260	12806	4908	4616	5811	6738	chr11	64085560	64089283	893	+	57.55	q13.1	protein_coding	PRDX5	peroxiredoxin 5 [Source:HGNC Symbol;Acc:9355]
ENSG00000198756	999.368	-0.527111	0.136384	-3.86492	0.000111128	0.00168479	1477	1641	815	845	629	622	chr1	183898796	184006863	7339	-	40.45	q25.3	protein_coding	COLGALT2	collagen beta(1-O)galactosyltransferase 2 [Source:HGNC Symbol;Acc:16790]
ENSG00000119535	18734.2	-0.226539	0.058632	-3.86374	0.000111662	0.00168767	23970	29559	15358	15701	13229	15800	chr1	36931644	36948879	8426	-	53.16	p34.3	protein_coding	CSF3R	colony stimulating factor 3 receptor (granulocyte) [Source:HGNC Symbol;Acc:2439]
ENSG00000146776	2905.55	-0.394471	0.102084	-3.86417	0.000111467	0.00168767	2351	2298	3484	3501	2570	3255	chr7	105245514	105517050	8295	-	45.57	q22.3	protein_coding	ATXN7L1	ataxin 7-like 1 [Source:HGNC Symbol;Acc:22210]
ENSG00000177058	2079.25	-0.379114	0.0981181	-3.86386	0.000111611	0.00168767	2340	2769	1977	2072	1468	1951	chr5	54921673	55069022	8823	-	38.77	q11.2	protein_coding	SLC38A9	solute carrier family 38, member 9 [Source:HGNC Symbol;Acc:26907]
ENSG00000182578	39484.2	-0.211637	0.0547732	-3.86388	0.000111602	0.00168767	13441	16005	53403	53491	46606	54215	chr5	149432854	149492935	5151	-	48.1	q32	protein_coding	CSF1R	colony stimulating factor 1 receptor [Source:HGNC Symbol;Acc:2433]
ENSG00000253968	523.021	-0.702604	0.181874	-3.86314	0.00011194	0.00169057	1119	1237	238	253	150	180	chr5	172841038	172878168	539	+	44.96	q35.2	lincRNA	CTB-32H22.1
ENSG00000177600	58782.1	0.243346	0.0630133	3.86183	0.000112543	0.00169836	58854	71700	52007	46759	59548	67996	chr11	809647	812880	1955	+	57.05	p15.5	protein_coding	RPLP2	ribosomal protein, large, P2 [Source:HGNC Symbol;Acc:10377]
ENSG00000198203	156.942	-1.20532	0.312136	-3.86154	0.000112676	0.00169907	26	30	329	264	98	188	chr2	108905095	108926371	8399	+	44.42	q12.3	protein_coding	SULT1C2	sulfotransferase family, cytosolic, 1C, member 2 [Source:HGNC Symbol;Acc:11456]
ENSG00000118503	26342.2	0.224064	0.0580449	3.86019	0.000113301	0.0017065	18844	21562	26059	26254	30625	36157	chr6	138188351	138204449	5023	+	43.95	q23.3	protein_coding	TNFAIP3	tumor necrosis factor, alpha-induced protein 3 [Source:HGNC Symbol;Acc:11896]
ENSG00000134717	11826	-0.313029	0.0810963	-3.85997	0.000113399	0.0017065	13732	19597	10399	10105	7980	10112	chr1	52521797	52556388	6022	+	41.19	p32.3	protein_coding	BTF3L4	basic transcription factor 3-like 4 [Source:HGNC Symbol;Acc:30547]
ENSG00000166664	767.936	0.536394	0.138965	3.85991	0.00011343	0.0017065	879	1028	508	563	780	918	chr15	30653443	30686052	3363	-	44.32	q13.2	protein_coding	CHRFAM7A	CHRNA7 (cholinergic receptor, nicotinic, alpha 7, exons 5-10) and FAM7A (family with sequence similarity 7A, exons A-E) fusion [Source:HGNC Symbol;Acc:15781]
ENSG00000170759	28054.1	-0.221882	0.0574964	-3.85906	0.000113826	0.00171114	30115	34555	27207	26916	22884	27906	chr10	32297938	32345359	5877	-	37.58	p11.22	protein_coding	KIF5B	kinesin family member 5B [Source:HGNC Symbol;Acc:6324]
ENSG00000165879	810.661	-0.570331	0.147822	-3.85823	0.000114212	0.00171564	1033	1312	781	694	544	534	chr10	99079022	99081672	2651	+	62.28	q24.1	protein_coding	FRAT1	frequently rearranged in advanced T-cell lymphomas [Source:HGNC Symbol;Acc:3944]
ENSG00000166507	6034.03	-0.278346	0.0721629	-3.8572	0.000114695	0.00172157	8449	9862	4785	4812	4073	4557	chr10	75561669	75571589	4685	-	53.12	q22.2	protein_coding	NDST2	N-deacetylase/N-sulfotransferase (heparan glucosaminyl) 2 [Source:HGNC Symbol;Acc:7681]
ENSG00000248302	129.848	-1.24054	0.321699	-3.85623	0.000115151	0.00172709	154	146	173	152	64	87	chr4	48991	50018	1028	-	34.82	p16.3	pseudogene	Z95704.4
ENSG00000105202	9568.17	0.284684	0.0738336	3.85576	0.000115372	0.00172908	9122	9706	8306	8485	10311	12034	chr19	40325098	40337054	2173	-	48.35	q13.2	protein_coding	FBL	fibrillarin [Source:HGNC Symbol;Acc:3599]
ENSG00000144218	3561.04	-0.317899	0.0824665	-3.85488	0.000115785	0.00173313	5922	7008	2384	2252	1909	2148	chr2	100162323	100759201	12295	-	41.63	q11.2	protein_coding	AFF3	AF4/FMR2 family, member 3 [Source:HGNC Symbol;Acc:6473]
ENSG00000261373	1981.56	0.377656	0.0979701	3.85481	0.000115819	0.00173313	1581	1875	1700	1843	2219	2829	chr16	89778264	89784573	1753	+	56.56	q24.3	antisense	VPS9D1-AS1	VPS9D1 antisense RNA 1 [Source:HGNC Symbol;Acc:48915]
ENSG00000134352	4925.92	-0.364724	0.0946311	-3.85416	0.000116126	0.0017364	3051	4438	6128	5891	4391	5863	chr5	55230923	55290821	9292	-	37.41	q11.2	protein_coding	IL6ST	interleukin 6 signal transducer (gp130, oncostatin M receptor) [Source:HGNC Symbol;Acc:6021]
ENSG00000182217	2484.2	-0.357005	0.0927373	-3.84964	0.000118291	0.00176743	1795	2361	2823	3014	2308	2670	chr1	149825607	149832714	1869	-	46.89	q21.2	protein_coding	HIST2H4B	histone cluster 2, H4b [Source:HGNC Symbol;Acc:29607]
ENSG00000113296	1606.2	-0.488847	0.127107	-3.84593	0.000120096	0.00179302	2911	2800	1063	1173	793	950	chr5	79287134	79379110	4605	+	42.04	q14.1	protein_coding	THBS4	thrombospondin 4 [Source:HGNC Symbol;Acc:11788]
ENSG00000158825	98.5759	-1.3931	0.362343	-3.84471	0.000120696	0.00180061	82	110	149	132	46	72	chr1	20915441	20945401	963	+	48.54	p36.12	protein_coding	CDA	cytidine deaminase [Source:HGNC Symbol;Acc:1712]
ENSG00000183941	2483.2	-0.357049	0.0929173	-3.84266	0.000121709	0.00181435	1793	2361	2821	3014	2308	2668	chr1	149804221	149811339	1880	+	46.89	q21.2	protein_coding	HIST2H4A	histone cluster 2, H4a [Source:HGNC Symbol;Acc:4794]
ENSG00000142700	8435.44	0.36792	0.0957672	3.84182	0.000122125	0.00181917	7916	12058	6887	6203	8382	10090	chr1	50883222	50889172	3225	-	60.11	p32.3	protein_coding	DMRTA2	DMRT-like family A2 [Source:HGNC Symbol;Acc:13908]
ENSG00000269481	647.493	0.58974	0.153585	3.83983	0.000123117	0.00183255	424	567	515	601	822	1018	chr19	17525066	17533133	691	-	49.76	p13.11	antisense	CTD-2521M24.6
ENSG00000065029	5310.76	0.276022	0.0719349	3.8371	0.000124494	0.00185164	4906	6045	4706	4466	5414	6750	chr6	35226686	35263762	6789	+	48.23	p21.31	protein_coding	ZNF76	zinc finger protein 76 [Source:HGNC Symbol;Acc:13149]
ENSG00000096384	325007	0.238219	0.0621061	3.83568	0.000125217	0.00186098	208411	225485	337555	331814	396733	465919	chr6	44214824	44221620	2796	+	47.06	p21.1	protein_coding	HSP90AB1	heat shock protein 90kDa alpha (cytosolic), class B member 1 [Source:HGNC Symbol;Acc:5258]
ENSG00000019169	87.8928	-1.49425	0.389919	-3.83221	0.000126999	0.00188603	52	44	157	148	63	54	chr2	119699742	119752236	2079	+	44.33	q14.2	protein_coding	MARCO	macrophage receptor with collagenous structure [Source:HGNC Symbol;Acc:6895]
ENSG00000162290	6187.05	0.26552	0.0693121	3.83079	0.000127734	0.00189551	4925	5768	5680	5909	6947	8287	chr3	53317447	53381654	6154	-	41.19	p21.1	protein_coding	DCP1A	decapping mRNA 1A [Source:HGNC Symbol;Acc:18714]
ENSG00000125835	14566.2	0.251708	0.0657198	3.83003	0.000128129	0.00189994	11608	14896	13806	13107	16410	18538	chr20	2442280	2451499	1824	-	46.19	p13	protein_coding	SNRPB	small nuclear ribonucleoprotein polypeptides B and B1 [Source:HGNC Symbol;Acc:11153]
ENSG00000139970	862.125	0.490885	0.128206	3.82887	0.000128734	0.00190726	290	366	930	874	1301	1464	chr14	60062694	60337684	6209	-	39.2	q23.1	protein_coding	RTN1	reticulon 1 [Source:HGNC Symbol;Acc:10467]
ENSG00000145087	768.235	0.554915	0.144935	3.82871	0.000128818	0.00190726	745	971	622	518	854	973	chr3	120626919	121143608	11085	+	36.35	q13.33	protein_coding	STXBP5L	syntaxin binding protein 5-like [Source:HGNC Symbol;Acc:30757]
ENSG00000174939	3553.88	-0.297024	0.0776297	-3.82616	0.000130158	0.00192441	2790	3479	3989	4037	3230	3918	chr16	29911696	29931185	2312	+	50.19	p11.2	protein_coding	ASPHD1	aspartate beta-hydroxylase domain containing 1 [Source:HGNC Symbol;Acc:27380]
ENSG00000261270	271.366	-0.940286	0.245754	-3.82613	0.000130172	0.00192441	339	416	314	248	120	204	chr16	56974190	56975254	601	+	47.7	q13	sense_intronic	RP11-325K4.3
ENSG00000165795	1099.47	-0.552901	0.144582	-3.82415	0.000131226	0.00193852	1323	1223	1204	1118	843	878	chr14	21484922	21539031	7550	-	48	q11.2	protein_coding	NDRG2	NDRG family member 2 [Source:HGNC Symbol;Acc:14460]
ENSG00000254741	12176.9	0.263849	0.0690086	3.82343	0.000131609	0.00194272	12426	14975	10331	9809	12650	13674	chr8	144661806	144662840	431	+	60.48	q24.3	antisense	RP11-661A12.7
ENSG00000106628	13097.4	0.256856	0.0671829	3.82324	0.000131711	0.00194277	12757	13929	11400	11452	13702	16138	chr7	44154286	44163957	3667	-	55.19	p13	protein_coding	POLD2	polymerase (DNA directed), delta 2, accessory subunit [Source:HGNC Symbol;Acc:9176]
ENSG00000077254	10038.9	-0.251588	0.0658384	-3.8213	0.000132752	0.00195665	8676	10788	11147	10318	8890	10838	chr1	78161672	78225537	6918	-	38.35	p31.1	protein_coding	USP33	ubiquitin specific peptidase 33 [Source:HGNC Symbol;Acc:20059]
ENSG00000105677	5040.17	0.27386	0.071697	3.81969	0.00013362	0.00196796	4231	5134	4710	4433	5543	6536	chr19	36036497	36038428	1932	+	58.59	q13.12	protein_coding	TMEM147	transmembrane protein 147 [Source:HGNC Symbol;Acc:30414]
ENSG00000142039	5427	0.280682	0.0735489	3.81626	0.00013549	0.00199401	5232	6003	4549	4769	5718	6647	chr19	41816094	41830788	3821	+	53.51	q13.2	protein_coding	CCDC97	coiled-coil domain containing 97 [Source:HGNC Symbol;Acc:28289]
ENSG00000026652	1834.8	-0.371196	0.097285	-3.81556	0.000135877	0.00199819	1954	2372	1869	1795	1365	1740	chr6	161551011	161695093	9419	-	45.36	q26	protein_coding	AGPAT4	1-acylglycerol-3-phosphate O-acyltransferase 4 [Source:HGNC Symbol;Acc:20885]
ENSG00000152518	53964.9	-0.233033	0.0610872	-3.81476	0.000136317	0.00200317	26745	35220	69430	66860	57816	68963	chr2	43449541	43453748	3696	-	55.96	p21	protein_coding	ZFP36L2	ZFP36 ring finger protein-like 2 [Source:HGNC Symbol;Acc:1108]
ENSG00000233927	32376.1	0.272596	0.0714793	3.81363	0.000136939	0.0020108	27475	37727	29142	27638	35163	39633	chr19	8386042	8388224	2119	+	57.12	p13.2	protein_coding	RPS28	ribosomal protein S28 [Source:HGNC Symbol;Acc:10418]
ENSG00000171004	1592.83	0.536944	0.140816	3.81309	0.000137239	0.0020137	916	1509	1402	1419	1845	2667	chrX	131760044	132095423	5082	-	41.21	q26.2	protein_coding	HS6ST2	heparan sulfate 6-O-sulfotransferase 2 [Source:HGNC Symbol;Acc:19133]
ENSG00000157827	1512.66	0.405237	0.106318	3.81155	0.000138096	0.00202475	489	638	1617	1669	2079	2696	chr2	153191751	153506348	6519	+	40.57	q23.3	protein_coding	FMNL2	formin-like 2 [Source:HGNC Symbol;Acc:18267]
ENSG00000163328	294.284	-0.815062	0.213865	-3.8111	0.000138348	0.00202542	169	256	413	414	228	287	chr2	175296966	175351822	7102	-	39.26	q31.1	protein_coding	GPR155	G protein-coupled receptor 155 [Source:HGNC Symbol;Acc:22951]
ENSG00000184545	438.854	-0.681952	0.178932	-3.81123	0.000138274	0.00202542	454	546	458	518	319	344	chr11	1575274	1593150	4616	-	64.11	p15.5	protein_coding	DUSP8	dual specificity phosphatase 8 [Source:HGNC Symbol;Acc:3074]
ENSG00000147036	1094.47	0.452987	0.118906	3.80961	0.000139184	0.00203614	626	786	1078	1020	1362	1790	chrX	37430822	37543716	10298	+	38.9	p21.1	protein_coding	LANCL3	LanC lantibiotic synthetase component C-like 3 (bacterial) [Source:HGNC Symbol;Acc:24767]
ENSG00000148488	85.5799	1.43585	0.376928	3.80936	0.000139329	0.00203674	30	40	53	62	157	183	chr10	17360382	17496329	2627	-	40.81	p12.33	protein_coding	ST8SIA6	ST8 alpha-N-acetyl-neuraminide alpha-2,8-sialyltransferase 6 [Source:HGNC Symbol;Acc:23317]
ENSG00000103249	14177.6	-0.295141	0.0775016	-3.8082	0.000139983	0.00204478	10625	14983	15603	16160	12679	15673	chr16	1494935	1525581	8119	-	60.03	p13.3	protein_coding	CLCN7	chloride channel, voltage-sensitive 7 [Source:HGNC Symbol;Acc:2025]
ENSG00000206418	1823.39	-0.389357	0.10227	-3.80715	0.000140577	0.00205193	1749	1909	2000	1991	1453	1890	chr18	8609443	8639379	2467	+	42.23	p11.22	protein_coding	RAB12	RAB12, member RAS oncogene family [Source:HGNC Symbol;Acc:31332]
ENSG00000118939	2613.6	0.338331	0.0888865	3.80633	0.000141044	0.0020572	2481	3002	2208	2159	2621	3439	chr13	76123619	76180085	1819	+	35.78	q22.2	protein_coding	UCHL3	ubiquitin carboxyl-terminal esterase L3 (ubiquitin thiolesterase) [Source:HGNC Symbol;Acc:12515]
ENSG00000102034	11288.5	0.282313	0.0741823	3.80567	0.000141422	0.00205966	8822	9352	10500	11038	13045	15603	chrX	129198849	129244691	4316	-	51.76	q26.1	protein_coding	ELF4	E74-like factor 4 (ets domain transcription factor) [Source:HGNC Symbol;Acc:3319]
ENSG00000164597	7171.12	-0.257911	0.0677673	-3.80584	0.000141324	0.00205966	7573	9276	6914	6944	5615	7087	chr7	106842000	107204959	8467	-	37.1	q22.3	protein_coding	COG5	component of oligomeric golgi complex 5 [Source:HGNC Symbol;Acc:14857]
ENSG00000273088	14550.3	0.247639	0.0650825	3.805	0.000141806	0.00206371	11399	13629	14020	13485	16953	18621	chr1	155141885	155159748	753	-	56.2	q22	protein_coding	RP11-201K10.3
ENSG00000168461	18174	0.220903	0.0580637	3.8045	0.000142092	0.00206634	10400	12724	19562	18666	22141	26581	chr18	9708162	9862548	5586	+	43.63	p11.22	protein_coding	RAB31	RAB31, member RAS oncogene family [Source:HGNC Symbol;Acc:9771]
ENSG00000143499	1422.8	0.407314	0.107112	3.80269	0.000143135	0.00207997	1286	1570	1139	1226	1577	1851	chr1	214454445	214510474	4884	+	43.58	q32.3	protein_coding	SMYD2	SET and MYND domain containing 2 [Source:HGNC Symbol;Acc:20982]
ENSG00000244560	520.558	0.634673	0.166975	3.801	0.000144116	0.00209267	723	927	291	278	421	548	chr7	148982372	148994403	4271	+	55.62	q36.1	pseudogene	RP4-800G7.2
ENSG00000162676	17685.9	-0.218331	0.0574468	-3.80057	0.000144361	0.00209318	26055	31568	12877	12787	10989	13133	chr1	92940319	92952433	3301	-	55.35	p22.1	protein_coding	GFI1	growth factor independent 1 transcription repressor [Source:HGNC Symbol;Acc:4237]
ENSG00000198049	155.64	1.31104	0.344959	3.80057	0.000144364	0.00209318	89	50	93	125	253	342	chr1	206223976	206231639	2237	+	51.59	q32.1	protein_coding	AVPR1B	arginine vasopressin receptor 1B [Source:HGNC Symbol;Acc:896]
ENSG00000178605	2720.18	0.326905	0.0860231	3.8002	0.000144577	0.00209471	2198	2752	2505	2376	3127	3553	chrX	220025	230886	2363	-	55.49	p22.33	protein_coding	GTPBP6	GTP binding protein 6 (putative) [Source:HGNC Symbol;Acc:30189]
ENSG00000228695	14797.6	-0.227663	0.0599171	-3.79964	0.000144909	0.00209642	8202	10267	18479	18063	15721	18369	chr16	55794460	55828070	3414	+	47.98	q12.2	pseudogene	CES1P1	carboxylesterase 1 pseudogene 1 [Source:HGNC Symbol;Acc:18546]
ENSG00000230435	451.168	0.702093	0.184775	3.79972	0.00014486	0.00209642	337	507	326	363	536	694	chr7	11446582	11453705	563	+	36.99	p21.3	antisense	AC004160.4
ENSG00000130830	4378.08	-0.315002	0.0829129	-3.79919	0.000145169	0.00209863	4520	4816	4483	4589	3683	4283	chrX	154006959	154049282	5396	-	41.68	q28	protein_coding	MPP1	membrane protein, palmitoylated 1, 55kDa [Source:HGNC Symbol;Acc:7219]
ENSG00000064601	19637.7	-0.245176	0.064613	-3.79453	0.000147924	0.00213689	14073	15486	23000	23117	19731	22751	chr20	44518783	44527459	5856	+	56.04	q13.12	protein_coding	CTSA	cathepsin A [Source:HGNC Symbol;Acc:9251]
ENSG00000160223	3955.93	0.290546	0.0765968	3.79318	0.000148729	0.00214693	2039	2458	4098	4230	4957	6204	chr21	45642874	45660849	8110	-	57.74	q22.3	protein_coding	ICOSLG	inducible T-cell co-stimulator ligand [Source:HGNC Symbol;Acc:17087]
ENSG00000010803	18979.8	0.234824	0.0619109	3.79294	0.000148876	0.00214747	22152	25383	14607	15006	16994	21185	chr1	41492872	41707826	4447	-	39.5	p34.2	protein_coding	SCMH1	sex comb on midleg homolog 1 (Drosophila) [Source:HGNC Symbol;Acc:19003]
ENSG00000100403	16238.9	0.228255	0.0601864	3.79246	0.000149164	0.00215004	13242	16463	14982	15195	17900	20702	chr22	41697526	41756151	10525	+	54.29	q13.2	protein_coding	ZC3H7B	zinc finger CCCH-type containing 7B [Source:HGNC Symbol;Acc:30869]
ENSG00000237943	634.947	0.611651	0.16129	3.79224	0.000149296	0.00215036	730	882	435	411	716	685	chr10	6622381	6658414	3489	+	40.54	p14	lincRNA	PRKCQ-AS1	PRKCQ antisense RNA 1 [Source:HGNC Symbol;Acc:44689]
ENSG00000165233	2284.82	-0.375582	0.0990585	-3.79152	0.00014973	0.00215503	1930	2670	2541	2456	1978	2223	chr9	95858500	95875565	3081	+	49.96	q22.31	protein_coding	C9orf89	chromosome 9 open reading frame 89 [Source:HGNC Symbol;Acc:28148]
ENSG00000248487	1983.45	0.364861	0.0962356	3.79133	0.000149845	0.0021551	2293	2885	1421	1446	1894	2134	chr3	52005442	52015212	2309	+	54.77	p21.2	protein_coding	ABHD14A	abhydrolase domain containing 14A [Source:HGNC Symbol;Acc:24538]
ENSG00000084652	16781.3	0.226823	0.0598421	3.79035	0.000150435	0.002162	14696	16975	15281	15457	17711	21665	chr1	32645287	32663886	5103	+	50.3	p35.1	protein_coding	TXLNA	taxilin alpha [Source:HGNC Symbol;Acc:30685]
ENSG00000138028	1619.34	0.397548	0.104918	3.78915	0.000151166	0.00217092	2144	2631	1017	1071	1418	1582	chr2	27321757	27341995	4181	-	50.25	p23.3	protein_coding	CGREF1	cell growth regulator with EF-hand domain 1 [Source:HGNC Symbol;Acc:16962]
ENSG00000007968	2955.05	-0.306016	0.0808094	-3.78689	0.000152547	0.00218756	1578	1886	3777	3814	3022	3699	chr1	23832922	23857712	5457	-	51.66	p36.12	protein_coding	E2F2	E2F transcription factor 2 [Source:HGNC Symbol;Acc:3114]
ENSG00000184060	4138.31	-0.340114	0.0898116	-3.78697	0.000152496	0.00218756	1516	1508	5967	5718	4602	5490	chr17	29233362	29286340	3750	+	48.03	q11.2	protein_coding	ADAP2	ArfGAP with dual PH domains 2 [Source:HGNC Symbol;Acc:16487]
ENSG00000109436	1331.32	0.413109	0.109181	3.78372	0.000154504	0.00221399	747	885	1321	1304	1662	2174	chr4	141541919	141677274	5603	-	41.09	q31.21	protein_coding	TBC1D9	TBC1 domain family, member 9 (with GRAM domain) [Source:HGNC Symbol;Acc:21710]
ENSG00000224877	2540.85	0.351976	0.0930294	3.78349	0.000154645	0.00221439	1766	2362	2396	2327	3114	3457	chr17	79213039	79215081	1376	+	58.49	q25.3	protein_coding	C17orf89	chromosome 17 open reading frame 89 [Source:HGNC Symbol;Acc:33551]
ENSG00000128607	5045.12	-0.285493	0.0754728	-3.78273	0.000155115	0.00221825	4876	6399	5070	5079	4140	4967	chr7	129710350	129775560	6622	+	40.14	q32.2	protein_coding	KLHDC10	kelch domain containing 10 [Source:HGNC Symbol;Acc:22194]
ENSG00000138642	10602.4	0.244275	0.064577	3.78269	0.000155141	0.00221825	3435	3853	12580	12166	14501	17567	chr4	89299891	89364263	5793	+	39.67	q22.1	protein_coding	HERC6	HECT and RLD domain containing E3 ubiquitin protein ligase family member 6 [Source:HGNC Symbol;Acc:26072]
ENSG00000232295	2921.59	-0.329726	0.0872189	-3.78045	0.000156547	0.00223673	3991	4453	2424	2508	1977	2311	chr6	71931160	72037931	4230	-	38.46	q13	antisense	RP11-154D6.1
ENSG00000184702	1994.65	0.380682	0.100713	3.77987	0.000156911	0.0022403	3382	4258	904	976	1220	1457	chr22	19701987	19712295	5914	+	66.81	q11.21	protein_coding	2023-09-05	septin 5 [Source:HGNC Symbol;Acc:9164]
ENSG00000169071	98.1837	-1.50901	0.399347	-3.77869	0.000157658	0.00224932	75	44	156	176	62	65	chr9	94325373	94712444	5818	-	44.96	q22.31	protein_coding	ROR2	receptor tyrosine kinase-like orphan receptor 2 [Source:HGNC Symbol;Acc:10257]
ENSG00000177098	79.5423	-1.62783	0.430839	-3.77827	0.000157921	0.00225144	10	22	133	190	42	74	chr11	118004092	118023603	5649	-	52.64	q23.3	protein_coding	SCN4B	sodium channel, voltage-gated, type IV, beta subunit [Source:HGNC Symbol;Acc:10592]
ENSG00000116514	2829.16	0.320235	0.0847649	3.77792	0.000158145	0.002253	1320	1661	2972	3016	3833	4323	chr1	33402046	33430286	2610	-	44.34	p35.1	protein_coding	RNF19B	ring finger protein 19B [Source:HGNC Symbol;Acc:26886]
ENSG00000184730	13623.4	-0.255598	0.0677003	-3.77544	0.000159727	0.00227388	10150	11159	16201	15492	13527	15441	chr16	28505970	28510291	3792	+	62.59	p11.2	protein_coding	APOBR	apolipoprotein B receptor [Source:HGNC Symbol;Acc:24087]
ENSG00000186185	6978.36	0.253564	0.0671965	3.77346	0.000160998	0.00228942	4819	5987	7017	6665	8186	9636	chr17	43002077	43025082	4658	-	49.26	q21.31	protein_coding	KIF18B	kinesin family member 18B [Source:HGNC Symbol;Acc:27102]
ENSG00000204536	1395.15	0.401964	0.106526	3.77338	0.000161052	0.00228942	1159	1375	1179	1251	1603	1908	chr6	31110216	31126015	5086	-	51.86	p21.33	protein_coding	CCHCR1	coiled-coil alpha-helical rod protein 1 [Source:HGNC Symbol;Acc:13930]
ENSG00000224076	112.006	1.43982	0.381622	3.77288	0.000161372	0.0022923	70	89	44	89	198	194	chr2	162279170	162280088	619	-	54.84	q24.2	antisense	AC009487.4
ENSG00000008952	10878.1	-0.293006	0.0776835	-3.7718	0.000162074	0.00230061	10894	11373	11625	11239	8965	11502	chr3	169684423	169716161	7928	+	36.6	q26.2	protein_coding	SEC62	SEC62 homolog (S. cerevisiae) [Source:HGNC Symbol;Acc:11846]
ENSG00000130175	28314.7	0.210042	0.0557154	3.76992	0.000163303	0.0023147	29188	34197	23944	23945	27679	32879	chr19	11546109	11561783	5166	+	56.85	p13.2	protein_coding	PRKCSH	protein kinase C substrate 80K-H [Source:HGNC Symbol;Acc:9411]
ENSG00000225614	9845.29	0.236056	0.0626144	3.77	0.00016325	0.0023147	7103	8550	9863	9383	11366	13403	chr16	88493879	88507165	13287	+	66.15	q24.2	protein_coding	ZNF469	zinc finger protein 469 [Source:HGNC Symbol;Acc:23216]
ENSG00000160111	464.47	-0.650672	0.172698	-3.7677	0.000164759	0.00233365	369	476	536	612	364	436	chr19	17003758	17137625	10199	-	50.2	p13.11	protein_coding	CPAMD8	C3 and PZP-like, alpha-2-macroglobulin domain containing 8 [Source:HGNC Symbol;Acc:23228]
ENSG00000136877	5464.2	0.27681	0.0734727	3.76752	0.000164879	0.00233366	3997	5117	5165	5182	6412	7265	chr9	130556876	130576606	4040	+	53.5	q34.11	protein_coding	FPGS	folylpolyglutamate synthase [Source:HGNC Symbol;Acc:3824]
ENSG00000196141	13833	0.263443	0.070021	3.76234	0.000168329	0.00238078	6987	7529	15207	14700	18357	20803	chr2	201170604	201346986	10437	+	40.19	q33.1	protein_coding	SPATS2L	spermatogenesis associated, serine-rich 2-like [Source:HGNC Symbol;Acc:24574]
ENSG00000168918	40688.6	0.206974	0.0550209	3.76173	0.000168741	0.00238488	37722	43941	36574	36406	42273	49781	chr2	233924677	234116549	6998	+	48.83	q37.1	protein_coding	INPP5D	inositol polyphosphate-5-phosphatase, 145kDa [Source:HGNC Symbol;Acc:6079]
ENSG00000100385	245.259	0.850502	0.22617	3.76045	0.000169606	0.00239539	206	252	184	166	308	383	chr22	37521878	37571094	4700	-	54.2	q12.3	protein_coding	IL2RB	interleukin 2 receptor, beta [Source:HGNC Symbol;Acc:6009]
ENSG00000154451	3165.66	-0.374726	0.0996749	-3.75948	0.000170264	0.00240294	949	902	4746	4531	3617	4196	chr1	89724633	89738544	8200	-	38.32	p22.2	protein_coding	GBP5	guanylate binding protein 5 [Source:HGNC Symbol;Acc:19895]
ENSG00000181467	4094.21	0.303818	0.0809389	3.75367	0.000174266	0.0024567	3358	3660	3805	3768	4766	5436	chr3	152880029	152886265	6237	+	42.02	q25.2	protein_coding	RAP2B	RAP2B, member of RAS oncogene family [Source:HGNC Symbol;Acc:9862]
ENSG00000182197	716.369	-0.515424	0.137315	-3.75358	0.000174324	0.0024567	338	392	1009	1009	726	814	chr8	118806729	119124092	8325	-	41.16	q24.11	protein_coding	EXT1	exostosin glycosyltransferase 1 [Source:HGNC Symbol;Acc:3512]
ENSG00000169855	15592.6	0.237446	0.0632717	3.7528	0.000174869	0.00246261	10552	11770	15856	15632	18228	22413	chr3	78646390	79816965	10862	-	35.1	p12.2	protein_coding	ROBO1	roundabout, axon guidance receptor, homolog 1 (Drosophila) [Source:HGNC Symbol;Acc:10249]
ENSG00000228278	451.986	-0.801357	0.213746	-3.74911	0.000177466	0.00249739	1029	1306	134	132	75	92	chr9	117092149	117095532	1175	+	55.2	q32	protein_coding	ORM2	orosomucoid 2 [Source:HGNC Symbol;Acc:8499]
ENSG00000232533	537.865	-0.628131	0.167553	-3.74884	0.000177653	0.00249823	369	394	790	651	452	569	chr7	143076785	143077588	648	-	51.99	q34	antisense	AC093673.5
ENSG00000139800	1121.28	0.457899	0.122267	3.74509	0.00018033	0.00253224	1241	1297	864	843	1172	1391	chr13	100615218	100624163	4639	-	51.78	q32.3	protein_coding	ZIC5	Zic family member 5 [Source:HGNC Symbol;Acc:20322]
ENSG00000183166	3764.2	-0.292056	0.0779801	-3.74526	0.000180205	0.00253224	5515	6483	2831	2888	2315	2795	chr7	71244476	71912136	10029	-	43.35	q11.22	protein_coding	CALN1	calneuron 1 [Source:HGNC Symbol;Acc:13248]
ENSG00000261459	1531.53	0.383864	0.102509	3.74469	0.00018062	0.0025345	1684	1941	1177	1166	1523	1820	chr16	30537244	30546173	1515	-	58.01	p11.2	protein_coding	ZNF747	KRAB domain-containing protein ZNF747; Uncharacterized protein; cDNA FLJ54920, moderately similar to Homo sapiens zinc finger protein 689 (ZNF689), mRNA [Source:UniProtKB/TrEMBL;Acc:B7Z5R0]
ENSG00000083444	27865.3	-0.210953	0.0563782	-3.74174	0.00018275	0.00256004	17996	21130	32982	33223	28838	33645	chr1	11994262	12035595	5320	+	53.54	p36.22	protein_coding	PLOD1	procollagen-lysine, 2-oxoglutarate 5-dioxygenase 1 [Source:HGNC Symbol;Acc:9081]
ENSG00000175334	10427	0.299188	0.079962	3.74163	0.000182832	0.00256004	8754	8895	9745	9647	12097	13954	chr11	65769550	65771620	1645	+	58.14	q13.1	protein_coding	BANF1	barrier to autointegration factor 1 [Source:HGNC Symbol;Acc:17397]
ENSG00000258227	103.026	-1.41362	0.37778	-3.74191	0.000182625	0.00256004	28	51	183	194	88	64	chr7	141627157	141646807	4129	-	40.03	q34	protein_coding	CLEC5A	C-type lectin domain family 5, member A [Source:HGNC Symbol;Acc:2054]
ENSG00000100418	8294.04	-0.263865	0.0705685	-3.73914	0.000184654	0.00258371	8754	9722	8286	8245	6664	8427	chr22	41994032	42017100	4972	-	46.95	q13.2	protein_coding	DESI1	desumoylating isopeptidase 1 [Source:HGNC Symbol;Acc:24577]
ENSG00000253549	262.309	-0.907793	0.242826	-3.73845	0.000185155	0.00258887	387	555	193	220	101	141	chr8	86354080	86377144	1257	-	40.23	q21.2	antisense	RP11-317J10.2
ENSG00000229444	363.174	-0.724908	0.194126	-3.73421	0.000188303	0.00263101	523	649	317	301	185	224	chr1	44175063	44193014	469	-	43.81	p34.1	antisense	RP11-184I16.4
ENSG00000255112	4009.18	-0.317643	0.085089	-3.73307	0.000189161	0.00264111	3901	5344	4094	3915	3219	3804	chr18	11851395	11854448	3054	+	41.52	p11.21	protein_coding	CHMP1B	charged multivesicular body protein 1B [Source:HGNC Symbol;Acc:24287]
ENSG00000144354	7968.29	0.272148	0.0729142	3.73244	0.000189632	0.00264398	4544	5977	8258	8036	9440	12143	chr2	174219548	174233725	3934	+	43.24	q31.1	protein_coding	CDCA7	cell division cycle associated 7 [Source:HGNC Symbol;Acc:14628]
ENSG00000196456	1504.33	0.400065	0.107186	3.73244	0.000189636	0.00264398	1226	1543	1286	1324	1798	1954	chr7	150065879	150109558	6876	+	54.51	q36.1	protein_coding	ZNF775	zinc finger protein 775 [Source:HGNC Symbol;Acc:28501]
ENSG00000132510	4123.49	-0.306442	0.0821105	-3.73207	0.000189916	0.002646	7268	8095	2623	2502	2113	2410	chr17	7743222	7758114	7258	+	60.63	p13.1	protein_coding	KDM6B	lysine (K)-specific demethylase 6B [Source:HGNC Symbol;Acc:29012]
ENSG00000235568	7448.07	-0.242828	0.0650719	-3.73168	0.000190203	0.00264812	7087	8759	7659	7506	6380	7634	chr22	42776416	42828401	5817	-	54.9	q13.2	protein_coding	NFAM1	NFAT activating protein with ITAM motif 1 [Source:HGNC Symbol;Acc:29872]
ENSG00000182827	6989.41	-0.252864	0.0677707	-3.73116	0.000190598	0.00265174	6884	7978	7201	7058	5833	7275	chr1	226332380	226374431	3578	-	41.45	q42.12	protein_coding	ACBD3	acyl-CoA binding domain containing 3 [Source:HGNC Symbol;Acc:15453]
ENSG00000079156	761.225	-0.58773	0.157538	-3.73071	0.000190942	0.00265464	1524	1671	428	397	246	358	chr2	179059208	179264160	8028	+	39.35	q31.2	protein_coding	OSBPL6	oxysterol binding protein-like 6 [Source:HGNC Symbol;Acc:16388]
ENSG00000138795	344.608	0.812573	0.217829	3.73033	0.000191226	0.00265669	358	391	268	195	442	440	chr4	108968701	109090112	5361	-	40.02	q25	protein_coding	LEF1	lymphoid enhancer-binding factor 1 [Source:HGNC Symbol;Acc:6551]
ENSG00000088448	5494.38	-0.300181	0.0805147	-3.72827	0.000192796	0.00267662	4622	6325	5968	5832	4658	5842	chr13	111530887	111567416	4557	-	40	q34	protein_coding	ANKRD10	ankyrin repeat domain 10 [Source:HGNC Symbol;Acc:20265]
ENSG00000138185	6353.27	-0.29364	0.0787679	-3.72791	0.000193075	0.00267859	5817	6124	6937	6971	5571	6852	chr10	97471536	97637023	14587	+	40.86	q24.1	protein_coding	ENTPD1	ectonucleoside triphosphate diphosphohydrolase 1 [Source:HGNC Symbol;Acc:3363]
ENSG00000163217	51.4661	2.33131	0.625484	3.72721	0.000193611	0.00268413	0	6	10	38	115	151	chr2	69092613	69098649	1584	-	40.42	p13.3	protein_coding	BMP10	bone morphogenetic protein 10 [Source:HGNC Symbol;Acc:20869]
ENSG00000077585	1524.1	-0.398687	0.107016	-3.7255	0.000194927	0.00270046	1232	1335	1869	1738	1347	1647	chr1	236305832	236385165	2279	+	43.62	q42.3	protein_coding	GPR137B	G protein-coupled receptor 137B [Source:HGNC Symbol;Acc:11862]
ENSG00000171777	1246.16	-0.423653	0.113729	-3.7251	0.00019524	0.00270289	1623	1868	1100	1126	851	960	chr19	38899695	38916945	3848	-	53.52	q13.2	protein_coding	RASGRP4	RAS guanyl releasing protein 4 [Source:HGNC Symbol;Acc:18958]
ENSG00000100417	2287.12	-0.369952	0.0993404	-3.72408	0.000196027	0.00271187	2512	3406	2072	2230	1676	1962	chr22	41972898	41985894	5082	-	54.84	q13.2	protein_coding	PMM1	phosphomannomutase 1 [Source:HGNC Symbol;Acc:9114]
ENSG00000166851	14669.7	0.237755	0.0638508	3.7236	0.000196401	0.00271512	14730	16583	12389	12795	14794	17682	chr16	23688977	23701688	4760	+	50.69	p12.2	protein_coding	PLK1	polo-like kinase 1 [Source:HGNC Symbol;Acc:9077]
ENSG00000163884	311.602	-0.792291	0.212862	-3.72208	0.000197589	0.00272963	374	430	303	354	176	241	chr3	126061478	126076285	2848	-	57.83	q21.3	protein_coding	KLF15	Kruppel-like factor 15 [Source:HGNC Symbol;Acc:14536]
ENSG00000100101	6779.19	0.253036	0.0679885	3.72174	0.000197855	0.00273114	6685	7999	5898	5602	6951	8010	chr22	38077680	38170137	10909	+	54.24	q13.1	protein_coding	NOL12	nucleolar protein 12 [Source:HGNC Symbol;Acc:28585]
ENSG00000242259	13466.9	0.219118	0.0588776	3.72158	0.000197977	0.00273114	10733	12935	12775	12740	14885	17575	chr22	19338891	19435755	6943	-	47.03	q11.21	protein_coding	C22orf39	chromosome 22 open reading frame 39 [Source:HGNC Symbol;Acc:27012]
ENSG00000101311	682.311	0.53921	0.144973	3.71938	0.000199713	0.00275314	648	739	558	510	742	960	chr20	6055492	6104191	5359	-	42.72	p12.3	protein_coding	FERMT1	fermitin family member 1 [Source:HGNC Symbol;Acc:15889]
ENSG00000156171	9494.05	-0.253613	0.0682053	-3.71837	0.000200513	0.00276223	12173	15927	7805	7618	6468	7673	chr1	111659955	111682838	3138	-	37.94	p13.3	protein_coding	DRAM2	DNA-damage regulated autophagy modulator 2 [Source:HGNC Symbol;Acc:28769]
ENSG00000136997	17203.9	0.227253	0.0611395	3.71696	0.000201634	0.00277572	19988	22715	13609	13470	16011	18609	chr8	128747680	128753674	2995	+	53.81	q24.21	protein_coding	MYC	v-myc avian myelocytomatosis viral oncogene homolog [Source:HGNC Symbol;Acc:7553]
ENSG00000141971	4375.56	0.322073	0.0866607	3.71648	0.000202018	0.00277905	3472	4848	3801	3933	4750	5836	chr19	17516531	17544533	4046	+	50.72	p13.11	protein_coding	MVB12A	multivesicular body subunit 12A [Source:HGNC Symbol;Acc:25153]
ENSG00000169083	9410.18	0.239245	0.0643805	3.71611	0.00020231	0.00278113	10185	11854	7738	7586	8823	10990	chrX	66764465	66950461	12094	+	39.59	q12	protein_coding	AR	androgen receptor [Source:HGNC Symbol;Acc:644]
ENSG00000108312	15882	0.239916	0.0645882	3.71454	0.000203573	0.00279653	13963	15479	14835	14321	17394	20206	chr17	42282401	42298994	6993	-	59.52	q21.31	protein_coding	UBTF	upstream binding transcription factor, RNA polymerase I [Source:HGNC Symbol;Acc:12511]
ENSG00000076513	5845.23	0.254167	0.0684582	3.71274	0.000205027	0.00281453	5885	6906	4937	4913	5890	6949	chr12	110436991	110477568	7350	+	44	q24.11	protein_coding	ANKRD13A	ankyrin repeat domain 13A [Source:HGNC Symbol;Acc:21268]
ENSG00000151948	391.566	-0.701659	0.189092	-3.71067	0.000206713	0.00283569	119	107	649	611	392	454	chr12	129337972	129469509	3474	+	45.85	q24.33	protein_coding	GLT1D1	glycosyltransferase 1 domain containing 1 [Source:HGNC Symbol;Acc:26483]
ENSG00000177595	2448.31	0.330122	0.0889833	3.70993	0.000207316	0.00284197	1682	2059	2263	2417	2963	3466	chr11	799179	809753	5869	-	62.59	p15.5	protein_coding	PIDD	p53-induced death domain protein [Source:HGNC Symbol;Acc:16491]
ENSG00000164880	12772.8	0.27856	0.0751287	3.70777	0.000209091	0.0028643	9196	12848	11962	11936	14609	17057	chr7	1509913	1545489	9588	-	63.27	p22.3	protein_coding	INTS1	integrator complex subunit 1 [Source:HGNC Symbol;Acc:24555]
ENSG00000050344	5627.22	0.261244	0.0704664	3.70736	0.00020943	0.00286694	4293	5096	5285	5418	6517	7488	chr7	26191860	26226745	4249	+	44.64	p15.2	protein_coding	NFE2L3	nuclear factor, erythroid 2-like 3 [Source:HGNC Symbol;Acc:7783]
ENSG00000162714	5492.94	0.267591	0.0722257	3.70493	0.000211448	0.00289053	5912	6966	4305	4540	5294	6353	chr1	247460714	247495148	10531	-	48.34	q44	protein_coding	ZNF496	zinc finger protein 496 [Source:HGNC Symbol;Acc:23713]
ENSG00000164086	9585.84	0.254012	0.0685586	3.70504	0.000211357	0.00289053	12461	13758	6902	6983	8260	9845	chr3	52082935	52090566	5648	-	59.41	p21.2	protein_coding	DUSP7	dual specificity phosphatase 7 [Source:HGNC Symbol;Acc:3073]
ENSG00000174547	5207.65	0.27003	0.0728979	3.70423	0.000212037	0.00289655	4537	5095	4795	4669	5658	6825	chr11	66202546	66234209	2539	-	48.04	q13.2	protein_coding	MRPL11	mitochondrial ribosomal protein L11 [Source:HGNC Symbol;Acc:14042]
ENSG00000165659	5037.21	0.291613	0.0787524	3.70291	0.000213139	0.00290959	5537	7341	3891	3728	4752	5425	chr13	72012098	72441330	5395	-	33.94	q21.33	protein_coding	DACH1	dachshund homolog 1 (Drosophila) [Source:HGNC Symbol;Acc:2663]
ENSG00000110921	1314.58	0.399001	0.107759	3.70271	0.000213312	0.00290991	1005	1178	1218	1157	1583	1837	chr12	110011060	110035067	5618	+	52.27	q24.11	protein_coding	MVK	mevalonate kinase [Source:HGNC Symbol;Acc:7530]
ENSG00000143390	29440.8	0.205847	0.0556173	3.70114	0.000214637	0.00292596	27427	32169	26724	25896	30212	36150	chr1	151313116	151319833	4586	-	49.78	q21.3	protein_coding	RFX5	regulatory factor X, 5 (influences HLA class II expression) [Source:HGNC Symbol;Acc:9986]
ENSG00000180318	1068.91	0.460725	0.124532	3.69966	0.000215885	0.00294093	1020	1072	889	866	1243	1391	chr12	85673885	85695562	1445	+	31.86	q21.31	protein_coding	ALX1	ALX homeobox 1 [Source:HGNC Symbol;Acc:1494]
ENSG00000082014	1545.79	-0.409596	0.110744	-3.6986	0.000216796	0.00295128	2161	2672	1290	1200	992	1048	chr7	150935850	150974982	5198	-	56.14	q36.1	protein_coding	SMARCD3	SWI/SNF related, matrix associated, actin dependent regulator of chromatin, subfamily d, member 3 [Source:HGNC Symbol;Acc:11108]
ENSG00000165861	2394.73	-0.322174	0.0871657	-3.69612	0.000218922	0.00297817	2528	3071	2365	2369	1908	2229	chr14	73436159	73493920	5306	-	45.76	q24.2	protein_coding	ZFYVE1	zinc finger, FYVE domain containing 1 [Source:HGNC Symbol;Acc:13180]
ENSG00000022267	1410.51	0.396278	0.107251	3.69485	0.000220016	0.00298952	1989	2436	856	857	1125	1340	chrX	135229559	135293518	4945	+	41.77	q26.3	protein_coding	FHL1	four and a half LIM domains 1 [Source:HGNC Symbol;Acc:3702]
ENSG00000117016	24241.5	0.211176	0.0571578	3.69462	0.000220215	0.00298952	35250	41591	15445	15756	18037	21454	chr1	41086351	41131329	7235	-	51.39	p34.2	protein_coding	RIMS3	regulating synaptic membrane exocytosis 3 [Source:HGNC Symbol;Acc:21292]
ENSG00000120332	1543.73	-0.381062	0.103139	-3.69465	0.000220192	0.00298952	1340	1731	1686	1710	1303	1548	chr1	175036994	175117202	5008	+	45.69	q25.1	protein_coding	TNN	tenascin N [Source:HGNC Symbol;Acc:22942]
ENSG00000215458	644.184	-0.54309	0.147151	-3.69069	0.000223649	0.00303404	420	535	814	852	542	713	chr21	45225639	45232448	4874	-	60.18	q22.3	antisense	AP001053.11
ENSG00000164031	3799.83	-0.381338	0.103355	-3.68958	0.000224621	0.00304512	3113	4651	4269	4013	2991	3993	chr4	100817405	100867883	13078	-	34.8	q23	protein_coding	DNAJB14	DnaJ (Hsp40) homolog, subfamily B, member 14 [Source:HGNC Symbol;Acc:25881]
ENSG00000084774	13048.3	0.218351	0.0591956	3.68864	0.000225457	0.00305434	10543	12473	12377	12308	14261	17151	chr2	27440258	27466811	8422	+	51.17	p23.3	protein_coding	CAD	carbamoyl-phosphate synthetase 2, aspartate transcarbamylase, and dihydroorotase [Source:HGNC Symbol;Acc:1424]
ENSG00000138771	90.6444	-1.41486	0.383632	-3.68807	0.000225958	0.00305902	6	16	166	198	64	86	chr4	77356253	77704406	13159	+	41.27	q21.1	protein_coding	SHROOM3	shroom family member 3 [Source:HGNC Symbol;Acc:30422]
ENSG00000105281	33623.5	-0.208775	0.0566449	-3.68568	0.000228093	0.00308579	46253	56934	26221	25647	22797	26192	chr19	47278140	47291851	3332	-	54.4	q13.32	protein_coding	SLC1A5	solute carrier family 1 (neutral amino acid transporter), member 5 [Source:HGNC Symbol;Acc:10943]
ENSG00000105928	442.254	-0.742954	0.201644	-3.68449	0.000229157	0.00309804	788	1058	270	246	132	208	chr7	24737972	24809244	9537	-	44.99	p15.3	protein_coding	DFNA5	deafness, autosomal dominant 5 [Source:HGNC Symbol;Acc:2810]
ENSG00000172081	12389.9	-0.248969	0.0676331	-3.68117	0.00023217	0.00313662	13012	14168	12477	12302	10399	12399	chr19	2071037	2096672	4149	-	55.7	p13.3	protein_coding	MOB3A	MOB kinase activator 3A [Source:HGNC Symbol;Acc:29802]
ENSG00000092929	9192.89	-0.255601	0.0694456	-3.68059	0.000232696	0.00314156	8997	11901	9071	9074	7524	9105	chr17	73823306	73840798	7752	-	59.67	q25.1	protein_coding	UNC13D	unc-13 homolog D (C. elegans) [Source:HGNC Symbol;Acc:23147]
ENSG00000179041	5941.05	0.278004	0.0755562	3.67944	0.000233748	0.00315358	4206	4856	6112	5476	7107	8232	chr8	67341263	67342966	1704	+	56.4	q13.1	protein_coding	RRS1	RRS1 ribosome biogenesis regulator homolog (S. cerevisiae) [Source:HGNC Symbol;Acc:17083]
ENSG00000048740	27070.8	-0.205655	0.0559047	-3.67867	0.000234454	0.00316093	27879	34459	26211	25884	22320	27111	chr10	11047259	11378674	9873	+	42.7	p14	protein_coding	CELF2	CUGBP, Elav-like family member 2 [Source:HGNC Symbol;Acc:2550]
ENSG00000010810	6105.88	-0.304931	0.0829157	-3.6776	0.00023544	0.00317204	14504	15959	1867	1712	1413	1759	chr6	111981535	112194655	7411	-	42.42	q21	protein_coding	FYN	FYN oncogene related to SRC, FGR, YES [Source:HGNC Symbol;Acc:4037]
ENSG00000213694	1133.69	-0.44753	0.121848	-3.67284	0.000239868	0.00322948	1300	1763	1088	1026	759	938	chr9	91606362	91619925	8754	+	48.5	q22.1	protein_coding	S1PR3	sphingosine-1-phosphate receptor 3 [Source:HGNC Symbol;Acc:3167]
ENSG00000231680	106.504	-1.41851	0.3863	-3.67204	0.00024062	0.00323739	164	200	124	74	36	45	chr11	64161814	64163303	985	-	49.13	q13.1	lincRNA	AP003774.6
ENSG00000152990	2577.32	0.322718	0.0878903	3.67183	0.00024082	0.00323786	2150	2390	2342	2342	2879	3534	chr4	22346694	22517677	9241	-	39.05	p15.2	protein_coding	GPR125	G protein-coupled receptor 125 [Source:HGNC Symbol;Acc:13839]
ENSG00000073969	21012.5	-0.233973	0.063774	-3.66878	0.00024371	0.00327308	18141	19912	23011	22901	19271	23451	chr17	44668035	44834830	5009	+	38.62	q21.31	protein_coding	NSF	N-ethylmaleimide-sensitive factor [Source:HGNC Symbol;Acc:8016]
ENSG00000120158	3607.13	0.328604	0.0895712	3.66864	0.000243848	0.00327308	2888	2994	3342	3386	4309	4912	chr9	4792869	4885917	4204	+	42.83	p24.1	protein_coding	RCL1	RNA terminal phosphate cyclase-like 1 [Source:HGNC Symbol;Acc:17687]
ENSG00000166166	2428.72	0.436305	0.118931	3.66854	0.000243941	0.00327308	850	1392	2451	2597	3412	4057	chr14	103995521	104003410	3229	+	64.22	q32.32	protein_coding	TRMT61A	tRNA methyltransferase 61 homolog A (S. cerevisiae) [Source:HGNC Symbol;Acc:23790]
ENSG00000260808	702.601	0.54681	0.149063	3.66831	0.000244156	0.00327373	607	647	562	598	898	946	chr11	68380367	68384179	1094	-	42.2	q13.2	lincRNA	CTD-2007L18.5
ENSG00000113448	1018.74	-0.470056	0.128157	-3.66782	0.000244628	0.00327781	1048	1386	1005	1076	786	851	chr5	58264865	59817947	15882	-	37.37	q12.1	protein_coding	PDE4D	phosphodiesterase 4D, cAMP-specific [Source:HGNC Symbol;Acc:8783]
ENSG00000131100	14461.6	-0.230043	0.062725	-3.66749	0.000244944	0.0032798	14006	15981	15245	14421	12704	14930	chr22	18074902	18111584	3212	-	45.05	q11.21	protein_coding	ATP6V1E1	ATPase, H+ transporting, lysosomal 31kDa, V1 subunit E1 [Source:HGNC Symbol;Acc:857]
ENSG00000120896	4784.47	-0.27101	0.0739202	-3.66625	0.000246133	0.00329347	5227	6477	4447	4602	3789	4403	chr8	22402499	22433301	6110	+	55.84	p21.3	protein_coding	SORBS3	sorbin and SH3 domain containing 3 [Source:HGNC Symbol;Acc:30907]
ENSG00000173638	5751.53	0.250574	0.0683577	3.66562	0.000246736	0.00329929	4279	5144	5646	5417	6525	7871	chr21	46913486	46964325	9998	-	59.34	q22.3	protein_coding	SLC19A1	solute carrier family 19 (folate transporter), member 1 [Source:HGNC Symbol;Acc:10937]
ENSG00000156675	9978.6	0.23211	0.0633285	3.66517	0.000247177	0.00330294	8108	9448	9282	9511	11051	13078	chr8	37716136	37756985	9602	-	45.87	p11.23	protein_coding	RAB11FIP1	RAB11 family interacting protein 1 (class I) [Source:HGNC Symbol;Acc:30265]
ENSG00000100234	24826.1	0.245481	0.0669966	3.66408	0.000248227	0.00331312	43116	46899	13270	13286	16096	18251	chr22	33197687	33259030	4603	+	47.17	q12.3	protein_coding	TIMP3	TIMP metallopeptidase inhibitor 3 [Source:HGNC Symbol;Acc:11822]
ENSG00000171100	3964.03	-0.296517	0.0809264	-3.66403	0.000248277	0.00331312	5018	5498	3590	3517	2856	3476	chrX	149737069	149841795	4048	+	39.71	q28	protein_coding	MTM1	myotubularin 1 [Source:HGNC Symbol;Acc:7448]
ENSG00000073711	631.582	-0.578855	0.158006	-3.66351	0.000248787	0.00331767	774	1001	552	630	373	496	chr3	135684515	135866733	7839	+	39.07	q22.2	protein_coding	PPP2R3A	protein phosphatase 2, regulatory subunit B'', alpha [Source:HGNC Symbol;Acc:9307]
ENSG00000138463	298.759	-0.859562	0.234641	-3.6633	0.000248986	0.00331806	381	440	363	248	173	194	chr3	122513642	122599986	3596	+	38.14	q21.1	protein_coding	DIRC2	disrupted in renal carcinoma 2 [Source:HGNC Symbol;Acc:16628]
ENSG00000117009	1646.73	-0.380713	0.10401	-3.66036	0.000251865	0.00335187	714	933	2241	2241	1631	2148	chr1	241695434	241758944	5946	+	38	q43	protein_coding	KMO	kynurenine 3-monooxygenase (kynurenine 3-hydroxylase) [Source:HGNC Symbol;Acc:6381]
ENSG00000246100	619.315	-0.627114	0.171319	-3.66051	0.000251717	0.00335187	1106	1189	450	401	243	364	chr11	115624966	115631345	4766	-	49.91	q23.3	lincRNA	LINC00900	long intergenic non-protein coding RNA 900 [Source:HGNC Symbol;Acc:27444]
ENSG00000227917	440.333	0.641131	0.175181	3.65982	0.000252388	0.00335655	504	614	283	297	434	558	chr9	100804	102941	772	-	46.63	p24.3	lincRNA	RP11-143M1.3
ENSG00000156521	2068.15	0.367108	0.100354	3.65815	0.000254046	0.00337632	1619	2080	1783	1897	2488	2681	chr10	71897737	71906432	4597	-	53.24	q22.1	protein_coding	TYSND1	trypsin domain containing 1 [Source:HGNC Symbol;Acc:28531]
ENSG00000054148	5533.38	0.255199	0.0698452	3.65378	0.000258403	0.00343189	5803	6910	4598	4469	5481	6335	chr9	139743176	139745488	1908	+	66.23	q34.3	protein_coding	PHPT1	phosphohistidine phosphatase 1 [Source:HGNC Symbol;Acc:30033]
ENSG00000196664	2984.91	0.304408	0.0833211	3.65344	0.000258751	0.00343419	2064	2519	2812	2942	3463	4322	chrX	12885202	12908499	5209	+	40.25	p22.2	protein_coding	TLR7	toll-like receptor 7 [Source:HGNC Symbol;Acc:15631]
ENSG00000110200	2617.88	0.365628	0.100126	3.65167	0.00026054	0.00345559	2364	2434	2320	2275	3095	3352	chr11	71817424	71823826	2883	-	52.32	q13.4	protein_coding	ANAPC15	anaphase promoting complex subunit 15 [Source:HGNC Symbol;Acc:24531]
ENSG00000143545	16883.8	-0.321691	0.0881347	-3.65	0.000262243	0.00347583	14307	13753	19660	19480	16116	18029	chr1	153954127	153958834	2713	-	48.79	q21.3	protein_coding	RAB13	RAB13, member RAS oncogene family [Source:HGNC Symbol;Acc:9762]
ENSG00000169756	6825.41	-0.360174	0.098698	-3.64925	0.000263007	0.00348125	4185	6518	8413	8064	6232	7834	chr2	109150857	109303702	7626	+	41.37	q12.3	protein_coding	LIMS1	LIM and senescent cell antigen-like domains 1 [Source:HGNC Symbol;Acc:6616]
ENSG00000180828	707.944	0.551914	0.151234	3.64939	0.00026286	0.00348125	342	512	678	650	1013	1108	chr8	65492814	65496181	3368	+	53.09	q12.3	protein_coding	BHLHE22	basic helix-loop-helix family, member e22 [Source:HGNC Symbol;Acc:11963]
ENSG00000178038	771.637	-0.561268	0.153814	-3.64899	0.000263271	0.00348239	1173	1655	552	526	336	467	chr3	46710487	46735194	9057	-	57.94	p21.31	protein_coding	ALS2CL	ALS2 C-terminal like [Source:HGNC Symbol;Acc:20605]
ENSG00000186951	2046.37	-0.391328	0.107349	-3.64536	0.000267015	0.00352953	2740	3340	1858	1590	1229	1658	chr22	46546424	46639653	12069	+	46.41	q13.31	protein_coding	PPARA	peroxisome proliferator-activated receptor alpha [Source:HGNC Symbol;Acc:9232]
ENSG00000268942	861.307	0.481456	0.132097	3.6447	0.000267699	0.00353619	623	783	799	718	1097	1211	chr5	61808070	61808309	240	-	46.25	q12.1	protein_coding	CKS1B	CDC28 protein kinase regulatory subunit 1B, isoform CRA_b; cDNA, FLJ92030, Homo sapiens CDC28 protein kinase regulatory subunit 1B (CKS1B),mRNA [Source:UniProtKB/TrEMBL;Acc:Q5T178]
ENSG00000107815	3734.5	0.310824	0.0853086	3.64353	0.000268925	0.00354762	2579	2763	3642	3690	4387	5585	chr10	102747124	102754158	3508	+	52.35	q24.31	protein_coding	C10orf2	chromosome 10 open reading frame 2 [Source:HGNC Symbol;Acc:1160]
ENSG00000157064	104.562	-1.43066	0.392659	-3.64353	0.000268926	0.00354762	196	166	78	109	34	42	chr1	183217372	183387737	7165	-	44.41	q25.3	protein_coding	NMNAT2	nicotinamide nucleotide adenylyltransferase 2 [Source:HGNC Symbol;Acc:16789]
ENSG00000197670	161.176	-1.17609	0.322952	-3.64168	0.000270864	0.00357078	165	164	199	228	67	144	chr20	52169309	52191847	1947	+	45	q13.2	antisense	RP4-724E16.2
ENSG00000267120	2656.36	-0.315894	0.0867579	-3.64109	0.000271481	0.00357651	1529	1732	3352	3411	2777	3152	chr19	36230153	36236333	1925	-	57.47	q13.12	protein_coding	AD000671.6	Uncharacterized protein [Source:UniProtKB/TrEMBL;Acc:M0R2N4]
ENSG00000197548	12206.6	-0.217491	0.059751	-3.63996	0.000272685	0.00358996	8958	10882	13818	13902	11891	14177	chr3	11313995	11599139	8833	+	43.27	p25.3	protein_coding	ATG7	autophagy related 7 [Source:HGNC Symbol;Acc:16935]
ENSG00000082996	3951.8	-0.317027	0.0871034	-3.63967	0.00027299	0.00359156	3626	4911	4241	3948	3161	4046	chr3	149530495	149679926	3635	+	36.39	q25.1	protein_coding	RNF13	ring finger protein 13 [Source:HGNC Symbol;Acc:10057]
ENSG00000100342	10421.6	-0.24533	0.0674186	-3.6389	0.000273801	0.00359499	4401	4928	13932	13784	11994	13508	chr22	36649056	36663576	3519	+	50.01	q12.3	protein_coding	APOL1	apolipoprotein L, 1 [Source:HGNC Symbol;Acc:618]
ENSG00000130204	11950	0.229091	0.0629543	3.63901	0.000273692	0.00359499	8995	10182	11812	11508	13630	16254	chr19	45393826	45406946	3610	+	56.25	q13.32	protein_coding	TOMM40	translocase of outer mitochondrial membrane 40 homolog (yeast) [Source:HGNC Symbol;Acc:18001]
ENSG00000242125	6929.32	-0.253743	0.0697282	-3.63903	0.000273662	0.00359499	6476	8377	7051	7065	5939	7000	chr1	28832492	28837404	4088	+	46.41	p35.3	sense_intronic	SNHG3	small nucleolar RNA host gene 3 (non-protein coding) [Source:HGNC Symbol;Acc:10118]
ENSG00000231752	1460.06	0.470149	0.129263	3.63715	0.000275675	0.00361717	1312	2063	1120	1089	1507	1842	chr1	121261143	121310591	903	+	37.75	p11.2	pseudogene	EMBP1	embigin pseudogene 1 [Source:HGNC Symbol;Acc:38661]
ENSG00000159423	1952.91	-0.36231	0.0996218	-3.63686	0.000275981	0.00361876	1310	1638	2312	2447	1936	2097	chr1	19197926	19229275	3687	-	55.04	p36.13	protein_coding	ALDH4A1	aldehyde dehydrogenase 4 family, member A1 [Source:HGNC Symbol;Acc:406]
ENSG00000130520	9474.74	0.27546	0.0757475	3.63655	0.000276309	0.00362065	7295	8457	9581	8369	11151	12534	chr19	18417040	18434084	3029	-	56.37	p13.11	protein_coding	LSM4	LSM4 homolog, U6 small nuclear RNA associated (S. cerevisiae) [Source:HGNC Symbol;Acc:17259]
ENSG00000163378	2480.22	-0.34792	0.0957098	-3.63515	0.000277814	0.00363793	2393	2804	2627	2627	1909	2631	chr3	69024365	69063112	5647	-	41.82	p14.1	protein_coding	EOGT	EGF domain-specific O-linked N-acetylglucosamine (GlcNAc) transferase [Source:HGNC Symbol;Acc:28526]
ENSG00000035681	25509.5	-0.234024	0.0644211	-3.63272	0.000280449	0.00366593	37316	40815	19590	19939	16664	20106	chr8	59496063	59572403	6165	-	38.41	q12.1	protein_coding	NSMAF	neutral sphingomyelinase (N-SMase) activation associated factor [Source:HGNC Symbol;Acc:8017]
ENSG00000108854	2513.16	-0.320659	0.0882702	-3.63269	0.000280478	0.00366593	2477	2796	2609	2660	2129	2480	chr17	62538413	62658186	6961	-	39.4	q24.1	protein_coding	SMURF2	SMAD specific E3 ubiquitin protein ligase 2 [Source:HGNC Symbol;Acc:16809]
ENSG00000159216	16848.1	-0.217666	0.0599191	-3.63266	0.000280513	0.00366593	16097	20220	16816	16988	14324	17495	chr21	36160098	37376965	15574	-	41.54	q22.12	protein_coding	RUNX1	runt-related transcription factor 1 [Source:HGNC Symbol;Acc:10471]
ENSG00000125772	5343.47	-0.259903	0.0715576	-3.63208	0.000281144	0.00367173	6594	8226	4580	4606	3760	4640	chr20	5525085	5591672	7446	-	39.24	p12.3	protein_coding	GPCPD1	glycerophosphocholine phosphodiesterase GDE1 homolog (S. cerevisiae) [Source:HGNC Symbol;Acc:26957]
ENSG00000171132	1745.45	-0.375103	0.103299	-3.63122	0.00028208	0.0036815	2560	3360	1289	1259	980	1168	chr2	45878484	46415129	9908	+	44.43	p21	protein_coding	PRKCE	protein kinase C, epsilon [Source:HGNC Symbol;Acc:9401]
ENSG00000154864	2090.12	0.329312	0.0908054	3.62656	0.000287218	0.00374212	1948	2331	1806	1741	2201	2675	chr18	10666480	11148587	14620	-	41.01	p11.21	protein_coding	PIEZO2	piezo-type mechanosensitive ion channel component 2 [Source:HGNC Symbol;Acc:26270]
ENSG00000183741	16016.8	-0.209369	0.0577331	-3.62649	0.000287297	0.00374212	17656	21149	15093	14777	12821	15437	chr22	39257455	39268319	8030	-	58.47	q13.1	protein_coding	CBX6	chromobox homolog 6 [Source:HGNC Symbol;Acc:1556]
ENSG00000214706	7425.96	0.260301	0.0717768	3.62654	0.000287247	0.00374212	5713	7358	7235	6631	8276	9879	chr3	50325163	50330349	3712	-	59.19	p21.31	protein_coding	IFRD2	interferon-related developmental regulator 2 [Source:HGNC Symbol;Acc:5457]
ENSG00000111206	7367.91	0.251714	0.06943	3.62544	0.000288474	0.00375495	5837	6946	6695	7160	8188	9860	chr12	2966847	2986206	4784	-	47.91	p13.33	protein_coding	FOXM1	forkhead box M1 [Source:HGNC Symbol;Acc:3818]
ENSG00000187791	1461.3	-0.458325	0.126466	-3.62409	0.000289985	0.00377211	1705	1601	1553	1495	1120	1303	chr9	34889061	34895775	4396	-	47.18	p13.3	pseudogene	FAM205CP	family with sequence similarity 205, member C, pseudogene [Source:HGNC Symbol;Acc:42673]
ENSG00000108256	21305.2	-0.227351	0.0627502	-3.62312	0.000291075	0.00378379	18157	22823	23000	22374	18585	23932	chr17	27582854	27621136	10850	-	41.64	q11.2	protein_coding	NUFIP2	nuclear fragile X mental retardation protein interacting protein 2 [Source:HGNC Symbol;Acc:17634]
ENSG00000144283	11971.6	0.263441	0.0727368	3.62184	0.000292514	0.00379997	14459	15446	9099	9370	11241	12966	chr2	159313476	159539391	9525	+	38.59	q24.1	protein_coding	PKP4	plakophilin 4 [Source:HGNC Symbol;Acc:9026]
ENSG00000258659	3391.49	0.361962	0.100048	3.61789	0.000297013	0.00385586	1575	1602	3894	3323	4520	5636	chr11	5640994	5665628	2690	+	41.62	p15.4	protein_coding	TRIM34	tripartite motif containing 34 [Source:HGNC Symbol;Acc:10063]
ENSG00000196405	9799.99	-0.250097	0.0691836	-3.61498	0.000300373	0.00389689	5784	7308	11837	12099	10430	11504	chr14	100437786	100610573	10585	+	45.48	q32.2	protein_coding	EVL	Enah/Vasp-like [Source:HGNC Symbol;Acc:20234]
ENSG00000143486	3921.95	0.312011	0.086361	3.61286	0.000302836	0.00392626	4889	5161	2980	2853	3554	4373	chr1	206744620	206785904	2882	-	46.25	q32.1	protein_coding	EIF2D	eukaryotic translation initiation factor 2D [Source:HGNC Symbol;Acc:6583]
ENSG00000010165	5423.05	0.266819	0.0738632	3.61234	0.000303442	0.00393151	3239	4257	5563	5406	6602	7823	chr1	171750788	171783163	3843	+	43.62	q24.3	protein_coding	METTL13	methyltransferase like 13 [Source:HGNC Symbol;Acc:24248]
ENSG00000006576	2524.33	-0.35625	0.0986593	-3.61091	0.00030512	0.00394817	1771	2506	3005	2907	2232	2830	chr7	77428122	77586818	8631	+	37.65	q11.23	protein_coding	PHTF2	putative homeodomain transcription factor 2 [Source:HGNC Symbol;Acc:13411]
ENSG00000103222	7327.45	-0.237381	0.06574	-3.6109	0.000305131	0.00394817	6387	7817	7711	7877	6601	7857	chr16	16043434	16236931	7575	+	48.48	p13.11	protein_coding	ABCC1	ATP-binding cassette, sub-family C (CFTR/MRP), member 1 [Source:HGNC Symbol;Acc:51]
ENSG00000073910	20684.7	-0.242006	0.0670794	-3.60776	0.000308853	0.00399313	16509	17783	23269	23635	19551	23860	chr13	32605437	32870794	16059	+	38.87	q13.1	protein_coding	FRY	furry homolog (Drosophila) [Source:HGNC Symbol;Acc:20367]
ENSG00000126822	2140.02	-0.325891	0.090334	-3.60763	0.000309013	0.00399313	1731	2147	2390	2432	1928	2277	chr14	65170820	65213610	8555	+	52.46	q23.3	protein_coding	PLEKHG3	pleckstrin homology domain containing, family G (with RhoGef domain) member 3 [Source:HGNC Symbol;Acc:20364]
ENSG00000126246	2230.43	-0.342723	0.0950073	-3.60733	0.000309364	0.00399503	1074	1162	2957	3029	2425	2724	chr19	36230058	36233354	1847	-	58.54	q13.12	protein_coding	IGFLR1	IGF-like family receptor 1 [Source:HGNC Symbol;Acc:23620]
ENSG00000170396	2253.78	0.334963	0.0929616	3.60324	0.000314277	0.00405534	1486	1880	2157	2179	2606	3396	chr2	185463093	185804219	4690	+	34.04	q32.1	protein_coding	ZNF804A	zinc finger protein 804A [Source:HGNC Symbol;Acc:21711]
ENSG00000222047	1949.14	-0.346602	0.0961955	-3.6031	0.000314448	0.00405534	909	1007	2578	2681	2027	2502	chr10	75669727	75682535	2514	-	51.61	q22.2	protein_coding	C10orf55	chromosome 10 open reading frame 55 [Source:HGNC Symbol;Acc:31008]
ENSG00000135390	20218.6	0.221096	0.0613796	3.6021	0.000315651	0.00406819	22271	27152	16748	15555	19112	21984	chr12	54026510	54071192	3991	-	44.44	q13.13	protein_coding	ATP5G2	ATP synthase, H+ transporting, mitochondrial Fo complex, subunit C2 (subunit 9) [Source:HGNC Symbol;Acc:842]
ENSG00000141905	10938.4	-0.259198	0.0719695	-3.6015	0.000316392	0.00407313	10177	10863	11666	11782	9626	11824	chr19	3359561	3469215	9347	+	55.9	p13.3	protein_coding	NFIC	nuclear factor I/C (CCAAT-binding transcription factor) [Source:HGNC Symbol;Acc:7786]
ENSG00000265118	6863.69	-0.275199	0.0764134	-3.60145	0.00031645	0.00407313	5634	5974	7833	7774	6345	7772	chr17	29632231	29645849	1242	-	36.29	q11.2	protein_coding	CTD-2370N5.3
ENSG00000258588	3400.8	0.356471	0.0990227	3.59989	0.000318352	0.00409491	1586	1623	3904	3339	4524	5629	chr11	5617955	5665628	3391	+	41.99	p15.4	protein_coding	TRIM6-TRIM34	TRIM6-TRIM34 readthrough [Source:HGNC Symbol;Acc:33440]
ENSG00000137767	22424.7	-0.238904	0.0663741	-3.59935	0.000319014	0.00410075	14120	15487	27398	27265	23820	26688	chr15	45923346	45983492	3088	+	44.92	q21.1	protein_coding	SQRDL	sulfide quinone reductase-like (yeast) [Source:HGNC Symbol;Acc:20390]
ENSG00000165312	1064.07	-0.454112	0.126174	-3.59908	0.000319343	0.00410228	752	1051	1265	1300	895	1159	chr10	23728198	23731308	3111	+	51.49	p12.2	protein_coding	OTUD1	OTU domain containing 1 [Source:HGNC Symbol;Acc:27346]
ENSG00000177192	5677.75	0.257495	0.071559	3.59836	0.000320234	0.00410926	6210	7306	4503	4587	5556	6301	chr12	132413745	132428406	3699	+	51.45	q24.33	protein_coding	PUS1	pseudouridylate synthase 1 [Source:HGNC Symbol;Acc:15508]
ENSG00000184916	2149.32	0.335683	0.0932893	3.5983	0.000320305	0.00410926	2109	2745	1728	1730	2191	2578	chr14	105607318	105635161	6397	-	65.88	q32.33	protein_coding	JAG2	jagged 2 [Source:HGNC Symbol;Acc:6189]
ENSG00000129277	4418.98	-1.27413	0.354149	-3.59772	0.000321016	0.00411568	58	135	8984	8846	3694	4363	chr17	34430983	34433014	2032	+	48.82	q12	protein_coding	CCL4	chemokine (C-C motif) ligand 4 [Source:HGNC Symbol;Acc:10630]
ENSG00000171840	1319.75	0.394714	0.109815	3.59435	0.000325204	0.00416664	1186	1377	1086	1151	1491	1721	chr12	673462	772945	2048	-	48.05	p13.33	protein_coding	NINJ2	ninjurin 2 [Source:HGNC Symbol;Acc:7825]
ENSG00000163463	15900	0.224845	0.0625596	3.5941	0.00032552	0.00416798	12583	14849	15344	14927	18230	20335	chr1	155141884	155145951	3826	-	50.64	q22	protein_coding	KRTCAP2	keratinocyte associated protein 2 [Source:HGNC Symbol;Acc:28942]
ENSG00000121297	310.663	-0.806159	0.224323	-3.59374	0.00032597	0.00417102	434	607	232	288	144	182	chr19	31765851	31840453	5817	-	46.88	q12	protein_coding	TSHZ3	teashirt zinc finger homeobox 3 [Source:HGNC Symbol;Acc:30700]
ENSG00000110400	1816.96	-0.367366	0.102243	-3.59306	0.000326818	0.00417913	2209	2799	1560	1686	1285	1462	chr11	119494120	119599794	7701	-	54.84	q23.3	protein_coding	PVRL1	poliovirus receptor-related 1 (herpesvirus entry mediator C) [Source:HGNC Symbol;Acc:9706]
ENSG00000238228	103.051	1.39231	0.387551	3.59258	0.000327424	0.00418189	185	215	36	24	79	93	chr7	97576299	97577310	1012	-	47.53	q21.3	pseudogene	OR7E7P	olfactory receptor, family 7, subfamily E, member 7 pseudogene [Source:HGNC Symbol;Acc:8457]
ENSG00000267060	2323.06	0.357637	0.0995496	3.59255	0.00032746	0.00418189	2009	2163	2157	1973	2753	3011	chr17	41120105	41132545	2951	-	50.02	q21.31	protein_coding	PTGES3L	prostaglandin E synthase 3 (cytosolic)-like [Source:HGNC Symbol;Acc:43943]
ENSG00000081791	6241.97	0.255381	0.0710949	3.59212	0.000327999	0.00418605	6625	8094	5093	4980	6203	6905	chr5	141303373	141321612	6047	+	48.2	q31.3	protein_coding	KIAA0141	KIAA0141 [Source:HGNC Symbol;Acc:28969]
ENSG00000162086	4582.28	0.28396	0.0791279	3.58862	0.000332427	0.0042398	4514	4913	3916	3958	4845	5626	chr16	3355406	3368852	8063	+	45.02	p13.3	protein_coding	ZNF75A	zinc finger protein 75a [Source:HGNC Symbol;Acc:13146]
ENSG00000185909	341.047	-0.775312	0.216058	-3.58845	0.000332655	0.00423995	313	512	359	397	221	262	chr3	49209044	49213917	2156	+	58.08	p21.31	protein_coding	KLHDC8B	kelch domain containing 8B [Source:HGNC Symbol;Acc:28557]
ENSG00000188626	2887.65	0.334841	0.0933184	3.58816	0.000333022	0.00424187	3474	3641	2236	2138	2791	3233	chr15	28947100	28983530	2901	-	43.92	q13.1	protein_coding	GOLGA8M	golgin A8 family, member M [Source:HGNC Symbol;Acc:44404]
ENSG00000198520	3679.11	-0.318721	0.0888379	-3.58767	0.000333647	0.00424706	6425	8317	1954	2149	1659	1936	chr1	45140364	45191263	3166	+	47.54	p34.1	protein_coding	C1orf228	chromosome 1 open reading frame 228 [Source:HGNC Symbol;Acc:34345]
ENSG00000163349	16189.2	-0.216207	0.0603374	-3.5833	0.000339286	0.00431604	21200	26697	12986	12968	11006	13448	chr1	114471814	114520426	9215	+	39.82	p13.2	protein_coding	HIPK1	homeodomain interacting protein kinase 1 [Source:HGNC Symbol;Acc:19006]
ENSG00000161905	138.601	-1.18732	0.331574	-3.58086	0.000342469	0.00435371	106	138	158	237	73	119	chr17	4534197	4545589	3404	-	54.59	p13.2	protein_coding	ALOX15	arachidonate 15-lipoxygenase [Source:HGNC Symbol;Acc:433]
ENSG00000164638	676.96	-0.527277	0.147258	-3.58064	0.000342747	0.00435442	605	772	775	763	494	679	chr7	5314000	5346501	5811	+	57.52	p22.1	protein_coding	SLC29A4	solute carrier family 29 (equilibrative nucleoside transporter), member 4 [Source:HGNC Symbol;Acc:23097]
ENSG00000011422	11749	-0.254094	0.0710746	-3.57504	0.000350176	0.00444593	7677	8268	14088	14459	12165	13967	chr19	44150247	44174699	4457	-	49.94	q13.31	protein_coding	PLAUR	plasminogen activator, urokinase receptor [Source:HGNC Symbol;Acc:9053]
ENSG00000253147	716.992	-0.562574	0.157397	-3.57423	0.000351264	0.00445684	41	88	1175	1210	782	988	chr8	20810638	20826415	1050	+	41.92	p21.3	lincRNA	RP11-369E15.4
ENSG00000176842	1628.53	0.369634	0.103481	3.572	0.00035427	0.00449207	1752	2068	1300	1221	1687	1863	chr16	54964774	54968397	2845	+	59.38	q12.2	protein_coding	IRX5	iroquois homeobox 5 [Source:HGNC Symbol;Acc:14361]
ENSG00000115468	154.565	1.13247	0.317369	3.56829	0.000359314	0.00455014	282	287	56	54	137	124	chr2	233470767	233547491	3052	+	48.71	q37.1	protein_coding	EFHD1	EF-hand domain family, member D1 [Source:HGNC Symbol;Acc:29556]
ENSG00000119899	7496.63	-0.239172	0.0670263	-3.56833	0.000359262	0.00455014	5510	7039	8539	8435	7126	8606	chr6	74303102	74363878	3604	-	42.24	q13	protein_coding	SLC17A5	solute carrier family 17 (acidic sugar transporter), member 5 [Source:HGNC Symbol;Acc:10933]
ENSG00000127334	4149.1	0.35981	0.100903	3.56592	0.000362589	0.00458866	2674	4090	3934	3764	4829	5989	chr12	68042118	68059186	9494	+	43.53	q15	protein_coding	DYRK2	dual-specificity tyrosine-(Y)-phosphorylation regulated kinase 2 [Source:HGNC Symbol;Acc:3093]
ENSG00000072274	34510.8	-0.200678	0.0563093	-3.56385	0.000365454	0.00461936	20901	26219	41968	40508	35813	42642	chr3	195754054	195809060	7887	-	42.47	q29	protein_coding	TFRC	transferrin receptor [Source:HGNC Symbol;Acc:11763]
ENSG00000172322	125.192	-1.33069	0.373387	-3.56383	0.000365486	0.00461936	136	231	118	155	39	82	chr12	10103915	10148293	3250	+	39.56	p13.2	protein_coding	CLEC12A	C-type lectin domain family 12, member A [Source:HGNC Symbol;Acc:31713]
ENSG00000067704	16271.9	0.214631	0.0602398	3.56295	0.000366705	0.00463178	16994	19685	13648	13707	16070	18593	chr1	220267444	220321380	4162	+	39.21	q41	protein_coding	IARS2	isoleucyl-tRNA synthetase 2, mitochondrial [Source:HGNC Symbol;Acc:29685]
ENSG00000249474	212.853	-0.880639	0.247267	-3.56149	0.000368751	0.00465462	206	231	285	242	135	179	chr3	101542637	101543842	360	-	44.28	q12.3	antisense	RP11-49I4.3
ENSG00000118508	4276.73	-0.272475	0.0766272	-3.55585	0.000376753	0.00475256	5793	7028	3531	3352	2910	3308	chr6	146864829	146876101	1217	+	39.47	q24.3	protein_coding	RAB32	RAB32, member RAS oncogene family [Source:HGNC Symbol;Acc:9772]
ENSG00000120594	8976.81	-0.230042	0.0647071	-3.55513	0.00037779	0.00476258	3806	4839	11765	11711	9865	12042	chr10	20105168	20578785	12567	+	37.34	p12.31	protein_coding	PLXDC2	plexin domain containing 2 [Source:HGNC Symbol;Acc:21013]
ENSG00000126457	19051.3	0.209339	0.058901	3.55408	0.000379299	0.00477854	15997	18586	17944	17781	20925	24173	chr19	50179043	50192286	4796	+	58.23	q13.33	protein_coding	PRMT1	protein arginine methyltransferase 1 [Source:HGNC Symbol;Acc:5187]
ENSG00000162723	296.467	-0.802081	0.225702	-3.55372	0.000379825	0.00478209	285	330	393	324	176	278	chr1	159921282	159924044	1156	-	51.39	q23.2	protein_coding	SLAMF9	SLAM family member 9 [Source:HGNC Symbol;Acc:18430]
ENSG00000100316	122725	0.206	0.0580424	3.54913	0.000386503	0.00486114	144795	186891	93094	90693	107200	124287	chr22	39708887	39716394	4787	-	53.41	q13.1	protein_coding	RPL3	ribosomal protein L3 [Source:HGNC Symbol;Acc:10332]
ENSG00000117036	7085.94	-0.248848	0.0701164	-3.54907	0.0003866	0.00486114	6428	7279	7495	7625	6187	7756	chr1	157090983	157108266	6707	-	43.29	q23.1	protein_coding	ETV3	ets variant 3 [Source:HGNC Symbol;Acc:3492]
ENSG00000196814	8399.09	0.226401	0.0637966	3.54879	0.000387001	0.00486306	8170	9671	7275	7262	8560	10021	chr9	129089128	129269320	8070	+	47.23	q33.3	protein_coding	MVB12B	multivesicular body subunit 12B [Source:HGNC Symbol;Acc:23368]
ENSG00000135956	9206.23	-0.233915	0.0659296	-3.54795	0.000388236	0.00487234	9010	10682	9194	9424	7665	9689	chr2	96914254	96931732	6367	-	51.14	q11.2	protein_coding	TMEM127	transmembrane protein 127 [Source:HGNC Symbol;Acc:26038]
ENSG00000165949	99830.9	-0.284342	0.0801416	-3.54799	0.000388181	0.00487234	20912	30551	150189	138505	120610	138041	chr14	94571182	94583033	4157	+	48.67	q32.12	protein_coding	IFI27	interferon, alpha-inducible protein 27 [Source:HGNC Symbol;Acc:5397]
ENSG00000078596	195.967	0.924326	0.260572	3.5473	0.000389201	0.00488133	224	314	106	110	206	242	chrX	78615881	78623164	2051	-	36.96	q21.1	protein_coding	ITM2A	integral membrane protein 2A [Source:HGNC Symbol;Acc:6173]
ENSG00000174032	3967.93	0.274421	0.0773726	3.54675	0.000390018	0.00488844	4138	4852	3341	3166	3830	4791	chr13	45967451	45992590	6794	-	42.94	q14.13	protein_coding	SLC25A30	solute carrier family 25, member 30 [Source:HGNC Symbol;Acc:27371]
ENSG00000164713	7774.9	-0.282471	0.0796507	-3.54637	0.000390581	0.00489238	5786	8062	8698	8748	7334	8316	chr7	97881691	97937162	2548	+	52.09	q21.3	protein_coding	BRI3	brain protein I3 [Source:HGNC Symbol;Acc:1109]
ENSG00000198752	4134.13	-0.274408	0.0773891	-3.54582	0.000391392	0.0048994	4775	5765	3884	3720	3234	3622	chr14	103398716	103523799	7958	-	48.97	q32.32	protein_coding	CDC42BPB	CDC42 binding protein kinase beta (DMPK-like) [Source:HGNC Symbol;Acc:1738]
ENSG00000181036	100.025	-1.33016	0.375395	-3.54337	0.000395055	0.00494209	20	48	192	175	70	90	chr1	159770301	159786041	2671	+	47.58	q23.2	protein_coding	FCRL6	Fc receptor-like 6 [Source:HGNC Symbol;Acc:31910]
ENSG00000204463	37405.8	0.200026	0.0564659	3.54243	0.000396464	0.00495656	39469	45879	31176	31606	36353	42431	chr6	31606805	31620482	5310	-	52.36	p21.33	protein_coding	BAG6	BCL2-associated athanogene 6 [Source:HGNC Symbol;Acc:13919]
ENSG00000272908	937.003	-0.447885	0.126454	-3.54187	0.000397307	0.00496393	741	851	1127	1118	776	1031	chr7	38365671	38369244	1968	-	40.51	p14.1	lincRNA	RP11-121A8.1
ENSG00000057704	1147.83	-0.409105	0.115516	-3.54155	0.000397778	0.00496665	693	797	1549	1416	1089	1356	chr12	94960900	95044338	6515	-	43.11	q22	protein_coding	TMCC3	transmembrane and coiled-coil domain family 3 [Source:HGNC Symbol;Acc:29199]
ENSG00000165102	12673.5	0.288202	0.081395	3.54078	0.000398946	0.00497806	12316	12334	11017	11287	13526	16267	chr8	42995556	43057998	8985	+	44.13	p11.21	protein_coding	HGSNAT	heparan-alpha-glucosaminide N-acetyltransferase [Source:HGNC Symbol;Acc:26527]
ENSG00000140931	6483.55	0.267822	0.0757198	3.53701	0.000404679	0.00504639	5278	6347	5685	6274	7317	8406	chr16	66637777	66647795	3163	+	58.84	q21	protein_coding	CMTM3	CKLF-like MARVEL transmembrane domain containing 3 [Source:HGNC Symbol;Acc:19174]
ENSG00000100243	15776.5	0.228344	0.0645811	3.53577	0.000406595	0.00506705	14799	16373	14135	14117	16711	19438	chr22	43013846	43045574	5973	-	55.99	q13.2	protein_coding	CYB5R3	cytochrome b5 reductase 3 [Source:HGNC Symbol;Acc:2873]
ENSG00000144224	13604.9	-0.217489	0.0615202	-3.53525	0.000407395	0.0050738	14172	16905	13272	13111	10987	13884	chr2	136499189	136542625	5112	+	39.83	q21.3	protein_coding	UBXN4	UBX domain protein 4 [Source:HGNC Symbol;Acc:14860]
ENSG00000140859	2899.35	-0.352026	0.0995934	-3.53463	0.000408339	0.00508233	3200	4368	2694	2697	2255	2337	chr16	57792129	57896957	7552	-	50.68	q21	protein_coding	KIFC3	kinesin family member C3 [Source:HGNC Symbol;Acc:6326]
ENSG00000177030	4397.19	0.280819	0.0794766	3.53336	0.000410316	0.00510369	4605	6032	3395	3534	4145	5070	chr11	644233	706715	4494	-	53.21	p15.5	protein_coding	DEAF1	DEAF1 transcription factor [Source:HGNC Symbol;Acc:14677]
ENSG00000270346	784.884	-0.476878	0.134997	-3.53251	0.000411637	0.00511688	452	598	1000	1054	724	892	chr6	3020388	3022984	2597	+	42.16	p25.2	lincRNA	RP1-90J20.12
ENSG00000088247	36935.4	0.191355	0.0541779	3.53197	0.000412471	0.00512189	31805	38409	34662	33738	39129	46225	chr19	6413359	6424805	4563	-	59.03	p13.3	protein_coding	KHSRP	KH-type splicing regulatory protein [Source:HGNC Symbol;Acc:6316]
ENSG00000154529	1493.95	0.406653	0.115137	3.53191	0.000412563	0.00512189	2768	3316	582	661	817	986	chr9	43684902	43924049	13217	+	38.25	p11.2	protein_coding	CNTNAP3B	contactin associated protein-like 3B [Source:HGNC Symbol;Acc:32035]
ENSG00000175073	6959.78	-0.276905	0.0784553	-3.52946	0.000416413	0.00516642	5386	7116	8117	7410	6145	7909	chr8	67540722	67579452	9942	-	39.75	q13.1	protein_coding	VCPIP1	valosin containing protein (p97)/p47 complex interacting protein 1 [Source:HGNC Symbol;Acc:30897]
ENSG00000188878	2222.3	0.320612	0.0909371	3.52565	0.000422452	0.00523803	1610	2062	2055	2098	2549	3129	chr17	73905655	73937221	6731	-	53.45	q25.1	protein_coding	FBF1	Fas (TNFRSF6) binding factor 1 [Source:HGNC Symbol;Acc:24674]
ENSG00000180071	1420.54	0.426449	0.120981	3.52492	0.000423606	0.00524901	1833	2134	884	1012	1180	1623	chr9	38540566	38620657	7282	-	41.85	p13.1	protein_coding	ANKRD18A	ankyrin repeat domain 18A [Source:HGNC Symbol;Acc:23643]
ENSG00000234353	341.846	-0.682658	0.193688	-3.52452	0.000424249	0.00525366	374	433	373	371	230	277	chr22	23980679	23982949	906	-	60.33	q11.23	pseudogene	AP000347.4
ENSG00000092931	16694	0.216971	0.061568	3.52409	0.000424944	0.00525895	11419	14537	16769	16378	19552	22505	chr17	74731947	74777531	6587	+	44.16	q25.1	protein_coding	MFSD11	major facilitator superfamily domain containing 11 [Source:HGNC Symbol;Acc:25458]
ENSG00000185291	1997.68	0.339139	0.0962749	3.52262	0.000427311	0.00528491	2139	2615	1493	1611	1937	2361	chrX	1455509	1501578	1706	+	54.54	p22.33	protein_coding	IL3RA	interleukin 3 receptor, alpha (low affinity) [Source:HGNC Symbol;Acc:6012]
ENSG00000165219	10930.2	-0.243569	0.0691507	-3.5223	0.000427826	0.00528794	10526	11621	11199	11560	9375	11686	chr9	128024073	128129486	13621	+	42.11	q33.3	protein_coding	GAPVD1	GTPase activating protein and VPS9 domains 1 [Source:HGNC Symbol;Acc:23375]
ENSG00000268592	592.2	0.667046	0.189393	3.52203	0.000428258	0.00528995	348	630	452	515	763	917	chr6	150183733	150240643	2107	+	46.43	q25.1	antisense	RP11-244K5.8
ENSG00000185920	1554.31	-0.372074	0.105654	-3.52163	0.000428908	0.00529464	1952	2167	1403	1452	1102	1310	chr9	98205262	98279339	16591	-	47.49	q22.32	protein_coding	PTCH1	patched 1 [Source:HGNC Symbol;Acc:9585]
ENSG00000166483	4676.78	0.253545	0.0720079	3.52108	0.0004298	0.00530231	3170	3857	4674	4584	5394	6693	chr11	9595228	9615004	9239	+	40.54	p15.4	protein_coding	WEE1	WEE1 G2 checkpoint kinase [Source:HGNC Symbol;Acc:12761]
ENSG00000164649	5416.41	0.270201	0.076755	3.5203	0.000431061	0.00531118	5925	6445	4429	4406	5220	6447	chr7	21940518	21985702	4074	-	41.49	p15.3	protein_coding	CDCA7L	cell division cycle associated 7-like [Source:HGNC Symbol;Acc:30777]
ENSG00000196411	435.077	0.70331	0.199786	3.52032	0.000431027	0.00531118	346	533	280	361	532	608	chr7	100400187	100425121	6413	-	54.76	q22.1	protein_coding	EPHB4	EPH receptor B4 [Source:HGNC Symbol;Acc:3395]
ENSG00000267272	91.1763	-1.32893	0.377544	-3.51993	0.000431653	0.00531514	86	128	119	114	42	60	chr1	87595448	87634881	6717	+	45.03	p22.3	lincRNA	LINC01140	long intergenic non-protein coding RNA 1140 [Source:HGNC Symbol;Acc:27922]
ENSG00000258677	2974.07	-0.299126	0.0850026	-3.51903	0.000433129	0.00532996	3322	3790	2980	2767	2312	2797	chr8	74600926	74791089	776	-	39.73	q21.11	protein_coding	RP11-463D19.2	Uncharacterized protein [Source:UniProtKB/TrEMBL;Acc:H3BMM0]
ENSG00000099940	7280.12	-0.272238	0.0773666	-3.51881	0.000433487	0.00533102	7157	7515	7764	7558	6327	7544	chr22	21213271	21245506	4953	+	48.86	q11.21	protein_coding	SNAP29	synaptosomal-associated protein, 29kDa [Source:HGNC Symbol;Acc:11133]
ENSG00000132002	13737.4	0.255545	0.0726506	3.51745	0.000435719	0.00535511	10246	10970	13538	13334	16572	18392	chr19	14625582	14640582	3672	-	52.02	p13.12	protein_coding	DNAJB1	DnaJ (Hsp40) homolog, subfamily B, member 1 [Source:HGNC Symbol;Acc:5270]
ENSG00000119714	726.402	-0.56186	0.159861	-3.51468	0.000440289	0.00540788	132	136	1134	1203	684	1066	chr14	91698876	91720269	3278	-	51.9	q32.11	protein_coding	GPR68	G protein-coupled receptor 68 [Source:HGNC Symbol;Acc:4519]
ENSG00000119599	975.278	0.5025	0.143005	3.51387	0.00044163	0.00541936	854	809	855	812	1249	1320	chr14	73393040	73426411	5581	+	48.94	q24.2	protein_coding	DCAF4	DDB1 and CUL4 associated factor 4 [Source:HGNC Symbol;Acc:20229]
ENSG00000172534	25888.8	0.194111	0.0552428	3.51378	0.000441776	0.00541936	19480	23348	25504	25166	28632	34800	chrX	153213004	153237258	9004	-	59.51	q28	protein_coding	HCFC1	host cell factor C1 (VP16-accessory protein) [Source:HGNC Symbol;Acc:4839]
ENSG00000122958	8084.83	-0.23467	0.0667928	-3.51341	0.000442402	0.00542364	8255	9899	8229	7699	6626	8195	chr10	70883268	70932617	3641	+	39.68	q22.1	protein_coding	VPS26A	vacuolar protein sorting 26 homolog A (S. pombe) [Source:HGNC Symbol;Acc:12711]
ENSG00000256713	80.7504	-1.36764	0.38943	-3.51189	0.000444929	0.00545121	34	50	140	138	59	58	chr11	61008514	61018920	2913	+	52.12	q12.2	protein_coding	PGA5	pepsinogen 5, group I (pepsinogen A) [Source:HGNC Symbol;Acc:8887]
ENSG00000090104	225.024	-0.834539	0.237661	-3.51146	0.000445648	0.00545661	26	26	417	380	208	283	chr1	192544857	192549161	4117	+	33.89	q31.2	protein_coding	RGS1	regulator of G-protein signaling 1 [Source:HGNC Symbol;Acc:9991]
ENSG00000140511	671.759	0.502256	0.143044	3.5112	0.000446088	0.00545821	231	310	693	695	1007	1138	chr15	89420519	89438857	3524	-	52.82	q26.1	protein_coding	HAPLN3	hyaluronan and proteoglycan link protein 3 [Source:HGNC Symbol;Acc:21446]
ENSG00000175445	1983.11	-0.347828	0.0990667	-3.51105	0.000446335	0.00545821	1246	1310	2518	2513	1974	2348	chr8	19759228	19824769	4382	+	40.01	p21.3	protein_coding	LPL	lipoprotein lipase [Source:HGNC Symbol;Acc:6677]
ENSG00000126947	3052.91	-0.293848	0.0836975	-3.51084	0.000446694	0.00545919	1903	2463	3788	3629	2958	3667	chrX	100805514	100809683	2141	+	48.99	q22.1	protein_coding	ARMCX1	armadillo repeat containing, X-linked 1 [Source:HGNC Symbol;Acc:18073]
ENSG00000119408	16831.1	0.210976	0.0600994	3.51046	0.000447336	0.00546363	13781	15758	15966	16006	18574	21867	chr9	127019885	127115586	4419	+	54.99	q33.3	protein_coding	NEK6	NIMA-related kinase 6 [Source:HGNC Symbol;Acc:7749]
ENSG00000086289	3187.04	0.299649	0.0853814	3.50954	0.000448887	0.00547917	2882	3403	2742	2825	3572	3893	chr7	37723446	37991543	2864	+	38.37	p14.1	protein_coding	EPDR1	ependymin related 1 [Source:HGNC Symbol;Acc:17572]
ENSG00000157933	8166.61	-0.231928	0.0660966	-3.50893	0.000449915	0.00548829	7969	10075	8119	8123	6798	8342	chr1	2160134	2241558	6080	+	57.48	p36.33	protein_coding	SKI	v-ski avian sarcoma viral oncogene homolog [Source:HGNC Symbol;Acc:10896]
ENSG00000135842	18105.1	-0.204136	0.0581852	-3.50839	0.000450825	0.00549597	28499	35153	11927	11919	10324	12309	chr1	184759858	184943682	8372	-	40.12	q25.3	protein_coding	FAM129A	family with sequence similarity 129, member A [Source:HGNC Symbol;Acc:16784]
ENSG00000111647	5055.97	-0.288723	0.0823041	-3.50801	0.00045148	0.00550053	3906	5400	5547	5665	4569	5469	chr12	100422233	100536626	6616	-	38.58	q23.1	protein_coding	UHRF1BP1L	UHRF1 binding protein 1-like [Source:HGNC Symbol;Acc:29102]
ENSG00000115946	3919.52	0.266414	0.0760204	3.50451	0.000457444	0.00556628	2398	2922	3951	4010	4872	5581	chr2	68384976	68403370	2674	+	41.05	p14	protein_coding	PNO1	partner of NOB1 homolog (S. cerevisiae) [Source:HGNC Symbol;Acc:32790]
ENSG00000120280	17866.7	0.256698	0.0732474	3.50453	0.000457413	0.00556628	9730	10095	19485	18767	23032	26885	chrX	30576941	30595961	1855	-	39.31	p21.2	protein_coding	CXorf21	chromosome X open reading frame 21 [Source:HGNC Symbol;Acc:25667]
ENSG00000079462	1366.12	0.410801	0.117265	3.50319	0.000459721	0.0055871	1322	1754	1113	1026	1501	1593	chr19	42801185	42807698	1419	-	53.73	q13.2	protein_coding	PAFAH1B3	platelet-activating factor acetylhydrolase 1b, catalytic subunit 3 (29kDa) [Source:HGNC Symbol;Acc:8576]
ENSG00000177508	5043.15	0.257306	0.073449	3.50319	0.000459725	0.0055871	6064	7674	3721	3637	4299	5332	chr16	54317216	54320675	2911	-	64.54	q12.2	protein_coding	IRX3	iroquois homeobox 3 [Source:HGNC Symbol;Acc:14360]
ENSG00000261487	2904.76	-0.304012	0.0867981	-3.50252	0.000460882	0.00559769	3156	3732	2980	2678	2288	2721	chr16	30959707	30967832	1630	+	55.13	p11.2	processed_transcript	AC135048.13
ENSG00000133818	880.282	0.506429	0.144802	3.4974	0.000469824	0.00570276	859	1260	621	656	955	1020	chr11	14299472	14386052	3467	-	39.24	p15.2	protein_coding	RRAS2	related RAS viral (r-ras) oncogene homolog 2 [Source:HGNC Symbol;Acc:17271]
ENSG00000184481	691.363	-0.572555	0.163743	-3.49667	0.00047111	0.00571483	842	1095	625	669	493	449	chrX	70316047	70323385	3447	+	52.26	q13.1	protein_coding	FOXO4	forkhead box O4 [Source:HGNC Symbol;Acc:7139]
ENSG00000157600	7791.41	0.233373	0.0667451	3.49648	0.000471436	0.00571525	7865	8979	6763	6550	7857	9244	chrX	109245859	109425962	6583	+	42.06	q23	protein_coding	TMEM164	transmembrane protein 164 [Source:HGNC Symbol;Acc:26217]
ENSG00000130396	898.127	0.463619	0.132637	3.49539	0.000473376	0.00573169	1104	1272	584	648	872	982	chr6	168227602	168372703	13424	+	38.79	q27	protein_coding	MLLT4	myeloid/lymphoid or mixed-lineage leukemia (trithorax homolog, Drosophila); translocated to, 4 [Source:HGNC Symbol;Acc:7137]
ENSG00000197635	640.144	0.578844	0.165601	3.49542	0.000473315	0.00573169	908	1218	378	304	479	639	chr2	162848751	162931052	5009	-	39.67	q24.2	protein_coding	DPP4	dipeptidyl-peptidase 4 [Source:HGNC Symbol;Acc:3009]
ENSG00000130669	2767.69	0.302248	0.0864852	3.49479	0.000474429	0.00574089	2459	2997	2379	2455	3074	3426	chr19	39616410	39673456	7118	+	56.17	q13.2	protein_coding	PAK4	p21 protein (Cdc42/Rac)-activated kinase 4 [Source:HGNC Symbol;Acc:16059]
ENSG00000115942	2530.03	-0.316522	0.0905826	-3.49429	0.000475328	0.00574822	2773	3110	2473	2526	1935	2466	chr2	201773696	201828403	5835	-	39.05	q33.1	protein_coding	ORC2	origin recognition complex, subunit 2 [Source:HGNC Symbol;Acc:8488]
ENSG00000073849	4668.65	0.275746	0.0789201	3.49398	0.000475868	0.00575119	5664	6223	3582	3500	4164	5230	chr3	186648274	186796341	9151	+	44.38	q27.3	protein_coding	ST6GAL1	ST6 beta-galactosamide alpha-2,6-sialyltranferase 1 [Source:HGNC Symbol;Acc:10860]
ENSG00000103187	48943	0.1943	0.0556178	3.49348	0.000476765	0.00575787	33750	39145	50065	49191	57436	66574	chr16	84599200	84651683	6742	-	50.24	q24.1	protein_coding	COTL1	coactosin-like 1 (Dictyostelium) [Source:HGNC Symbol;Acc:18304]
ENSG00000261553	2612.84	0.335283	0.0959777	3.49335	0.000477008	0.00575787	2656	2917	2202	2121	2552	3441	chr13	76123909	76381256	4178	+	38.15	q22.2	processed_transcript	RP11-29G8.3
ENSG00000218336	944.002	0.441349	0.126354	3.49295	0.000477713	0.00576284	1026	1166	741	687	989	1127	chr4	183065140	183724177	11983	+	38.92	q34.3	protein_coding	TENM3	teneurin transmembrane protein 3 [Source:HGNC Symbol;Acc:29944]
ENSG00000162745	102.373	-1.28372	0.367562	-3.49253	0.000478477	0.0057685	10	18	210	189	64	118	chr1	161952982	161993644	3415	-	48.22	q23.3	protein_coding	OLFML2B	olfactomedin-like 2B [Source:HGNC Symbol;Acc:24558]
ENSG00000108515	52566.8	0.206855	0.0592761	3.48969	0.000483587	0.00582294	35590	42376	54771	51536	62995	70782	chr17	4851387	4860426	4292	+	58.22	p13.2	protein_coding	ENO3	enolase 3 (beta, muscle) [Source:HGNC Symbol;Acc:3354]
ENSG00000187079	2762.97	0.310985	0.0891126	3.4898	0.000483384	0.00582294	1533	2045	2895	2702	3492	4093	chr11	12695969	12966298	10816	+	42.76	p15.3	protein_coding	TEAD1	TEA domain family member 1 (SV40 transcriptional enhancer factor) [Source:HGNC Symbol;Acc:11714]
ENSG00000155090	3623.21	0.300193	0.0860862	3.48711	0.000488262	0.00587563	3922	4579	2943	2818	3317	4478	chr8	103661007	103668130	4003	-	48.47	q22.3	protein_coding	KLF10	Kruppel-like factor 10 [Source:HGNC Symbol;Acc:11810]
ENSG00000204366	487.989	0.635839	0.182356	3.4868	0.00048883	0.00587885	733	763	292	254	455	467	chr6	31867384	31869769	1875	-	64.33	p21.33	protein_coding	ZBTB12	zinc finger and BTB domain containing 12 [Source:HGNC Symbol;Acc:19066]
ENSG00000157111	245.703	-0.811096	0.232688	-3.48577	0.000490718	0.00589794	54	66	465	363	233	283	chr5	72416119	72427644	1535	+	47.69	q13.2	protein_coding	TMEM171	transmembrane protein 171 [Source:HGNC Symbol;Acc:27031]
ENSG00000140848	9390.29	0.266421	0.0764485	3.48498	0.000492178	0.00591187	11617	12889	6659	7379	8546	9899	chr16	57126449	57181878	7380	+	54.15	q13	protein_coding	CPNE2	copine II [Source:HGNC Symbol;Acc:2315]
ENSG00000120694	46622.6	0.199049	0.0571287	3.48422	0.00049358	0.00592507	25175	28472	50794	50444	57890	69190	chr13	31710762	31736525	4097	-	36.97	q12.3	protein_coding	HSPH1	heat shock 105kDa/110kDa protein 1 [Source:HGNC Symbol;Acc:16969]
ENSG00000198216	2058.39	-0.335386	0.096326	-3.48178	0.000498097	0.00597564	3153	3782	1461	1517	1140	1447	chr1	181382238	181777219	17878	+	43.7	q25.3	protein_coding	CACNA1E	calcium channel, voltage-dependent, R type, alpha 1E subunit [Source:HGNC Symbol;Acc:1392]
ENSG00000154654	5043.13	0.257323	0.0739238	3.48092	0.00049969	0.00599109	5107	5775	4316	4231	4987	6202	chr21	22370633	22915650	8732	+	34.03	q21.1	protein_coding	NCAM2	neural cell adhesion molecule 2 [Source:HGNC Symbol;Acc:7657]
ENSG00000140181	23291.4	-0.214738	0.0616995	-3.48039	0.000500687	0.00599937	26029	30272	21302	22228	18226	22885	chr15	23282281	23378228	7673	-	42.78	q11.2	pseudogene	HERC2P2	hect domain and RLD 2 pseudogene 2 [Source:HGNC Symbol;Acc:4870]
ENSG00000224186	23623.4	0.196979	0.0566407	3.4777	0.000505731	0.00605611	18885	22328	22428	22814	25868	30839	chr5	134368970	134691744	5007	+	47.58	q31.1	protein_coding	C5orf66	chromosome 5 open reading frame 66 [Source:HGNC Symbol;Acc:48332]
ENSG00000151376	1099.02	0.454191	0.130626	3.47702	0.000507012	0.00606773	807	1131	887	1016	1333	1513	chr11	86152150	86383678	3838	-	42.88	q14.2	protein_coding	ME3	malic enzyme 3, NADP(+)-dependent, mitochondrial [Source:HGNC Symbol;Acc:6985]
ENSG00000073712	500.365	0.579559	0.166748	3.47566	0.000509589	0.00609486	166	194	544	473	798	856	chr14	53323986	53419153	8510	-	39.3	q22.1	protein_coding	FERMT2	fermitin family member 2 [Source:HGNC Symbol;Acc:15767]
ENSG00000110092	3443.54	-0.284712	0.0819247	-3.47528	0.000510312	0.00609978	2866	3715	3762	3731	3138	3575	chr11	69455855	69469242	4830	+	58.58	q13.3	protein_coding	CCND1	cyclin D1 [Source:HGNC Symbol;Acc:1582]
ENSG00000110756	9673.4	-0.243067	0.07	-3.47238	0.000515857	0.0061623	5050	6762	12272	11885	10214	12095	chr11	18300223	18343745	6425	-	39.75	p15.1	protein_coding	HPS5	Hermansky-Pudlak syndrome 5 [Source:HGNC Symbol;Acc:17022]
ENSG00000154237	5950.36	0.236501	0.0681133	3.47218	0.000516252	0.00616326	2902	3523	6404	6527	7654	8994	chr15	101459420	101610317	9541	+	45.85	q26.3	protein_coding	LRRK1	leucine-rich repeat kinase 1 [Source:HGNC Symbol;Acc:18608]
ENSG00000183010	7505.11	0.280559	0.0808113	3.47178	0.000517028	0.00616831	12130	16649	3802	3587	4595	5195	chr17	79890260	79900288	2886	-	62.3	q25.3	protein_coding	PYCR1	pyrroline-5-carboxylate reductase 1 [Source:HGNC Symbol;Acc:9721]
ENSG00000259030	1389.73	-0.379227	0.109236	-3.47163	0.000517303	0.00616831	1990	2276	1112	1140	872	1020	chr1	74663919	75009666	9358	+	36.52	p31.1	protein_coding	FPGT-TNNI3K	FPGT-TNNI3K readthrough [Source:HGNC Symbol;Acc:42952]
ENSG00000100473	2008.27	0.327633	0.0943807	3.47139	0.000517763	0.00617004	1947	2383	1700	1621	2138	2408	chr14	31343720	31364271	3623	+	39.92	q12	protein_coding	COCH	cochlin [Source:HGNC Symbol;Acc:2180]
ENSG00000111181	427.448	-0.673055	0.193957	-3.47012	0.000520225	0.00619383	718	932	305	259	188	197	chr12	299243	323736	5683	-	52.8	p13.33	protein_coding	SLC6A12	solute carrier family 6 (neurotransmitter transporter), member 12 [Source:HGNC Symbol;Acc:11045]
ENSG00000121552	11422.9	-0.223088	0.06429	-3.47003	0.000520392	0.00619383	17535	20273	8114	8147	7100	8105	chr3	122044091	122060819	1373	+	41.8	q21.1	protein_coding	CSTA	cystatin A (stefin A) [Source:HGNC Symbol;Acc:2481]
ENSG00000151702	14565.9	-0.282976	0.0816066	-3.46756	0.000525203	0.00624731	18993	18943	13374	12909	10892	12702	chr11	128556430	128683162	8479	+	46.48	q24.3	protein_coding	FLI1	Fli-1 proto-oncogene, ETS transcription factor [Source:HGNC Symbol;Acc:3749]
ENSG00000148737	800.206	-0.470803	0.13597	-3.46254	0.000535105	0.00636122	930	1020	821	785	590	675	chr10	114710009	114927437	5049	+	44.6	q25.2	protein_coding	TCF7L2	transcription factor 7-like 2 (T-cell specific, HMG-box) [Source:HGNC Symbol;Acc:11641]
ENSG00000112972	10312.4	0.222218	0.0641906	3.46184	0.000536496	0.0063739	6559	8223	10781	10192	12046	14729	chr5	43289497	43313614	4702	-	38.81	p12	protein_coding	HMGCS1	3-hydroxy-3-methylglutaryl-CoA synthase 1 (soluble) [Source:HGNC Symbol;Acc:5007]
ENSG00000144524	4218.94	0.254562	0.0735495	3.46109	0.00053799	0.00638777	3845	4639	3698	3734	4442	5249	chr2	232646381	232673963	6034	+	44.9	q37.1	protein_coding	COPS7B	COP9 signalosome subunit 7B [Source:HGNC Symbol;Acc:16760]
ENSG00000131263	11836.7	-0.229383	0.0662884	-3.46038	0.000539406	0.00640072	9862	12694	12668	12674	10455	13242	chrX	73805052	73834452	8379	-	38.47	q13.2	protein_coding	RLIM	ring finger protein, LIM domain interacting [Source:HGNC Symbol;Acc:13429]
ENSG00000171051	203.177	-0.930716	0.269107	-3.45854	0.000543117	0.00644085	84	72	356	312	199	180	chr19	52248425	52307363	2594	-	42.98	q13.41	protein_coding	FPR1	formyl peptide receptor 1 [Source:HGNC Symbol;Acc:3826]
ENSG00000204444	2154.83	0.351795	0.101726	3.45826	0.000543685	0.00644369	2368	2465	1776	1663	2226	2565	chr6	31620193	31625987	1660	+	50.15	p21.33	protein_coding	APOM	apolipoprotein M [Source:HGNC Symbol;Acc:13916]
ENSG00000214655	6406.43	-0.234815	0.0679177	-3.45735	0.000545511	0.00646143	5306	6633	6930	6937	5799	7100	chr10	75545340	75561551	7949	+	54.46	q22.2	protein_coding	ZSWIM8	zinc finger, SWIM-type containing 8 [Source:HGNC Symbol;Acc:23528]
ENSG00000160932	82360.4	0.202238	0.058549	3.45416	0.000552003	0.00653043	26927	34825	96465	96715	112396	130310	chr8	144099399	144105249	2640	+	63.58	q24.3	protein_coding	LY6E	lymphocyte antigen 6 complex, locus E [Source:HGNC Symbol;Acc:6727]
ENSG00000215012	2847.36	0.289294	0.0837519	3.45419	0.000551956	0.00653043	2681	3206	2384	2497	2974	3549	chr22	19833661	19842419	6803	-	55.11	q11.21	protein_coding	C22orf29	chromosome 22 open reading frame 29 [Source:HGNC Symbol;Acc:26112]
ENSG00000110011	2146.97	0.312192	0.0903943	3.45366	0.000553025	0.00653857	2034	2427	1867	1773	2247	2695	chr11	63997750	64001758	2807	+	58.22	q13.1	protein_coding	DNAJC4	DnaJ (Hsp40) homolog, subfamily C, member 4 [Source:HGNC Symbol;Acc:5271]
ENSG00000102580	8545.23	-0.225829	0.0654088	-3.45257	0.00055527	0.00656116	8192	9670	8891	8557	7258	9087	chr13	96329393	96447243	5591	+	39.79	q32.1	protein_coding	DNAJC3	DnaJ (Hsp40) homolog, subfamily C, member 3 [Source:HGNC Symbol;Acc:9439]
ENSG00000087589	441.762	-0.637553	0.184699	-3.45184	0.000556773	0.00657099	379	483	542	514	296	453	chr20	54987168	55034396	4025	+	45.37	q13.2	protein_coding	CASS4	Cas scaffolding protein family member 4 [Source:HGNC Symbol;Acc:15878]
ENSG00000170919	1256.4	0.382596	0.110838	3.45185	0.000556759	0.00657099	1389	1668	961	931	1199	1503	chr13	45915480	45965872	8479	+	49.09	q14.13	antisense	TPT1-AS1	TPT1 antisense RNA 1 [Source:HGNC Symbol;Acc:43686]
ENSG00000117758	5900.77	-0.266857	0.0773215	-3.45126	0.00055797	0.00658116	3529	4787	7177	7108	5798	7206	chr1	28099694	28150963	3846	+	41.41	p35.3	protein_coding	STX12	syntaxin 12 [Source:HGNC Symbol;Acc:11430]
ENSG00000101336	17747.2	-0.203378	0.0589404	-3.45057	0.000559406	0.00658734	16086	20158	18470	17980	15884	18709	chr20	30639991	30689659	3092	+	48.11	q11.21	protein_coding	HCK	hemopoietic cell kinase [Source:HGNC Symbol;Acc:4840]
ENSG00000117228	13286.6	0.260953	0.075627	3.45052	0.000559502	0.00658734	580	550	17134	17089	20639	24163	chr1	89518002	89531043	4992	-	38.12	p22.2	protein_coding	GBP1	guanylate binding protein 1, interferon-inducible [Source:HGNC Symbol;Acc:4182]
ENSG00000196352	1847.54	-0.359673	0.104228	-3.45083	0.000558861	0.00658734	3179	3438	1238	1232	946	1161	chr1	207494853	207534311	4477	+	36.33	q32.2	protein_coding	CD55	CD55 molecule, decay accelerating factor for complement (Cromer blood group) [Source:HGNC Symbol;Acc:2665]
ENSG00000173898	204.256	0.885938	0.256956	3.44782	0.000565141	0.00664973	180	249	126	146	232	321	chr11	66452719	66496697	9131	-	55.04	q13.2	protein_coding	SPTBN2	spectrin, beta, non-erythrocytic 2 [Source:HGNC Symbol;Acc:11276]
ENSG00000149476	10603	-0.243812	0.0707364	-3.44676	0.000567343	0.00667164	4999	6634	13456	13684	11754	13247	chr11	61100682	61120767	8136	+	54.64	q12.2	protein_coding	DAK	dihydroxyacetone kinase 2 homolog (S. cerevisiae) [Source:HGNC Symbol;Acc:24552]
ENSG00000136830	7026.75	0.270982	0.0786279	3.44639	0.00056814	0.006677	3140	4329	7580	7562	9377	10550	chr9	130267618	130341268	4629	-	54.31	q34.11	protein_coding	FAM129B	family with sequence similarity 129, member B [Source:HGNC Symbol;Acc:25282]
ENSG00000163221	820.62	-0.492576	0.142962	-3.4455	0.000570004	0.0066949	72	68	1439	1239	996	1076	chr1	153346184	153348125	516	-	49.33	q21.3	protein_coding	S100A12	S100 calcium binding protein A12 [Source:HGNC Symbol;Acc:10489]
ENSG00000254054	101.32	-1.34304	0.389836	-3.44514	0.000570754	0.0066997	106	67	148	150	55	74	chr8	17763265	17765396	634	+	43.01	p22	lincRNA	RP11-156K13.3
ENSG00000137161	18969.7	0.208195	0.0604445	3.44439	0.000572341	0.00671431	15251	19480	18029	17498	20616	24227	chr6	42896938	42907025	1704	+	50.56	p21.1	protein_coding	CNPY3	canopy FGF signaling regulator 3 [Source:HGNC Symbol;Acc:11968]
ENSG00000179010	26471.5	0.19731	0.057299	3.44352	0.000574203	0.00673212	23491	29085	24587	23376	27475	32634	chr4	6641818	6644472	2655	+	53.11	p16.1	protein_coding	MRFAP1	Morf4 family associated protein 1 [Source:HGNC Symbol;Acc:24549]
ENSG00000177764	6461.94	0.236207	0.0686072	3.44289	0.000575538	0.00674374	6332	7997	5486	5417	6468	7562	chr20	277737	280965	3229	+	56.15	p13	protein_coding	ZCCHC3	zinc finger, CCHC domain containing 3 [Source:HGNC Symbol;Acc:16230]
ENSG00000105352	119.998	-1.30187	0.378497	-3.43959	0.000582599	0.00682239	170	143	107	171	66	56	chr19	42125344	42133442	1364	-	54.14	q13.2	protein_coding	CEACAM4	carcinoembryonic antigen-related cell adhesion molecule 4 [Source:HGNC Symbol;Acc:1816]
ENSG00000061455	6581.99	0.236038	0.0686341	3.43908	0.000583696	0.00683116	6130	7736	5837	5583	6665	8047	chr5	122424816	122529960	9350	+	40.19	q23.2	protein_coding	PRDM6	PR domain containing 6 [Source:HGNC Symbol;Acc:9350]
ENSG00000140199	2079.97	-0.377888	0.109893	-3.4387	0.00058451	0.0068366	2137	2392	1985	2363	1610	2061	chr15	34525460	34630261	6799	-	39.48	q14	protein_coding	SLC12A6	solute carrier family 12 (potassium/chloride transporter), member 6 [Source:HGNC Symbol;Acc:10914]
ENSG00000189362	2297.71	0.324308	0.0943345	3.43785	0.000586347	0.00685401	2699	3307	1775	1595	2042	2581	chr2	191369068	191399448	6521	-	40.26	q32.2	protein_coding	TMEM194B	transmembrane protein 194B [Source:HGNC Symbol;Acc:33700]
ENSG00000055732	2706.31	0.31667	0.0921354	3.43701	0.000588181	0.00687134	2417	3108	2279	2350	2721	3611	chr1	85483765	85514182	6623	-	40.77	p22.3	protein_coding	MCOLN3	mucolipin 3 [Source:HGNC Symbol;Acc:13358]
ENSG00000166578	620.647	0.545991	0.158995	3.43401	0.000594725	0.00694366	213	195	670	622	958	1101	chr12	113633246	113658899	2460	-	47.7	q24.13	protein_coding	IQCD	IQ motif containing D [Source:HGNC Symbol;Acc:25168]
ENSG00000144596	118.068	-1.17182	0.341308	-3.43332	0.00059623	0.00695709	12	27	239	206	110	104	chr3	14530619	14583588	11707	-	51.8	p25.1	processed_transcript	GRIP2	glutamate receptor interacting protein 2 [Source:HGNC Symbol;Acc:23841]
ENSG00000112773	38217.6	0.218072	0.0635294	3.43262	0.000597779	0.00696273	22359	29681	39937	39141	44946	55800	chr6	82201156	82462491	6053	-	36.03	q14.1	protein_coding	FAM46A	family with sequence similarity 46, member A [Source:HGNC Symbol;Acc:18345]
ENSG00000153551	5281.08	-0.259392	0.0755615	-3.43286	0.000597243	0.00696273	5059	5710	5697	5329	4477	5614	chr3	32433163	32524559	3751	+	45.15	p22.3	protein_coding	CMTM7	CKLF-like MARVEL transmembrane domain containing 7 [Source:HGNC Symbol;Acc:19178]
ENSG00000196209	1324.77	-0.402895	0.11737	-3.4327	0.000597606	0.00696273	875	933	1627	1737	1203	1591	chr20	1451386	1472233	5199	-	44.05	p13	protein_coding	SIRPB2	signal-regulatory protein beta 2 [Source:HGNC Symbol;Acc:16247]
ENSG00000133104	10179.4	-0.300019	0.0874306	-3.43151	0.00060024	0.00698724	10396	10177	10537	11004	8760	10367	chr13	36875775	36944317	6387	-	39.04	q13.3	protein_coding	SPG20	spastic paraplegia 20 (Troyer syndrome) [Source:HGNC Symbol;Acc:18514]
ENSG00000180066	3050.61	0.306014	0.0891949	3.43085	0.000601698	0.00700005	4122	4694	2021	2119	2434	3184	chr10	134257831	134262912	2040	+	64.88	q26.3	protein_coding	C10orf91	chromosome 10 open reading frame 91 [Source:HGNC Symbol;Acc:27275]
ENSG00000089486	3337.99	0.323671	0.0943499	3.43054	0.000602383	0.00700386	3376	4506	2510	2745	3439	3725	chr16	4560676	4588829	4268	-	51.97	p13.3	protein_coding	CDIP1	cell death-inducing p53 target 1 [Source:HGNC Symbol;Acc:13234]
ENSG00000172780	5229.01	-0.254433	0.074182	-3.42985	0.000603909	0.00701328	7594	9290	3976	3781	3336	3757	chr3	128806412	128841644	4991	-	50.78	q21.3	protein_coding	RAB43	RAB43, member RAS oncogene family [Source:HGNC Symbol;Acc:19983]
ENSG00000196275	1691.32	0.344065	0.100314	3.42988	0.00060385	0.00701328	1935	2380	1225	1279	1607	1865	chr7	74210483	74267847	7233	-	46.67	q11.23	protein_coding	GTF2IRD2	GTF2I repeat domain containing 2 [Source:HGNC Symbol;Acc:30775]
ENSG00000128050	27863	0.239441	0.0698471	3.42807	0.000607884	0.00705527	25269	26481	25695	25362	30144	35741	chr4	57301907	57327534	4306	+	39.79	q12	protein_coding	PAICS	phosphoribosylaminoimidazole carboxylase, phosphoribosylaminoimidazole succinocarboxamide synthetase [Source:HGNC Symbol;Acc:8587]
ENSG00000161677	1717.13	0.355959	0.103864	3.42716	0.000609932	0.00707067	1408	1910	1525	1448	1879	2284	chr19	51009255	51014610	1514	-	61.76	q13.33	protein_coding	JOSD2	Josephin domain containing 2 [Source:HGNC Symbol;Acc:28853]
ENSG00000198265	10000.2	-0.234962	0.0685576	-3.42722	0.000609798	0.00707067	9275	10516	10187	10828	8822	10722	chr17	65066554	65242105	15677	-	38.17	q24.2	protein_coding	HELZ	helicase with zinc finger [Source:HGNC Symbol;Acc:16878]
ENSG00000180900	13280.8	0.281233	0.0820649	3.42697	0.000610366	0.00707152	10305	14931	12161	11712	14780	16877	chr8	144873090	144897549	6192	-	62.5	q24.3	protein_coding	SCRIB	scribbled planar cell polarity protein [Source:HGNC Symbol;Acc:30377]
ENSG00000211591	194.078	1.04636	0.305364	3.42661	0.000611166	0.00707661	136	192	94	170	245	357	chr16	30905224	30905306	83	+	85.54	p11.2	miRNA	MIR762	microRNA 762 [Source:HGNC Symbol;Acc:37303]
ENSG00000139178	2179.81	-0.336503	0.0982268	-3.42577	0.000613051	0.00709424	3038	3591	1739	1787	1306	1762	chr12	7242183	7261869	5014	-	49.07	p13.31	protein_coding	C1RL	complement component 1, r subcomponent-like [Source:HGNC Symbol;Acc:21265]
ENSG00000168214	12809.4	-0.307588	0.0898138	-3.42473	0.000615404	0.00711726	10675	16108	13806	13181	10547	13354	chr4	26165077	26436541	9041	+	40.8	p15.2	protein_coding	RBPJ	recombination signal binding protein for immunoglobulin kappa J region [Source:HGNC Symbol;Acc:5724]
ENSG00000178404	2245.75	-0.306324	0.0894539	-3.42438	0.000616195	0.00711801	1478	1733	2826	2644	2205	2631	chr17	76866992	76899299	2758	-	53.83	q25.3	protein_coding	DDC8	Protein DDC8 homolog [Source:UniProtKB/Swiss-Prot;Acc:Q96MC4]
ENSG00000268777	139.129	-1.07143	0.31288	-3.42441	0.00061614	0.00711801	118	113	211	183	80	127	chr19	52022985	52023514	430	+	44.91	q13.41	antisense	CTD-3073N11.9
ENSG00000078674	33458.3	-0.201969	0.0589926	-3.42364	0.000617889	0.00713338	36200	40800	32609	31564	27936	33036	chr8	17780349	17885478	12470	+	36.57	p22	protein_coding	PCM1	pericentriolar material 1 [Source:HGNC Symbol;Acc:8727]
ENSG00000101782	9006.78	-0.231217	0.0675387	-3.42347	0.000618265	0.00713352	11091	14179	7806	7408	6367	7820	chr18	21032787	21066567	5320	+	41.88	q11.2	protein_coding	RIOK3	RIO kinase 3 [Source:HGNC Symbol;Acc:11451]
ENSG00000085741	138.524	1.23219	0.360014	3.42261	0.000620225	0.00715192	111	188	54	101	203	192	chr11	75897369	75921780	2401	-	57.84	q13.5	protein_coding	WNT11	wingless-type MMTV integration site family, member 11 [Source:HGNC Symbol;Acc:12776]
ENSG00000163960	6763.35	-0.232057	0.0678118	-3.42208	0.000621447	0.00716181	7601	9136	6248	6281	5187	6501	chr3	196074533	196159345	11291	-	42.28	q29	protein_coding	UBXN7	UBX domain protein 7 [Source:HGNC Symbol;Acc:29119]
ENSG00000143376	9038.81	-0.219254	0.064083	-3.4214	0.000622988	0.00717534	7612	8795	10008	9651	8446	10012	chr1	151584541	151671567	7467	+	40.41	q21.3	protein_coding	SNX27	sorting nexin family member 27 [Source:HGNC Symbol;Acc:20073]
ENSG00000109686	44324.6	0.190523	0.0556913	3.42106	0.000623768	0.0071801	54213	65433	34174	32494	38376	44712	chr4	152023903	152246784	7789	-	40.79	q31.3	protein_coding	SH3D19	SH3 domain containing 19 [Source:HGNC Symbol;Acc:30418]
ENSG00000102743	1309.6	0.432668	0.126486	3.42067	0.000624668	0.00718625	1545	2146	888	855	1076	1513	chr13	41363548	41384247	1837	+	46.36	q14.11	protein_coding	SLC25A15	solute carrier family 25 (mitochondrial carrier; ornithine transporter) member 15 [Source:HGNC Symbol;Acc:10985]
ENSG00000097096	863.424	0.536039	0.156724	3.42029	0.00062555	0.00719217	593	985	746	685	1019	1252	chr1	85622556	85666729	6451	-	36.31	p22.3	protein_coding	SYDE2	synapse defective 1, Rho GTPase, homolog 2 (C. elegans) [Source:HGNC Symbol;Acc:25841]
ENSG00000135426	660.877	0.54809	0.16029	3.41937	0.000627667	0.00721229	1154	1170	314	338	479	563	chr12	55341802	55378530	5025	-	40.06	q13.2	protein_coding	TESPA1	thymocyte expressed, positive selection associated 1 [Source:HGNC Symbol;Acc:29109]
ENSG00000135334	7922.81	-0.232313	0.0679511	-3.41882	0.000628937	0.00722265	7744	8746	8312	7917	6886	8218	chr6	88384790	88411927	1999	-	40.89	q15	protein_coding	AKIRIN2	akirin 2 [Source:HGNC Symbol;Acc:21407]
ENSG00000140688	6700.34	0.239127	0.0699745	3.41735	0.00063234	0.00725748	8455	9834	4945	4850	5930	6680	chr16	31500792	31520630	3630	-	51.18	p11.2	protein_coding	C16orf58	chromosome 16 open reading frame 58 [Source:HGNC Symbol;Acc:25848]
ENSG00000185621	1062.79	-0.443962	0.129949	-3.41643	0.000634477	0.00727774	1545	1622	881	920	628	825	chr3	197687071	197770591	8692	+	40.24	q29	protein_coding	LMLN	leishmanolysin-like (metallopeptidase M8 family) [Source:HGNC Symbol;Acc:15991]
ENSG00000176022	4495.03	0.277493	0.0812351	3.41592	0.000635666	0.00728711	4072	5347	3971	3735	4810	5373	chr1	1167629	1170421	2793	+	64.2	p36.33	protein_coding	B3GALT6	UDP-Gal:betaGal beta 1,3-galactosyltransferase polypeptide 6 [Source:HGNC Symbol;Acc:17978]
ENSG00000183044	1893.5	-0.325794	0.0953966	-3.41515	0.000637459	0.0073034	1861	2127	1974	1996	1559	1908	chr16	8768422	8878432	9744	+	47.35	p13.2	protein_coding	ABAT	4-aminobutyrate aminotransferase [Source:HGNC Symbol;Acc:23]
ENSG00000009335	15014.3	-0.200862	0.0588303	-3.41427	0.000639539	0.00732294	13631	16289	15775	15376	13310	16360	chr7	156931607	157062066	9218	+	42.12	q36.3	protein_coding	UBE3C	ubiquitin protein ligase E3C [Source:HGNC Symbol;Acc:16803]
ENSG00000011454	3930.9	-0.293813	0.0861755	-3.40947	0.000650882	0.00744413	3886	4143	4314	3964	3387	3991	chr9	125703112	125867145	8181	+	38.49	q33.2	protein_coding	RABGAP1	RAB GTPase activating protein 1 [Source:HGNC Symbol;Acc:17155]
ENSG00000162493	502.475	-0.627695	0.184098	-3.40957	0.000650649	0.00744413	434	473	631	603	459	404	chr1	13909960	13944452	3707	+	45.38	p36.21	protein_coding	PDPN	podoplanin [Source:HGNC Symbol;Acc:29602]
ENSG00000206559	172.7	-1.18291	0.34709	-3.40807	0.000654232	0.00747808	281	210	141	221	96	76	chr3	28390637	28579613	2899	+	35.96	p24.1	protein_coding	ZCWPW2	zinc finger, CW type with PWWP domain 2 [Source:HGNC Symbol;Acc:23574]
ENSG00000198736	5283.09	-0.239257	0.0702593	-3.40534	0.000660808	0.00754884	2990	3660	6702	6362	5538	6558	chr16	1988211	1993327	2157	-	58.61	p13.3	protein_coding	MSRB1	methionine sulfoxide reductase B1 [Source:HGNC Symbol;Acc:14133]
ENSG00000132170	266.266	-0.85029	0.249951	-3.40182	0.000669379	0.0076423	492	538	156	205	108	110	chr3	12328867	12475855	4046	+	38.71	p25.2	protein_coding	PPARG	peroxisome proliferator-activated receptor gamma [Source:HGNC Symbol;Acc:9236]
ENSG00000197961	3161.42	-0.27351	0.0804284	-3.40067	0.000672214	0.0076702	3014	3560	3340	3230	2754	3181	chr19	9671029	9695209	4283	-	41.98	p13.2	protein_coding	ZNF121	zinc finger protein 121 [Source:HGNC Symbol;Acc:12904]
ENSG00000247077	7236.4	0.229972	0.0676458	3.39965	0.000674728	0.00769441	4912	5554	7382	7229	8585	10143	chr12	133287405	133299228	3881	+	55.31	q24.33	protein_coding	PGAM5	phosphoglycerate mutase family member 5 [Source:HGNC Symbol;Acc:28763]
ENSG00000133612	6008.38	-0.284468	0.0837155	-3.39803	0.00067873	0.00773554	5248	7365	6315	6204	5267	5945	chr7	150782918	150841523	11032	+	57.73	q36.1	protein_coding	AGAP3	ArfGAP with GTPase domain, ankyrin repeat and PH domain 3 [Source:HGNC Symbol;Acc:16923]
ENSG00000174989	1692.03	0.370591	0.109128	3.39594	0.000683934	0.00779033	2115	2267	1173	1268	1617	1827	chr12	117348761	117468953	5169	+	43.26	q24.22	protein_coding	FBXW8	F-box and WD repeat domain containing 8 [Source:HGNC Symbol;Acc:13597]
ENSG00000173221	2554.54	-0.299781	0.0883059	-3.3948	0.000686781	0.00781821	2160	2445	2960	2754	2300	2777	chr5	95087023	95158709	6508	-	41.1	q15	protein_coding	GLRX	glutaredoxin (thioltransferase) [Source:HGNC Symbol;Acc:4330]
ENSG00000145287	29577.9	-0.186405	0.0549176	-3.39426	0.000688141	0.00782462	30746	36705	28767	28076	24716	29936	chr4	84011201	84058228	3853	-	41.72	q21.22	protein_coding	PLAC8	placenta-specific 8 [Source:HGNC Symbol;Acc:19254]
ENSG00000165115	325.901	-0.6993	0.206022	-3.39429	0.00068806	0.00782462	411	430	348	321	195	257	chr9	86451613	86536342	5102	-	38.36	q21.32	protein_coding	KIF27	kinesin family member 27 [Source:HGNC Symbol;Acc:18632]
ENSG00000104524	2339.47	0.397994	0.117303	3.39286	0.000691663	0.0078601	1243	1992	2247	2262	2912	3594	chr8	144686083	144691943	3244	-	60.74	q24.3	protein_coding	PYCRL	pyrroline-5-carboxylate reductase-like [Source:HGNC Symbol;Acc:25846]
ENSG00000105246	1850.88	0.328021	0.096704	3.39201	0.00069382	0.00787571	305	349	2176	2265	2715	3393	chr19	4229495	4237528	1284	+	53.68	p13.3	protein_coding	EBI3	Epstein-Barr virus induced 3 [Source:HGNC Symbol;Acc:3129]
ENSG00000168071	13646.3	0.233407	0.0688109	3.392	0.000693841	0.00787571	10929	14621	12864	12237	14563	17726	chr11	64107695	64125006	8331	+	61.63	q13.1	protein_coding	CCDC88B	coiled-coil domain containing 88B [Source:HGNC Symbol;Acc:26757]
ENSG00000073803	2404.8	-0.293124	0.0864285	-3.39152	0.000695053	0.00788491	2274	2698	2553	2491	2040	2463	chr3	185000729	185206885	12623	+	40.07	q27.2	protein_coding	MAP3K13	mitogen-activated protein kinase kinase kinase 13 [Source:HGNC Symbol;Acc:6852]
[truncated: 36,313 more rows]
