# Supplementary material for: Pleiotropic effects of BAFF on the senescence-associated secretome and growth arrest
Source: eLife. 2023 Apr 21;12:e84238. doi: 10.7554/eLife.84238 (PMC10121226; doi:10.7554/eLife.84238)
Supplement: Figure 3—source data 1. [file elife-84238-fig3-data1.zip › z Figure 3-Source Data 1/Figure 3-Source Data 1/3_THP1_BAFFsi_comparison_Ctrlsi_IR_vs_Ctrlsi_Prolif_all_results.xlsx]

## Sheet: 3_THP1_BAFFsi_comparison_Ctrlsi
Tracking_ID	baseMean	log2FoldChange	lfcSE	stat	pvalue	padj	MR3_1_THP_1Csi_Prolif_1_S1_COUNT	MR3_2_THP_1Csi_Prolif_2_S5_COUNT	MR3_3_THP_1_Csi_IR_1_S9_COUNT	MR3_4_THP_1_Csi_IR_2_S13_COUNT	MR3_5_THP_1_BAFFsi_IR_1_S2_COUNT	MR3_6_THP_1_BAFFsi_IR_2_S6_COUNT	HG19en82 Chromosome	HG19en82 Gene Start (bp)	HG19en82 Gene End (bp)	HG19en82 Gene Length	HG19en82 Strand	HG19en82 % GC Content	HG19en82 Cytoband	HG19en82 Gene Biotype	HG19en82 Gene Name	HG19en82 Description
ENSG00000006075	10492.7	4.97793	0.0771317	64.5381	0	0	651	696	19829	19972	9698	11256	chr17	34415602	34417515	1494	-	52.19	q12	protein_coding	CCL3	chemokine (C-C motif) ligand 3 [Source:HGNC Symbol;Acc:10627]
ENSG00000010810	6105.88	-2.99807	0.0792605	-37.8256	0	0	14504	15959	1867	1712	1413	1759	chr6	111981535	112194655	7411	-	42.42	q21	protein_coding	FYN	FYN oncogene related to SRC, FGR, YES [Source:HGNC Symbol;Acc:4037]
ENSG00000026025	52859.2	2.12931	0.0563838	37.7646	0	0	14979	17181	66953	64846	71096	83679	chr10	17270258	17279592	4965	+	46.25	p13	protein_coding	VIM	vimentin [Source:HGNC Symbol;Acc:12692]
ENSG00000026751	12305.7	4.12437	0.0741042	55.6564	0	0	1425	1517	24015	24150	10091	11438	chr1	160709037	160724611	4604	+	44.04	q23.3	protein_coding	SLAMF7	SLAM family member 7 [Source:HGNC Symbol;Acc:21394]
ENSG00000038427	11652.1	3.69682	0.0743944	49.6922	0	0	705	778	9004	9012	23260	28767	chr5	82767284	82878122	14831	+	37.22	q14.2	protein_coding	VCAN	versican [Source:HGNC Symbol;Acc:2464]
ENSG00000070669	13177.2	-4.14562	0.0653977	-63.3909	0	0	33681	38938	1944	1898	1935	2249	chr7	97481430	97501854	4455	-	38.42	q21.3	protein_coding	ASNS	asparagine synthetase (glutamine-hydrolyzing) [Source:HGNC Symbol;Acc:753]
ENSG00000090382	146338	3.15528	0.0804035	39.243	0	0	36455	35641	308931	297207	81387	100697	chr12	69742121	69748014	1764	+	36.61	q15	protein_coding	LYZ	lysozyme [Source:HGNC Symbol;Acc:6740]
ENSG00000090659	30347.2	3.63062	0.0697526	52.05	0	0	3619	3818	42604	43948	40410	47815	chr19	7804879	7812464	4428	-	53.1	p13.2	protein_coding	CD209	CD209 molecule [Source:HGNC Symbol;Acc:1641]
ENSG00000092621	42568.1	-3.2805	0.0552448	-59.3812	0	0	95590	118170	10397	10140	12188	14457	chr1	120202421	120286838	5622	+	44.18	p12	protein_coding	PHGDH	phosphoglycerate dehydrogenase [Source:HGNC Symbol;Acc:8923]
ENSG00000100292	18069.8	3.27452	0.0612319	53.4773	0	0	3257	4070	33778	32399	15491	18115	chr22	35776354	35790207	2405	+	51.11	q12.3	protein_coding	HMOX1	heme oxygenase (decycling) 1 [Source:HGNC Symbol;Acc:5013]
ENSG00000100889	18784	-2.44529	0.0592311	-41.2839	0	0	38243	47684	7447	7276	6376	7820	chr14	24563262	24579807	4189	+	49.19	q11.2	protein_coding	PCK2	phosphoenolpyruvate carboxykinase 2 (mitochondrial) [Source:HGNC Symbol;Acc:8725]
ENSG00000100985	7475.07	4.01407	0.0758109	52.9485	0	0	841	1121	14864	14670	5828	6809	chr20	44637547	44645200	2336	+	56.94	q13.12	protein_coding	MMP9	matrix metallopeptidase 9 (gelatinase B, 92kDa gelatinase, 92kDa type IV collagenase) [Source:HGNC Symbol;Acc:7176]
ENSG00000101255	27939.4	-3.85197	0.0688768	-55.9255	0	0	66232	87239	5140	4755	3956	4449	chr20	361261	378203	2948	+	51.75	p13	protein_coding	TRIB3	tribbles pseudokinase 3 [Source:HGNC Symbol;Acc:16228]
ENSG00000103257	40169.9	-2.45601	0.0605369	-40.5704	0	0	78468	101141	15158	15339	16667	19185	chr16	87863629	87903094	4745	-	58.41	q24.2	protein_coding	SLC7A5	solute carrier family 7 (amino acid transporter light chain, L system), member 5 [Source:HGNC Symbol;Acc:11063]
ENSG00000106070	5947.34	-2.99867	0.0720685	-41.6087	0	0	12886	16043	1713	1665	1857	2281	chr7	50657760	50861159	9944	-	45.52	p12.1	protein_coding	GRB10	growth factor receptor-bound protein 10 [Source:HGNC Symbol;Acc:4564]
ENSG00000108679	20469.6	2.69042	0.0586948	45.8375	0	0	4619	5618	30566	31164	23086	27481	chr17	76967320	76976191	3584	-	58.85	q25.3	protein_coding	LGALS3BP	lectin, galactoside-binding, soluble, 3 binding protein [Source:HGNC Symbol;Acc:6564]
ENSG00000108691	3198.91	5.32042	0.113404	46.9154	0	0	150	180	6011	6312	2837	3440	chr17	32582304	32584222	1137	+	45.49	q12	protein_coding	CCL2	chemokine (C-C motif) ligand 2 [Source:HGNC Symbol;Acc:10618]
ENSG00000110042	6620.57	3.15751	0.0780296	40.4656	0	0	793	870	7077	6832	11342	13296	chr11	58938903	58976060	6072	+	47.6	q12.1	protein_coding	DTX4	deltex homolog 4 (Drosophila) [Source:HGNC Symbol;Acc:29151]
ENSG00000112715	20313.9	-2.51372	0.0626201	-40.1424	0	0	42893	48418	7366	7620	8029	9540	chr6	43737921	43754224	14431	+	56.4	p21.1	protein_coding	VEGFA	vascular endothelial growth factor A [Source:HGNC Symbol;Acc:12680]
ENSG00000113739	4651.77	-4.15444	0.0816315	-50.8925	0	0	11810	14027	696	661	595	710	chr5	172741716	172756506	6128	-	50.92	q35.1	protein_coding	STC2	stanniocalcin 2 [Source:HGNC Symbol;Acc:11374]
ENSG00000117228	13286.6	5.00848	0.0866709	57.7874	0	0	580	550	17134	17089	20639	24163	chr1	89518002	89531043	4992	-	38.12	p22.2	protein_coding	GBP1	guanylate binding protein 1, interferon-inducible [Source:HGNC Symbol;Acc:4182]
ENSG00000119917	53268.7	2.72948	0.063159	43.216	0	0	10987	11906	71747	70823	71092	83919	chr10	91087651	91100728	2640	+	43.23	q23.31	protein_coding	IFIT3	interferon-induced protein with tetratricopeptide repeats 3 [Source:HGNC Symbol;Acc:5411]
ENSG00000119922	35708.3	3.41969	0.0796766	42.9196	0	0	5070	4992	50549	50963	47227	55544	chr10	91061712	91069033	3489	+	40.03	q23.31	protein_coding	IFIT2	interferon-induced protein with tetratricopeptide repeats 2 [Source:HGNC Symbol;Acc:5409]
ENSG00000120129	4008.02	3.63064	0.0872155	41.6284	0	0	582	684	7089	7574	3563	4274	chr5	172195093	172198198	2019	-	52.99	q35.1	protein_coding	DUSP1	dual specificity phosphatase 1 [Source:HGNC Symbol;Acc:3064]
ENSG00000121858	12218.9	2.73366	0.0654267	41.7821	0	0	2306	2970	16410	16305	16332	19224	chr3	172223298	172241297	3473	-	40.83	q26.31	protein_coding	TNFSF10	tumor necrosis factor (ligand) superfamily, member 10 [Source:HGNC Symbol;Acc:11925]
ENSG00000125538	4111.35	4.22577	0.0930399	45.4189	0	0	465	497	8205	8670	2972	3387	chr2	113587328	113594480	3096	-	45.41	q13	protein_coding	IL1B	interleukin 1, beta [Source:HGNC Symbol;Acc:5992]
ENSG00000126500	5374.57	-2.99837	0.0737012	-40.6828	0	0	12232	14370	1580	1535	1396	1735	chr11	63870660	63886645	3949	+	55.55	q13.1	protein_coding	FLRT1	fibronectin leucine rich transmembrane protein 1 [Source:HGNC Symbol;Acc:3760]
ENSG00000126709	152679	2.45109	0.064276	38.1339	0	0	36442	46891	222557	202180	191293	217314	chr1	27992572	27998729	865	-	50.03	p36.11	protein_coding	IFI6	interferon, alpha-inducible protein 6 [Source:HGNC Symbol;Acc:4054]
ENSG00000128165	3010.2	-3.8359	0.0930682	-41.216	0	0	7261	9119	524	546	454	573	chr22	50919985	50924869	4276	+	63.64	q13.33	protein_coding	ADM2	adrenomedullin 2 [Source:HGNC Symbol;Acc:28898]
ENSG00000128965	5134.89	-3.97543	0.0877442	-45.3071	0	0	12520	15384	888	769	932	1001	chr15	41245160	41248710	2051	+	57.9	q15.1	protein_coding	CHAC1	ChaC, cation transport regulator homolog 1 (E. coli) [Source:HGNC Symbol;Acc:28680]
ENSG00000130707	30285.8	-3.07521	0.0610525	-50.3699	0	0	67822	83505	8309	8454	8181	9116	chr9	133320316	133376661	3050	+	55.65	q34.11	protein_coding	ASS1	argininosuccinate synthase 1 [Source:HGNC Symbol;Acc:758]
ENSG00000131711	11252.6	-3.79138	0.0741876	-51.1054	0	0	29023	31259	2058	2032	1896	2375	chr5	71403061	71505395	12628	+	42.29	q13.2	protein_coding	MAP1B	microtubule-associated protein 1B [Source:HGNC Symbol;Acc:6836]
ENSG00000134028	19426.7	3.23892	0.0639042	50.684	0	0	3689	4101	35038	33927	17336	21306	chr8	24241798	24263526	2438	+	36.35	p21.2	protein_coding	ADAMDEC1	ADAM-like, decysin 1 [Source:HGNC Symbol;Acc:16299]
ENSG00000134321	22202.5	2.79634	0.0585958	47.7225	0	0	4558	5276	32280	31674	27017	32416	chr2	7005937	7038370	4834	+	40	p25.2	protein_coding	RSAD2	radical S-adenosyl methionine domain containing 2 [Source:HGNC Symbol;Acc:30908]
ENSG00000135069	31688.9	-3.24208	0.0571284	-56.7508	0	0	71138	88216	7968	7753	8840	10301	chr9	80912059	80945009	2188	+	45.59	q21.2	protein_coding	PSAT1	phosphoserine aminotransferase 1 [Source:HGNC Symbol;Acc:19129]
ENSG00000135094	4700.09	3.23679	0.079877	40.5222	0	0	801	1015	7969	8005	4740	5436	chr12	113830250	113864106	3006	-	50.05	q24.13	protein_coding	SDS	serine dehydratase [Source:HGNC Symbol;Acc:10691]
ENSG00000135114	16155.2	2.53125	0.0621749	40.7117	0	0	3472	4365	21206	21063	21916	25239	chr12	121458095	121477045	2336	-	48.69	q24.31	protein_coding	OASL	2'-5'-oligoadenylate synthetase-like [Source:HGNC Symbol;Acc:8090]
ENSG00000136010	19570.5	-3.04367	0.071302	-42.6871	0	0	46853	49806	5478	5540	5120	6391	chr12	105413568	105478355	8501	-	39.68	q23.3	protein_coding	ALDH1L2	aldehyde dehydrogenase 1 family, member L2 [Source:HGNC Symbol;Acc:26777]
ENSG00000136689	12986.8	2.45478	0.0637105	38.5302	0	0	3207	3816	17629	18368	16029	18956	chr2	113864791	113891593	3256	+	46.04	q13	protein_coding	IL1RN	interleukin 1 receptor antagonist [Source:HGNC Symbol;Acc:6000]
ENSG00000138061	8801.89	4.04959	0.0838537	48.2935	0	0	967	1378	18713	17373	5964	7510	chr2	38294116	38337044	6011	-	44.41	p22.2	protein_coding	CYP1B1	cytochrome P450, family 1, subfamily B, polypeptide 1 [Source:HGNC Symbol;Acc:2597]
ENSG00000138646	15983.4	2.68046	0.0623103	43.0179	0	0	3112	3795	21312	20058	21700	26424	chr4	89378268	89427314	4766	+	39.4	q22.1	protein_coding	HERC5	HECT and RLD domain containing E3 ubiquitin protein ligase 5 [Source:HGNC Symbol;Acc:24368]
ENSG00000142765	3350.87	-4.3181	0.10873	-39.714	0	0	7781	11174	421	460	403	457	chr1	27668513	27680421	5575	+	58.27	p36.11	protein_coding	SYTL1	synaptotagmin-like 1 [Source:HGNC Symbol;Acc:15584]
ENSG00000143546	24045.7	4.55727	0.0645763	70.5719	0	0	1995	2287	48902	45511	19956	23399	chr1	153362508	153363664	1006	-	54.11	q21.3	protein_coding	S100A8	S100 calcium binding protein A8 [Source:HGNC Symbol;Acc:10498]
ENSG00000146192	15182.4	2.78023	0.0633935	43.8567	0	0	3079	3475	21026	21160	19287	23215	chr6	36973422	36996846	10167	+	53.53	p21.2	protein_coding	FGD2	FYVE, RhoGEF and PH domain containing 2 [Source:HGNC Symbol;Acc:3664]
ENSG00000158517	16419.8	3.14271	0.0626189	50.1879	0	0	3051	3808	28696	27846	15961	18259	chr7	74188309	74203659	3462	+	54.22	q11.23	protein_coding	NCF1	neutrophil cytosolic factor 1 [Source:HGNC Symbol;Acc:7660]
ENSG00000158714	6035.66	3.26335	0.0767449	42.522	0	0	1376	1518	12821	13230	2887	3564	chr1	159796540	159807039	2996	+	49.75	q23.2	protein_coding	SLAMF8	SLAM family member 8 [Source:HGNC Symbol;Acc:21391]
ENSG00000163220	59246.1	4.13444	0.0705979	58.5632	0	0	6536	8782	130555	119751	39034	43535	chr1	153330330	153333503	577	+	52.55	q21.3	protein_coding	S100A9	S100 calcium binding protein A9 [Source:HGNC Symbol;Acc:10499]
ENSG00000165168	31779	2.52528	0.058803	42.9448	0	0	7194	8521	43530	41098	40682	50426	chrX	37639264	37672714	4423	+	37.33	p11.4	protein_coding	CYBB	cytochrome b-245, beta polypeptide [Source:HGNC Symbol;Acc:2578]
ENSG00000165178	11309.7	2.8416	0.0675816	42.047	0	0	2613	3251	20092	19149	10408	11660	chr7	74572445	74587848	1892	-	54.17	q11.23	pseudogene	NCF1C	neutrophil cytosolic factor 1C pseudogene [Source:HGNC Symbol;Acc:32523]
ENSG00000169245	33354.1	4.84224	0.0601989	80.4375	0	0	1778	2064	52229	50911	42353	50366	chr4	76942273	76944650	1173	-	36.88	q21.1	protein_coding	CXCL10	chemokine (C-X-C motif) ligand 10 [Source:HGNC Symbol;Acc:10637]
ENSG00000169248	2863.24	4.5404	0.113808	39.8951	0	0	168	249	4672	4362	3413	4285	chr4	76954835	76962568	1908	-	36.35	q21.1	protein_coding	CXCL11	chemokine (C-X-C motif) ligand 11 [Source:HGNC Symbol;Acc:10638]
ENSG00000169429	3958.52	4.82609	0.0991026	48.6979	0	0	320	331	8974	8350	2447	2790	chr4	74606223	74609433	2274	+	32.05	q13.3	protein_coding	IL8	interleukin 8 [Source:HGNC Symbol;Acc:6025]
ENSG00000169508	3702.78	5.83773	0.127883	45.6491	0	0	84	121	5583	5356	4966	6134	chr13	99946784	99959659	1700	-	38.06	q32.3	protein_coding	GPR183	G protein-coupled receptor 183 [Source:HGNC Symbol;Acc:3128]
ENSG00000171246	8008.44	4.73257	0.0801627	59.0371	0	0	476	630	13630	13786	8587	10626	chr17	78440948	78451643	6703	-	60.76	q25.3	protein_coding	NPTX1	neuronal pentraxin I [Source:HGNC Symbol;Acc:7952]
ENSG00000172183	6348.92	3.14292	0.0738538	42.556	0	0	960	1130	8674	8593	8719	10104	chr15	89179384	89199714	7363	+	52.19	q26.1	protein_coding	ISG20	interferon stimulated exonuclease gene 20kDa [Source:HGNC Symbol;Acc:6130]
ENSG00000173334	5540.73	3.10758	0.0763898	40.6805	0	0	1041	1213	8955	9221	5844	6745	chr8	126442563	126450647	4138	+	51.37	q24.13	protein_coding	TRIB1	tribbles pseudokinase 1 [Source:HGNC Symbol;Acc:16891]
ENSG00000173372	3756.84	3.3488	0.085072	39.3643	0	0	791	1001	8744	8294	1474	1653	chr1	22962999	22966101	1272	+	56.78	p36.12	protein_coding	C1QA	complement component 1, q subcomponent, A chain [Source:HGNC Symbol;Acc:1241]
ENSG00000178726	34748.6	3.1715	0.0566037	56.0299	0	0	5615	6638	52720	50551	42284	50470	chr20	23026270	23030378	4109	-	54.83	p11.21	protein_coding	THBD	thrombomodulin [Source:HGNC Symbol;Acc:11784]
ENSG00000182487	11271.9	2.83036	0.0645543	43.8447	0	0	2694	3224	19989	19364	10116	11543	chr7	72634611	72649979	1950	+	54.17	q11.23	pseudogene	NCF1B	neutrophil cytosolic factor 1B pseudogene [Source:HGNC Symbol;Acc:32522]
ENSG00000185745	47476.1	3.10759	0.055007	56.4944	0	0	7529	9249	67987	67064	61272	71946	chr10	91152303	91163745	3079	+	37.67	q23.31	protein_coding	IFIT1	interferon-induced protein with tetratricopeptide repeats 1 [Source:HGNC Symbol;Acc:5407]
ENSG00000185885	68651.4	2.15398	0.0557856	38.6117	0	0	21134	25207	97219	95629	80750	91703	chr11	313506	315272	1080	+	57.05	p15.5	protein_coding	IFITM1	interferon induced transmembrane protein 1 [Source:HGNC Symbol;Acc:5412]
ENSG00000187735	38516	-2.53743	0.0657435	-38.5959	0	0	77292	101596	14983	13708	12887	15534	chr8	54879112	54935089	4391	-	39.44	q11.23	protein_coding	TCEA1	transcription elongation factor A (SII), 1 [Source:HGNC Symbol;Acc:11612]
ENSG00000197262	3212.73	6.39625	0.140062	45.6671	0	0	75	81	6203	6090	3012	3557	chr17	34639793	34641846	2054	+	49.12	q12	protein_coding	CCL4L2	chemokine (C-C motif) ligand 4-like 2 [Source:HGNC Symbol;Acc:24066]
ENSG00000204103	7171.09	4.57348	0.0789136	57.9554	0	0	480	606	12123	12017	8051	9463	chr20	39314488	39317880	3393	-	56.44	q12	protein_coding	MAFB	v-maf avian musculoaponeurotic fibrosarcoma oncogene homolog B [Source:HGNC Symbol;Acc:6408]
ENSG00000204287	8585.67	3.24578	0.071374	45.4757	0	0	976	1239	9885	9721	13937	16247	chr6	32407619	32412823	1280	+	42.88	p21.32	protein_coding	HLA-DRA	major histocompatibility complex, class II, DR alpha [Source:HGNC Symbol;Acc:4947]
ENSG00000205020	3022.9	6.55005	0.149684	43.7593	0	0	63	68	5783	5700	2895	3391	chr17	34538310	34540280	1426	+	49.11	q12	protein_coding	CCL4L1	chemokine (C-C motif) ligand 4-like 1 [Source:HGNC Symbol;Acc:10631]
ENSG00000205021	6430.2	5.64069	0.0995543	56.6595	0	0	201	308	12209	11424	6409	7614	chr17	34623842	34625731	1469	-	52.65	q12	protein_coding	CCL3L1	chemokine (C-C motif) ligand 3-like 1 [Source:HGNC Symbol;Acc:10628]
ENSG00000216490	29283.1	3.85747	0.058035	66.468	0	0	3305	4031	50309	49031	31245	36453	chr19	18283972	18288927	2481	+	56.8	p13.11	protein_coding	IFI30	interferon, gamma-inducible protein 30 [Source:HGNC Symbol;Acc:5398]
ENSG00000224298	8201.44	4.89773	0.0865196	56.6083	0	0	558	551	15419	15647	7550	8818	chr17	34400226	34417480	1706	+	43.49	q12	antisense	AC069363.1
ENSG00000256515	6091.56	5.55385	0.0982196	56.5452	0	0	206	309	11566	10958	5971	7134	chr17	34522268	34524157	1469	-	52.7	q12	protein_coding	CCL3L3	chemokine (C-C motif) ligand 3-like 3 [Source:HGNC Symbol;Acc:30554]
ENSG00000257764	43781.5	3.25354	0.0665641	48.8783	0	0	9668	10769	94972	87863	23760	30496	chr12	69747273	69748005	599	-	40.52	q15	antisense	RP11-1143G9.4
ENSG00000268173	32072.6	2.87096	0.0581778	49.3481	0	0	7031	8062	52379	51038	33585	39201	chr19	18263968	18288927	5142	+	57.21	p13.11	protein_coding	PIK3R2	PIK3R2 protein [Source:UniProtKB/TrEMBL;Acc:Q96CK7]
ENSG00000104413	1799.7	-5.62451	0.150116	-37.4678	3.08e-307	1.26e-304	4754	5861	124	77	112	133	chr8	95653302	95719694	4875	+	40.32	q22.1	protein_coding	ESRP1	epithelial splicing regulatory protein 1 [Source:HGNC Symbol;Acc:25966]
ENSG00000179163	5670.07	2.65644	0.0715358	37.1344	7.83e-302	3.17e-299	1870	2226	12140	12007	2233	2790	chr1	24171567	24194784	2047	-	45.7	p36.11	protein_coding	FUCA1	fucosidase, alpha-L- 1, tissue [Source:HGNC Symbol;Acc:4006]
ENSG00000129474	2163.82	-4.01723	0.10823	-37.1175	1.47e-301	5.85e-299	5594	6249	361	325	322	369	chr14	23440383	23451851	5979	-	52.93	q11.2	protein_coding	AJUBA	ajuba LIM protein [Source:HGNC Symbol;Acc:20250]
ENSG00000100448	20091.2	-2.24164	0.0605436	-37.0253	4.49e-300	1.77e-297	40190	49982	9105	8691	6835	7824	chr14	25042728	25045466	1374	-	53.82	q12	protein_coding	CTSG	cathepsin G [Source:HGNC Symbol;Acc:2532]
ENSG00000159189	2030.8	4.58928	0.125339	36.6149	1.66e-293	6.45e-291	164	267	4809	4819	788	1007	chr1	22970123	22974603	1335	+	54.68	p36.12	protein_coding	C1QC	complement component 1, q subcomponent, C chain [Source:HGNC Symbol;Acc:1245]
ENSG00000142089	108564	2.09927	0.0582393	36.0455	1.62e-284	6.21e-282	33336	37662	142235	142912	138180	158409	chr11	319669	327537	1348	-	54.34	p15.5	protein_coding	IFITM3	interferon induced transmembrane protein 3 [Source:HGNC Symbol;Acc:5414]
ENSG00000147852	13125.7	-2.22663	0.0620006	-35.913	1.91e-282	7.25e-280	24973	29543	5373	5521	6813	7917	chr9	2621834	2660053	9339	+	41.97	p24.2	protein_coding	VLDLR	very low density lipoprotein receptor [Source:HGNC Symbol;Acc:12698]
ENSG00000166123	7433.75	-2.47366	0.0692382	-35.7268	1.51e-279	5.67e-277	14880	18704	2908	2733	2837	3424	chr16	46918290	46965209	6354	+	51.96	q11.2	protein_coding	GPT2	glutamic pyruvate transaminase (alanine aminotransferase) 2 [Source:HGNC Symbol;Acc:18062]
ENSG00000269926	10220.1	-2.25516	0.0631979	-35.684	6.99e-279	2.58e-276	19738	24582	4358	4306	4342	5132	chr10	74034673	74035738	847	-	55.44	q22.1	antisense	RP11-442H21.2
ENSG00000118515	7427.25	3.13775	0.0879624	35.6714	1.1e-278	4e-276	1529	1503	12532	12605	7105	8957	chr6	134490384	134639250	9992	-	42.27	q23.2	protein_coding	SGK1	serum/glucocorticoid regulated kinase 1 [Source:HGNC Symbol;Acc:10810]
ENSG00000196517	1852.51	-4.46922	0.125327	-35.6604	1.63e-278	5.86e-276	4605	5687	248	186	300	352	chr1	44457172	44497139	5159	-	56.44	p34.1	protein_coding	SLC6A9	solute carrier family 6 (neurotransmitter transporter, glycine), member 9 [Source:HGNC Symbol;Acc:11056]
ENSG00000170345	44981.7	2.02282	0.0567495	35.6446	2.85e-278	1.02e-275	16477	20890	70572	71021	40899	48608	chr14	75745477	75748933	3238	+	53.92	q24.3	protein_coding	FOS	FBJ murine osteosarcoma viral oncogene homolog [Source:HGNC Symbol;Acc:3796]
ENSG00000168268	12074.8	2.37514	0.0669645	35.4686	1.5e-275	5.28e-273	3321	4303	18105	18747	12560	15213	chr3	52558386	52569070	4734	-	61.49	p21.1	protein_coding	NT5DC2	5'-nucleotidase domain containing 2 [Source:HGNC Symbol;Acc:25717]
ENSG00000168209	15131.7	-2.19948	0.0620213	-35.4633	1.81e-275	6.29e-273	28578	36306	6708	6464	6542	7938	chr10	74033678	74035794	2058	+	58.72	q22.1	protein_coding	DDIT4	DNA-damage-inducible transcript 4 [Source:HGNC Symbol;Acc:24944]
ENSG00000074935	4280.07	-2.87768	0.0811858	-35.4456	3.39e-275	1.16e-272	9707	10792	1304	1312	1345	1647	chr6	112391980	112408732	6973	-	34.64	q21	protein_coding	TUBE1	tubulin, epsilon 1 [Source:HGNC Symbol;Acc:20775]
ENSG00000182578	39484.2	1.9569	0.0552318	35.4307	5.76e-275	1.96e-272	13441	16005	53403	53491	46606	54215	chr5	149432854	149492935	5151	-	48.1	q32	protein_coding	CSF1R	colony stimulating factor 1 receptor [Source:HGNC Symbol;Acc:2433]
ENSG00000139318	13407.1	2.27027	0.0641639	35.3824	3.19e-274	1.07e-271	3807	4695	19837	18467	15144	18526	chr12	89741009	89747048	4632	-	46.59	q21.33	protein_coding	DUSP6	dual specificity phosphatase 6 [Source:HGNC Symbol;Acc:3072]
ENSG00000175658	1365.64	-5.92409	0.167702	-35.325	2.42e-273	8.06e-271	3709	4408	58	67	64	74	chr1	148900615	148903715	2021	+	61.14	q21.2	pseudogene	DRD5P2	dopamine receptor D5 pseudogene 2 [Source:HGNC Symbol;Acc:3028]
ENSG00000156234	2682.41	5.31229	0.151317	35.107	5.28e-270	1.74e-267	52	94	2769	2632	4742	6085	chr4	78432907	78532988	1431	+	40.75	q21.1	protein_coding	CXCL13	chemokine (C-X-C motif) ligand 13 [Source:HGNC Symbol;Acc:10639]
ENSG00000141574	5843.67	2.62252	0.0748966	35.0151	1.32e-268	4.3e-266	1350	1591	8543	8398	7130	7989	chr17	80278900	80291950	2961	-	63.33	q25.3	protein_coding	SECTM1	secreted and transmembrane 1 [Source:HGNC Symbol;Acc:10707]
ENSG00000110031	8063.84	2.37296	0.0678259	34.9861	3.66e-268	1.18e-265	2137	2609	11815	11154	9352	11339	chr11	58294344	58345693	2467	-	38.55	q12.1	protein_coding	LPXN	leupaxin [Source:HGNC Symbol;Acc:14061]
ENSG00000107201	20079.3	2.00841	0.0577442	34.7811	4.7e-265	1.5e-262	6245	7336	25825	25300	25684	30599	chr9	32455300	32526322	5225	-	39.62	p21.1	protein_coding	DDX58	DEAD (Asp-Glu-Ala-Asp) box polypeptide 58 [Source:HGNC Symbol;Acc:19102]
ENSG00000103966	17471.7	2.03957	0.0586869	34.7534	1.23e-264	3.87e-262	5046	5959	21351	20971	23913	28239	chr15	42190950	42264776	5066	-	47.01	q15.1	protein_coding	EHD4	EH-domain containing 4 [Source:HGNC Symbol;Acc:3245]
ENSG00000183486	51234.7	1.95365	0.0562692	34.7197	3.97e-264	1.24e-261	15901	18150	62254	61318	69264	82431	chr21	42733870	42781317	13175	+	49.7	q22.3	protein_coding	MX2	myxovirus (influenza virus) resistance 2 (mouse) [Source:HGNC Symbol;Acc:7533]
ENSG00000184979	19922.3	2.05495	0.0596151	34.4702	2.24e-260	6.92e-258	5939	6840	25249	24477	26485	31116	chr22	18632666	18660164	2129	+	48.15	q11.21	protein_coding	USP18	ubiquitin specific peptidase 18 [Source:HGNC Symbol;Acc:12616]
ENSG00000159388	23897.2	2.35051	0.0683595	34.3846	4.29e-259	1.31e-256	7332	7771	36304	36088	25165	30224	chr1	203274619	203278730	2757	+	53.33	q32.1	protein_coding	BTG2	BTG family, member 2 [Source:HGNC Symbol;Acc:1131]
ENSG00000143344	1998.56	4.1771	0.12151	34.3765	5.66e-259	1.71e-256	204	197	3366	3446	2183	2494	chr1	183605220	183897665	5415	+	39.98	q25.3	protein_coding	RGL1	ral guanine nucleotide dissociation stimulator-like 1 [Source:HGNC Symbol;Acc:30281]
ENSG00000204044	1763.89	3.91296	0.114102	34.2934	9.83e-258	2.94e-255	219	265	3387	3426	1419	1714	chr20	44642141	44650712	2242	-	50.06	q13.12	antisense	RP11-465L10.10
ENSG00000110324	12108.8	2.26374	0.066092	34.2513	4.17e-257	1.24e-254	3659	4132	17759	17304	13858	15792	chr11	117857063	117872196	6546	+	49.33	q23.3	protein_coding	IL10RA	interleukin 10 receptor, alpha [Source:HGNC Symbol;Acc:5964]
ENSG00000162654	12737.9	2.27546	0.0666462	34.1423	1.74e-255	5.1e-253	2974	3426	14128	14878	18764	22993	chr1	89646831	89664615	6127	-	38.85	p22.2	protein_coding	GBP4	guanylate binding protein 4 [Source:HGNC Symbol;Acc:20480]
ENSG00000137959	60067.6	1.87013	0.054807	34.1221	3.46e-255	1.01e-252	21199	25312	79879	79096	69506	86592	chr1	79085607	79111830	10240	+	34.5	p31.1	protein_coding	IFI44L	interferon-induced protein 44-like [Source:HGNC Symbol;Acc:17817]
ENSG00000072694	2345.92	3.64425	0.106821	34.1156	4.33e-255	1.25e-252	235	301	3111	3144	3300	4054	chr1	161551101	161648444	6996	+	44.75	q23.3	protein_coding	FCGR2B	Fc fragment of IgG, low affinity IIb, receptor (CD32) [Source:HGNC Symbol;Acc:3618]
ENSG00000229124	19078.7	2.07607	0.0608926	34.094	9.07e-255	2.58e-252	5257	6222	23153	22123	27258	31190	chr10	17256238	17271984	1992	-	43.67	p13	antisense	VIM-AS1	VIM antisense RNA 1 [Source:HGNC Symbol;Acc:44879]
ENSG00000112096	25679.5	1.99082	0.0584616	34.0534	3.61e-254	1.02e-251	9676	11906	41210	38900	23278	28406	chr6	160090089	160183561	18985	-	42.3	q25.3	protein_coding	SOD2	superoxide dismutase 2, mitochondrial [Source:HGNC Symbol;Acc:11180]
ENSG00000111331	193896	1.89373	0.0556747	34.0142	1.37e-253	3.84e-251	64070	73032	237110	240216	254806	299941	chr12	113376157	113411054	8251	+	46.93	q24.13	protein_coding	OAS3	2'-5'-oligoadenylate synthetase 3, 100kDa [Source:HGNC Symbol;Acc:8088]
ENSG00000168685	2525.86	3.32202	0.0987491	33.641	4.22e-248	1.17e-245	421	456	4091	4130	2692	3284	chr5	35852797	35879705	6060	+	39.18	p13.2	protein_coding	IL7R	interleukin 7 receptor [Source:HGNC Symbol;Acc:6024]
ENSG00000167965	8596.33	-2.23073	0.0664875	-33.5511	8.66e-247	2.38e-244	16317	20440	3735	3572	3918	4567	chr16	2254249	2259417	4323	+	61.98	p13.3	protein_coding	MLST8	MTOR associated protein, LST8 homolog (S. cerevisiae) [Source:HGNC Symbol;Acc:24825]
ENSG00000197629	29033.1	2.86328	0.0853744	33.538	1.35e-246	3.67e-244	6620	6322	44505	44419	32720	38976	chr11	58975983	58980424	4442	-	46.92	q12.1	protein_coding	MPEG1	macrophage expressed 1 [Source:HGNC Symbol;Acc:29619]
ENSG00000089127	33662.4	1.83747	0.0552478	33.2586	1.53e-242	4.13e-240	11136	13550	41377	41042	44201	51755	chr12	113344582	113369990	3910	+	43.26	q24.13	protein_coding	OAS1	2'-5'-oligoadenylate synthetase 1, 40/46kDa [Source:HGNC Symbol;Acc:8086]
ENSG00000099250	8066.44	2.29483	0.0690183	33.2495	2.07e-242	5.54e-240	2169	2527	10827	10737	10414	11800	chr10	33466420	33625190	11517	-	41.34	p11.22	protein_coding	NRP1	neuropilin 1 [Source:HGNC Symbol;Acc:8004]
ENSG00000236404	3003.44	-3.00174	0.0905628	-33.1454	6.6e-241	1.75e-238	6872	7590	847	847	970	1202	chr9	2422702	2641395	4399	-	39.92	p24.2	antisense	RP11-125B21.2
ENSG00000261771	23221.2	-1.97501	0.0601714	-32.8231	2.76e-236	7.25e-234	44847	54434	12045	11552	8201	10442	chr15	55647446	55790558	4589	-	41.93	q21.3	processed_transcript	DYX1C1-CCPG1	DYX1C1-CCPG1 readthrough (NMD candidate) [Source:HGNC Symbol;Acc:43019]
ENSG00000234961	15749.3	2.11482	0.0646295	32.7222	7.55e-235	1.96e-232	4603	5104	20085	19350	20785	25055	chr10	17275324	17276832	706	-	45.46	p13	antisense	RP11-124N14.3
ENSG00000115165	1764.51	3.96323	0.12151	32.6166	2.39e-233	6.16e-231	166	223	2932	2727	2049	2449	chr2	158271131	158345473	3428	-	37.75	q24.1	protein_coding	CYTIP	cytohesin 1 interacting protein [Source:HGNC Symbol;Acc:9506]
ENSG00000002726	18196.3	1.94084	0.059583	32.5737	9.66e-233	2.47e-230	6175	7742	24891	24961	20552	25041	chr7	150521715	150558592	3824	+	47.8	q36.1	protein_coding	AOC1	amine oxidase, copper containing 1 [Source:HGNC Symbol;Acc:80]
ENSG00000116774	2487.68	3.58779	0.110423	32.4913	1.41e-231	3.58e-229	224	312	3075	2929	4010	4477	chr1	114522063	114524876	2265	+	51.95	p13.2	protein_coding	OLFML3	olfactomedin-like 3 [Source:HGNC Symbol;Acc:24956]
ENSG00000205413	34794.4	1.84838	0.0568928	32.4888	1.53e-231	3.86e-229	12277	15075	47126	44862	40456	49640	chr7	92728829	92747336	6852	-	37.75	q21.2	protein_coding	SAMD9	sterile alpha motif domain containing 9 [Source:HGNC Symbol;Acc:1348]
ENSG00000115267	28423.3	1.80775	0.0557635	32.4181	1.53e-230	3.81e-228	10093	11973	36503	35749	35309	41553	chr2	163123589	163175213	4528	-	35.76	q24.2	protein_coding	IFIH1	interferon induced with helicase C domain 1 [Source:HGNC Symbol;Acc:18873]
ENSG00000182557	4692.82	-2.73095	0.084403	-32.356	1.14e-229	2.82e-227	9535	12935	1621	1526	1454	1735	chr17	4336983	4391503	2684	+	53.29	p13.2	protein_coding	SPNS3	spinster homolog 3 (Drosophila) [Source:HGNC Symbol;Acc:28433]
ENSG00000139269	1586.74	-4.10458	0.126937	-32.3356	2.21e-229	5.43e-227	4054	4754	226	253	216	207	chr12	57846106	57853063	3015	+	53.48	q13.3	protein_coding	INHBE	inhibin, beta E [Source:HGNC Symbol;Acc:24029]
ENSG00000165949	99830.9	2.59774	0.0803475	32.3313	2.54e-229	6.18e-227	20912	30551	150189	138505	120610	138041	chr14	94571182	94583033	4157	+	48.67	q32.12	protein_coding	IFI27	interferon, alpha-inducible protein 27 [Source:HGNC Symbol;Acc:5397]
ENSG00000134326	32051	1.96132	0.0609178	32.1961	2e-227	4.83e-225	9154	11932	38133	38344	43798	52368	chr2	6980701	7006766	4288	-	44.86	p25.2	protein_coding	CMPK2	cytidine monophosphate (UMP-CMP) kinase 2, mitochondrial [Source:HGNC Symbol;Acc:27015]
ENSG00000260916	26355.3	-1.99541	0.0622519	-32.0538	1.94e-225	4.65e-223	50442	63115	13710	12866	9090	11561	chr15	55632230	55700708	8790	-	40.36	q21.3	protein_coding	CCPG1	cell cycle progression 1 [Source:HGNC Symbol;Acc:24227]
ENSG00000244682	3216.56	3.07816	0.0960908	32.0338	3.69e-225	8.75e-223	589	613	4762	4769	3750	4817	chr1	161551129	161575452	3178	+	44.62	q23.3	polymorphic_pseudogene	FCGR2C	Fc fragment of IgG, low affinity IIc, receptor for (CD32) (gene/pseudogene) [Source:HGNC Symbol;Acc:15626]
ENSG00000228318	19570	1.87469	0.0585573	32.0146	6.83e-225	1.61e-222	6464	7524	24357	23659	25631	30423	chr21	42813321	42814669	555	-	44.03	q22.3	antisense	AP001610.5
ENSG00000174600	1460.08	6.15872	0.193041	31.9037	2.37e-223	5.55e-221	36	46	2599	2872	1451	1642	chr12	108681821	108733118	5690	-	49.34	q23.3	protein_coding	CMKLR1	chemokine-like receptor 1 [Source:HGNC Symbol;Acc:2121]
ENSG00000130766	6450.38	-2.36619	0.0744155	-31.7971	7.11e-222	1.65e-219	12516	16124	2676	2501	2639	3016	chr1	28586038	28609002	3453	+	50.06	p35.3	protein_coding	SESN2	sestrin 2 [Source:HGNC Symbol;Acc:20746]
ENSG00000133216	3294.45	2.75916	0.0875985	31.4978	9.3e-218	2.14e-215	620	806	4533	4469	4233	5168	chr1	23037332	23241818	6341	+	51.87	p36.12	protein_coding	EPHB2	EPH receptor B2 [Source:HGNC Symbol;Acc:3393]
ENSG00000127951	4907.67	3.1622	0.10059	31.4367	6.39e-217	1.46e-214	889	827	7496	6999	5926	7287	chr7	76822688	76829143	4261	-	35.66	q11.23	protein_coding	FGL2	fibrinogen-like 2 [Source:HGNC Symbol;Acc:3696]
ENSG00000161542	5463.09	-2.25499	0.0718829	-31.3704	5.14e-216	1.16e-213	10607	12949	2357	2253	2414	2784	chr17	74305567	74380602	6939	-	48.2	q25.1	protein_coding	PRPSAP1	phosphoribosyl pyrophosphate synthetase-associated protein 1 [Source:HGNC Symbol;Acc:9466]
ENSG00000178695	8759.06	2.52548	0.0808427	31.2394	3.11e-214	7.01e-212	1706	2405	11316	10674	11944	14897	chr13	77454312	77460540	6229	-	43.67	q22.3	protein_coding	KCTD12	potassium channel tetramerization domain containing 12 [Source:HGNC Symbol;Acc:14678]
ENSG00000167703	6979.72	2.49204	0.0799939	31.1529	4.64e-213	1.04e-210	1744	2434	10832	11008	7225	8466	chr17	1472561	1532180	10618	-	54.63	p13.3	protein_coding	SLC43A2	solute carrier family 43 (amino acid system L transporter), member 2 [Source:HGNC Symbol;Acc:23087]
ENSG00000184005	1146.52	-4.82044	0.154884	-31.1229	1.18e-212	2.62e-210	2836	3816	116	103	82	116	chr1	76540404	77100286	7225	+	38.78	p31.1	protein_coding	ST6GALNAC3	ST6 (alpha-N-acetyl-neuraminyl-2,3-beta-galactosyl-1,3)-N-acetylgalactosaminide alpha-2,6-sialyltransferase 3 [Source:HGNC Symbol;Acc:19343]
ENSG00000228626	1155.78	-4.58416	0.147661	-31.0452	1.33e-211	2.92e-209	3043	3516	122	134	107	157	chr1	147760107	147761057	285	-	57.1	q21.2	pseudogene	RP11-495P10.9
ENSG00000134955	6142.71	2.17737	0.0701909	31.0207	2.84e-211	6.2e-209	1817	2187	8608	8321	7348	8609	chr11	124932963	124959131	5294	+	52.46	q24.2	protein_coding	SLC37A2	solute carrier family 37 (glucose-6-phosphate transporter), member 2 [Source:HGNC Symbol;Acc:20644]
ENSG00000131042	2520.67	2.92007	0.0948205	30.7957	2.99e-208	6.49e-206	509	618	4123	3849	2735	3223	chr19	54777675	54785039	3810	-	57.81	q13.42	protein_coding	LILRB2	leukocyte immunoglobulin-like receptor, subfamily B (with TM and ITIM domains), member 2 [Source:HGNC Symbol;Acc:6606]
ENSG00000111981	1393.43	-4.26036	0.138969	-30.657	2.13e-206	4.59e-204	3731	3868	177	196	253	266	chr6	150285143	150294846	3142	+	51.8	q25.1	protein_coding	ULBP1	UL16 binding protein 1 [Source:HGNC Symbol;Acc:14893]
ENSG00000187608	50242.4	2.69015	0.0878653	30.6167	7.33e-206	1.57e-203	9118	13737	72028	64504	66617	76238	chr1	948803	949920	711	+	64.58	p36.33	protein_coding	ISG15	ISG15 ubiquitin-like modifier [Source:HGNC Symbol;Acc:4053]
ENSG00000189057	3149.25	2.74308	0.0896035	30.6136	8.07e-206	1.71e-203	620	784	4318	4453	4079	4655	chr11	58874658	58894883	3857	+	38.92	q12.1	protein_coding	FAM111B	family with sequence similarity 111, member B [Source:HGNC Symbol;Acc:24200]
ENSG00000188004	2318.01	2.94599	0.0966285	30.4878	3.78e-204	7.97e-202	629	721	4727	5010	1138	1388	chr1	159804264	159825137	2501	-	48.18	q23.2	protein_coding	C1orf204	chromosome 1 open reading frame 204 [Source:HGNC Symbol;Acc:27647]
ENSG00000249437	9902.06	1.96502	0.0648059	30.3216	5.96e-202	1.25e-199	4116	4765	16117	16340	7882	9738	chr5	70264310	70320941	9513	-	43.19	q13.2	protein_coding	NAIP	NLR family, apoptosis inhibitory protein [Source:HGNC Symbol;Acc:7634]
ENSG00000182718	45908	1.75826	0.0583048	30.1563	8.87e-200	1.84e-197	16969	19227	57493	57260	58174	67350	chr15	60639333	60695082	8822	-	44.95	q22.2	protein_coding	ANXA2	annexin A2 [Source:HGNC Symbol;Acc:537]
ENSG00000169403	2412.15	3.10988	0.103172	30.1427	1.34e-199	2.76e-197	523	559	4344	4419	1923	2550	chr1	28473677	28520447	4706	-	48	p35.3	protein_coding	PTAFR	platelet-activating factor receptor [Source:HGNC Symbol;Acc:9582]
ENSG00000116852	6142.31	-2.04518	0.0681602	-30.0054	8.33e-198	1.71e-195	11588	14107	2925	2891	2723	3240	chr1	200938520	200992828	12148	-	55	q32.1	protein_coding	KIF21B	kinesin family member 21B [Source:HGNC Symbol;Acc:29442]
ENSG00000164733	82232.9	1.89499	0.063515	29.8353	1.36e-195	2.77e-193	39911	42980	144668	144931	52213	62332	chr8	11700033	11726957	7438	-	52.13	p23.1	protein_coding	CTSB	cathepsin B [Source:HGNC Symbol;Acc:2527]
ENSG00000184575	32783.5	-1.62488	0.0545202	-29.8032	3.55e-195	7.18e-193	55799	66981	18606	18606	18130	21533	chr12	64798130	64844907	7364	+	39.76	q14.2	protein_coding	XPOT	exportin, tRNA [Source:HGNC Symbol;Acc:12826]
ENSG00000168394	53467.1	1.66275	0.0558721	29.7599	1.29e-194	2.6e-192	20171	24734	67457	65329	67281	77158	chr6	32812986	32821755	4742	-	50.46	p21.32	protein_coding	TAP1	transporter 1, ATP-binding cassette, sub-family B (MDR/TAP) [Source:HGNC Symbol;Acc:43]
ENSG00000160932	82360.4	1.74762	0.0587661	29.7385	2.44e-194	4.87e-192	26927	34825	96465	96715	112396	130310	chr8	144099399	144105249	2640	+	63.58	q24.3	protein_coding	LY6E	lymphocyte antigen 6 complex, locus E [Source:HGNC Symbol;Acc:6727]
ENSG00000231196	1030.59	-4.68017	0.157417	-29.731	3.05e-194	6.05e-192	2841	3024	111	104	96	112	chr1	147762996	147767966	657	-	41.98	q21.2	lincRNA	RP11-495P10.8
ENSG00000123689	1846.96	-3.37411	0.113782	-29.6542	2.99e-193	5.89e-191	4364	4984	466	379	498	600	chr1	209848765	209849733	866	+	57.59	q32.2	protein_coding	G0S2	G0/G1switch 2 [Source:HGNC Symbol;Acc:30229]
ENSG00000104946	9389.73	2.27596	0.0768519	29.6148	9.63e-193	1.88e-190	2392	2974	11976	12280	11503	15611	chr19	50380682	50392005	4731	+	57.49	q13.33	protein_coding	TBC1D17	TBC1 domain family, member 17 [Source:HGNC Symbol;Acc:25699]
ENSG00000079215	1822.07	3.31919	0.112483	29.5085	2.24e-191	4.36e-189	264	309	2671	2678	2200	2822	chr5	36606457	36688436	6265	+	40.36	p13.2	protein_coding	SLC1A3	solute carrier family 1 (glial high affinity glutamate transporter), member 3 [Source:HGNC Symbol;Acc:10941]
ENSG00000196305	48047.9	-1.76337	0.0597822	-29.4966	3.19e-191	6.15e-189	86936	97628	25150	25819	26060	30644	chr9	94972489	95056038	7401	-	41.23	q22.31	protein_coding	IARS	isoleucyl-tRNA synthetase [Source:HGNC Symbol;Acc:5330]
ENSG00000157601	163820	1.7789	0.0604502	29.4276	2.44e-190	4.68e-188	59115	64720	200322	198594	213426	251685	chr21	42792231	42831141	8611	+	47.01	q22.3	protein_coding	MX1	myxovirus (influenza virus) resistance 1, interferon-inducible protein p78 (mouse) [Source:HGNC Symbol;Acc:7532]
ENSG00000179630	7276.93	2.10925	0.0722932	29.1763	3.88e-187	7.39e-185	2597	3280	12162	11496	6090	7789	chr13	44453420	44468068	4550	+	36.87	q14.11	protein_coding	LACC1	laccase (multicopper oxidoreductase) domain containing 1 [Source:HGNC Symbol;Acc:26789]
ENSG00000139626	13260.2	2.09426	0.071783	29.1749	4.03e-187	7.64e-185	3808	5180	17997	17692	16351	18688	chr12	53585102	53601091	4481	-	51.11	q13.13	protein_coding	ITGB7	integrin, beta 7 [Source:HGNC Symbol;Acc:6162]
ENSG00000179388	3310.81	2.49569	0.0862072	28.9499	2.81e-184	5.29e-182	1146	1463	6698	7023	1382	1751	chr8	22545172	22550815	4855	-	55.71	p21.3	protein_coding	EGR3	early growth response 3 [Source:HGNC Symbol;Acc:3240]
ENSG00000155158	3973.76	-2.27854	0.0787447	-28.9358	4.24e-184	7.93e-182	8041	9877	1771	1678	1280	1614	chr9	15163620	15307358	12208	-	40.09	p22.3	protein_coding	TTC39B	tetratricopeptide repeat domain 39B [Source:HGNC Symbol;Acc:23704]
ENSG00000122877	1603.58	3.12944	0.108364	28.8791	2.19e-183	4.07e-181	369	451	3375	3329	880	1019	chr10	64571756	64679660	3689	-	42.64	q21.3	protein_coding	EGR2	early growth response 2 [Source:HGNC Symbol;Acc:3239]
ENSG00000128272	50174.2	-1.79195	0.0620741	-28.8679	3.02e-183	5.58e-181	90427	99630	26011	25498	29593	34006	chr22	39915700	39918691	2515	+	58.92	q13.1	protein_coding	ATF4	activating transcription factor 4 [Source:HGNC Symbol;Acc:786]
ENSG00000151790	2424.86	2.66414	0.0925407	28.7889	2.95e-182	5.42e-180	654	832	4445	4343	1895	2203	chr4	156775890	156841558	5264	+	36.51	q32.1	protein_coding	TDO2	tryptophan 2,3-dioxygenase [Source:HGNC Symbol;Acc:11708]
ENSG00000229314	1363.51	-3.68092	0.128141	-28.7255	1.83e-181	3.34e-179	3585	3810	286	256	169	199	chr9	117085336	117088755	1532	+	55.09	q32	protein_coding	ORM1	orosomucoid 1 [Source:HGNC Symbol;Acc:8498]
ENSG00000197746	288487	1.6031	0.0558316	28.7131	2.62e-181	4.75e-179	113472	145158	365898	366391	343176	403492	chr10	73576055	73611126	3224	-	47.72	q22.1	protein_coding	PSAP	prosaposin [Source:HGNC Symbol;Acc:9498]
ENSG00000106105	45946.3	-2.11051	0.0735194	-28.7069	3.13e-181	5.64e-179	95402	98218	21740	20475	19843	23161	chr7	30634297	30673649	4152	+	38.71	p14.3	protein_coding	GARS	glycyl-tRNA synthetase [Source:HGNC Symbol;Acc:4162]
ENSG00000136161	6505.72	2.11718	0.0739459	28.6314	2.73e-180	4.89e-178	2053	2717	9710	9561	6699	8248	chr13	49063095	49107369	3430	-	40.24	q14.2	protein_coding	RCBTB2	regulator of chromosome condensation (RCC1) and BTB (POZ) domain containing protein 2 [Source:HGNC Symbol;Acc:1914]
ENSG00000120053	4436.13	-2.42709	0.0852072	-28.4846	1.82e-178	3.24e-176	9220	10327	1803	1606	1925	2149	chr10	101156627	101190381	2648	-	42.9	q24.2	protein_coding	GOT1	glutamic-oxaloacetic transaminase 1, soluble [Source:HGNC Symbol;Acc:4432]
ENSG00000028137	10747.4	1.75003	0.0614403	28.4834	1.88e-178	3.33e-176	4585	5540	15947	15879	10218	12115	chr1	12227060	12269285	3766	+	55.39	p36.22	protein_coding	TNFRSF1B	tumor necrosis factor receptor superfamily, member 1B [Source:HGNC Symbol;Acc:11917]
ENSG00000182199	31832.3	-1.56016	0.0551302	-28.2996	3.5e-176	6.16e-174	52102	62763	18077	18326	19441	23254	chr12	57623110	57628718	4838	+	56.68	q13.3	protein_coding	SHMT2	serine hydroxymethyltransferase 2 (mitochondrial) [Source:HGNC Symbol;Acc:10852]
ENSG00000057657	6488.1	2.07893	0.0735216	28.2765	6.73e-176	1.18e-173	2015	2214	8485	8274	8272	9798	chr6	106534195	106557814	6369	+	41.29	q21	protein_coding	PRDM1	PR domain containing 1, with ZNF domain [Source:HGNC Symbol;Acc:9346]
ENSG00000187840	14132.3	-1.9255	0.0682922	-28.195	6.73e-175	1.17e-172	25457	30577	7152	6639	7808	8519	chr8	37887859	37917883	1073	+	49.34	p11.23	protein_coding	EIF4EBP1	eukaryotic translation initiation factor 4E binding protein 1 [Source:HGNC Symbol;Acc:3288]
ENSG00000177409	59405.3	1.51288	0.0537739	28.134	3.76e-174	6.51e-172	23951	29258	71553	70281	73616	90170	chr7	92759368	92777682	7135	-	39.58	q21.2	protein_coding	SAMD9L	sterile alpha motif domain containing 9-like [Source:HGNC Symbol;Acc:1349]
ENSG00000173821	118029	1.51957	0.0540908	28.093	1.19e-173	2.05e-171	48271	56516	140192	140948	146419	180536	chr17	78234665	78372586	28570	+	49.93	q25.3	protein_coding	RNF213	ring finger protein 213 [Source:HGNC Symbol;Acc:14539]
ENSG00000138496	34677.7	1.67024	0.0594937	28.0742	2.02e-173	3.46e-171	13975	15735	43938	44695	41311	49037	chr3	122246771	122283424	8938	-	42.46	q21.1	protein_coding	PARP9	poly (ADP-ribose) polymerase family, member 9 [Source:HGNC Symbol;Acc:24118]
ENSG00000135218	14079.9	2.19024	0.078064	28.057	3.28e-173	5.58e-171	3541	5006	18354	17859	17727	22532	chr7	79998891	80308593	9988	+	36.03	q21.11	protein_coding	CD36	CD36 molecule (thrombospondin receptor) [Source:HGNC Symbol;Acc:1663]
ENSG00000138642	10602.4	1.85687	0.0662696	28.02	9.27e-173	1.57e-170	3435	3853	12580	12166	14501	17567	chr4	89299891	89364263	5793	+	39.67	q22.1	protein_coding	HERC6	HECT and RLD domain containing E3 ubiquitin protein ligase family member 6 [Source:HGNC Symbol;Acc:26072]
ENSG00000074416	1350.07	3.50987	0.125424	27.984	2.54e-172	4.28e-170	223	242	2421	2542	1189	1380	chr3	127407909	127542051	10056	-	49.31	q21.3	protein_coding	MGLL	monoglyceride lipase [Source:HGNC Symbol;Acc:17038]
ENSG00000167601	20136.1	1.63424	0.0584121	27.9778	3.02e-172	5.06e-170	7406	9270	24202	24100	25877	30721	chr19	41725108	41767671	5154	+	50.86	q13.2	protein_coding	AXL	AXL receptor tyrosine kinase [Source:HGNC Symbol;Acc:905]
ENSG00000125355	2231.21	2.79406	0.100111	27.9097	2.03e-171	3.38e-169	437	528	3227	3029	2748	3451	chrX	119392505	119445411	3858	-	43.2	q24	protein_coding	TMEM255A	transmembrane protein 255A [Source:HGNC Symbol;Acc:26086]
ENSG00000153132	3287.27	-2.87488	0.103762	-27.7065	5.83e-169	9.64e-167	7907	8148	1032	1028	778	1099	chr4	141309609	141349122	3730	-	36.07	q31.1	protein_coding	CLGN	calmegin [Source:HGNC Symbol;Acc:2060]
ENSG00000185201	61567	1.70578	0.0615762	27.7019	6.62e-169	1.09e-166	24919	27630	80754	80058	73255	83249	chr11	307631	315272	1307	+	56.84	p15.5	protein_coding	IFITM2	interferon induced transmembrane protein 2 [Source:HGNC Symbol;Acc:5413]
ENSG00000088827	44568.1	1.60333	0.0579139	27.6847	1.07e-168	1.75e-166	17232	21889	54755	56066	53876	64962	chr20	3667617	3687775	7886	-	56.25	p13	protein_coding	SIGLEC1	sialic acid binding Ig-like lectin 1, sialoadhesin [Source:HGNC Symbol;Acc:11127]
ENSG00000067798	2855.67	2.412	0.087367	27.6077	8.98e-168	1.46e-165	1018	1225	5471	5685	1527	1920	chr12	78224685	78606790	11179	+	34.97	q21.2	protein_coding	NAV3	neuron navigator 3 [Source:HGNC Symbol;Acc:15998]
ENSG00000146674	2937.34	2.55411	0.0926222	27.5755	2.19e-167	3.54e-165	522	578	3060	2993	4884	5812	chr7	45951949	45961473	4466	-	49.45	p12.3	protein_coding	IGFBP3	insulin-like growth factor binding protein 3 [Source:HGNC Symbol;Acc:5472]
ENSG00000130066	9902.68	2.11538	0.0768092	27.5407	5.71e-167	9.19e-165	3682	3808	15271	15256	9533	11576	chrX	23801290	23804343	2498	+	43.75	p22.11	protein_coding	SAT1	spermidine/spermine N1-acetyltransferase 1 [Source:HGNC Symbol;Acc:10540]
ENSG00000179978	6159.95	1.9304	0.0704053	27.4184	1.65e-165	2.65e-163	2619	3029	9948	10203	4910	5959	chr5	69390202	69424261	3828	-	42.48	q13.2	pseudogene	RP11-1319K7.1
ENSG00000260466	2869.5	-2.54494	0.0928981	-27.395	3.15e-165	5.01e-163	6014	7049	992	1102	1114	1240	chr16	87870138	87871269	522	+	58.04	q24.2	antisense	RP4-536B24.2
ENSG00000137965	28159.6	1.72926	0.0632677	27.3324	1.75e-164	2.77e-162	11226	12304	36715	36504	32663	40031	chr1	79115481	79129763	2801	+	35.31	p31.1	protein_coding	IFI44	interferon-induced protein 44 [Source:HGNC Symbol;Acc:16938]
ENSG00000108828	8118.2	-1.82056	0.0666679	-27.3079	3.42e-164	5.39e-162	15561	17889	4411	4458	3237	3776	chr17	41166622	41177140	3501	-	54.7	q21.31	protein_coding	VAT1	vesicle amine transport 1 [Source:HGNC Symbol;Acc:16919]
ENSG00000231389	3013.15	2.58979	0.0951907	27.2063	5.47e-163	8.56e-161	700	755	4225	3993	3997	4415	chr6	33032346	33048552	5748	-	42.77	p21.32	protein_coding	HLA-DPA1	major histocompatibility complex, class II, DP alpha 1 [Source:HGNC Symbol;Acc:4938]
ENSG00000104972	4092.52	2.24901	0.0827225	27.1874	9.15e-163	1.43e-160	1205	1464	5771	6081	4403	5638	chr19	55085346	55148979	5078	+	46.75	q13.42	protein_coding	LILRB1	leukocyte immunoglobulin-like receptor, subfamily B (with TM and ITIM domains), member 1 [Source:HGNC Symbol;Acc:6605]
ENSG00000163568	1270.54	4.68649	0.172859	27.1116	7.19e-162	1.11e-159	96	64	2005	1887	1662	1885	chr1	159032274	159116886	2009	-	40.1	q23.2	protein_coding	AIM2	absent in melanoma 2 [Source:HGNC Symbol;Acc:357]
ENSG00000197122	4429.51	2.13519	0.0789635	27.0402	4.98e-161	7.69e-159	1322	1664	5965	6273	5173	6215	chr20	35973088	36034453	6531	+	54.1	q11.23	protein_coding	SRC	v-src avian sarcoma (Schmidt-Ruppin A-2) viral oncogene homolog [Source:HGNC Symbol;Acc:11283]
ENSG00000163563	12697.3	1.62477	0.06015	27.0119	1.07e-160	1.64e-158	6042	7392	19638	19060	10766	12941	chr1	158801107	158819296	2059	+	34.65	q23.1	protein_coding	MNDA	myeloid cell nuclear differentiation antigen [Source:HGNC Symbol;Acc:7183]
ENSG00000177606	8426.72	1.95435	0.0726816	26.8893	2.93e-159	4.48e-157	3235	3586	12893	11903	8693	10093	chr1	59246465	59249785	3321	-	56.01	p32.1	protein_coding	JUN	jun proto-oncogene [Source:HGNC Symbol;Acc:6204]
ENSG00000168710	21076.9	-1.56028	0.058228	-26.796	3.6e-158	5.46e-156	35801	41952	12385	12287	11535	14320	chr1	110527308	110566357	4736	+	40.97	p13.3	protein_coding	AHCYL1	adenosylhomocysteinase-like 1 [Source:HGNC Symbol;Acc:344]
ENSG00000160200	17428.8	-1.56485	0.0585443	-26.7294	2.15e-157	3.24e-155	29198	36343	10332	10342	9086	10872	chr21	44473301	44497053	6833	-	59.18	q22.3	protein_coding	CBS	cystathionine-beta-synthase [Source:HGNC Symbol;Acc:1550]
ENSG00000166986	35674.5	-1.46607	0.0549243	-26.6926	5.73e-157	8.62e-155	58134	70559	21619	21900	20345	24634	chr12	57869228	57911352	7028	+	49.33	q13.3	protein_coding	MARS	methionyl-tRNA synthetase [Source:HGNC Symbol;Acc:6898]
ENSG00000168159	12138.6	-1.61332	0.0606006	-26.6222	3.76e-156	5.62e-154	19588	23920	6714	6569	7774	9508	chr1	228674762	228683467	3285	+	56.59	q42.13	protein_coding	RNF187	ring finger protein 187 [Source:HGNC Symbol;Acc:27146]
ENSG00000023902	31458.7	1.49032	0.0559913	26.6169	4.33e-156	6.44e-154	13292	16358	39217	38567	37957	44166	chr1	150121373	150136916	6629	+	51.61	q21.2	protein_coding	PLEKHO1	pleckstrin homology domain containing, family O member 1 [Source:HGNC Symbol;Acc:24310]
ENSG00000173083	5397.88	1.87296	0.07062	26.5216	5.46e-155	8.08e-153	2259	2718	8482	8556	4610	5573	chr4	84213614	84256306	4721	-	41.22	q21.23	protein_coding	HPSE	heparanase [Source:HGNC Symbol;Acc:5164]
ENSG00000244482	1121.5	4.72395	0.178186	26.5113	7.18e-155	1.06e-152	61	64	1514	1579	1488	2067	chr19	54720737	54746649	4190	-	51.96	q13.42	protein_coding	LILRA6	leukocyte immunoglobulin-like receptor, subfamily A (with TM domain), member 6 [Source:HGNC Symbol;Acc:15495]
ENSG00000177989	9583.23	1.76667	0.066678	26.4955	1.09e-154	1.6e-152	3310	4138	12233	11422	12178	14539	chr22	50968139	50971009	2301	-	71.23	q13.33	protein_coding	ODF3B	outer dense fiber of sperm tails 3B [Source:HGNC Symbol;Acc:34388]
ENSG00000100600	942.92	4.43857	0.167871	26.4405	4.7e-154	6.86e-152	78	90	1675	1732	861	1174	chr14	93170152	93215047	3899	-	47.28	q32.12	protein_coding	LGMN	legumain [Source:HGNC Symbol;Acc:9472]
ENSG00000010030	2097.5	2.94801	0.111561	26.4252	7.04e-154	1.02e-151	298	426	2709	2489	3116	3631	chr6	36322419	36356164	2369	-	49.92	p21.31	protein_coding	ETV7	ets variant 7 [Source:HGNC Symbol;Acc:18160]
ENSG00000149131	986.15	4.11075	0.155625	26.4145	9.34e-154	1.35e-151	104	135	1837	2015	830	898	chr11	57364860	57382326	3603	+	47.51	q12.1	protein_coding	SERPING1	serpin peptidase inhibitor, clade G (C1 inhibitor), member 1 [Source:HGNC Symbol;Acc:1228]
ENSG00000163993	907.08	-5.27603	0.199745	-26.4139	9.49e-154	1.37e-151	2060	3314	67	61	56	81	chr4	6694796	6698897	1280	+	53.41	p16.1	protein_coding	S100P	S100 calcium binding protein P [Source:HGNC Symbol;Acc:10504]
ENSG00000114554	8777.53	-1.94983	0.0738225	-26.4124	9.87e-154	1.41e-151	14770	19862	4190	4147	4807	6002	chr3	126707437	126756235	10944	+	61.75	q21.3	protein_coding	PLXNA1	plexin A1 [Source:HGNC Symbol;Acc:9099]
ENSG00000177575	919.404	4.9845	0.188721	26.412	9.99e-154	1.42e-151	40	74	1751	1603	880	1118	chr12	7623409	7656489	5813	-	37.42	p13.31	protein_coding	CD163	CD163 molecule [Source:HGNC Symbol;Acc:1631]
ENSG00000070182	1655.62	-3.6331	0.137988	-26.3291	8.91e-153	1.26e-150	4048	4836	284	385	293	283	chr14	65213002	65346601	14771	-	48.21	q23.3	protein_coding	SPTB	spectrin, beta, erythrocytic [Source:HGNC Symbol;Acc:11274]
ENSG00000125148	12272.5	1.79415	0.0681686	26.3193	1.15e-152	1.63e-150	4045	4893	14277	14686	17214	18908	chr16	56642111	56643409	1299	+	59.05	q12.2	protein_coding	MT2A	metallothionein 2A [Source:HGNC Symbol;Acc:7406]
ENSG00000132274	30221.6	1.57069	0.0598705	26.2347	1.07e-151	1.5e-149	12636	14138	37417	37157	36655	44149	chr11	5710919	5758319	6020	+	38.58	p15.4	protein_coding	TRIM22	tripartite motif containing 22 [Source:HGNC Symbol;Acc:16379]
ENSG00000225217	1270.94	3.81977	0.145624	26.2304	1.2e-151	1.67e-149	114	180	1838	2018	1596	1867	chr1	161576081	161578007	1927	+	61.13	q23.3	pseudogene	HSPA7	heat shock 70kDa protein 7 (HSP70B) [Source:HGNC Symbol;Acc:5240]
ENSG00000196092	7182.58	2.20827	0.0842762	26.2027	2.47e-151	3.44e-149	1739	1764	7530	7700	11053	13838	chr9	36833272	37034103	9254	-	49.3	p13.2	protein_coding	PAX5	paired box 5 [Source:HGNC Symbol;Acc:8619]
ENSG00000139514	23080.1	-1.46624	0.0560408	-26.1637	6.87e-151	9.53e-149	37379	44564	13908	13823	14140	16665	chr13	30083547	30169825	7692	-	47.44	q12.3	protein_coding	SLC7A1	solute carrier family 7 (cationic amino acid transporter, y+ system), member 1 [Source:HGNC Symbol;Acc:11057]
ENSG00000184678	1664.41	2.88687	0.110853	26.0424	1.64e-149	2.26e-147	412	467	3052	3036	1383	1498	chr1	149856010	149858232	2223	-	47.95	q21.2	protein_coding	HIST2H2BE	histone cluster 2, H2be [Source:HGNC Symbol;Acc:4760]
ENSG00000196526	4460.93	-2.09004	0.0805005	-25.9631	1.3e-148	1.78e-146	8467	10046	1979	2087	2204	2410	chr4	7760441	7941653	9315	-	46.39	p16.1	protein_coding	AFAP1	actin filament associated protein 1 [Source:HGNC Symbol;Acc:24017]
ENSG00000105246	1850.88	2.85929	0.110461	25.8851	9.81e-148	1.34e-145	305	349	2176	2265	2715	3393	chr19	4229495	4237528	1284	+	53.68	p13.3	protein_coding	EBI3	Epstein-Barr virus induced 3 [Source:HGNC Symbol;Acc:3129]
ENSG00000110619	13130.7	-1.53938	0.0594947	-25.8743	1.3e-147	1.76e-145	22349	26685	7867	7905	6848	8231	chr11	3022152	3078843	10037	-	52.02	p15.4	protein_coding	CARS	cysteinyl-tRNA synthetase [Source:HGNC Symbol;Acc:1493]
ENSG00000051620	17029	-1.60808	0.0623238	-25.802	8.42e-147	1.14e-144	29472	33801	9761	9681	9764	11049	chr6	138724668	138743334	10356	+	47.12	q23.3	protein_coding	HEBP2	heme binding protein 2 [Source:HGNC Symbol;Acc:15716]
ENSG00000230409	3186.99	-2.52499	0.0979783	-25.771	1.88e-146	2.53e-144	6220	8441	1276	1093	1165	1354	chr3	37317087	37318089	940	+	44.77	p22.2	pseudogene	TCEA1P2	transcription elongation factor A (SII), 1 pseudogene 2 [Source:HGNC Symbol;Acc:29891]
ENSG00000170458	3339.3	2.45033	0.0951035	25.7648	2.2e-146	2.95e-144	1080	1444	6882	5965	2018	2336	chr5	140011313	140013286	1886	-	58.26	q31.3	protein_coding	CD14	CD14 molecule [Source:HGNC Symbol;Acc:1628]
ENSG00000204389	17267.1	1.53002	0.0593869	25.7636	2.27e-146	3.03e-144	6401	7847	19613	18819	23858	27956	chr6	31783291	31785723	2433	+	59.76	p21.33	protein_coding	HSPA1A	heat shock 70kDa protein 1A [Source:HGNC Symbol;Acc:5232]
ENSG00000010327	1124.25	3.60359	0.140458	25.6559	3.63e-145	4.83e-143	155	216	2044	2155	1002	1079	chr3	52529354	52558511	10588	+	60.65	p21.1	protein_coding	STAB1	stabilin 1 [Source:HGNC Symbol;Acc:18628]
ENSG00000173801	6572.46	1.75294	0.0683869	25.6327	6.59e-145	8.73e-143	2358	2857	8154	8269	8184	9802	chr17	39775692	39943183	5963	-	53.04	q21.2	protein_coding	JUP	junction plakoglobin [Source:HGNC Symbol;Acc:6207]
ENSG00000155926	6667.92	2.05077	0.0802557	25.553	5.09e-144	6.71e-142	2177	2274	8517	8815	8317	10028	chr8	134048973	134115298	7633	-	46.56	q24.22	protein_coding	SLA	Src-like-adaptor [Source:HGNC Symbol;Acc:10902]
ENSG00000121966	5520.01	1.94354	0.0764923	25.4084	2.04e-142	2.68e-140	2000	2245	7533	7768	6344	7202	chr2	136871919	136875735	2224	-	52.06	q22.1	protein_coding	CXCR4	chemokine (C-X-C motif) receptor 4 [Source:HGNC Symbol;Acc:2561]
ENSG00000123360	5707.72	1.81617	0.0716425	25.3504	8.88e-142	1.16e-139	2058	2390	7370	7290	6829	8453	chr12	54943134	54973023	7457	+	49.45	q13.2	protein_coding	PDE1B	phosphodiesterase 1B, calmodulin-dependent [Source:HGNC Symbol;Acc:8775]
ENSG00000164691	9565.62	1.63535	0.0645743	25.3251	1.69e-141	2.2e-139	4027	4802	12641	13002	10349	12673	chr6	159455500	159466184	4089	-	42.41	q25.3	protein_coding	TAGAP	T-cell activation RhoGTPase activating protein [Source:HGNC Symbol;Acc:15669]
ENSG00000124767	88879.9	1.95492	0.0773615	25.2699	6.85e-141	8.87e-139	30352	43698	138045	128164	85865	106482	chr6	38643701	38670917	2352	-	39.8	p21.2	protein_coding	GLO1	glyoxalase I [Source:HGNC Symbol;Acc:4323]
ENSG00000152689	1632.34	3.32561	0.131836	25.2254	2.11e-140	2.72e-138	212	308	2355	2491	1849	2607	chr2	33661391	33789817	11118	+	40.76	p22.3	protein_coding	RASGRP3	RAS guanyl releasing protein 3 (calcium and DAG-regulated) [Source:HGNC Symbol;Acc:14545]
ENSG00000232810	7684.92	1.8609	0.073834	25.2039	3.63e-140	4.67e-138	3608	3884	12684	12868	5812	6794	chr6	31543344	31546113	1676	+	52.82	p21.33	protein_coding	TNF	tumor necrosis factor [Source:HGNC Symbol;Acc:11892]
ENSG00000128917	3074.61	2.20469	0.0876842	25.1436	1.66e-139	2.13e-137	866	1004	4028	4039	4028	4519	chr15	41221538	41231237	4720	+	57.2	q15.1	protein_coding	DLL4	delta-like 4 (Drosophila) [Source:HGNC Symbol;Acc:2910]
ENSG00000154978	15816.1	1.5152	0.0602833	25.1347	2.08e-139	2.65e-137	6253	7568	18163	18748	20385	24452	chr7	55503749	55640681	5361	-	46.42	p11.2	protein_coding	VOPP1	vesicular, overexpressed in cancer, prosurvival protein 1 [Source:HGNC Symbol;Acc:34518]
ENSG00000128283	1836.88	-2.51719	0.100253	-25.1082	4.04e-139	5.13e-137	3745	4619	671	693	698	804	chr22	37956454	37965412	2573	+	58.87	q13.1	protein_coding	CDC42EP1	CDC42 effector protein (Rho GTPase binding) 1 [Source:HGNC Symbol;Acc:17014]
ENSG00000143119	16328.2	1.70197	0.0678949	25.0677	1.12e-138	1.41e-136	6139	6606	19492	19450	21478	25353	chr1	111415775	111442550	2081	+	39.23	p13.3	protein_coding	CD53	CD53 molecule [Source:HGNC Symbol;Acc:1686]
ENSG00000243649	4017.23	1.93141	0.0770832	25.0562	1.49e-138	1.88e-136	1524	1913	6154	6080	3775	4573	chr6	31895475	31919861	6622	+	52	p21.33	protein_coding	CFB	complement factor B [Source:HGNC Symbol;Acc:1037]
ENSG00000100234	24826.1	-1.67027	0.0667145	-25.036	2.48e-138	3.1e-136	43116	46899	13270	13286	16096	18251	chr22	33197687	33259030	4603	+	47.17	q12.3	protein_coding	TIMP3	TIMP metallopeptidase inhibitor 3 [Source:HGNC Symbol;Acc:11822]
ENSG00000204388	21857.9	1.54724	0.0618095	25.0324	2.71e-138	3.38e-136	7905	10096	25244	23809	29995	35235	chr6	31795512	31798031	2520	+	58.77	p21.33	protein_coding	HSPA1B	heat shock 70kDa protein 1B [Source:HGNC Symbol;Acc:5233]
ENSG00000197329	3803.72	2.02273	0.0808263	25.0256	3.22e-138	4e-136	1211	1469	4964	5210	4547	5477	chr2	64319786	64371588	4125	-	36.9	p14	protein_coding	PELI1	pellino E3 ubiquitin protein ligase 1 [Source:HGNC Symbol;Acc:8827]
ENSG00000125740	2262.22	2.6922	0.10762	25.0158	4.11e-138	5.08e-136	676	781	4164	4647	1307	1787	chr19	45971253	45978437	5553	+	57.58	q13.32	protein_coding	FOSB	FBJ murine osteosarcoma viral oncogene homolog B [Source:HGNC Symbol;Acc:3797]
ENSG00000162144	25864.5	1.80064	0.0721032	24.973	1.2e-137	1.48e-135	9229	12853	35373	36059	28507	33314	chr11	61116217	61129771	10597	-	52.14	q12.2	protein_coding	CYB561A3	cytochrome b561 family, member A3 [Source:HGNC Symbol;Acc:23014]
ENSG00000176595	10251.2	-1.84601	0.0739799	-24.9529	1.99e-137	2.44e-135	18333	25032	5697	5514	3704	4340	chr8	1922044	1955102	6710	+	50.18	p23.3	protein_coding	KBTBD11	kelch repeat and BTB (POZ) domain containing 11 [Source:HGNC Symbol;Acc:29104]
ENSG00000203306	3929.59	2.10871	0.0845984	24.9261	3.88e-137	4.74e-135	1244	1342	5373	5095	4872	5692	chr11	124958377	124960411	2033	+	58.18	q24.2	pseudogene	AP001007.1
ENSG00000232973	926.722	3.77232	0.151627	24.879	1.26e-136	1.53e-134	146	141	1808	1876	671	825	chr2	38302791	38408997	4138	+	42.85	p22.2	antisense	CYP1B1-AS1	CYP1B1 antisense RNA 1 [Source:HGNC Symbol;Acc:28543]
ENSG00000115425	2836.2	-2.67538	0.107583	-24.8682	1.65e-136	1.99e-134	6496	6760	1055	898	979	1047	chr2	216861052	216947678	3182	-	42.56	q35	protein_coding	PECR	peroxisomal trans-2-enoyl-CoA reductase [Source:HGNC Symbol;Acc:18281]
ENSG00000002549	48440.6	1.67009	0.0672444	24.8361	3.65e-136	4.41e-134	20450	21602	63080	62738	56074	67316	chr4	17578815	17609595	3785	+	44.17	p15.32	protein_coding	LAP3	leucine aminopeptidase 3 [Source:HGNC Symbol;Acc:18449]
ENSG00000251634	5243.32	1.86634	0.0752652	24.7968	9.7e-136	1.17e-133	2291	2616	8166	8588	4330	5251	chr5	70398725	70424580	2851	-	42.45	q13.2	pseudogene	RP11-1280N14.3
ENSG00000244255	4165.23	1.91908	0.0774502	24.7782	1.54e-135	1.84e-133	1572	2012	6342	6297	3923	4766	chr6	31895475	31919825	4069	+	52	p21.33	protein_coding	CFB	Complement factor B; Uncharacterized protein; cDNA FLJ55673, highly similar to Complement factor B [Source:UniProtKB/TrEMBL;Acc:B4E1Z4]
ENSG00000111335	106250	1.51982	0.0615456	24.6943	1.23e-134	1.47e-132	44797	48785	126071	125888	133960	161776	chr12	113416200	113449528	6264	+	43.81	q24.13	protein_coding	OAS2	2'-5'-oligoadenylate synthetase 2, 69/71kDa [Source:HGNC Symbol;Acc:8087]
ENSG00000130589	43584.7	1.98548	0.0805432	24.6512	3.58e-134	4.25e-132	11273	16656	52076	50359	60252	73264	chr20	62189439	62205592	12066	-	66.08	q13.33	protein_coding	HELZ2	helicase with zinc finger 2, transcriptional coactivator [Source:HGNC Symbol;Acc:30021]
ENSG00000125730	56754.2	1.48322	0.0602939	24.5998	1.27e-133	1.5e-131	24484	27070	67344	67879	71114	84465	chr19	6677715	6730573	8328	-	51.26	p13.3	protein_coding	C3	complement component 3 [Source:HGNC Symbol;Acc:1318]
ENSG00000025708	44275.8	1.8551	0.0754244	24.5955	1.41e-133	1.66e-131	13217	18913	54504	53305	59195	68165	chr22	50964181	50968485	3320	-	64.53	q13.33	protein_coding	TYMP	thymidine phosphorylase [Source:HGNC Symbol;Acc:3148]
ENSG00000090861	45027.8	-1.48022	0.060233	-24.5749	2.34e-133	2.75e-131	74933	85179	26748	27029	28041	31684	chr16	70286198	70323446	4498	-	49.47	q22.1	protein_coding	AARS	alanyl-tRNA synthetase [Source:HGNC Symbol;Acc:20]
ENSG00000168062	4037	2.1378	0.0871374	24.5337	6.46e-133	7.55e-131	1299	1350	5491	5465	4785	5872	chr11	64755415	64764517	2844	-	53.11	q13.1	protein_coding	BATF2	basic leucine zipper transcription factor, ATF-like 2 [Source:HGNC Symbol;Acc:25163]
ENSG00000203812	3263.81	2.80525	0.114438	24.5133	1.07e-132	1.24e-130	732	1097	6415	5440	2753	2903	chr1	149822643	149823191	549	+	61.75	q21.2	protein_coding	HIST2H2AA4	histone cluster 2, H2aa4 [Source:HGNC Symbol;Acc:29668]
ENSG00000168672	4075.53	-1.87684	0.0766004	-24.5017	1.42e-132	1.64e-130	7133	8964	2078	2011	2131	2574	chr8	127564687	127570638	5404	-	50.4	q24.21	protein_coding	FAM84B	family with sequence similarity 84, member B [Source:HGNC Symbol;Acc:24166]
ENSG00000159267	3844.28	-2.0662	0.0849761	-24.3151	1.36e-130	1.57e-128	7423	8231	1811	1696	2004	2229	chr21	38123189	38362536	7708	-	44.35	q22.13	protein_coding	HLCS	holocarboxylase synthetase (biotin-(proprionyl-CoA-carboxylase (ATP-hydrolysing)) ligase) [Source:HGNC Symbol;Acc:4976]
ENSG00000128284	2192.64	2.34095	0.0962973	24.3096	1.55e-130	1.79e-128	621	698	3171	3089	2521	3054	chr22	36536372	36562225	5990	-	47.22	q12.3	protein_coding	APOL3	apolipoprotein L, 3 [Source:HGNC Symbol;Acc:14868]
ENSG00000100342	10421.6	1.66404	0.0684645	24.3052	1.73e-130	1.98e-128	4401	4928	13932	13784	11994	13508	chr22	36649056	36663576	3519	+	50.01	q12.3	protein_coding	APOL1	apolipoprotein L, 1 [Source:HGNC Symbol;Acc:618]
ENSG00000135047	23578.2	1.82822	0.075483	24.2203	1.36e-129	1.55e-127	9733	9929	32975	32764	25953	29880	chr9	90340434	90346308	2366	+	46.28	q21.33	protein_coding	CTSL	cathepsin L [Source:HGNC Symbol;Acc:2537]
ENSG00000147465	2466.02	-2.22365	0.0922124	-24.1145	1.76e-128	2.01e-126	5118	5689	1076	1094	932	1093	chr8	38001167	38008783	3767	-	51.56	p11.23	protein_coding	STAR	steroidogenic acute regulatory protein [Source:HGNC Symbol;Acc:11359]
ENSG00000254087	29021.3	1.35662	0.0562987	24.0969	2.7e-128	3.06e-126	14070	17180	37816	36937	30718	37972	chr8	56792372	56923940	3398	+	43.18	q12.1	protein_coding	LYN	v-yes-1 Yamaguchi sarcoma viral related oncogene homolog [Source:HGNC Symbol;Acc:6735]
ENSG00000082397	1976.35	2.32918	0.0966767	24.0925	3e-128	3.38e-126	647	796	3437	3336	1602	1931	chr18	5392383	5630699	10975	-	39.83	p11.31	protein_coding	EPB41L3	erythrocyte membrane protein band 4.1-like 3 [Source:HGNC Symbol;Acc:3380]
ENSG00000183558	3334.07	2.70352	0.112352	24.0631	6.1e-128	6.86e-126	803	1180	6466	5520	2838	2954	chr1	149813505	149814478	974	-	60.88	q21.2	protein_coding	HIST2H2AA3	histone cluster 2, H2aa3 [Source:HGNC Symbol;Acc:4736]
ENSG00000138760	24867.7	1.34638	0.0560066	24.0397	1.07e-127	1.2e-125	12051	14746	32037	31603	26748	32499	chr4	77079890	77135046	5685	-	41.24	q21.1	protein_coding	SCARB2	scavenger receptor class B, member 2 [Source:HGNC Symbol;Acc:1665]
ENSG00000142405	1472.42	-2.80169	0.116556	-24.0372	1.14e-127	1.27e-125	3269	4029	462	515	310	421	chr19	54296857	54327648	5100	-	49.43	q13.42	protein_coding	NLRP12	NLR family, pyrin domain containing 12 [Source:HGNC Symbol;Acc:22938]
ENSG00000128335	5571.07	1.76082	0.0733591	24.0027	2.61e-127	2.9e-125	2114	2376	7198	7062	6802	7973	chr22	36622256	36636000	3477	-	49.57	q12.3	protein_coding	APOL2	apolipoprotein L, 2 [Source:HGNC Symbol;Acc:619]
ENSG00000175061	48960	-1.39494	0.0584937	-23.8477	1.07e-125	1.19e-123	79253	91156	30680	30014	31152	35238	chr17	16342136	16381992	3759	+	52.34	p11.2	processed_transcript	FAM211A-AS1	FAM211A antisense RNA 1 [Source:HGNC Symbol;Acc:28619]
ENSG00000082641	44715.7	-1.56995	0.0659859	-23.7923	4.01e-125	4.42e-123	78994	85266	25696	26269	25652	29493	chr17	46125691	46138849	5825	+	54.35	q21.32	protein_coding	NFE2L1	nuclear factor, erythroid 2-like 1 [Source:HGNC Symbol;Acc:7781]
ENSG00000111371	35963.5	-1.41412	0.0594362	-23.7923	4.02e-125	4.42e-123	54603	69842	22095	21432	22963	28539	chr12	46576846	46663800	10013	-	39.96	q13.11	protein_coding	SLC38A1	solute carrier family 38, member 1 [Source:HGNC Symbol;Acc:13447]
ENSG00000166278	4863.79	1.74166	0.0735112	23.6925	4.31e-124	4.73e-122	2018	2546	7182	7058	4737	5573	chr6	31865562	31913449	5536	+	49.87	p21.33	protein_coding	C2	complement component 2 [Source:HGNC Symbol;Acc:1248]
ENSG00000092068	1210.65	3.22768	0.136312	23.6786	5.99e-124	6.54e-122	242	225	2031	2087	1196	1419	chr14	23594504	23652883	5942	-	47.13	q11.2	protein_coding	SLC7A8	solute carrier family 7 (amino acid transporter light chain, L system), member 8 [Source:HGNC Symbol;Acc:11066]
ENSG00000181852	9213.8	-1.70678	0.0721355	-23.6608	9.14e-124	9.95e-122	16621	18503	4867	5223	4883	5919	chr12	56598285	56615717	4211	-	48.38	q13.3	protein_coding	RNF41	ring finger protein 41 [Source:HGNC Symbol;Acc:18401]
ENSG00000124256	783.832	4.44989	0.188658	23.587	5.24e-123	5.68e-121	56	66	1346	1148	946	1125	chr20	56178902	56195632	5413	-	52.63	q13.31	protein_coding	ZBP1	Z-DNA binding protein 1 [Source:HGNC Symbol;Acc:16176]
ENSG00000185650	3089.95	2.04456	0.086911	23.5248	2.27e-122	2.46e-120	1280	1416	5121	5306	2415	2813	chr14	69254377	69263190	6676	-	53.39	q24.1	protein_coding	ZFP36L1	ZFP36 ring finger protein-like 1 [Source:HGNC Symbol;Acc:1107]
ENSG00000101916	1642.59	2.5884	0.1102	23.4882	5.38e-122	5.79e-120	420	540	2686	2699	1499	1963	chrX	12924739	12941288	4353	+	41.32	p22.2	protein_coding	TLR8	toll-like receptor 8 [Source:HGNC Symbol;Acc:15632]
ENSG00000163221	820.62	4.34832	0.185155	23.4848	5.84e-122	6.26e-120	72	68	1439	1239	996	1076	chr1	153346184	153348125	516	-	49.33	q21.3	protein_coding	S100A12	S100 calcium binding protein A12 [Source:HGNC Symbol;Acc:10489]
ENSG00000121594	861.99	4.01119	0.17085	23.4779	6.87e-122	7.34e-120	76	100	1238	1409	1045	1297	chr3	119243140	119278449	3201	-	42.4	q13.33	protein_coding	CD80	CD80 molecule [Source:HGNC Symbol;Acc:1700]
ENSG00000204387	23359	-1.50811	0.0643464	-23.4374	1.78e-121	1.89e-119	39547	43864	14139	13376	14385	16597	chr6	31802385	31807541	1795	+	48.85	p21.33	protein_coding	C6orf48	chromosome 6 open reading frame 48 [Source:HGNC Symbol;Acc:19078]
ENSG00000143575	26814.1	-1.54219	0.0658395	-23.4235	2.46e-121	2.61e-119	45998	49655	15677	15176	16690	19681	chr1	154244987	154248351	2155	+	49.78	q21.3	protein_coding	HAX1	HCLS1 associated protein X-1 [Source:HGNC Symbol;Acc:16915]
ENSG00000120594	8976.81	1.54201	0.0658357	23.4221	2.55e-121	2.69e-119	3806	4839	11765	11711	9865	12042	chr10	20105168	20578785	12567	+	37.34	p12.31	protein_coding	PLXDC2	plexin domain containing 2 [Source:HGNC Symbol;Acc:21013]
ENSG00000108771	7330.79	1.59367	0.0680923	23.4046	3.84e-121	4.05e-119	2830	3319	8567	8795	9358	11416	chr17	40253422	40264751	3843	-	55.49	q21.2	protein_coding	DHX58	DEXH (Asp-Glu-X-His) box polypeptide 58 [Source:HGNC Symbol;Acc:29517]
ENSG00000161133	3263.45	2.23208	0.0954995	23.3727	8.11e-121	8.51e-119	779	1119	4241	4042	4291	5230	chr22	20704868	20745048	1592	-	49.17	q11.21	protein_coding	USP41	ubiquitin specific peptidase 41 [Source:HGNC Symbol;Acc:20070]
ENSG00000171223	14262.8	1.52662	0.065412	23.3386	1.8e-120	1.88e-118	6707	8360	21093	19428	13890	15948	chr19	12902310	12904124	1815	+	65.07	p13.2	protein_coding	JUNB	jun B proto-oncogene [Source:HGNC Symbol;Acc:6205]
ENSG00000163823	15981.8	1.40961	0.0604089	23.3345	1.98e-120	2.07e-118	6902	7903	18585	18256	20502	24398	chr3	46243200	46249887	2731	-	46.61	p21.31	protein_coding	CCR1	chemokine (C-C motif) receptor 1 [Source:HGNC Symbol;Acc:1602]
ENSG00000184303	548.836	-5.36765	0.230939	-23.2427	1.69e-119	1.75e-117	1463	1763	30	43	30	40	chr2	91872473	91874507	1856	-	64.08	p11.1	pseudogene	DRD5P1	dopamine receptor D5 pseudogene 1 [Source:HGNC Symbol;Acc:3027]
ENSG00000267488	945.782	4.04246	0.173996	23.233	2.11e-119	2.19e-117	78	155	1841	1706	810	1023	chr17	34510615	34523870	1401	+	46.24	q12	antisense	AC131056.3
ENSG00000204577	797.541	4.48801	0.193293	23.2187	2.95e-119	3.04e-117	52	53	1086	1121	1084	1412	chr19	54720147	54746602	4096	-	51.82	q13.42	protein_coding	LILRB3	leukocyte immunoglobulin-like receptor, subfamily B (with TM and ITIM domains), member 3 [Source:HGNC Symbol;Acc:6607]
ENSG00000183010	7505.11	-1.85578	0.0799383	-23.2151	3.2e-119	3.29e-117	12130	16649	3802	3587	4595	5195	chr17	79890260	79900288	2886	-	62.3	q25.3	protein_coding	PYCR1	pyrroline-5-carboxylate reductase 1 [Source:HGNC Symbol;Acc:9721]
ENSG00000154451	3165.66	2.40996	0.103872	23.2013	4.42e-119	4.53e-117	949	902	4746	4531	3617	4196	chr1	89724633	89738544	8200	-	38.32	p22.2	protein_coding	GBP5	guanylate binding protein 5 [Source:HGNC Symbol;Acc:19895]
ENSG00000196365	26282.5	-1.35118	0.0582759	-23.1859	6.32e-119	6.46e-117	39682	50287	16534	16350	17183	20136	chr19	5691845	5720583	5085	-	57.82	p13.3	protein_coding	LONP1	lon peptidase 1, mitochondrial [Source:HGNC Symbol;Acc:9479]
ENSG00000145824	704.369	5.36768	0.231525	23.184	6.6e-119	6.72e-117	32	30	1137	1261	770	970	chr5	134906373	134914969	1971	-	52.08	q31.1	protein_coding	CXCL14	chemokine (C-X-C motif) ligand 14 [Source:HGNC Symbol;Acc:10640]
ENSG00000120254	11758.2	-1.54478	0.066699	-23.1605	1.14e-118	1.16e-116	18929	20920	6447	6368	8537	10416	chr6	151186685	151423023	4945	+	43.51	q25.1	protein_coding	MTHFD1L	methylenetetrahydrofolate dehydrogenase (NADP+ dependent) 1-like [Source:HGNC Symbol;Acc:21055]
ENSG00000117984	85739.7	1.40047	0.0604704	23.1596	1.16e-118	1.18e-116	45558	59984	130674	128680	67863	79388	chr11	1773982	1785222	2999	-	64.35	p15.5	protein_coding	CTSD	cathepsin D [Source:HGNC Symbol;Acc:2529]
ENSG00000134684	36058.8	-1.58089	0.0682768	-23.1541	1.32e-118	1.33e-116	63707	67436	20652	20563	21490	24988	chr1	33240840	33283754	8210	-	46.35	p35.1	protein_coding	YARS	tyrosyl-tRNA synthetase [Source:HGNC Symbol;Acc:12840]
ENSG00000188042	1159.52	2.9296	0.126555	23.1487	1.5e-118	1.5e-116	226	280	1850	1751	1287	1541	chr2	235401685	235405697	4013	-	50.16	q37.1	protein_coding	ARL4C	ADP-ribosylation factor-like 4C [Source:HGNC Symbol;Acc:698]
ENSG00000142156	4420.58	1.80907	0.0781574	23.1465	1.58e-118	1.58e-116	1964	2243	7099	6710	3899	4434	chr21	47401651	47424964	5340	+	64.67	q22.3	protein_coding	COL6A1	collagen, type VI, alpha 1 [Source:HGNC Symbol;Acc:2211]
ENSG00000067082	9882.9	1.49906	0.0649776	23.0703	9.2e-118	9.18e-116	5074	5748	14448	14216	8859	10783	chr10	3818188	3827473	6139	-	48.08	p15.1	protein_coding	KLF6	Kruppel-like factor 6 [Source:HGNC Symbol;Acc:2235]
ENSG00000042980	4532.23	1.91738	0.0831951	23.0468	1.58e-117	1.57e-115	1374	1559	5219	5159	6103	8067	chr8	24151553	24216531	9351	+	35.71	p21.2	protein_coding	ADAM28	ADAM metallopeptidase domain 28 [Source:HGNC Symbol;Acc:206]
ENSG00000171631	7066.54	1.73085	0.075172	23.0252	2.61e-117	2.58e-115	2535	3393	9209	9103	8550	9732	chr11	72975550	73009662	3976	+	52.28	q13.4	protein_coding	P2RY6	pyrimidinergic receptor P2Y, G-protein coupled, 6 [Source:HGNC Symbol;Acc:8543]
ENSG00000132256	9651.77	1.53199	0.066863	22.9124	3.5e-116	3.46e-114	4154	4699	11866	12122	11373	13959	chr11	5684425	5959849	5207	-	37.59	p15.4	protein_coding	TRIM5	tripartite motif containing 5 [Source:HGNC Symbol;Acc:16276]
ENSG00000128512	1446.47	2.68953	0.117465	22.8964	5.05e-116	4.97e-114	340	360	2167	2070	1720	2007	chr7	111366166	111846466	11351	-	39.18	q31.1	protein_coding	DOCK4	dedicator of cytokinesis 4 [Source:HGNC Symbol;Acc:19192]
ENSG00000147162	37368.5	-1.29988	0.0568703	-22.857	1.25e-115	1.22e-113	56728	70834	24059	24282	23132	28589	chrX	70752933	70795747	9812	+	40.6	q13.1	protein_coding	OGT	O-linked N-acetylglucosamine (GlcNAc) transferase [Source:HGNC Symbol;Acc:8127]
ENSG00000135842	18105.1	-1.31733	0.0576704	-22.8424	1.74e-115	1.7e-113	28499	35153	11927	11919	10324	12309	chr1	184759858	184943682	8372	-	40.12	q25.3	protein_coding	FAM129A	family with sequence similarity 129, member A [Source:HGNC Symbol;Acc:16784]
ENSG00000136404	1121.7	-3.09371	0.135442	-22.8416	1.77e-115	1.72e-113	2473	3276	339	288	215	297	chr15	83776159	83813606	2674	+	43.66	q25.2	protein_coding	TM6SF1	transmembrane 6 superfamily member 1 [Source:HGNC Symbol;Acc:11860]
ENSG00000104738	47578.8	1.23023	0.0539426	22.8063	3.97e-115	3.86e-113	22640	26676	54161	54077	59249	70705	chr8	48872745	48890720	6824	+	45.8	q11.21	protein_coding	MCM4	minichromosome maintenance complex component 4 [Source:HGNC Symbol;Acc:6947]
ENSG00000163694	4369.42	1.78537	0.0783617	22.7837	6.66e-115	6.45e-113	1577	1873	5769	5354	5442	6290	chr4	40425272	40632892	8558	-	43.22	p14	protein_coding	RBM47	RNA binding motif protein 47 [Source:HGNC Symbol;Acc:30358]
ENSG00000156587	32946	1.46704	0.0644321	22.7687	9.37e-115	9.04e-113	13893	15472	37730	38403	43990	49246	chr11	57319129	57335757	2197	-	48.66	q12.1	protein_coding	UBE2L6	ubiquitin-conjugating enzyme E2L 6 [Source:HGNC Symbol;Acc:12490]
ENSG00000162772	2993.32	1.95456	0.0859299	22.746	1.57e-114	1.51e-112	1124	1279	4291	4431	3110	3683	chr1	212738676	212794119	4003	+	43.16	q32.3	protein_coding	ATF3	activating transcription factor 3 [Source:HGNC Symbol;Acc:785]
ENSG00000141753	9729.11	1.48494	0.065447	22.6891	5.74e-114	5.5e-112	4431	5430	12909	12869	10700	12078	chr17	38599702	38613983	2211	+	53.01	q21.2	protein_coding	IGFBP4	insulin-like growth factor binding protein 4 [Source:HGNC Symbol;Acc:5473]
ENSG00000144655	5103.32	1.75106	0.0772648	22.6631	1.04e-113	9.9e-112	1785	2240	6368	6275	6681	7386	chr3	39183346	39196053	3214	-	55.85	p22.2	protein_coding	CSRNP1	cysteine-serine-rich nuclear protein 1 [Source:HGNC Symbol;Acc:14300]
ENSG00000155307	2822.13	2.18212	0.096439	22.6269	2.36e-113	2.25e-111	959	1021	4300	4137	2800	3690	chr21	15857549	15955723	3152	-	36.17	q11.2	protein_coding	SAMSN1	SAM domain, SH3 domain and nuclear localization signals 1 [Source:HGNC Symbol;Acc:10528]
ENSG00000136235	6428.24	1.71996	0.0760424	22.6184	2.85e-113	2.71e-111	2915	3143	9588	9151	6298	7342	chr7	23275586	23314727	5956	+	41.79	p15.3	protein_coding	GPNMB	glycoprotein (transmembrane) nmb [Source:HGNC Symbol;Acc:4462]
ENSG00000170006	7452.04	-1.54862	0.0685167	-22.6021	4.14e-113	3.92e-111	12174	15384	4351	4434	4061	5041	chr4	153539784	153601317	11573	-	41.53	q31.3	protein_coding	TMEM154	transmembrane protein 154 [Source:HGNC Symbol;Acc:26489]
ENSG00000273173	11050.4	-1.46806	0.0649621	-22.5987	4.46e-113	4.21e-111	18576	21394	6659	6870	6336	7304	chr15	25200133	25223729	1689	+	40.91	q11.2	protein_coding	SNURF	SNRPN upstream reading frame protein [Source:UniProtKB/Swiss-Prot;Acc:Q9Y675]
ENSG00000256824	924.277	-3.08088	0.136418	-22.5842	6.2e-113	5.83e-111	2178	2462	265	249	217	270	chr11	63803442	63871125	883	+	58.74	q13.1	antisense	RP11-21A7A.2
ENSG00000100219	17209.5	-1.49491	0.0662735	-22.5567	1.16e-112	1.08e-110	29538	32427	10618	10020	9937	11976	chr22	29190543	29196585	3028	-	44.93	q12.1	protein_coding	XBP1	X-box binding protein 1 [Source:HGNC Symbol;Acc:12801]
ENSG00000155465	5520.92	1.72363	0.0764251	22.5531	1.25e-112	1.17e-110	2463	2689	7956	8009	5519	6385	chr14	23242431	23299029	5131	-	47.24	q11.2	protein_coding	SLC7A7	solute carrier family 7 (amino acid transporter light chain, y+L system), member 7 [Source:HGNC Symbol;Acc:11065]
ENSG00000128739	11161.8	-1.46715	0.0651055	-22.5349	1.89e-112	1.76e-110	18766	21613	6723	6953	6395	7364	chr15	25068794	25223870	3488	+	41.92	q11.2	protein_coding	SNRPN	small nuclear ribonucleoprotein polypeptide N [Source:HGNC Symbol;Acc:11164]
ENSG00000182179	31817	1.41425	0.0627765	22.5283	2.19e-112	2.04e-110	13804	18263	39705	39837	36443	43758	chr3	49842640	49851379	4545	-	58.14	p21.31	protein_coding	UBA7	ubiquitin-like modifier activating enzyme 7 [Source:HGNC Symbol;Acc:12471]
ENSG00000214717	13023.3	1.40928	0.0626657	22.4889	5.33e-112	4.94e-110	5705	7102	15707	16038	15741	18205	chrX	2404455	2419008	4755	-	49.61	p22.33	protein_coding	ZBED1	zinc finger, BED-type containing 1 [Source:HGNC Symbol;Acc:447]
ENSG00000257452	4293.19	1.79792	0.0799589	22.4856	5.74e-112	5.3e-110	1494	1726	5349	5133	5744	6421	chr12	113345433	113455556	575	-	44.84	q24.13	antisense	RP1-71H24.1
ENSG00000011600	23221.4	1.4182	0.063215	22.4345	1.81e-111	1.67e-109	11406	12884	31273	29580	25374	28899	chr19	36395303	36399197	907	-	51.45	q13.12	protein_coding	TYROBP	TYRO protein tyrosine kinase binding protein [Source:HGNC Symbol;Acc:12449]
ENSG00000118785	5986.66	4.38156	0.195471	22.4154	2.78e-111	2.56e-109	574	494	10642	10458	6259	7125	chr4	88896819	88904562	2288	+	36.32	q22.1	protein_coding	SPP1	secreted phosphoprotein 1 [Source:HGNC Symbol;Acc:11255]
ENSG00000132205	40331.1	1.41805	0.0632825	22.4082	3.27e-111	2.99e-109	19479	21202	50781	51280	45720	54119	chr18	2847028	2915991	6435	+	47.46	p11.32	protein_coding	EMILIN2	elastin microfibril interfacer 2 [Source:HGNC Symbol;Acc:19881]
ENSG00000136717	3597.66	1.84311	0.0822848	22.3992	4.01e-111	3.66e-109	1365	1716	5097	5217	3614	4577	chr2	127805603	127864931	6929	-	59.66	q14.3	protein_coding	BIN1	bridging integrator 1 [Source:HGNC Symbol;Acc:1052]
ENSG00000174718	17513.7	1.5085	0.0673502	22.3979	4.13e-111	3.75e-109	7219	9694	22491	22271	19719	24163	chr12	32112304	32146039	6644	+	41.62	p11.21	protein_coding	KIAA1551	KIAA1551 [Source:HGNC Symbol;Acc:25559]
ENSG00000153885	1798.95	-2.40282	0.107459	-22.3603	9.59e-111	8.7e-109	3360	4521	683	703	777	996	chr19	34286838	34306668	6388	+	56	q13.11	protein_coding	KCTD15	potassium channel tetramerization domain containing 15 [Source:HGNC Symbol;Acc:23297]
ENSG00000125454	7193.56	1.52304	0.0681581	22.3457	1.33e-110	1.2e-108	2970	3741	9041	8953	8618	10010	chr17	73269073	73285591	3305	-	50.69	q25.1	protein_coding	SLC25A19	solute carrier family 25 (mitochondrial thiamine pyrophosphate carrier), member 19 [Source:HGNC Symbol;Acc:14409]
ENSG00000198133	7985.21	1.6699	0.0748608	22.3067	3.18e-110	2.87e-108	3236	3444	9912	10054	9735	11715	chr14	67913801	68000456	6377	-	48.53	q24.1	protein_coding	TMEM229B	transmembrane protein 229B [Source:HGNC Symbol;Acc:20130]
ENSG00000173193	76916.9	1.20242	0.0539368	22.2931	4.31e-110	3.87e-108	38516	45435	89895	90827	89833	109868	chr3	122399465	122449687	10495	+	40.97	q21.1	protein_coding	PARP14	poly (ADP-ribose) polymerase family, member 14 [Source:HGNC Symbol;Acc:29232]
ENSG00000120539	9867.35	1.44	0.0646474	22.2747	6.5e-110	5.82e-108	4414	5055	12235	11829	11737	14231	chr10	27443753	27475853	3631	+	41.49	p12.1	protein_coding	MASTL	microtubule associated serine/threonine kinase-like [Source:HGNC Symbol;Acc:19042]
ENSG00000119950	2059.39	-2.13967	0.096134	-22.2572	9.61e-110	8.59e-108	4052	5226	988	974	600	736	chr10	111967363	112047123	4607	+	40.13	q25.2	protein_coding	MXI1	MAX interactor 1, dimerization protein [Source:HGNC Symbol;Acc:7534]
ENSG00000184221	3940.53	1.90435	0.0855913	22.2493	1.15e-109	1.02e-107	1384	1890	5833	5568	4143	4797	chr21	34442450	34444726	2277	+	64.6	q22.11	protein_coding	OLIG1	oligodendrocyte transcription factor 1 [Source:HGNC Symbol;Acc:16983]
ENSG00000225864	3542.54	1.93919	0.0871679	22.2466	1.22e-109	1.08e-107	1178	1514	5051	4577	4184	4775	chr6	29690758	29691748	991	-	63.77	p22.1	pseudogene	HCG4P11	HLA complex group 4 pseudogene 11 [Source:HGNC Symbol;Acc:22930]
ENSG00000171860	2334.83	2.27437	0.102271	22.2386	1.45e-109	1.29e-107	808	822	3633	3781	2233	2639	chr12	8210898	8219067	2145	-	42.03	p13.31	protein_coding	C3AR1	complement component 3a receptor 1 [Source:HGNC Symbol;Acc:1319]
ENSG00000089692	640.958	4.87869	0.220323	22.1433	1.21e-108	1.06e-106	48	35	1094	1204	631	797	chr12	6881678	6887621	3056	+	57.37	p13.31	protein_coding	LAG3	lymphocyte-activation gene 3 [Source:HGNC Symbol;Acc:6476]
ENSG00000104081	6276.6	1.64534	0.0743032	22.1436	1.2e-108	1.06e-106	2892	3188	8844	8995	6347	7296	chr15	40380091	40401093	5447	-	52.46	q15.1	protein_coding	BMF	Bcl2 modifying factor [Source:HGNC Symbol;Acc:24132]
ENSG00000124762	18611.2	1.33624	0.0604304	22.1121	2.42e-108	2.12e-106	7322	9230	19811	19176	26498	30791	chr6	36644305	36655116	2985	+	54.43	p21.2	protein_coding	CDKN1A	cyclin-dependent kinase inhibitor 1A (p21, Cip1) [Source:HGNC Symbol;Acc:1784]
ENSG00000130592	862.236	3.37116	0.152492	22.1072	2.7e-108	2.36e-106	130	158	1431	1354	993	1073	chr11	1874200	1913497	5399	+	61.64	p15.5	protein_coding	LSP1	lymphocyte-specific protein 1 [Source:HGNC Symbol;Acc:6707]
ENSG00000128016	21726.7	1.31854	0.0597769	22.0577	8.06e-108	7.03e-106	12000	13636	30062	29851	20585	24016	chr19	39897453	39900052	2010	+	59.08	q13.2	protein_coding	ZFP36	ZFP36 ring finger protein [Source:HGNC Symbol;Acc:12862]
ENSG00000103811	26074.4	1.39705	0.0633404	22.0563	8.32e-108	7.24e-106	12356	13884	32135	32648	30928	34889	chr15	79213400	79241916	5892	-	52.42	q25.1	protein_coding	CTSH	cathepsin H [Source:HGNC Symbol;Acc:2535]
ENSG00000184060	4138.31	2.03669	0.0924471	22.0309	1.46e-107	1.26e-105	1516	1508	5967	5718	4602	5490	chr17	29233362	29286340	3750	+	48.03	q11.2	protein_coding	ADAP2	ArfGAP with dual PH domains 2 [Source:HGNC Symbol;Acc:16487]
ENSG00000030582	91531	1.19557	0.0543906	21.9813	4.35e-107	3.76e-105	50550	62420	120255	121284	90304	104754	chr17	42422614	42430470	3520	+	57.76	q21.31	protein_coding	GRN	granulin [Source:HGNC Symbol;Acc:4601]
ENSG00000168675	1776.17	-2.63878	0.120081	-21.9749	5e-107	4.32e-105	3764	4538	645	601	520	802	chr18	13217497	13652754	16759	+	46.44	p11.21	protein_coding	LDLRAD4	low density lipoprotein receptor class A domain containing 4 [Source:HGNC Symbol;Acc:1224]
ENSG00000204642	11168	1.80238	0.0820846	21.9576	7.32e-107	6.3e-105	3782	5435	15483	14344	12909	15255	chr6	29690552	29706305	4685	+	45.02	p22.1	protein_coding	HLA-F	major histocompatibility complex, class I, F [Source:HGNC Symbol;Acc:4963]
ENSG00000184988	4266.36	1.73718	0.0791189	21.9566	7.49e-107	6.42e-105	1576	1857	5227	5477	5155	6440	chr17	41363854	41372061	3578	+	50.71	q21.31	protein_coding	TMEM106A	transmembrane protein 106A [Source:HGNC Symbol;Acc:28288]
ENSG00000130813	8953.5	1.42996	0.0651293	21.9557	7.63e-107	6.53e-105	3421	4270	9625	9714	12326	14918	chr19	10196798	10203928	4341	+	56.65	p13.2	protein_coding	C19orf66	chromosome 19 open reading frame 66 [Source:HGNC Symbol;Acc:25649]
ENSG00000183160	1719.26	2.41895	0.110279	21.9347	1.21e-106	1.03e-104	414	444	2108	2195	2376	2832	chr12	108983622	108992096	3189	-	56.18	q23.3	protein_coding	TMEM119	transmembrane protein 119 [Source:HGNC Symbol;Acc:27884]
ENSG00000136868	12637	-1.31037	0.0598577	-21.8914	3.14e-106	2.67e-104	19630	23349	8220	7987	8002	9693	chr9	115983808	116028674	5320	+	41.59	q32	protein_coding	SLC31A1	solute carrier family 31 (copper transporter), member 1 [Source:HGNC Symbol;Acc:11016]
ENSG00000133574	838.87	3.55015	0.162272	21.8778	4.23e-106	3.58e-104	116	108	1233	1233	1063	1277	chr7	150264365	150271041	2191	+	44.17	q36.1	protein_coding	GIMAP4	GTPase, IMAP family member 4 [Source:HGNC Symbol;Acc:21872]
ENSG00000130303	54923.6	1.2501	0.0572132	21.8499	7.8e-106	6.59e-104	24133	28647	59917	57506	76015	86129	chr19	17513748	17516457	1119	-	58.38	p13.11	protein_coding	BST2	bone marrow stromal cell antigen 2 [Source:HGNC Symbol;Acc:1119]
ENSG00000106605	6772.8	1.51648	0.0694159	21.8463	8.42e-106	7.1e-104	2861	3254	8198	8190	8426	9904	chr7	43798279	43846939	1819	+	44.31	p13	protein_coding	BLVRA	biliverdin reductase A [Source:HGNC Symbol;Acc:1062]
ENSG00000250644	35712.9	1.42958	0.0657104	21.7558	6.09e-105	5.12e-103	18532	24853	54665	54035	28534	32625	chr11	1768897	1780281	1136	-	64.63	p15.5	protein_coding	RP11-295K3.1
ENSG00000183023	6840.49	1.46555	0.0674208	21.7373	9.11e-105	7.64e-103	3189	3772	8989	8991	7260	8935	chr2	40324410	40838193	21944	-	37.43	p22.1	protein_coding	SLC8A1	solute carrier family 8 (sodium/calcium exchanger), member 1 [Source:HGNC Symbol;Acc:11068]
ENSG00000168961	60127.6	1.29262	0.0596684	21.6634	4.54e-104	3.8e-102	29140	32709	70052	71993	73157	85502	chr17	25956824	25976586	5714	+	52.27	q11.2	protein_coding	LGALS9	lectin, galactoside-binding, soluble, 9 [Source:HGNC Symbol;Acc:6570]
ENSG00000253147	716.992	4.3212	0.199869	21.6202	1.16e-103	9.67e-102	41	88	1175	1210	782	988	chr8	20810638	20826415	1050	+	41.92	p21.3	lincRNA	RP11-369E15.4
ENSG00000059378	10310.2	1.43053	0.0662079	21.6066	1.56e-103	1.29e-101	4600	5224	12460	12350	12249	15357	chr7	139723544	139763521	6285	-	45.81	q34	protein_coding	PARP12	poly (ADP-ribose) polymerase family, member 12 [Source:HGNC Symbol;Acc:21919]
ENSG00000272114	1438.9	-2.66183	0.123232	-21.6002	1.79e-103	1.48e-101	3245	3287	479	493	548	699	chr6	43738166	43738353	188	-	55.32	p21.1	antisense	RP1-261G23.7
ENSG00000172936	16482.4	1.48566	0.0687909	21.5967	1.93e-103	1.59e-101	6940	7521	18612	19406	21291	25811	chr3	38179969	38184513	3989	+	54.39	p22.2	protein_coding	MYD88	myeloid differentiation primary response 88 [Source:HGNC Symbol;Acc:7562]
ENSG00000038002	2908.53	-1.81374	0.0840307	-21.5842	2.53e-103	2.08e-101	4852	5816	1448	1389	1977	2273	chr4	178351924	178363657	2675	-	39.89	q34.3	protein_coding	AGA	aspartylglucosaminidase [Source:HGNC Symbol;Acc:318]
ENSG00000140044	3076.37	-1.81976	0.084376	-21.5672	3.65e-103	3e-101	5471	6320	1534	1593	1706	2126	chr14	75894419	75940814	6235	+	50	q24.3	protein_coding	JDP2	Jun dimerization protein 2 [Source:HGNC Symbol;Acc:17546]
ENSG00000140749	1398.72	2.60933	0.121158	21.5366	7.07e-103	5.8e-101	367	431	2210	2344	1447	1522	chr16	21652609	21663981	1781	-	40.88	p12.2	protein_coding	IGSF6	immunoglobulin superfamily, member 6 [Source:HGNC Symbol;Acc:5953]
ENSG00000132669	624.895	4.44096	0.206389	21.5174	1.07e-102	8.75e-101	48	48	970	984	740	954	chr20	19867165	19983101	5053	+	45.4	p11.23	protein_coding	RIN2	Ras and Rab interactor 2 [Source:HGNC Symbol;Acc:18750]
ENSG00000171115	3346.81	1.80538	0.0841157	21.4631	3.45e-102	2.81e-100	1355	1584	4682	4928	3341	4172	chr7	150147718	150176480	4184	+	43.24	q36.1	protein_coding	GIMAP8	GTPase, IMAP family member 8 [Source:HGNC Symbol;Acc:21792]
ENSG00000122861	6683.7	1.58694	0.0740621	21.4271	7.46e-102	6.07e-100	3092	3420	8973	9372	6849	8394	chr10	75668935	75677255	2950	+	53.49	q22.2	protein_coding	PLAU	plasminogen activator, urokinase [Source:HGNC Symbol;Acc:9052]
ENSG00000137198	1851.07	2.2003	0.102722	21.4199	8.71e-102	7.07e-100	499	615	2354	2427	2441	2808	chr6	16238811	16295780	2232	+	47.83	p22.3	protein_coding	GMPR	guanosine monophosphate reductase [Source:HGNC Symbol;Acc:4376]
ENSG00000140464	24305.4	1.24239	0.0580838	21.3896	1.67e-101	1.35e-99	11112	13756	27115	27802	30791	36360	chr15	74287014	74340153	12657	+	47.82	q24.1	protein_coding	PML	promyelocytic leukemia [Source:HGNC Symbol;Acc:9113]
ENSG00000225889	1062.1	2.89403	0.135358	21.3806	2.03e-101	1.63e-99	193	235	1517	1456	1418	1552	chr2	64370373	64479993	2453	+	40.39	p14	antisense	AC074289.1
ENSG00000149218	3641.17	1.73433	0.081145	21.3732	2.37e-101	1.91e-99	1218	1543	4361	4210	4927	5739	chr11	94822974	94865809	4687	+	42.69	q21	protein_coding	ENDOD1	endonuclease domain containing 1 [Source:HGNC Symbol;Acc:29129]
ENSG00000065911	39287.4	-1.23952	0.0580371	-21.3573	3.33e-101	2.67e-99	59788	73470	27215	25493	23739	29362	chr2	74425689	74444692	4870	+	43.3	p13.1	protein_coding	MTHFD2	methylenetetrahydrofolate dehydrogenase (NADP+ dependent) 2, methenyltetrahydrofolate cyclohydrolase [Source:HGNC Symbol;Acc:7434]
ENSG00000181350	18522.8	-1.37732	0.0645442	-21.3392	4.92e-101	3.94e-99	30566	33637	11544	11648	11494	13555	chr17	16344891	16395467	3695	-	53.43	p11.2	protein_coding	FAM211A	family with sequence similarity 211, member A [Source:HGNC Symbol;Acc:32403]
ENSG00000261824	2293.94	-2.027	0.0952658	-21.2774	1.84e-100	1.47e-98	4359	5271	1108	1100	921	1241	chr19	28175488	28284848	7958	-	42.21	q11	lincRNA	LINC00662	long intergenic non-protein coding RNA 662 [Source:HGNC Symbol;Acc:27122]
ENSG00000135077	1048.67	2.92075	0.137395	21.2581	2.78e-100	2.21e-98	237	237	1657	1715	1071	1343	chr5	156512843	156569880	3804	-	42.36	q33.3	protein_coding	HAVCR2	hepatitis A virus cellular receptor 2 [Source:HGNC Symbol;Acc:18437]
ENSG00000184557	1971.69	2.13042	0.100336	21.233	4.74e-100	3.76e-98	647	804	2934	2997	1932	2498	chr17	76352864	76356158	2729	-	62.34	q25.3	protein_coding	SOCS3	suppressor of cytokine signaling 3 [Source:HGNC Symbol;Acc:19391]
ENSG00000154319	728.334	-3.5036	0.165152	-21.2144	7.04e-100	5.57e-98	1769	2101	147	172	106	164	chr8	11278972	11332224	5033	-	52.58	p23.1	protein_coding	FAM167A	family with sequence similarity 167, member A [Source:HGNC Symbol;Acc:15549]
ENSG00000196628	3656.45	1.72953	0.0817712	21.1508	2.71e-99	2.14e-97	1347	1590	4677	4434	4427	5593	chr18	52889562	53332018	22377	-	37.78	q21.2	protein_coding	TCF4	transcription factor 4 [Source:HGNC Symbol;Acc:11634]
ENSG00000117016	24241.5	-1.20396	0.0569316	-21.1476	2.9e-99	2.29e-97	35250	41591	15445	15756	18037	21454	chr1	41086351	41131329	7235	-	51.39	p34.2	protein_coding	RIMS3	regulating synaptic membrane exocytosis 3 [Source:HGNC Symbol;Acc:21292]
ENSG00000077984	1037.82	-2.70957	0.12818	-21.1389	3.49e-99	2.74e-97	2264	2605	342	355	366	399	chr20	24929866	24940564	930	+	56.46	p11.21	protein_coding	CST7	cystatin F (leukocystatin) [Source:HGNC Symbol;Acc:2479]
ENSG00000108700	1105.84	8.51446	0.402862	21.1349	3.8e-99	2.98e-97	6	8	2306	2477	766	934	chr17	32646055	32648421	1261	+	44.82	q12	protein_coding	CCL8	chemokine (C-C motif) ligand 8 [Source:HGNC Symbol;Acc:10635]
ENSG00000133805	3959.93	1.6301	0.0771335	21.1335	3.91e-99	3.06e-97	1550	1908	5028	4968	4795	5600	chr11	10329860	10529126	6793	+	44.29	p15.4	protein_coding	AMPD3	adenosine monophosphate deaminase 3 [Source:HGNC Symbol;Acc:470]
ENSG00000183426	25320.9	-1.22559	0.0580272	-21.1209	5.11e-99	3.98e-97	37033	46097	16520	16653	16956	21003	chr16	15016659	15045915	7275	+	53.53	p13.11	protein_coding	NPIPA1	nuclear pore complex interacting protein family, member A1 [Source:HGNC Symbol;Acc:7909]
ENSG00000164985	13186	-1.92237	0.0911312	-21.0946	8.92e-99	6.94e-97	26777	25739	6869	6218	6481	7785	chr9	15464064	15511017	6768	-	37.88	p22.3	protein_coding	PSIP1	PC4 and SFRS1 interacting protein 1 [Source:HGNC Symbol;Acc:9527]
ENSG00000115415	120527	1.11689	0.0529597	21.0894	9.96e-99	7.72e-97	64032	78371	144830	143609	132959	163436	chr2	191829084	191885686	6053	-	41.75	q32.2	protein_coding	STAT1	signal transducer and activator of transcription 1, 91kDa [Source:HGNC Symbol;Acc:11362]
ENSG00000205542	279132	1.39829	0.0663316	21.0804	1.2e-98	9.31e-97	119376	161602	353078	335528	333192	379605	chrX	12993227	12995346	1705	+	50.47	p22.2	protein_coding	TMSB4X	thymosin beta 4, X-linked [Source:HGNC Symbol;Acc:11881]
ENSG00000113273	11747.7	1.38442	0.065892	21.0104	5.27e-98	4.06e-96	5616	6231	14500	14507	13706	16174	chr5	78073032	78281910	7189	-	41.01	q14.1	protein_coding	ARSB	arylsulfatase B [Source:HGNC Symbol;Acc:714]
ENSG00000085840	10232.9	1.33484	0.0635787	20.9951	7.27e-98	5.59e-96	4762	5656	12132	12441	12039	14719	chr1	52838501	52870131	3157	-	44.76	p32.3	protein_coding	ORC1	origin recognition complex, subunit 1 [Source:HGNC Symbol;Acc:8487]
ENSG00000187210	4314.94	1.61231	0.0768012	20.9933	7.55e-98	5.79e-96	1626	1912	5156	4964	5542	6891	chr9	79034752	79122332	6477	+	42.83	q21.13	protein_coding	GCNT1	glucosaminyl (N-acetyl) transferase 1, core 2 [Source:HGNC Symbol;Acc:4203]
ENSG00000255833	35267	1.2025	0.0573664	20.9618	1.46e-97	1.12e-95	18276	20803	42398	41872	40445	48870	chr5	134779908	134788089	5923	-	53.09	q31.1	protein_coding	TIFAB	TRAF-interacting protein with forkhead-associated domain, family member B [Source:HGNC Symbol;Acc:34024]
ENSG00000141582	8488.05	-1.33354	0.0636378	-20.9551	1.68e-97	1.29e-95	13022	15607	5290	5329	5693	6724	chr17	77806955	77813228	2880	-	62.53	q25.3	protein_coding	CBX4	chromobox homolog 4 [Source:HGNC Symbol;Acc:1554]
ENSG00000155304	6703.49	-1.57539	0.0752178	-20.9443	2.11e-97	1.61e-95	10996	14399	4104	3832	3354	4229	chr21	15743436	15755805	4194	-	36.7	q11.2	protein_coding	HSPA13	heat shock protein 70kDa family, member 13 [Source:HGNC Symbol;Acc:11375]
ENSG00000166710	309993	1.14119	0.0546745	20.8724	9.53e-97	7.24e-95	180217	207644	409875	391403	308263	364772	chr15	45003675	45011075	3151	+	42.63	q21.1	protein_coding	B2M	beta-2-microglobulin [Source:HGNC Symbol;Acc:914]
ENSG00000169136	45992.9	-1.39274	0.0667686	-20.8593	1.26e-96	9.52e-95	76427	82367	29257	27563	29514	33948	chr19	50431959	50437192	2954	+	55.56	q13.33	protein_coding	ATF5	activating transcription factor 5 [Source:HGNC Symbol;Acc:790]
ENSG00000007314	477.149	-4.81898	0.231075	-20.8546	1.38e-96	1.05e-94	1199	1593	36	56	25	30	chr17	62015914	62050278	8247	-	56.1	q23.3	protein_coding	SCN4A	sodium channel, voltage-gated, type IV, alpha subunit [Source:HGNC Symbol;Acc:10591]
ENSG00000163393	6545.1	-1.571	0.0755028	-20.8072	3.73e-96	2.81e-94	11620	14121	3878	4214	2615	3357	chr1	116519119	116612675	5292	+	39.5	p13.1	protein_coding	SLC22A15	solute carrier family 22, member 15 [Source:HGNC Symbol;Acc:20301]
ENSG00000077238	4541.63	1.69565	0.0814972	20.8062	3.8e-96	2.86e-94	1741	1881	5473	5538	5929	6806	chr16	27324989	27376099	6091	+	49.92	p12.1	protein_coding	IL4R	interleukin 4 receptor [Source:HGNC Symbol;Acc:6015]
ENSG00000104267	106648	-1.12384	0.0540606	-20.7885	5.5e-96	4.12e-94	169999	212818	82917	80979	45882	54003	chr8	86376081	86393722	2123	+	38.7	q21.2	protein_coding	CA2	carbonic anhydrase II [Source:HGNC Symbol;Acc:1373]
ENSG00000103313	3948.95	1.66526	0.0801845	20.7679	8.44e-96	6.32e-94	1763	2055	5743	5590	4014	4456	chr16	3292028	3306627	4819	-	51.42	p13.3	protein_coding	MEFV	Mediterranean fever [Source:HGNC Symbol;Acc:6998]
ENSG00000035720	1724.05	2.49017	0.119919	20.7654	8.89e-96	6.64e-94	373	532	2445	2282	2020	2748	chr4	68424446	68473055	1655	+	37.8	q13.2	protein_coding	STAP1	signal transducing adaptor family member 1 [Source:HGNC Symbol;Acc:24133]
ENSG00000120341	2021.81	2.04144	0.0984653	20.7326	1.76e-95	1.31e-93	582	685	2416	2462	2724	3349	chr1	177893091	177953438	7377	-	43.66	q25.2	protein_coding	SEC16B	SEC16 homolog B (S. cerevisiae) [Source:HGNC Symbol;Acc:30301]
ENSG00000108405	2367.5	-1.86631	0.0901204	-20.7091	2.87e-95	2.13e-93	4302	5348	1209	1261	1054	1264	chr17	3799886	3819794	3970	-	55.63	p13.2	protein_coding	P2RX1	purinergic receptor P2X, ligand-gated ion channel, 1 [Source:HGNC Symbol;Acc:8533]
ENSG00000068079	23315.3	1.19459	0.0577295	20.6928	4.02e-95	2.98e-93	11591	14029	27713	27083	28034	32173	chr17	41158742	41166473	1973	+	50.97	q21.31	protein_coding	IFI35	interferon-induced protein 35 [Source:HGNC Symbol;Acc:5399]
ENSG00000184584	21988.4	-1.18983	0.0576113	-20.6527	9.22e-95	6.82e-93	33152	39068	14826	14791	14735	17025	chr5	138855119	138862520	3850	-	53.57	q31.2	protein_coding	TMEM173	transmembrane protein 173 [Source:HGNC Symbol;Acc:27962]
ENSG00000158258	4166.6	-1.63022	0.0790645	-20.6188	1.86e-94	1.37e-92	6945	7771	2193	2264	2825	3374	chr3	139654027	140296239	14596	+	42.71	q23	protein_coding	CLSTN2	calsyntenin 2 [Source:HGNC Symbol;Acc:17448]
ENSG00000186150	455.436	-4.74269	0.230025	-20.6181	1.89e-94	1.39e-92	1123	1526	48	44	36	30	chr1	110655062	110656569	1508	+	57.03	p13.3	protein_coding	UBL4B	ubiquitin-like 4B [Source:HGNC Symbol;Acc:32309]
ENSG00000214265	7171.38	-1.43838	0.0697849	-20.6117	2.16e-94	1.58e-92	11859	13715	4314	4520	4251	4922	chr15	25200181	25245423	1590	+	38.54	q11.2	protein_coding	SNURF	SNRPN upstream reading frame [Source:HGNC Symbol;Acc:11171]
ENSG00000136816	9562.06	1.35434	0.0658665	20.5618	6.03e-94	4.41e-92	4718	5308	12136	11892	10684	12813	chr9	132565432	132573560	2911	+	50.46	q34.11	protein_coding	TOR1B	torsin family 1, member B (torsin B) [Source:HGNC Symbol;Acc:11995]
ENSG00000000971	624.904	4.3048	0.209416	20.5562	6.77e-94	4.94e-92	40	50	863	799	935	1077	chr1	196621008	196716634	8144	+	35.2	q31.3	protein_coding	CFH	complement factor H [Source:HGNC Symbol;Acc:4883]
ENSG00000188811	3404.9	1.70243	0.0829791	20.5164	1.54e-93	1.12e-91	1370	1769	4862	4662	3485	4296	chr13	39612443	39624246	6409	+	37.72	q13.3	protein_coding	NHLRC3	NHL repeat containing 3 [Source:HGNC Symbol;Acc:33751]
ENSG00000162511	94711	1.17985	0.0577107	20.4443	6.76e-93	4.91e-91	46035	59627	112188	110807	110285	133101	chr1	31205316	31230667	3274	-	52.62	p35.2	protein_coding	LAPTM5	lysosomal protein transmembrane 5 [Source:HGNC Symbol;Acc:29612]
ENSG00000163840	33316.1	1.16142	0.0568365	20.4345	8.26e-93	5.98e-91	17023	19506	38463	38073	39983	48148	chr3	122283085	122294050	5868	+	44.43	q21.1	protein_coding	DTX3L	deltex 3-like (Drosophila) [Source:HGNC Symbol;Acc:30323]
ENSG00000113369	3842.79	2.001	0.0979973	20.4189	1.14e-92	8.21e-91	1133	1639	4952	5342	4423	5671	chr5	90664541	90679176	4934	-	35.81	q14.3	protein_coding	ARRDC3	arrestin domain containing 3 [Source:HGNC Symbol;Acc:29263]
ENSG00000112186	1591.14	-2.5879	0.126786	-20.4116	1.32e-92	9.52e-91	3269	3826	620	485	748	765	chr6	17393447	17558023	3637	+	42.32	p22.3	protein_coding	CAP2	CAP, adenylate cyclase-associated protein, 2 (yeast) [Source:HGNC Symbol;Acc:20039]
ENSG00000163565	77758.5	1.49602	0.0733527	20.3949	1.85e-92	1.33e-90	33033	33556	88688	88226	102886	123392	chr1	158969758	159024945	5294	+	38.34	q23.1	protein_coding	IFI16	interferon, gamma-inducible protein 16 [Source:HGNC Symbol;Acc:5395]
ENSG00000256341	899.52	-2.87849	0.141158	-20.392	1.97e-92	1.41e-90	2102	2303	263	299	229	284	chr11	63885744	63886682	575	-	49.31	q13.1	antisense	RP11-21A7A.3
ENSG00000198380	12534.7	-1.30943	0.0643118	-20.3607	3.73e-92	2.67e-90	19976	22569	8237	7855	7898	9626	chr2	69546905	69614382	8858	-	39.5	p13.3	protein_coding	GFPT1	glutamine--fructose-6-phosphate transaminase 1 [Source:HGNC Symbol;Acc:4241]
ENSG00000137876	12911.3	-1.48292	0.07295	-20.3279	7.29e-92	5.2e-90	20113	27216	8190	7556	7148	8609	chr15	55473004	55489265	3009	-	36.26	q21.3	protein_coding	RSL24D1	ribosomal L24 domain containing 1 [Source:HGNC Symbol;Acc:18479]
ENSG00000215114	8629.08	-1.29304	0.063626	-20.3225	8.14e-92	5.8e-90	13441	16209	5744	5565	5305	6205	chr8	59323823	59364060	5390	+	38.03	q12.1	protein_coding	UBXN2B	UBX domain protein 2B [Source:HGNC Symbol;Acc:27035]
ENSG00000263069	4233.27	1.65464	0.0814452	20.316	9.28e-92	6.6e-90	1553	1923	5149	5069	5150	6762	chr17	78325628	78388968	3983	-	48.14	q25.3	antisense	CTD-2047H16.4
ENSG00000266728	16698.4	1.25722	0.0619133	20.3061	1.14e-91	8.06e-90	8238	9369	19775	19658	20275	23349	chr17	25950390	25967803	730	+	50.31	q11.2	protein_coding	AC015688.3	Uncharacterized protein [Source:UniProtKB/TrEMBL;Acc:J3QLI3]
ENSG00000152518	53964.9	1.24038	0.06123	20.2578	3.03e-91	2.15e-89	26745	35220	69430	66860	57816	68963	chr2	43449541	43453748	3696	-	55.96	p21	protein_coding	ZFP36L2	ZFP36 ring finger protein-like 2 [Source:HGNC Symbol;Acc:1108]
ENSG00000140678	15089.8	1.2529	0.061857	20.2547	3.23e-91	2.28e-89	8059	9499	19311	19830	15136	18923	chr16	31366455	31394318	6533	+	52.2	p11.2	protein_coding	ITGAX	integrin, alpha X (complement component 3 receptor 4 subunit) [Source:HGNC Symbol;Acc:6152]
ENSG00000008130	14123.8	1.35557	0.0669939	20.2343	4.89e-91	3.44e-89	6251	8321	17356	17345	16298	19636	chr1	1682671	1711896	5637	-	53.7	p36.33	protein_coding	NADK	NAD kinase [Source:HGNC Symbol;Acc:29831]
ENSG00000198520	3679.11	-1.74263	0.0863284	-20.1861	1.3e-90	9.12e-89	6425	8317	1954	2149	1659	1936	chr1	45140364	45191263	3166	+	47.54	p34.1	protein_coding	C1orf228	chromosome 1 open reading frame 228 [Source:HGNC Symbol;Acc:34345]
ENSG00000171791	11233.4	-1.22448	0.0607217	-20.1655	1.97e-90	1.38e-88	16662	20403	7433	7381	7547	8937	chr18	60790579	60987361	7665	-	42.74	q21.33	protein_coding	BCL2	B-cell CLL/lymphoma 2 [Source:HGNC Symbol;Acc:990]
ENSG00000146733	5949.86	-1.50844	0.0748732	-20.1466	2.88e-90	2.01e-88	9765	11539	3644	3362	3739	4146	chr7	56078744	56119297	2762	-	46.35	p11.2	protein_coding	PSPH	phosphoserine phosphatase [Source:HGNC Symbol;Acc:9577]
ENSG00000110057	32130.1	1.31918	0.0655525	20.124	4.54e-90	3.17e-88	13612	18257	37420	36550	40983	47356	chr11	67758575	67772452	3438	-	58.6	q13.2	protein_coding	UNC93B1	unc-93 homolog B1 (C. elegans) [Source:HGNC Symbol;Acc:13481]
ENSG00000178685	42701.9	1.56057	0.0776213	20.1049	6.69e-90	4.65e-88	14702	21379	49303	49326	56354	67388	chr8	145051321	145086940	6033	-	54.62	q24.3	protein_coding	PARP10	poly (ADP-ribose) polymerase family, member 10 [Source:HGNC Symbol;Acc:25895]
ENSG00000138035	20727.5	1.20531	0.0599937	20.0906	8.92e-90	6.19e-88	10334	11701	24093	23526	25223	30297	chr2	55861400	55921045	5134	-	39.78	p16.1	protein_coding	PNPT1	polyribonucleotide nucleotidyltransferase 1 [Source:HGNC Symbol;Acc:23166]
ENSG00000054690	4918.31	1.83279	0.09124	20.0876	9.48e-90	6.57e-88	1215	1780	4909	4987	7683	9361	chr14	68000018	68056329	10817	+	48.02	q24.1	protein_coding	PLEKHH1	pleckstrin homology domain containing, family H (with MyTH4 domain) member 1 [Source:HGNC Symbol;Acc:17733]
ENSG00000178965	611.559	4.44797	0.221683	20.0645	1.51e-89	1.04e-87	36	38	764	748	941	1174	chr1	75033795	75139422	8252	-	36.46	p31.1	protein_coding	C1orf173	chromosome 1 open reading frame 173 [Source:HGNC Symbol;Acc:25346]
ENSG00000155966	1474.85	-2.34134	0.116798	-20.046	2.19e-89	1.51e-87	3108	3280	600	585	607	796	chrX	147582139	148082193	14006	+	38.84	q28	protein_coding	AFF2	AF4/FMR2 family, member 2 [Source:HGNC Symbol;Acc:3776]
ENSG00000117450	70411	1.07211	0.0534877	20.0441	2.27e-89	1.56e-87	36340	43749	80183	77214	86378	101698	chr1	45976708	45988719	1522	-	47.46	p34.1	protein_coding	PRDX1	peroxiredoxin 1 [Source:HGNC Symbol;Acc:9352]
ENSG00000071242	8413.49	-1.33531	0.06663	-20.0406	2.44e-89	1.67e-87	14108	17165	5877	5702	3623	4628	chr6	166822852	167319939	8243	-	46.48	q27	protein_coding	RPS6KA2	ribosomal protein S6 kinase, 90kDa, polypeptide 2 [Source:HGNC Symbol;Acc:10431]
ENSG00000113555	2109.56	-1.98826	0.0992516	-20.0325	2.87e-89	1.97e-87	4408	4942	1062	1147	585	655	chr5	141323150	141349304	6818	-	48.79	q31.3	protein_coding	PCDH12	protocadherin 12 [Source:HGNC Symbol;Acc:8657]
ENSG00000165271	21649.4	1.15529	0.0577134	20.0177	3.86e-89	2.64e-87	10483	12909	24140	24504	26606	32307	chr9	33461439	33473928	5930	-	54.48	p13.3	protein_coding	NOL6	nucleolar protein 6 (RNA-associated) [Source:HGNC Symbol;Acc:19910]
ENSG00000121933	608.255	3.55391	0.177558	20.0155	4.03e-89	2.75e-87	95	115	1083	1221	492	593	chr1	112025970	112106584	4486	-	41.45	p13.2	protein_coding	ADORA3	adenosine A3 receptor [Source:HGNC Symbol;Acc:268]
ENSG00000175899	7813.37	1.49291	0.0746492	19.9991	5.61e-89	3.82e-87	3031	3240	8235	8341	11205	13279	chr12	9220260	9268825	6384	-	37.18	p13.31	protein_coding	A2M	alpha-2-macroglobulin [Source:HGNC Symbol;Acc:7]
ENSG00000214940	19242.7	-1.18014	0.0590449	-19.9872	7.12e-89	4.83e-87	27833	34543	12770	12921	13030	16094	chr16	18411799	18441131	4889	-	53.52	p12.3	protein_coding	NPIPA8	nuclear pore complex interacting protein family, member A8 [Source:HGNC Symbol;Acc:41983]
ENSG00000102524	3474.56	1.64164	0.0821778	19.9766	8.8e-89	5.96e-87	2164	2476	6869	6691	977	1270	chr13	108903588	108960832	3059	+	34.84	q33.3	protein_coding	TNFSF13B	tumor necrosis factor (ligand) superfamily, member 13b [Source:HGNC Symbol;Acc:11929]
ENSG00000174837	1132.53	2.55531	0.128045	19.9564	1.32e-88	8.9e-87	315	426	2054	2002	925	989	chr19	6887577	6940470	3707	+	44.41	p13.3	protein_coding	EMR1	egf-like module containing, mucin-like, hormone receptor-like 1 [Source:HGNC Symbol;Acc:3336]
ENSG00000136928	621.274	3.41471	0.171331	19.9305	2.21e-88	1.49e-86	122	128	1210	1290	429	478	chr9	101050391	101471479	6007	-	45.69	q22.33	protein_coding	GABBR2	gamma-aminobutyric acid (GABA) B receptor, 2 [Source:HGNC Symbol;Acc:4507]
ENSG00000183889	33623.5	-1.1955	0.060011	-19.9214	2.66e-88	1.79e-86	47770	61649	22318	22194	22851	28220	chr16	16411301	16444447	7897	+	55.2	p13.11	protein_coding	NPIPA7	Protein PKD1P1 [Source:UniProtKB/TrEMBL;Acc:H0YEP2]
ENSG00000101188	2899.58	-1.79853	0.0903609	-19.9038	3.77e-88	2.53e-86	5017	6495	1529	1554	1348	1776	chr20	61340189	61394123	4237	+	55.17	q13.33	protein_coding	NTSR1	neurotensin receptor 1 (high affinity) [Source:HGNC Symbol;Acc:8039]
ENSG00000187193	2675.88	1.71476	0.0861673	19.9004	4.04e-88	2.71e-86	1129	1400	3947	3804	2615	3133	chr16	56716336	56718108	1773	+	54.03	q13	protein_coding	MT1X	metallothionein 1X [Source:HGNC Symbol;Acc:7405]
ENSG00000113758	3833.88	-1.53204	0.0771032	-19.87	7.4e-88	4.94e-86	6311	7663	2216	2298	2212	2651	chr5	176883609	176901402	5119	-	59.54	q35.3	protein_coding	DBN1	drebrin 1 [Source:HGNC Symbol;Acc:2695]
ENSG00000130487	798.842	-3.02161	0.152278	-19.8428	1.27e-87	8.48e-86	1644	2187	218	221	316	318	chr22	50986462	50989451	2990	+	64.25	q13.33	protein_coding	KLHDC7B	kelch domain containing 7B [Source:HGNC Symbol;Acc:25145]
ENSG00000143466	9709.77	1.24021	0.0625211	19.8367	1.43e-87	9.54e-86	4840	5744	11673	11709	11198	13382	chr1	206643791	206670223	3568	+	53.38	q32.1	protein_coding	IKBKE	inhibitor of kappa light polypeptide gene enhancer in B-cells, kinase epsilon [Source:HGNC Symbol;Acc:14552]
ENSG00000134871	1088.55	2.85093	0.1439	19.8119	2.35e-87	1.56e-85	164	222	1400	1196	1693	1903	chr13	110958159	111165374	7885	+	47.83	q34	protein_coding	COL4A2	collagen, type IV, alpha 2 [Source:HGNC Symbol;Acc:2203]
ENSG00000137877	1204.92	2.87287	0.145082	19.8017	2.88e-87	1.9e-85	215	201	1407	1461	1693	2332	chr15	42140345	42186275	12335	-	59.31	q15.1	protein_coding	SPTBN5	spectrin, beta, non-erythrocytic 5 [Source:HGNC Symbol;Acc:15680]
ENSG00000204682	2209.8	-1.90553	0.0962459	-19.7986	3.06e-87	2.02e-85	3636	4680	1076	993	1394	1755	chr10	21781587	21786191	3801	-	57.39	p12.31	protein_coding	CASC10	cancer susceptibility candidate 10 [Source:HGNC Symbol;Acc:31448]
ENSG00000163666	2710.14	1.92651	0.0973203	19.7956	3.25e-87	2.14e-85	887	1022	3636	3160	3393	4259	chr3	57231944	57260549	1175	-	41.19	p14.3	protein_coding	HESX1	HESX homeobox 1 [Source:HGNC Symbol;Acc:4877]
ENSG00000111961	13171.3	1.26249	0.0637873	19.7921	3.48e-87	2.29e-85	8054	9143	19874	18791	10319	12509	chr6	148593440	148873186	8598	+	43.29	q24.3	protein_coding	SASH1	SAM and SH3 domain containing 1 [Source:HGNC Symbol;Acc:19182]
ENSG00000163346	18122.1	1.17725	0.0595477	19.7699	5.4e-87	3.55e-85	10044	12485	24360	23198	17820	20963	chr1	154916552	154928599	3851	-	54.24	q21.3	protein_coding	PBXIP1	pre-B-cell leukemia homeobox interacting protein 1 [Source:HGNC Symbol;Acc:21199]
ENSG00000115902	12111.2	-1.31021	0.066577	-19.6796	3.23e-86	2.11e-84	18789	21479	7742	7472	8567	9541	chr2	65215611	65250999	6939	+	45.52	p14	protein_coding	SLC1A4	solute carrier family 1 (glutamate/neutral amino acid transporter), member 4 [Source:HGNC Symbol;Acc:10942]
ENSG00000173369	447.51	5.30896	0.269885	19.6712	3.81e-86	2.49e-84	36	20	1110	989	190	270	chr1	22979255	22988031	1601	+	51.13	p36.12	protein_coding	C1QB	complement component 1, q subcomponent, B chain [Source:HGNC Symbol;Acc:1242]
ENSG00000154529	1493.95	-2.19352	0.11153	-19.6676	4.08e-86	2.66e-84	2768	3316	582	661	817	986	chr9	43684902	43924049	13217	+	38.25	p11.2	protein_coding	CNTNAP3B	contactin associated protein-like 3B [Source:HGNC Symbol;Acc:32035]
ENSG00000132846	1957.21	-1.97953	0.100653	-19.6668	4.15e-86	2.7e-84	3642	3971	902	910	1113	1384	chr5	76367897	76383148	6514	-	43.7	q13.3	protein_coding	ZBED3	zinc finger, BED-type containing 3 [Source:HGNC Symbol;Acc:20711]
ENSG00000101210	1951.91	-1.95607	0.0994913	-19.6607	4.68e-86	3.04e-84	3723	4383	930	1024	841	984	chr20	62119366	62130505	1843	-	63.21	q13.33	protein_coding	EEF1A2	eukaryotic translation elongation factor 1 alpha 2 [Source:HGNC Symbol;Acc:3192]
ENSG00000110987	5770.82	-1.56971	0.080102	-19.5964	1.66e-85	1.08e-83	10134	11356	3575	3215	3199	3559	chr12	122457328	122499948	6563	+	52.98	q24.31	protein_coding	BCL7A	B-cell CLL/lymphoma 7A [Source:HGNC Symbol;Acc:1004]
ENSG00000095585	1831.75	2.03018	0.103655	19.5859	2.04e-85	1.32e-83	567	651	2327	2330	2436	2710	chr10	97951458	98031344	3706	-	42.75	q24.1	protein_coding	BLNK	B-cell linker [Source:HGNC Symbol;Acc:14211]
ENSG00000184702	1994.65	-1.92223	0.0981609	-19.5825	2.18e-85	1.41e-83	3382	4258	904	976	1220	1457	chr22	19701987	19712295	5914	+	66.81	q11.21	protein_coding	2023-09-05	septin 5 [Source:HGNC Symbol;Acc:9164]
ENSG00000266341	4792.26	-1.6433	0.0840694	-19.547	4.37e-85	2.82e-83	8369	9366	2529	2793	2859	3209	chr17	46137745	46138031	192	-	58.19	q21.32	antisense	RP5-890E16.4
ENSG00000124201	25122.2	1.35778	0.0695707	19.5166	7.94e-85	5.1e-83	12486	13159	30741	31052	28845	35010	chr20	47854483	47894963	9340	-	45.85	q13.13	protein_coding	ZNFX1	zinc finger, NFX1-type containing 1 [Source:HGNC Symbol;Acc:29271]
ENSG00000147231	1605.21	-2.32032	0.119032	-19.4933	1.25e-84	8.02e-83	3172	3854	730	585	634	838	chrX	105855160	105922672	4853	+	35.16	q22.3	protein_coding	CXorf57	chromosome X open reading frame 57 [Source:HGNC Symbol;Acc:25486]
ENSG00000112149	2607.59	2.11259	0.108457	19.4786	1.67e-84	1.07e-82	1008	959	4033	3990	2452	3134	chr6	14117872	14137149	2471	+	44.65	p23	protein_coding	CD83	CD83 molecule [Source:HGNC Symbol;Acc:1703]
ENSG00000129667	7793.51	1.3217	0.0679251	19.4581	2.49e-84	1.59e-82	3515	4469	9524	9089	9280	11177	chr17	74466973	74497872	6927	-	57.78	q25.1	protein_coding	RHBDF2	rhomboid 5 homolog 2 (Drosophila) [Source:HGNC Symbol;Acc:20788]
ENSG00000175040	5513.76	1.37114	0.0705401	19.4377	3.7e-84	2.36e-82	2462	3041	6749	6543	6613	7856	chr3	142838173	142841800	3526	+	64.69	q24	protein_coding	CHST2	carbohydrate (N-acetylglucosamine-6-O) sulfotransferase 2 [Source:HGNC Symbol;Acc:1970]
ENSG00000130775	7632.4	1.32326	0.0681117	19.4277	4.5e-84	2.86e-82	3797	4844	10220	9942	7890	9163	chr1	28199055	28213196	4620	+	54.04	p35.3	protein_coding	THEMIS2	thymocyte selection associated family member 2 [Source:HGNC Symbol;Acc:16839]
ENSG00000114013	1096.71	2.56539	0.132102	19.4198	5.25e-84	3.33e-82	248	290	1418	1560	1371	1714	chr3	121774213	121839983	3430	+	40.77	q13.33	protein_coding	CD86	CD86 molecule [Source:HGNC Symbol;Acc:1705]
ENSG00000141664	8534.74	1.34971	0.0697343	19.355	1.85e-83	1.17e-81	4073	4503	10205	10295	10328	12023	chr18	60190240	60254942	10142	+	42.38	q21.33	protein_coding	ZCCHC2	zinc finger, CCHC domain containing 2 [Source:HGNC Symbol;Acc:22916]
ENSG00000180233	5300.35	1.44823	0.0748542	19.3474	2.14e-83	1.35e-81	2339	2960	6961	6529	5866	7289	chr7	30323923	30452118	4172	+	37.36	p14.3	protein_coding	ZNRF2	zinc and ring finger 2 [Source:HGNC Symbol;Acc:22316]
ENSG00000114779	4254.09	-1.46167	0.0755744	-19.3408	2.43e-83	1.53e-81	6508	7912	2526	2366	2995	3645	chr3	52002526	52017425	3161	-	55.05	p21.2	protein_coding	ABHD14B	abhydrolase domain containing 14B [Source:HGNC Symbol;Acc:28235]
ENSG00000023330	23351.3	1.20202	0.0622657	19.3047	4.9e-83	3.08e-81	13640	15128	31194	30891	22704	26476	chr3	52232102	52248343	2536	+	45.47	p21.2	protein_coding	ALAS1	aminolevulinate, delta-, synthase 1 [Source:HGNC Symbol;Acc:396]
ENSG00000163874	10015.5	1.2018	0.0622906	19.2935	6.09e-83	3.82e-81	5277	6456	12644	12564	10734	12592	chr1	37940153	37949980	3117	+	59.32	p34.3	protein_coding	ZC3H12A	zinc finger CCCH-type containing 12A [Source:HGNC Symbol;Acc:26259]
ENSG00000112561	8706.38	1.52321	0.0789665	19.2894	6.59e-83	4.13e-81	3123	4386	9989	10053	11625	13476	chr6	41651716	41703997	5648	-	54.14	p21.1	protein_coding	TFEB	transcription factor EB [Source:HGNC Symbol;Acc:11753]
ENSG00000173559	4489.5	1.55521	0.0806413	19.2856	7.1e-83	4.44e-81	2027	2470	6283	6064	4359	5787	chr2	192542794	192561385	13806	+	38.76	q32.3	protein_coding	NABP1	nucleic acid binding protein 1 [Source:HGNC Symbol;Acc:26232]
ENSG00000109971	293796	1.46878	0.0762205	19.2702	9.56e-83	5.96e-81	129427	129176	335915	338855	386842	452798	chr11	122928197	122933938	4849	-	49.25	q24.1	protein_coding	HSPA8	heat shock 70kDa protein 8 [Source:HGNC Symbol;Acc:5241]
ENSG00000126759	2538.44	1.97524	0.10256	19.2594	1.18e-82	7.33e-81	780	1134	3494	3491	2974	3374	chrX	47483612	47489704	4576	-	55.47	p11.23	protein_coding	CFP	complement factor properdin [Source:HGNC Symbol;Acc:8864]
ENSG00000104951	35293.9	1.13505	0.0591275	19.1967	3.94e-82	2.45e-80	18580	20986	40843	40607	42562	49319	chr19	50392911	50432796	2563	-	54.88	q13.33	protein_coding	IL4I1	interleukin 4 induced 1 [Source:HGNC Symbol;Acc:19094]
ENSG00000167207	4721.28	1.83884	0.0964119	19.0728	4.25e-81	2.64e-79	1452	2162	5823	6155	5736	7180	chr16	50727514	50766988	5747	+	48.1	q12.1	protein_coding	NOD2	nucleotide-binding oligomerization domain containing 2 [Source:HGNC Symbol;Acc:5331]
ENSG00000155130	10142.4	1.73267	0.0909301	19.055	5.98e-81	3.69e-79	3725	5507	14930	13501	10195	13147	chr6	114178541	114184648	4273	+	48.44	q21	protein_coding	MARCKS	myristoylated alanine-rich protein kinase C substrate [Source:HGNC Symbol;Acc:6759]
ENSG00000050405	7875.92	1.3708	0.0720986	19.0128	1.34e-80	8.24e-79	3634	4028	9115	9466	9853	11391	chr12	50569571	50677329	6317	-	42.32	q13.12	protein_coding	LIMA1	LIM domain and actin binding 1 [Source:HGNC Symbol;Acc:24636]
ENSG00000233024	14541.2	-1.35144	0.0712768	-18.9604	3.62e-80	2.23e-78	24043	25886	8944	9434	9022	10908	chr16	18451943	18473188	3030	-	48.8	p12.3	protein_coding	NPIPA7	LOC339047 protein; Nuclear pore complex-interacting protein family member A3; Nuclear pore complex-interacting protein family member A5; Protein PKD1P1 [Source:UniProtKB/TrEMBL;Acc:Q0P618]
ENSG00000151490	3944.23	1.55212	0.0819356	18.9431	5.03e-80	3.09e-78	1671	1884	5051	4719	4866	5555	chr12	15475331	15750333	7519	+	37.5	p12.3	protein_coding	PTPRO	protein tyrosine phosphatase, receptor type, O [Source:HGNC Symbol;Acc:9678]
ENSG00000136867	1509.79	2.04512	0.107997	18.9368	5.68e-80	3.48e-78	546	643	2236	2353	1486	1758	chr9	115913222	115926417	2504	+	48.09	q32	protein_coding	SLC31A2	solute carrier family 31 (copper transporter), member 2 [Source:HGNC Symbol;Acc:11017]
ENSG00000251380	18699.8	1.12978	0.059694	18.9262	6.93e-80	4.24e-78	10071	11491	22274	21930	21273	25754	chr5	134779905	134783038	3134	-	53.99	q31.1	protein_coding	C5orf20	chromosome 5 open reading frame 20 [Source:HGNC Symbol;Acc:24459]
ENSG00000146425	10380	1.16513	0.0615757	18.9219	7.53e-80	4.6e-78	5267	6338	12279	12046	12230	14482	chr6	159057506	159065771	2949	-	45.31	q25.3	protein_coding	DYNLT1	dynein, light chain, Tctex-type 1 [Source:HGNC Symbol;Acc:11697]
ENSG00000172432	25317	-1.10378	0.058348	-18.9172	8.23e-80	5.01e-78	37900	43523	17592	17891	16804	19965	chr6	43573053	43596899	4616	-	46.56	p21.1	protein_coding	GTPBP2	GTP binding protein 2 [Source:HGNC Symbol;Acc:4670]
ENSG00000145362	2569.15	-1.73536	0.091792	-18.9053	1.03e-79	6.27e-78	4591	5111	1397	1336	1503	1681	chr4	113739265	114304896	18212	+	37.08	q25	protein_coding	ANK2	ankyrin 2, neuronal [Source:HGNC Symbol;Acc:493]
ENSG00000067225	113112	1.1204	0.0592913	18.8965	1.22e-79	7.4e-78	61278	68034	132320	131414	133710	155154	chr15	72491370	72524164	8572	-	48.38	q23	protein_coding	PKM	pyruvate kinase, muscle [Source:HGNC Symbol;Acc:9021]
ENSG00000205927	4921.79	1.48063	0.0783783	18.8908	1.36e-79	8.22e-78	2343	3084	7134	6971	4670	5264	chr21	34398153	34401504	3352	+	59.22	q22.11	protein_coding	OLIG2	oligodendrocyte lineage transcription factor 2 [Source:HGNC Symbol;Acc:9398]
ENSG00000112782	522.633	4.85384	0.256985	18.8876	1.44e-79	8.72e-78	25	28	666	767	791	862	chr6	45868045	46048132	5961	-	42.02	p21.1	protein_coding	CLIC5	chloride intracellular channel 5 [Source:HGNC Symbol;Acc:13517]
ENSG00000075275	2937.46	-1.57608	0.0834513	-18.8862	1.48e-79	8.94e-78	5155	6293	1757	1829	1303	1526	chr22	46756731	46933067	12817	-	53.93	q13.31	protein_coding	CELSR1	cadherin, EGF LAG seven-pass G-type receptor 1 [Source:HGNC Symbol;Acc:1850]
ENSG00000139278	9909.31	1.43909	0.0762119	18.8827	1.58e-79	9.53e-78	4322	4526	11174	11381	12721	15786	chr12	75874460	75897633	6273	+	37.74	q21.2	protein_coding	GLIPR1	GLI pathogenesis-related 1 [Source:HGNC Symbol;Acc:17001]
ENSG00000145703	4575.41	1.45802	0.0772993	18.862	2.34e-79	1.4e-77	2265	2502	6131	6151	4765	5640	chr5	75699074	76003957	7904	+	40.47	q13.3	protein_coding	IQGAP2	IQ motif containing GTPase activating protein 2 [Source:HGNC Symbol;Acc:6111]
ENSG00000175215	16416.2	-1.17285	0.0621791	-18.8624	2.32e-79	1.4e-77	24431	28362	10702	11216	11523	13526	chr12	58213710	58240522	5442	-	51.21	q14.1	protein_coding	CTDSP2	CTD (carboxy-terminal domain, RNA polymerase II, polypeptide A) small phosphatase 2 [Source:HGNC Symbol;Acc:17077]
ENSG00000196839	3149.52	1.53965	0.0816712	18.8518	2.84e-79	1.7e-77	1513	1750	4476	4404	3083	3640	chr20	43248163	43280874	2852	-	53.46	q13.12	protein_coding	ADA	adenosine deaminase [Source:HGNC Symbol;Acc:186]
ENSG00000159314	11030.1	1.18154	0.0626936	18.8463	3.15e-79	1.88e-77	5477	6895	13091	13087	12779	15238	chr17	43471275	43511787	10419	-	54.68	q21.31	protein_coding	ARHGAP27	Rho GTPase activating protein 27 [Source:HGNC Symbol;Acc:31813]
ENSG00000026559	2598.91	-1.75925	0.0934578	-18.824	4.81e-79	2.86e-77	4378	5596	1418	1329	1508	1629	chr20	49620193	49639666	6320	-	52.21	q13.13	protein_coding	KCNG1	potassium voltage-gated channel, subfamily G, member 1 [Source:HGNC Symbol;Acc:6248]
ENSG00000181381	39128.8	1.32087	0.0702454	18.8036	7.06e-79	4.2e-77	16803	23197	46819	46006	46005	57815	chr4	169277886	169458937	12156	-	38.14	q32.3	protein_coding	DDX60L	DEAD (Asp-Glu-Ala-Asp) box polypeptide 60-like [Source:HGNC Symbol;Acc:26429]
ENSG00000225492	1364.78	2.24926	0.119628	18.8021	7.26e-79	4.31e-77	384	422	1898	1695	1740	2075	chr1	89873238	89891802	2352	+	39.24	p22.2	pseudogene	GBP1P1	guanylate binding protein 1, interferon-inducible pseudogene 1 [Source:HGNC Symbol;Acc:39561]
ENSG00000133706	36446.2	-1.30589	0.0694965	-18.7907	8.99e-79	5.33e-77	58954	61814	22893	23050	24857	29537	chr5	145492601	145562223	8118	-	38.69	q32	protein_coding	LARS	leucyl-tRNA synthetase [Source:HGNC Symbol;Acc:6512]
ENSG00000167208	17162.6	1.14338	0.0608522	18.7895	9.2e-79	5.44e-77	8883	10199	20047	19434	20856	24139	chr16	50700211	50715264	5754	-	51.29	q12.1	protein_coding	SNX20	sorting nexin 20 [Source:HGNC Symbol;Acc:30390]
ENSG00000017483	6457.44	1.31465	0.0700002	18.7806	1.09e-78	6.42e-77	2743	3333	6956	7163	8753	10121	chrX	48316920	48328644	4016	-	54.89	p11.23	protein_coding	SLC38A5	solute carrier family 38, member 5 [Source:HGNC Symbol;Acc:18070]
ENSG00000113407	53400.4	-1.35994	0.0724558	-18.7692	1.35e-78	7.94e-77	91072	93368	33842	33816	32428	39035	chr5	33440802	33469644	5718	+	38.63	p13.3	protein_coding	TARS	threonyl-tRNA synthetase [Source:HGNC Symbol;Acc:11572]
ENSG00000145687	1614.28	-1.94813	0.103854	-18.7583	1.66e-78	9.74e-77	2601	3103	680	702	1301	1487	chr5	80708840	81047616	11284	-	35.97	q14.1	protein_coding	SSBP2	single-stranded DNA binding protein 2 [Source:HGNC Symbol;Acc:15831]
ENSG00000162676	17685.9	-1.06897	0.0570055	-18.752	1.87e-78	1.09e-76	26055	31568	12877	12787	10989	13133	chr1	92940319	92952433	3301	-	55.35	p22.1	protein_coding	GFI1	growth factor independent 1 transcription repressor [Source:HGNC Symbol;Acc:4237]
ENSG00000185633	645.322	-3.08708	0.164755	-18.7374	2.45e-78	1.44e-76	1514	1625	177	170	218	227	chr12	57628686	57634498	2806	-	62.05	q13.3	protein_coding	NDUFA4L2	NADH dehydrogenase (ubiquinone) 1 alpha subcomplex, 4-like 2 [Source:HGNC Symbol;Acc:29836]
ENSG00000157514	4209.32	-1.50235	0.0802539	-18.72	3.4e-78	1.99e-76	7372	8758	2714	2611	1774	2361	chrX	106956451	107020572	4766	-	48.75	q22.3	protein_coding	TSC22D3	TSC22 domain family, member 3 [Source:HGNC Symbol;Acc:3051]
ENSG00000117226	5712.89	1.5419	0.0825204	18.6851	6.55e-78	3.82e-76	2648	2751	7610	7175	6434	7723	chr1	89472349	89488577	4297	-	40.11	p22.2	protein_coding	GBP3	guanylate binding protein 3 [Source:HGNC Symbol;Acc:4184]
ENSG00000141506	5245.61	1.39619	0.0747289	18.6834	6.75e-78	3.93e-76	2567	3286	7043	7318	5079	6201	chr17	8782233	8869029	7501	-	47.53	p13.1	protein_coding	PIK3R5	phosphoinositide-3-kinase, regulatory subunit 5 [Source:HGNC Symbol;Acc:30035]
ENSG00000123684	7157.48	-1.23327	0.0660836	-18.6622	1.01e-77	5.84e-76	10419	12933	4642	4629	4982	5997	chr1	211916799	212004114	8799	-	38.3	q32.3	protein_coding	LPGAT1	lysophosphatidylglycerol acyltransferase 1 [Source:HGNC Symbol;Acc:28985]
ENSG00000225151	921.866	-2.56541	0.137555	-18.65	1.26e-77	7.32e-76	1769	2339	320	326	386	521	chr15	84867600	84898888	5378	-	45.77	q25.2	pseudogene	GOLGA2P7	golgin A2 pseudogene 7 [Source:HGNC Symbol;Acc:49516]
ENSG00000132510	4123.49	-1.49144	0.0800983	-18.6201	2.21e-77	1.28e-75	7268	8095	2623	2502	2113	2410	chr17	7743222	7758114	7258	+	60.63	p13.1	protein_coding	KDM6B	lysine (K)-specific demethylase 6B [Source:HGNC Symbol;Acc:29012]
ENSG00000146070	393.373	4.35876	0.234105	18.6189	2.26e-77	1.31e-75	48	46	866	944	191	200	chr6	46671938	46703430	2965	-	40.97	p12.3	protein_coding	PLA2G7	phospholipase A2, group VII (platelet-activating factor acetylhydrolase, plasma) [Source:HGNC Symbol;Acc:9040]
ENSG00000254260	495.998	4.22832	0.227221	18.6088	2.73e-77	1.57e-75	32	62	782	851	539	700	chr8	20798939	20807686	568	+	44.75	p21.3	lincRNA	RP11-369E15.1
ENSG00000161929	1528.43	2.15994	0.116088	18.606	2.87e-77	1.65e-75	580	597	2448	2495	1417	1552	chr17	5112256	5138155	4208	-	48.5	p13.2	protein_coding	SCIMP	SLP adaptor and CSK interacting membrane protein [Source:HGNC Symbol;Acc:33504]
ENSG00000090339	8956.25	1.24603	0.067022	18.5914	3.77e-77	2.17e-75	4697	5567	11115	11650	9655	11160	chr19	10381511	10397291	3706	+	52.08	p13.2	protein_coding	ICAM1	intercellular adhesion molecule 1 [Source:HGNC Symbol;Acc:5344]
ENSG00000013364	21093.7	1.18368	0.0636962	18.5832	4.39e-77	2.52e-75	9935	12771	24765	23311	26381	30278	chr16	29831715	29859355	6136	+	52.54	p11.2	protein_coding	MVP	major vault protein [Source:HGNC Symbol;Acc:7531]
ENSG00000111912	14699.1	1.11978	0.0602593	18.5828	4.43e-77	2.54e-75	8739	10127	19312	19071	13936	17120	chr6	126102307	126252266	6737	+	39.02	q22.32	protein_coding	NCOA7	nuclear receptor coactivator 7 [Source:HGNC Symbol;Acc:21081]
ENSG00000181026	4837.08	1.5731	0.0846997	18.5727	5.35e-77	3.05e-75	1681	2337	5524	5586	6576	7544	chr15	89164527	89175513	6018	+	51.46	q26.1	protein_coding	AEN	apoptosis enhancing nuclease [Source:HGNC Symbol;Acc:25722]
ENSG00000149476	10603	1.32584	0.0714217	18.5635	6.34e-77	3.62e-75	4999	6634	13456	13684	11754	13247	chr11	61100682	61120767	8136	+	54.64	q12.2	protein_coding	DAK	dihydroxyacetone kinase 2 homolog (S. cerevisiae) [Source:HGNC Symbol;Acc:24552]
ENSG00000120217	947.506	2.54169	0.136933	18.5615	6.58e-77	3.74e-75	200	266	1258	1271	1241	1468	chr9	5450503	5470566	4108	+	38.15	p24.1	protein_coding	CD274	CD274 molecule [Source:HGNC Symbol;Acc:17635]
ENSG00000185880	4705.68	1.39801	0.0753184	18.5613	6.6e-77	3.75e-75	2087	2352	5503	5459	5944	7065	chr15	45021186	45060027	9237	+	39.92	q21.1	protein_coding	TRIM69	tripartite motif containing 69 [Source:HGNC Symbol;Acc:17857]
ENSG00000140105	60286.4	-1.08659	0.0585591	-18.5554	7.38e-77	4.18e-75	88050	98575	41633	40778	44677	52320	chr14	100800125	100843142	6358	-	46.89	q32.2	protein_coding	WARS	tryptophanyl-tRNA synthetase [Source:HGNC Symbol;Acc:12729]
ENSG00000196126	22954.4	1.18198	0.0637056	18.5538	7.6e-77	4.3e-75	9931	12987	24772	23657	31349	36425	chr6	32546546	32557625	1229	-	44.36	p21.32	protein_coding	HLA-DRB1	major histocompatibility complex, class II, DR beta 1 [Source:HGNC Symbol;Acc:4948]
ENSG00000238107	390.05	-4.40664	0.237733	-18.5361	1.06e-76	5.96e-75	1057	1132	56	41	38	57	chr1	147767287	147769663	1918	+	47.24	q21.2	lincRNA	RP11-495P10.5
ENSG00000166750	3511.3	1.57288	0.0848994	18.5264	1.26e-76	7.13e-75	1604	1793	4611	4860	3659	4564	chr17	33570055	33600674	10709	+	41.62	q12	protein_coding	SLFN5	schlafen family member 5 [Source:HGNC Symbol;Acc:28286]
ENSG00000131401	14891	1.12771	0.0608984	18.5179	1.48e-76	8.33e-75	8164	10207	18820	18638	15677	18075	chr19	50837053	50848024	1915	-	49.41	q13.33	pseudogene	NAPSB	napsin B aspartic peptidase, pseudogene [Source:HGNC Symbol;Acc:13396]
ENSG00000140853	13394.3	1.22094	0.0659667	18.5084	1.77e-76	9.92e-75	6293	8264	15695	15899	15743	19016	chr16	57023397	57117443	12386	+	49.44	q13	protein_coding	NLRC5	NLR family, CARD domain containing 5 [Source:HGNC Symbol;Acc:29933]
ENSG00000188599	7063.96	-1.35002	0.0731415	-18.4576	4.53e-76	2.54e-74	11216	12792	4277	4545	4483	5653	chr16	15198178	15225458	3586	-	48.88	p13.11	pseudogene	NPIPP1	nuclear pore complex interacting protein pseudogene 1 [Source:HGNC Symbol;Acc:35407]
ENSG00000250138	2232.58	1.90704	0.103401	18.4431	5.92e-76	3.31e-74	951	1082	3375	3764	1789	2356	chr5	68927790	68932312	4523	+	59.69	q13.2	pseudogene	RP11-848G14.5
ENSG00000166927	24830.5	1.14435	0.0621351	18.4171	9.57e-76	5.34e-74	13181	16934	31696	30349	25533	31989	chr11	60145955	60163424	4348	+	40.7	q12.2	protein_coding	MS4A7	membrane-spanning 4-domains, subfamily A, member 7 [Source:HGNC Symbol;Acc:13378]
ENSG00000153561	12899.3	-1.13527	0.0617173	-18.3948	1.45e-75	8.06e-74	18354	23260	8884	8782	8737	10525	chr2	86947296	87005164	6804	+	40.38	p11.2	protein_coding	RMND5A	required for meiotic nuclear division 5 homolog A (S. cerevisiae) [Source:HGNC Symbol;Acc:25850]
ENSG00000101335	15205.5	1.13979	0.0622098	18.3217	5.55e-75	3.09e-73	7109	8249	16019	15662	21074	23944	chr20	35169887	35178228	1199	+	58.37	q11.23	protein_coding	MYL9	myosin, light chain 9, regulatory [Source:HGNC Symbol;Acc:15754]
ENSG00000188641	9428.56	1.15692	0.0632881	18.2803	1.19e-74	6.6e-73	5219	6282	11934	12034	9539	11731	chr1	97543299	98386605	6556	-	35.09	p21.3	protein_coding	DPYD	dihydropyrimidine dehydrogenase [Source:HGNC Symbol;Acc:3012]
ENSG00000270580	6665.01	-1.34172	0.0734715	-18.2618	1.67e-74	9.24e-73	10539	12007	4045	4288	4280	5380	chr16	15198580	15225458	3043	-	48.85	p13.11	processed_transcript	RP11-1186N24.5
ENSG00000164509	796.868	-2.72005	0.14908	-18.2456	2.24e-74	1.24e-72	1794	2029	299	245	234	255	chr5	55147207	55218678	4400	+	42.12	q11.2	protein_coding	IL31RA	interleukin 31 receptor A [Source:HGNC Symbol;Acc:18969]
ENSG00000143333	2997.03	-1.55108	0.0850417	-18.239	2.53e-74	1.4e-72	4745	5931	1746	1654	1860	2362	chr1	182567758	182573543	2427	-	50.88	q25.3	protein_coding	RGS16	regulator of G-protein signaling 16 [Source:HGNC Symbol;Acc:9997]
ENSG00000173812	38492.2	-1.10686	0.0607762	-18.2121	4.14e-74	2.28e-72	57796	64398	26859	26358	26975	31126	chr17	39845137	39848920	3623	+	49.15	q21.2	protein_coding	EIF1	eukaryotic translation initiation factor 1 [Source:HGNC Symbol;Acc:3249]
ENSG00000167419	814.658	-2.99697	0.1646	-18.2075	4.5e-74	2.47e-72	1809	2201	207	262	262	238	chr17	56295909	56345879	6433	+	44.84	q22	protein_coding	LPO	lactoperoxidase [Source:HGNC Symbol;Acc:6678]
ENSG00000072121	8017.95	1.20846	0.0663754	18.2065	4.59e-74	2.52e-72	4325	5182	10307	10231	8058	10158	chr14	68194091	68283307	15706	-	43	q24.1	protein_coding	ZFYVE26	zinc finger, FYVE domain containing 26 [Source:HGNC Symbol;Acc:20761]
ENSG00000115306	9191.77	-1.21455	0.0667729	-18.1892	6.28e-74	3.44e-72	14308	16193	6256	6063	5805	7206	chr2	54683422	54896812	16722	+	42.8	p16.2	protein_coding	SPTBN1	spectrin, beta, non-erythrocytic 1 [Source:HGNC Symbol;Acc:11275]
ENSG00000146376	5314.28	1.40429	0.0773254	18.1608	1.06e-73	5.77e-72	1907	2472	5341	5460	7572	9570	chr6	129897277	130031370	4640	-	38.52	q22.33	protein_coding	ARHGAP18	Rho GTPase activating protein 18 [Source:HGNC Symbol;Acc:21035]
ENSG00000065809	17781.2	-1.04726	0.0578314	-18.1089	2.71e-73	1.48e-71	25634	30489	12909	12489	11949	14572	chr10	14560556	14816896	7019	-	43.19	p13	protein_coding	FAM107B	family with sequence similarity 107, member B [Source:HGNC Symbol;Acc:23726]
ENSG00000259716	9425.05	1.1741	0.0648487	18.1052	2.9e-73	1.58e-71	4184	5122	9663	9948	12983	15228	chr20	35177530	35232932	714	-	49.82	q11.23	antisense	RP5-977B1.11
ENSG00000196639	2655.43	1.75141	0.096857	18.0824	4.38e-73	2.39e-71	1034	1112	3271	3509	3303	3734	chr3	11178779	11305243	5546	+	46.19	p25.3	protein_coding	HRH1	histamine receptor H1 [Source:HGNC Symbol;Acc:5182]
ENSG00000181634	1252.97	2.12552	0.117709	18.0574	6.89e-73	3.74e-71	354	419	1561	1593	1644	1986	chr9	117546915	117568406	7889	-	42.56	q32	protein_coding	TNFSF15	tumor necrosis factor (ligand) superfamily, member 15 [Source:HGNC Symbol;Acc:11931]
ENSG00000129277	4418.98	6.6624	0.36918	18.0465	8.4e-73	4.56e-71	58	135	8984	8846	3694	4363	chr17	34430983	34433014	2032	+	48.82	q12	protein_coding	CCL4	chemokine (C-C motif) ligand 4 [Source:HGNC Symbol;Acc:10630]
ENSG00000149115	5146.1	-1.27329	0.070585	-18.0391	9.6e-73	5.2e-71	7584	9191	3291	3194	3721	4357	chr11	57067112	57092426	7149	-	55.55	q12.1	protein_coding	TNKS1BP1	tankyrase 1 binding protein 1, 182kDa [Source:HGNC Symbol;Acc:19081]
ENSG00000241839	9054.79	1.15005	0.0638433	18.0136	1.52e-72	8.22e-71	4538	5620	10671	10375	10752	12717	chr15	65134088	65160206	3720	+	53.96	q22.31	protein_coding	PLEKHO2	pleckstrin homology domain containing, family O member 2 [Source:HGNC Symbol;Acc:30026]
ENSG00000171848	13572.6	1.27465	0.0708021	18.003	1.85e-72	9.96e-71	7192	7729	17330	16582	14607	18283	chr2	10262455	10271545	4954	+	45.64	p25.1	protein_coding	RRM2	ribonucleotide reductase M2 [Source:HGNC Symbol;Acc:10452]
ENSG00000196562	1528.61	1.89191	0.105237	17.9777	2.91e-72	1.57e-70	657	815	2511	2589	1164	1352	chr20	46285092	46415360	6657	-	50.48	q13.13	protein_coding	SULF2	sulfatase 2 [Source:HGNC Symbol;Acc:20392]
ENSG00000168404	5495.69	1.41443	0.0787202	17.9678	3.48e-72	1.87e-70	2483	2720	6362	6648	6644	8329	chr16	74705753	74734858	5692	-	45.73	q23.1	protein_coding	MLKL	mixed lineage kinase domain-like [Source:HGNC Symbol;Acc:26617]
ENSG00000254026	473.335	4.26745	0.237513	17.9672	3.52e-72	1.89e-70	27	62	775	809	502	654	chr8	20811523	20826415	550	+	42.11	p21.3	lincRNA	RP11-369E15.2
ENSG00000228695	14797.6	1.08433	0.0603522	17.9667	3.55e-72	1.9e-70	8202	10267	18479	18063	15721	18369	chr16	55794460	55828070	3414	+	47.98	q12.2	pseudogene	CES1P1	carboxylesterase 1 pseudogene 1 [Source:HGNC Symbol;Acc:18546]
ENSG00000133318	31937.2	-1.01216	0.0563542	-17.9606	3.96e-72	2.12e-70	46825	54137	23770	23105	20806	25136	chr11	63448918	63527363	5792	+	42.12	q13.1	protein_coding	RTN3	reticulon 3 [Source:HGNC Symbol;Acc:10469]
ENSG00000198848	56203	0.993314	0.0553291	17.9528	4.56e-72	2.43e-70	34004	39673	68967	68315	59055	68152	chr16	55836763	55867249	2937	-	47.97	q12.2	protein_coding	CES1	carboxylesterase 1 [Source:HGNC Symbol;Acc:1863]
ENSG00000119714	726.402	3.2159	0.179214	17.9445	5.3e-72	2.82e-70	132	136	1134	1203	684	1066	chr14	91698876	91720269	3278	-	51.9	q32.11	protein_coding	GPR68	G protein-coupled receptor 68 [Source:HGNC Symbol;Acc:4519]
ENSG00000235027	10212.2	1.38314	0.0770926	17.9412	5.62e-72	2.99e-70	5283	7387	15567	15123	7916	9825	chr11	1781578	1783716	2015	+	63.53	p15.5	antisense	AC068580.6
ENSG00000091490	12160.5	-1.22715	0.0684779	-17.9204	8.18e-72	4.34e-70	17703	19325	7576	7274	10166	11927	chr4	25749055	25865382	7483	-	43.64	p15.2	protein_coding	SEL1L3	sel-1 suppressor of lin-12-like 3 (C. elegans) [Source:HGNC Symbol;Acc:29108]
ENSG00000135899	22243.7	1.31526	0.0734192	17.9144	9.11e-72	4.83e-70	11052	11380	26428	26111	26784	32385	chr2	231032009	231090444	6865	-	42.37	q37.1	protein_coding	SP110	SP110 nuclear body protein [Source:HGNC Symbol;Acc:5401]
ENSG00000060982	14738.1	-1.63027	0.0910067	-17.9138	9.21e-72	4.87e-70	22290	33385	8798	7851	8034	10014	chr12	24964295	25102393	10372	-	40.09	p12.1	protein_coding	BCAT1	branched chain amino-acid transaminase 1, cytosolic [Source:HGNC Symbol;Acc:976]
ENSG00000254154	2294.01	1.76107	0.0984283	17.8919	1.36e-71	7.19e-70	826	891	2680	2780	2964	3721	chr1	177897923	178007142	7841	-	42.61	q25.2	processed_transcript	RP4-798P15.3
ENSG00000126432	7586.39	-1.24372	0.0695223	-17.8895	1.42e-71	7.5e-70	11260	12806	4908	4616	5811	6738	chr11	64085560	64089283	893	+	57.55	q13.1	protein_coding	PRDX5	peroxiredoxin 5 [Source:HGNC Symbol;Acc:9355]
ENSG00000254415	2527.15	1.60403	0.0896968	17.8827	1.61e-71	8.45e-70	820	981	2555	2563	3854	4575	chr19	52145806	52150054	2082	-	54.84	q13.41	protein_coding	SIGLEC14	sialic acid binding Ig-like lectin 14 [Source:HGNC Symbol;Acc:32926]
ENSG00000095383	1617.79	2.20051	0.123375	17.836	3.71e-71	1.95e-69	533	783	2877	2736	1130	1578	chr9	100961311	101017915	3563	-	48.96	q22.33	protein_coding	TBC1D2	TBC1 domain family, member 2 [Source:HGNC Symbol;Acc:18026]
ENSG00000145860	6534.8	-1.19904	0.0672636	-17.8259	4.45e-71	2.33e-69	9950	11758	4391	4453	4138	5028	chr5	158584417	158637061	4567	-	36.97	q33.3	protein_coding	RNF145	ring finger protein 145 [Source:HGNC Symbol;Acc:20853]
ENSG00000165757	1978.69	-1.91133	0.107442	-17.7894	8.54e-71	4.47e-69	3616	4405	1098	895	937	1117	chr10	30301729	30404423	9515	-	44.39	p11.23	protein_coding	KIAA1462	KIAA1462 [Source:HGNC Symbol;Acc:29283]
ENSG00000173210	509.108	-3.90052	0.219277	-17.7881	8.74e-71	4.56e-69	1366	1361	72	100	106	88	chr5	148521046	148640105	7216	+	44.42	q32	protein_coding	ABLIM3	actin binding LIM protein family, member 3 [Source:HGNC Symbol;Acc:29132]
ENSG00000119321	13043.2	1.24138	0.0699862	17.7375	2.15e-70	1.12e-68	6562	7175	14813	15663	15670	18808	chr9	115923286	115983641	11060	-	41.19	q32	protein_coding	FKBP15	FK506 binding protein 15, 133kDa [Source:HGNC Symbol;Acc:23397]
ENSG00000141526	25042.2	1.07789	0.0607892	17.7316	2.39e-70	1.24e-68	13851	17276	31720	29608	27077	31279	chr17	80186273	80219005	8995	+	59.9	q25.3	protein_coding	SLC16A3	solute carrier family 16 (monocarboxylate transporter), member 3 [Source:HGNC Symbol;Acc:10924]
ENSG00000119139	4321	1.32734	0.0748752	17.7274	2.58e-70	1.34e-68	2023	2370	5161	5153	5125	6245	chr9	71736209	71870124	7277	+	43.44	q21.11	protein_coding	TJP2	tight junction protein 2 [Source:HGNC Symbol;Acc:11828]
ENSG00000205221	1376.89	-2.10291	0.118814	-17.6992	4.25e-70	2.2e-68	3126	3401	673	753	182	201	chr2	36923833	37041935	3710	+	43.29	p22.2	protein_coding	VIT	vitrin [Source:HGNC Symbol;Acc:12697]
ENSG00000067177	1294.01	-2.00561	0.113393	-17.6872	5.26e-70	2.72e-68	2506	2869	653	601	578	669	chrX	71798664	71934167	6350	-	37.87	q13.2	protein_coding	PHKA1	phosphorylase kinase, alpha 1 (muscle) [Source:HGNC Symbol;Acc:8925]
ENSG00000173546	3632.48	1.58201	0.0895981	17.6567	9.04e-70	4.67e-68	778	1066	2555	2582	6889	8448	chr15	75966663	76005189	8290	-	59.29	q24.2	protein_coding	CSPG4	chondroitin sulfate proteoglycan 4 [Source:HGNC Symbol;Acc:2466]
ENSG00000198860	3907.22	-1.60516	0.0909708	-17.6448	1.12e-69	5.76e-68	5932	8317	2170	2178	2346	2989	chr1	184020811	184043346	2443	+	35.04	q25.3	protein_coding	TSEN15	TSEN15 tRNA splicing endonuclease subunit [Source:HGNC Symbol;Acc:16791]
ENSG00000115944	10491.2	-1.10692	0.0627547	-17.6388	1.24e-69	6.39e-68	15611	18018	7383	7238	7095	8351	chr2	42560686	42652228	5605	-	44	p21	protein_coding	COX7A2L	cytochrome c oxidase subunit VIIa polypeptide 2 like [Source:HGNC Symbol;Acc:2289]
ENSG00000121552	11422.9	-1.12233	0.0636472	-17.6336	1.36e-69	6.99e-68	17535	20273	8114	8147	7100	8105	chr3	122044091	122060819	1373	+	41.8	q21.1	protein_coding	CSTA	cystatin A (stefin A) [Source:HGNC Symbol;Acc:2481]
ENSG00000153879	11331.7	-1.14244	0.0648088	-17.6278	1.51e-69	7.73e-68	16359	20760	8072	7609	7288	8897	chr19	33864236	33873592	4411	+	44.81	q13.11	protein_coding	CEBPG	CCAAT/enhancer binding protein (C/EBP), gamma [Source:HGNC Symbol;Acc:1837]
ENSG00000049860	27620.5	0.996496	0.0565797	17.6123	1.98e-69	1.01e-67	16334	20441	34520	33940	27671	33427	chr5	73935848	74018472	5067	+	42.11	q13.3	protein_coding	HEXB	hexosaminidase B (beta polypeptide) [Source:HGNC Symbol;Acc:4879]
ENSG00000120694	46622.6	1.00963	0.0573253	17.6124	1.98e-69	1.01e-67	25175	28472	50794	50444	57890	69190	chr13	31710762	31736525	4097	-	36.97	q12.3	protein_coding	HSPH1	heat shock 105kDa/110kDa protein 1 [Source:HGNC Symbol;Acc:16969]
ENSG00000116741	1185.81	2.15637	0.122439	17.6117	2e-69	1.02e-67	357	412	1579	1629	1489	1651	chr1	192778169	192781403	2086	+	40.83	q31.2	protein_coding	RGS2	regulator of G-protein signaling 2, 24kDa [Source:HGNC Symbol;Acc:9998]
ENSG00000159110	8659.33	1.16144	0.0659481	17.6114	2.01e-69	1.03e-67	4603	5443	10381	10635	9427	11729	chr21	34602206	34637980	4614	+	44.16	q22.11	protein_coding	IFNAR2	interferon (alpha, beta and omega) receptor 2 [Source:HGNC Symbol;Acc:5433]
ENSG00000135046	11903.8	1.41684	0.0805287	17.5942	2.73e-69	1.39e-67	5513	5539	14155	13646	15026	17935	chr9	75766673	75785309	4561	+	34.74	q21.13	protein_coding	ANXA1	annexin A1 [Source:HGNC Symbol;Acc:533]
ENSG00000101849	1340.64	-2.18719	0.124423	-17.5786	3.59e-69	1.83e-67	2781	2974	572	615	592	606	chrX	9431335	9687780	7006	+	45.23	p22.31	protein_coding	TBL1X	transducin (beta)-like 1X-linked [Source:HGNC Symbol;Acc:11585]
ENSG00000185482	7103.37	1.26839	0.0721856	17.5712	4.1e-69	2.07e-67	3557	3981	8792	8234	8440	9798	chr12	57637236	57644976	2096	-	51.05	q13.3	protein_coding	STAC3	SH3 and cysteine rich domain 3 [Source:HGNC Symbol;Acc:28423]
ENSG00000226751	398.588	4.68974	0.266896	17.5714	4.08e-69	2.07e-67	26	26	612	645	467	612	chr21	16134031	16135411	695	-	35.05	q11.2	lincRNA	AF127936.5
ENSG00000254704	684.12	2.83212	0.161424	17.5446	6.54e-69	3.31e-67	132	173	971	1054	794	979	chr11	59054812	59056959	2148	-	50.47	q12.1	pseudogene	RP11-1036E20.7
ENSG00000125810	34029.1	1.01753	0.0580209	17.5373	7.44e-69	3.75e-67	18933	23968	40166	40820	36686	44770	chr20	23059986	23066977	6708	-	51.42	p11.21	protein_coding	CD93	CD93 molecule [Source:HGNC Symbol;Acc:15855]
ENSG00000130675	1023.75	-2.1502	0.122698	-17.5243	9.35e-69	4.71e-67	2037	2404	482	454	395	467	chr7	156786745	156803345	4202	-	55.77	q36.3	protein_coding	MNX1	motor neuron and pancreas homeobox 1 [Source:HGNC Symbol;Acc:4979]
ENSG00000112118	53516.1	1.1435	0.0654054	17.4832	1.92e-68	9.67e-67	28061	30135	60221	60561	66748	77229	chr6	52128807	52149679	3650	-	43.17	p12.2	protein_coding	MCM3	minichromosome maintenance complex component 3 [Source:HGNC Symbol;Acc:6945]
ENSG00000175175	726.56	-2.51625	0.144025	-17.4709	2.39e-68	1.2e-66	1508	1796	267	273	273	320	chr17	56833230	57058983	2988	+	39.68	q22	protein_coding	PPM1E	protein phosphatase, Mg2+/Mn2+ dependent, 1E [Source:HGNC Symbol;Acc:19322]
ENSG00000014257	3264.1	1.78052	0.102024	17.452	3.32e-68	1.67e-66	1473	1410	4708	4635	3373	3921	chr3	132036211	132087142	4193	+	40.4	q22.1	protein_coding	ACPP	acid phosphatase, prostate [Source:HGNC Symbol;Acc:125]
ENSG00000145016	4665.74	1.30034	0.0745912	17.4329	4.64e-68	2.32e-66	2092	2663	5502	5420	5677	6836	chr3	197398264	197476598	8613	-	45.87	q29	protein_coding	KIAA0226	KIAA0226 [Source:HGNC Symbol;Acc:28991]
ENSG00000167658	255663	-0.927784	0.0533178	-17.401	8.1e-68	4.05e-66	346882	412407	188691	184586	195415	224702	chr19	3976054	3985467	4027	-	59.53	p13.3	protein_coding	EEF2	eukaryotic translation elongation factor 2 [Source:HGNC Symbol;Acc:3214]
ENSG00000160712	69581.5	0.923775	0.053121	17.39	9.82e-68	4.9e-66	39280	46488	75952	76234	83440	99323	chr1	154377669	154441926	6343	+	49.12	q21.3	protein_coding	IL6R	interleukin 6 receptor [Source:HGNC Symbol;Acc:6019]
ENSG00000179331	1431.03	2.18709	0.125874	17.3753	1.27e-67	6.32e-66	390	549	2136	1841	1611	2089	chr11	107799229	107834208	1830	+	42.88	q22.3	protein_coding	RAB39A	RAB39A, member RAS oncogene family [Source:HGNC Symbol;Acc:16521]
ENSG00000133106	24185.5	1.33887	0.0771723	17.3491	2.01e-67	9.97e-66	12057	12215	29333	28501	29670	33829	chr13	43460524	43566407	4924	-	39.57	q14.11	protein_coding	EPSTI1	epithelial stromal interaction 1 (breast) [Source:HGNC Symbol;Acc:16465]
ENSG00000008710	20774.1	-1.40294	0.0809664	-17.3274	2.92e-67	1.45e-65	29549	43063	12574	12866	13099	15996	chr16	2138711	2185899	18532	-	63.1	p13.3	protein_coding	PKD1	polycystic kidney disease 1 (autosomal dominant) [Source:HGNC Symbol;Acc:9008]
ENSG00000139618	3962.59	1.55623	0.0898384	17.3225	3.18e-67	1.58e-65	1471	2078	4980	4715	4795	5902	chr13	32889611	32973805	11269	+	38.09	q13.1	protein_coding	BRCA2	breast cancer 2, early onset [Source:HGNC Symbol;Acc:1101]
ENSG00000102393	13215.6	1.1498	0.066385	17.3202	3.31e-67	1.64e-65	7486	8242	16602	16144	14331	16674	chrX	100652791	100662913	2065	-	43.7	q22.1	protein_coding	GLA	galactosidase, alpha [Source:HGNC Symbol;Acc:4296]
ENSG00000178209	31800.5	1.10862	0.0640352	17.3127	3.77e-67	1.86e-65	16260	21692	38632	37513	35304	42556	chr8	144989321	145050902	16985	-	63.62	q24.3	protein_coding	PLEC	plectin [Source:HGNC Symbol;Acc:9069]
ENSG00000002746	718.378	-2.7323	0.158016	-17.2913	5.47e-67	2.7e-65	1696	1759	232	257	180	243	chr7	43152198	43605600	13965	+	42.03	p14.1	protein_coding	HECW1	HECT, C2 and WW domain containing E3 ubiquitin protein ligase 1 [Source:HGNC Symbol;Acc:22195]
ENSG00000160789	76390.7	1.16258	0.0672517	17.287	5.9e-67	2.9e-65	35996	48854	90430	86156	93373	106606	chr1	156052364	156109880	6985	+	53.04	q22	protein_coding	LMNA	lamin A/C [Source:HGNC Symbol;Acc:6636]
ENSG00000135549	6166.03	1.7335	0.100314	17.2809	6.56e-67	3.22e-65	1942	3052	7763	7587	7866	8994	chr6	122793076	123047518	3270	+	37.28	q22.31	protein_coding	PKIB	protein kinase (cAMP-dependent, catalytic) inhibitor beta [Source:HGNC Symbol;Acc:9018]
ENSG00000258673	391.836	-4.62236	0.267582	-17.2746	7.31e-67	3.59e-65	1027	1208	59	26	43	37	chr1	110625310	110652341	579	+	51.88	p13.3	antisense	RP4-773N10.6
ENSG00000089157	162004	-1.02813	0.0596431	-17.238	1.38e-66	6.74e-65	225217	250752	109301	109614	134761	154411	chr12	120634489	120639038	4001	-	48.92	q24.23	protein_coding	RPLP0	ribosomal protein, large, P0 [Source:HGNC Symbol;Acc:10371]
ENSG00000134086	8083.21	-1.14001	0.0661605	-17.231	1.55e-66	7.6e-65	11703	14030	5620	5297	5793	6708	chr3	10182692	10193904	4213	+	47.55	p25.3	protein_coding	VHL	von Hippel-Lindau tumor suppressor, E3 ubiquitin protein ligase [Source:HGNC Symbol;Acc:12687]
ENSG00000144218	3561.04	-1.38354	0.0802966	-17.2303	1.57e-66	7.68e-65	5922	7008	2384	2252	1909	2148	chr2	100162323	100759201	12295	-	41.63	q11.2	protein_coding	AFF3	AF4/FMR2 family, member 3 [Source:HGNC Symbol;Acc:6473]
ENSG00000116016	3113.13	1.41348	0.0821267	17.211	2.2e-66	1.07e-64	1374	1624	3730	3739	3752	4570	chr2	46520806	46613836	7296	+	46.71	p21	protein_coding	EPAS1	endothelial PAS domain protein 1 [Source:HGNC Symbol;Acc:3374]
ENSG00000179598	3590.26	-1.34947	0.078417	-17.2089	2.28e-66	1.11e-64	5515	6540	2172	2252	2450	2928	chr17	17104309	17109629	2560	-	55.87	p11.2	protein_coding	PLD6	phospholipase D family, member 6 [Source:HGNC Symbol;Acc:30447]
ENSG00000112701	14148.8	-1.03065	0.059903	-17.2054	2.42e-66	1.18e-64	18210	22207	9446	9036	12345	15037	chr6	76311225	76427997	11417	+	37.44	q14.1	protein_coding	SENP6	SUMO1/sentrin specific peptidase 6 [Source:HGNC Symbol;Acc:20944]
ENSG00000175197	6036.56	-1.43617	0.0834886	-17.2019	2.57e-66	1.25e-64	10636	11746	3923	3838	3147	3267	chr12	57910371	57914300	1178	-	49.44	q13.3	protein_coding	DDIT3	DNA-damage-inducible transcript 3 [Source:HGNC Symbol;Acc:2726]
ENSG00000115963	1255.08	2.02302	0.11762	17.1996	2.68e-66	1.3e-64	516	555	2029	2055	1029	1291	chr2	151324709	151395525	3594	-	38.66	q23.3	protein_coding	RND3	Rho family GTPase 3 [Source:HGNC Symbol;Acc:671]
ENSG00000204592	32911.3	0.997866	0.0580761	17.1821	3.62e-66	1.75e-64	17855	22641	38220	37196	38281	44538	chr6	30457244	30461982	2975	+	55.48	p21.33	protein_coding	HLA-E	major histocompatibility complex, class I, E [Source:HGNC Symbol;Acc:4962]
ENSG00000198502	10243.2	1.17498	0.0685117	17.15	6.29e-66	3.03e-64	4325	5592	10686	10182	14631	16710	chr6	32485120	32498064	1260	-	42.84	p21.32	protein_coding	HLA-DRB5	major histocompatibility complex, class II, DR beta 5 [Source:HGNC Symbol;Acc:4953]
ENSG00000206190	7525.78	1.21105	0.0706355	17.1451	6.84e-66	3.3e-64	3498	4285	8244	8582	9814	11038	chr15	25922420	26110317	8406	-	46.51	q12	protein_coding	ATP10A	ATPase, class V, type 10A [Source:HGNC Symbol;Acc:13542]
ENSG00000103042	2794.79	1.45542	0.0849488	17.133	8.42e-66	4.05e-64	1358	1580	3855	3686	2872	3425	chr16	58699013	58719008	6991	-	52.78	q21	protein_coding	SLC38A7	solute carrier family 38, member 7 [Source:HGNC Symbol;Acc:25582]
ENSG00000105501	2687.29	1.51971	0.0890993	17.0563	3.14e-65	1.51e-63	991	1285	3033	3050	3636	4262	chr19	52114781	52150151	3319	-	45.07	q13.41	protein_coding	SIGLEC5	sialic acid binding Ig-like lectin 5 [Source:HGNC Symbol;Acc:10874]
ENSG00000136040	2559.54	1.49579	0.0877206	17.0518	3.39e-65	1.63e-63	1159	1449	3466	3399	2642	3273	chr12	94542499	94701451	9887	+	43.75	q22	protein_coding	PLXNC1	plexin C1 [Source:HGNC Symbol;Acc:9106]
ENSG00000159128	13752.8	1.19159	0.0698933	17.0487	3.58e-65	1.71e-63	7694	8348	17419	16985	15132	17052	chr21	34775202	34851655	2960	+	44.83	q22.11	protein_coding	IFNGR2	interferon gamma receptor 2 (interferon gamma transducer 1) [Source:HGNC Symbol;Acc:5440]
ENSG00000011201	3048.71	1.5278	0.0896336	17.045	3.81e-65	1.82e-63	1487	1748	4171	4553	2776	3534	chrX	8496915	8700227	7131	-	39.59	p22.31	protein_coding	KAL1	Kallmann syndrome 1 sequence [Source:HGNC Symbol;Acc:6211]
ENSG00000179921	438.787	3.4743	0.203857	17.0428	3.95e-65	1.89e-63	62	83	775	728	443	521	chr2	219124219	219128582	2692	+	58.85	q35	protein_coding	GPBAR1	G protein-coupled bile acid receptor 1 [Source:HGNC Symbol;Acc:19680]
ENSG00000146072	3789.89	1.34471	0.0791355	16.9925	9.33e-65	4.45e-63	1688	1942	4262	4369	4834	5811	chr6	47199268	47277641	3595	-	41.38	p12.3	protein_coding	TNFRSF21	tumor necrosis factor receptor superfamily, member 21 [Source:HGNC Symbol;Acc:13469]
ENSG00000107798	14136.9	1.03191	0.0608797	16.95	1.92e-64	9.15e-63	8923	10988	19460	18559	12062	14851	chr10	90973326	91174314	4940	-	41.43	q23.31	protein_coding	LIPA	lipase A, lysosomal acid, cholesterol esterase [Source:HGNC Symbol;Acc:6617]
ENSG00000172164	3682.95	-1.32761	0.0783895	-16.936	2.44e-64	1.16e-62	5759	7211	2455	2367	2144	2472	chr8	121547985	121825513	6747	-	40.4	q24.12	protein_coding	SNTB1	syntrophin, beta 1 (dystrophin-associated protein A1, 59kDa, basic component 1) [Source:HGNC Symbol;Acc:11168]
ENSG00000223799	3434.44	1.34859	0.0796663	16.928	2.8e-64	1.33e-62	1641	1908	4287	4172	3954	4731	chr21	34636178	34638565	2228	-	48.16	q22.11	antisense	IL10RB-AS1	IL10RB antisense RNA 1 (head to head) [Source:HGNC Symbol;Acc:44303]
ENSG00000163131	63712.2	1.17011	0.0692654	16.8932	5.05e-64	2.39e-62	35060	36517	75903	75636	73273	87449	chr1	150702672	150738433	4228	-	39.39	q21.3	protein_coding	CTSS	cathepsin S [Source:HGNC Symbol;Acc:2545]
ENSG00000123643	6212.78	1.24634	0.0738612	16.874	6.98e-64	3.3e-62	3546	3887	8238	8307	6127	7150	chr5	150816607	150871942	6980	+	42.72	q33.1	protein_coding	SLC36A1	solute carrier family 36 (proton/amino acid symporter), member 1 [Source:HGNC Symbol;Acc:18761]
ENSG00000134061	2570.73	1.76706	0.104803	16.8608	8.74e-64	4.12e-62	818	806	2538	2665	4021	4752	chr5	66478103	66492627	3006	-	42.69	q12.3	protein_coding	CD180	CD180 molecule [Source:HGNC Symbol;Acc:6726]
ENSG00000055332	48722.6	0.986541	0.0585215	16.8578	9.2e-64	4.34e-62	27432	34819	57978	57034	51837	65155	chr2	37326353	37384208	10753	-	41.14	p22.2	protein_coding	EIF2AK2	eukaryotic translation initiation factor 2-alpha kinase 2 [Source:HGNC Symbol;Acc:9437]
ENSG00000122674	13398.4	-1.07321	0.063769	-16.8297	1.48e-63	6.95e-62	19993	22513	9506	9432	9186	10637	chr7	5938356	5965605	5855	+	46.12	p22.1	protein_coding	CCZ1	CCZ1 vacuolar protein trafficking and biogenesis associated homolog (S. cerevisiae) [Source:HGNC Symbol;Acc:21691]
ENSG00000100906	13755.9	1.04119	0.0619036	16.8195	1.76e-63	8.26e-62	7342	8565	15273	15363	17023	19507	chr14	35870717	35873955	2373	-	56.53	q13.2	protein_coding	NFKBIA	nuclear factor of kappa light polypeptide gene enhancer in B-cells inhibitor, alpha [Source:HGNC Symbol;Acc:7797]
ENSG00000185608	4631.97	1.24628	0.0741548	16.8065	2.19e-63	1.03e-61	2360	2736	5682	5634	5321	6158	chr22	19419425	19423598	1965	+	51.63	q11.21	protein_coding	MRPL40	mitochondrial ribosomal protein L40 [Source:HGNC Symbol;Acc:14491]
ENSG00000128039	3990.1	-1.27815	0.0760994	-16.7958	2.62e-63	1.23e-61	6163	7242	2559	2612	2624	3055	chr4	56212276	56239263	4420	+	44.77	q12	protein_coding	SRD5A3	steroid 5 alpha-reductase 3 [Source:HGNC Symbol;Acc:25812]
ENSG00000096996	3604.31	1.35143	0.0804818	16.7918	2.8e-63	1.31e-61	1496	1905	4076	4018	4761	5543	chr19	18169805	18209754	4298	-	51.1	p13.11	protein_coding	IL12RB1	interleukin 12 receptor, beta 1 [Source:HGNC Symbol;Acc:5971]
ENSG00000175582	9238.6	-1.07816	0.0642211	-16.7882	2.98e-63	1.39e-61	13643	16380	6748	6545	5684	7136	chr11	73386683	73472182	4896	-	41.4	q13.4	protein_coding	RAB6A	RAB6A, member RAS oncogene family [Source:HGNC Symbol;Acc:9786]
ENSG00000151012	8000.67	-1.65728	0.0988507	-16.7655	4.37e-63	2.03e-61	12928	20105	4939	4738	2775	3535	chr4	139085251	139163503	9645	-	35.52	q28.3	protein_coding	SLC7A11	solute carrier family 7 (anionic amino acid transporter light chain, xc- system), member 11 [Source:HGNC Symbol;Acc:11059]
ENSG00000204673	9012.84	1.1841	0.07063	16.7649	4.41e-63	2.05e-61	4627	5209	10325	10621	10403	13272	chr19	50372295	50381716	5732	-	59.68	q13.33	protein_coding	AKT1S1	AKT1 substrate 1 (proline-rich) [Source:HGNC Symbol;Acc:28426]
ENSG00000136514	2868.88	1.42417	0.0849598	16.7629	4.56e-63	2.12e-61	1287	1586	3628	3572	3357	3838	chr3	187086120	187089864	1554	+	42.4	q27.3	protein_coding	RTP4	receptor (chemosensory) transporter protein 4 [Source:HGNC Symbol;Acc:23992]
ENSG00000150593	12122.5	-1.21703	0.0726164	-16.7598	4.81e-63	2.23e-61	19402	20818	8404	7854	7622	9429	chr10	112631565	112659764	4535	+	34.68	q25.2	protein_coding	PDCD4	programmed cell death 4 (neoplastic transformation inhibitor) [Source:HGNC Symbol;Acc:8763]
ENSG00000154734	2029.2	1.63986	0.0979086	16.7489	5.77e-63	2.67e-61	852	955	2586	2690	2360	2754	chr21	28208066	28217728	7063	-	45.12	q21.3	protein_coding	ADAMTS1	ADAM metallopeptidase with thrombospondin type 1 motif, 1 [Source:HGNC Symbol;Acc:217]
ENSG00000134440	31492.3	-1.08163	0.0645965	-16.7444	6.22e-63	2.88e-61	48116	52126	22619	21867	20993	25182	chr18	55267888	55289445	4089	-	42.81	q21.31	protein_coding	NARS	asparaginyl-tRNA synthetase [Source:HGNC Symbol;Acc:7643]
ENSG00000137752	18533.1	1.17843	0.0705692	16.6989	1.33e-62	6.16e-61	9845	10385	21723	21324	22381	26071	chr11	104896170	104972158	3722	-	37.62	q22.3	protein_coding	CASP1	caspase 1, apoptosis-related cysteine peptidase [Source:HGNC Symbol;Acc:1499]
ENSG00000171320	5605.96	1.31772	0.0789204	16.6968	1.38e-62	6.37e-61	2508	3396	7017	6674	6395	7855	chr8	27629466	27670157	7973	+	37.71	p21.1	protein_coding	ESCO2	establishment of sister chromatid cohesion N-acetyltransferase 2 [Source:HGNC Symbol;Acc:27230]
ENSG00000136379	3323.93	-1.43161	0.0857647	-16.6923	1.49e-62	6.87e-61	5044	6602	2064	1957	2165	2443	chr15	80972025	81047962	3627	+	42.95	q25.1	protein_coding	ABHD17C	abhydrolase domain containing 17C [Source:HGNC Symbol;Acc:26925]
ENSG00000087116	5856.58	-1.18664	0.0712863	-16.6461	3.23e-62	1.48e-60	8597	10547	3924	3930	4062	4553	chr5	178537852	178772431	7687	-	53.87	q35.3	protein_coding	ADAMTS2	ADAM metallopeptidase with thrombospondin type 1 motif, 2 [Source:HGNC Symbol;Acc:218]
ENSG00000164253	7667.88	-1.12502	0.0675945	-16.6436	3.37e-62	1.55e-60	11190	13453	5308	5253	5025	6425	chr5	76721795	76916436	7230	-	37.31	q14.1	protein_coding	WDR41	WD repeat domain 41 [Source:HGNC Symbol;Acc:25601]
ENSG00000204386	14453.3	0.996611	0.0599835	16.6147	5.45e-62	2.5e-60	8679	10731	18329	17829	14495	16880	chr6	31825436	31830683	4822	-	52.86	p21.33	protein_coding	NEU1	sialidase 1 (lysosomal sialidase) [Source:HGNC Symbol;Acc:7758]
ENSG00000079277	8918.74	1.09372	0.0658436	16.6109	5.82e-62	2.66e-60	5359	6309	11464	11830	8311	10314	chr1	47023090	47082515	8060	-	48.24	p33	protein_coding	MKNK1	MAP kinase interacting serine/threonine kinase 1 [Source:HGNC Symbol;Acc:7110]
ENSG00000105402	23802.6	1.01422	0.0611319	16.5907	8.14e-62	3.72e-60	12574	16091	26961	27005	28491	32636	chr19	47990894	48018497	5839	-	55.52	q13.33	protein_coding	NAPA	N-ethylmaleimide-sensitive factor attachment protein, alpha [Source:HGNC Symbol;Acc:7641]
ENSG00000257743	306.653	4.46439	0.269664	16.5554	1.46e-61	6.68e-60	32	38	667	777	111	166	chr7	141811549	141922124	8162	+	38.53	q34	protein_coding	RP11-1220K2.2	Putative inactive maltase-glucoamylase-like protein LOC93432 [Source:UniProtKB/Swiss-Prot;Acc:Q2M2H8]
ENSG00000250264	25403.4	0.989098	0.0597528	16.5532	1.52e-61	6.92e-60	13436	17039	28528	27882	31027	35623	chr6	32781544	32806599	2705	-	43.41	p21.32	protein_coding	TAP2	Uncharacterized protein [Source:UniProtKB/TrEMBL;Acc:E7ENX8]
ENSG00000165678	30278.5	-0.945137	0.0571018	-16.5518	1.55e-61	7.07e-60	40198	50846	22157	21940	22356	26724	chr10	85899196	85913001	2128	+	37.88	q23.1	protein_coding	GHITM	growth hormone inducible transmembrane protein [Source:HGNC Symbol;Acc:17281]
ENSG00000170909	2521.72	-1.45537	0.0880911	-16.5211	2.58e-61	1.17e-59	4148	5160	1595	1573	1266	1615	chr19	54597933	54606000	2069	-	53.04	q13.42	protein_coding	OSCAR	osteoclast associated, immunoglobulin-like receptor [Source:HGNC Symbol;Acc:29960]
ENSG00000104177	3610.62	-1.45911	0.0883286	-16.5191	2.67e-61	1.21e-59	6524	6946	2304	2300	1665	2141	chr15	48431625	48470714	9261	-	34.01	q21.1	protein_coding	MYEF2	myelin expression factor 2 [Source:HGNC Symbol;Acc:17940]
ENSG00000034510	45131.5	1.00211	0.060668	16.5179	2.73e-61	1.24e-59	24965	28050	50128	49429	56183	63724	chr2	85132749	85133795	492	+	63.32	p11.2	protein_coding	TMSB10	thymosin beta 10 [Source:HGNC Symbol;Acc:11879]
ENSG00000116183	431.131	-3.20903	0.194886	-16.4662	6.42e-61	2.9e-59	1043	1134	110	111	111	118	chr1	176432307	176814735	10924	+	39.35	q25.2	protein_coding	PAPPA2	pappalysin 2 [Source:HGNC Symbol;Acc:14615]
ENSG00000183531	5278.04	-1.66123	0.100909	-16.4626	6.81e-61	3.07e-59	9671	9442	2969	2734	3478	3667	chr22	33256006	33256420	411	-	44.34	q12.3	pseudogene	Z98256.1
ENSG00000055163	954.691	-2.15256	0.13084	-16.4519	8.13e-61	3.67e-59	2005	2176	459	424	336	400	chr5	156693089	156822606	10509	+	44.29	q33.3	protein_coding	CYFIP2	cytoplasmic FMR1 interacting protein 2 [Source:HGNC Symbol;Acc:13760]
ENSG00000122515	13198.4	1.06371	0.0646633	16.45	8.39e-61	3.78e-59	7018	8231	14455	15364	15724	18952	chr7	44788180	44809477	7323	+	56.52	p13	protein_coding	ZMIZ2	zinc finger, MIZ-type containing 2 [Source:HGNC Symbol;Acc:22229]
ENSG00000185339	1124.73	2.48935	0.151371	16.4454	9.05e-61	4.07e-59	239	399	1758	1555	1346	1439	chr22	31002825	31023265	3122	+	50.79	q12.2	protein_coding	TCN2	transcobalamin II [Source:HGNC Symbol;Acc:11653]
ENSG00000103642	4049.44	1.26988	0.0772656	16.4352	1.07e-60	4.8e-59	2046	2398	5078	4949	4627	5269	chr15	63413999	63434260	3017	+	40	q22.2	protein_coding	LACTB	lactamase, beta [Source:HGNC Symbol;Acc:16468]
ENSG00000228278	451.986	-3.03316	0.184573	-16.4334	1.1e-60	4.94e-59	1029	1306	134	132	75	92	chr9	117092149	117095532	1175	+	55.2	q32	protein_coding	ORM2	orosomucoid 2 [Source:HGNC Symbol;Acc:8499]
ENSG00000161011	28754.3	0.920234	0.0561157	16.3989	1.95e-60	8.71e-59	17924	21511	35432	34333	29575	34314	chr5	179233388	179265078	7664	+	54.99	q35.3	protein_coding	SQSTM1	sequestosome 1 [Source:HGNC Symbol;Acc:11280]
ENSG00000100647	7099.85	1.12013	0.0683096	16.3978	1.98e-60	8.86e-59	4229	4805	9169	9228	6875	8344	chr14	70078313	70181859	5830	+	44.82	q24.1	protein_coding	KIAA0247	KIAA0247 [Source:HGNC Symbol;Acc:19956]
ENSG00000031698	19733.3	-1.19595	0.0729544	-16.3931	2.14e-60	9.56e-59	31515	33125	13059	13473	13224	15143	chr1	109756540	109780791	3836	+	43.12	p13.3	protein_coding	SARS	seryl-tRNA synthetase [Source:HGNC Symbol;Acc:10537]
ENSG00000145358	496.948	2.9233	0.178434	16.3831	2.53e-60	1.12e-58	126	146	1009	922	339	391	chr4	101107027	101111939	2994	-	43.05	q24	protein_coding	DDIT4L	DNA-damage-inducible transcript 4-like [Source:HGNC Symbol;Acc:30555]
ENSG00000226791	355.815	3.96296	0.24189	16.3833	2.52e-60	1.12e-58	35	64	744	687	248	325	chr2	99378401	99388543	1424	-	47.4	q11.2	lincRNA	AC109826.1
ENSG00000198715	12681.5	0.972144	0.0593645	16.3759	2.85e-60	1.26e-58	7743	9324	15736	15557	12735	15240	chr1	156259880	156265463	3224	-	53.9	q22	protein_coding	C1orf85	chromosome 1 open reading frame 85 [Source:HGNC Symbol;Acc:29436]
ENSG00000105447	7677.63	1.10596	0.0675633	16.3693	3.17e-60	1.41e-58	3744	4762	8552	8521	9607	11245	chr19	48949030	48960279	5763	+	55.81	q13.33	protein_coding	GRWD1	glutamate-rich WD repeat containing 1 [Source:HGNC Symbol;Acc:21270]
ENSG00000068724	37716.1	0.951228	0.0581869	16.3478	4.51e-60	2e-58	20168	25779	41233	41573	45599	53803	chr2	47143296	47303276	6949	+	50.88	p21	protein_coding	TTC7A	tetratricopeptide repeat domain 7A [Source:HGNC Symbol;Acc:19750]
ENSG00000146574	15920.2	-1.11535	0.0683187	-16.3257	6.48e-60	2.86e-58	24590	26534	11180	10986	10745	12442	chr7	6833765	6866401	7316	-	46.69	p22.1	protein_coding	CCZ1B	CCZ1 vacuolar protein trafficking and biogenesis associated homolog B (S. cerevisiae) [Source:HGNC Symbol;Acc:21717]
ENSG00000049249	403.997	4.1456	0.2543	16.302	9.55e-60	4.22e-58	55	40	680	908	316	384	chr1	7979907	8000926	2284	-	43.31	p36.23	protein_coding	TNFRSF9	tumor necrosis factor receptor superfamily, member 9 [Source:HGNC Symbol;Acc:11924]
ENSG00000020633	11099.2	1.1017	0.0676015	16.297	1.04e-59	4.57e-58	5568	6508	11856	12393	14478	16255	chr1	25226002	25291612	4605	-	54.8	p36.11	protein_coding	RUNX3	runt-related transcription factor 3 [Source:HGNC Symbol;Acc:10473]
ENSG00000106976	4952.24	-1.18114	0.0725625	-16.2775	1.43e-59	6.27e-58	7564	9090	3357	3507	2992	3577	chr9	130965658	131017527	5585	+	55.13	q34.11	protein_coding	DNM1	dynamin 1 [Source:HGNC Symbol;Acc:2972]
ENSG00000143384	90949.8	1.15793	0.0711493	16.2747	1.49e-59	6.56e-58	46527	65222	118189	113282	91936	112944	chr1	150547032	150552066	4218	-	44.43	q21.3	protein_coding	MCL1	myeloid cell leukemia sequence 1 (BCL2-related) [Source:HGNC Symbol;Acc:6943]
ENSG00000169100	41086.9	-0.938223	0.0576512	-16.2741	1.51e-59	6.61e-58	55365	65179	30161	28704	32763	37417	chrX	1505045	1511617	2164	-	58.91	p22.33	protein_coding	SLC25A6	solute carrier family 25 (mitochondrial carrier; adenine nucleotide translocator), member 6 [Source:HGNC Symbol;Acc:10992]
ENSG00000152778	5718.93	1.2108	0.0744575	16.2616	1.85e-59	8.1e-58	2923	3219	6628	6707	6813	8220	chr10	91174343	91180758	4015	+	41.44	q23.31	protein_coding	IFIT5	interferon-induced protein with tetratricopeptide repeats 5 [Source:HGNC Symbol;Acc:13328]
ENSG00000136492	3165.1	1.3232	0.0815618	16.2233	3.45e-59	1.51e-57	1542	1841	4040	3875	3575	4180	chr17	59758627	59940882	7991	-	35.92	q23.2	protein_coding	BRIP1	BRCA1 interacting protein C-terminal helicase 1 [Source:HGNC Symbol;Acc:20473]
ENSG00000070081	22490.7	-1.28003	0.0789202	-16.2193	3.69e-59	1.61e-57	36650	36649	14391	14062	15828	18718	chr11	17229700	17371521	8993	+	41.44	p15.1	protein_coding	NUCB2	nucleobindin 2 [Source:HGNC Symbol;Acc:8044]
ENSG00000117525	5483.09	1.22393	0.0754785	16.2156	3.91e-59	1.71e-57	2737	3043	6232	6426	6766	7876	chr1	94994781	95007356	2875	-	43.51	p21.3	protein_coding	F3	coagulation factor III (thromboplastin, tissue factor) [Source:HGNC Symbol;Acc:3541]
ENSG00000165983	7632.59	-1.17493	0.072461	-16.2146	3.98e-59	1.73e-57	10818	13974	5159	5072	5026	6501	chr10	16478942	16555736	3998	+	40.89	p13	protein_coding	PTER	phosphotriesterase related [Source:HGNC Symbol;Acc:9590]
ENSG00000131981	3646.82	1.28014	0.0789756	16.2094	4.33e-59	1.88e-57	1874	2174	4719	4484	3972	4720	chr14	55590828	55612126	2392	+	44.63	q22.3	protein_coding	LGALS3	lectin, galactoside-binding, soluble, 3 [Source:HGNC Symbol;Acc:6563]
ENSG00000014138	8240.9	1.14882	0.0711301	16.151	1.12e-58	4.85e-57	4228	4629	9190	9238	10394	12084	chr11	65029233	65073060	5726	+	47.9	q13.1	protein_coding	POLA2	polymerase (DNA directed), alpha 2, accessory subunit [Source:HGNC Symbol;Acc:30073]
ENSG00000106714	1156.75	-2.0532	0.127133	-16.1501	1.13e-58	4.92e-57	2044	2557	475	559	628	816	chr9	39072764	39288312	9525	-	38.24	p13.1	protein_coding	CNTNAP3	contactin associated protein-like 3 [Source:HGNC Symbol;Acc:13834]
ENSG00000242258	2533.82	1.46202	0.0905337	16.1489	1.16e-58	5.01e-57	1074	1221	2907	3014	3187	3905	chr7	150130742	150145228	2171	+	45.13	q36.1	lincRNA	LINC00996	long intergenic non-protein coding RNA 996 [Source:HGNC Symbol;Acc:27800]
ENSG00000059804	763.418	-2.36142	0.146419	-16.1279	1.63e-58	7.03e-57	1725	1805	329	317	205	252	chr12	8071826	8088871	6159	-	44.63	p13.31	protein_coding	SLC2A3	solute carrier family 2 (facilitated glucose transporter), member 3 [Source:HGNC Symbol;Acc:11007]
ENSG00000184232	7444.87	-1.11313	0.0690207	-16.1275	1.64e-58	7.07e-57	10894	13303	5387	5063	4972	5613	chr11	120081475	120101041	3176	+	55.68	q23.3	protein_coding	OAF	OAF homolog (Drosophila) [Source:HGNC Symbol;Acc:28752]
ENSG00000186862	7452.2	-1.08946	0.067605	-16.1151	2e-58	8.61e-57	10776	13708	5412	5316	4662	5433	chr10	102767440	102790890	5793	-	55.11	q24.31	protein_coding	PDZD7	PDZ domain containing 7 [Source:HGNC Symbol;Acc:26257]
ENSG00000129646	523.286	-3.33964	0.207485	-16.0958	2.73e-58	1.18e-56	1160	1528	102	145	106	178	chr17	74270130	74303761	5457	-	52.95	q25.1	protein_coding	QRICH2	glutamine rich 2 [Source:HGNC Symbol;Acc:25326]
ENSG00000110756	9673.4	1.13616	0.0706007	16.0927	2.87e-58	1.23e-56	5050	6762	12272	11885	10214	12095	chr11	18300223	18343745	6425	-	39.75	p15.1	protein_coding	HPS5	Hermansky-Pudlak syndrome 5 [Source:HGNC Symbol;Acc:17022]
ENSG00000110218	3119.55	1.44957	0.0900992	16.0887	3.06e-58	1.32e-56	1388	1635	3747	3975	3846	4170	chr11	93862094	93915138	2769	+	43.1	q21	protein_coding	PANX1	pannexin 1 [Source:HGNC Symbol;Acc:8599]
ENSG00000168496	13220.2	1.08914	0.067741	16.078	3.64e-58	1.56e-56	7347	8003	15588	15070	15527	18177	chr11	61560109	61564716	2478	+	49.78	q12.2	protein_coding	FEN1	flap structure-specific endonuclease 1 [Source:HGNC Symbol;Acc:3650]
ENSG00000072274	34510.8	0.907686	0.0564679	16.0744	3.86e-58	1.65e-56	20901	26219	41968	40508	35813	42642	chr3	195754054	195809060	7887	-	42.47	q29	protein_coding	TFRC	transferrin receptor [Source:HGNC Symbol;Acc:11763]
ENSG00000130812	2394.94	1.46147	0.0909504	16.0689	4.22e-58	1.8e-56	905	1111	2653	2533	3287	4032	chr19	10203014	10213472	2181	-	53.5	p13.2	protein_coding	ANGPTL6	angiopoietin-like 6 [Source:HGNC Symbol;Acc:23140]
ENSG00000196141	13833	1.13326	0.0706636	16.0374	7e-58	2.99e-56	6987	7529	15207	14700	18357	20803	chr2	201170604	201346986	10437	+	40.19	q33.1	protein_coding	SPATS2L	spermatogenesis associated, serine-rich 2-like [Source:HGNC Symbol;Acc:24574]
ENSG00000141682	7620.79	1.08305	0.0676366	16.0128	1.04e-57	4.43e-56	4072	4995	9243	8699	8512	10495	chr18	57567180	57571538	2235	+	39.83	q21.32	protein_coding	PMAIP1	phorbol-12-myristate-13-acetate-induced protein 1 [Source:HGNC Symbol;Acc:9108]
ENSG00000022567	7867.63	1.08942	0.0680848	16.0009	1.26e-57	5.36e-56	4245	5478	9753	9529	8437	9970	chr8	142217265	142318404	8608	-	52.64	q24.3	protein_coding	SLC45A4	solute carrier family 45, member 4 [Source:HGNC Symbol;Acc:29196]
ENSG00000134030	2499.92	-1.40526	0.0878263	-16.0004	1.27e-57	5.4e-56	3944	4881	1521	1589	1505	1783	chr18	46065417	46389588	8100	+	50.34	q21.1	protein_coding	CTIF	CBP80/20-dependent translation initiation factor [Source:HGNC Symbol;Acc:23925]
ENSG00000131979	2117.42	1.61036	0.100672	15.9961	1.36e-57	5.78e-56	813	1122	2813	2682	2396	2933	chr14	55308726	55369570	2951	-	42.22	q22.2	protein_coding	GCH1	GTP cyclohydrolase 1 [Source:HGNC Symbol;Acc:4193]
ENSG00000075618	24449.4	1.03355	0.0646289	15.9921	1.45e-57	6.15e-56	12789	17038	28717	28096	28012	33018	chr7	5632439	5646286	3707	+	59.62	p22.1	protein_coding	FSCN1	fascin homolog 1, actin-bundling protein (Strongylocentrotus purpuratus) [Source:HGNC Symbol;Acc:11148]
ENSG00000129226	83860.1	1.32945	0.0831414	15.9903	1.49e-57	6.32e-56	45555	43896	106510	105752	93605	108228	chr17	7482785	7485429	2187	+	55.84	p13.1	protein_coding	CD68	CD68 molecule [Source:HGNC Symbol;Acc:1693]
ENSG00000116701	9130.3	1.22074	0.0764484	15.9681	2.13e-57	9.01e-56	5664	5895	12801	12539	8125	9599	chr1	183524698	183560011	2928	-	46.59	q25.3	protein_coding	NCF2	neutrophil cytosolic factor 2 [Source:HGNC Symbol;Acc:7661]
ENSG00000268500	2354.09	1.52032	0.0952331	15.9642	2.27e-57	9.57e-56	858	1149	2664	2696	3170	3703	chr19	52115344	52150142	2310	-	45.02	q13.41	protein_coding	SIGLEC5
ENSG00000145901	23200.4	0.95477	0.0598081	15.9639	2.28e-57	9.61e-56	13564	15959	27037	26503	26704	30086	chr5	150409506	150473138	6145	-	50.01	q33.1	protein_coding	TNIP1	TNFAIP3 interacting protein 1 [Source:HGNC Symbol;Acc:16903]
ENSG00000137628	16112	1.09283	0.0685096	15.9515	2.78e-57	1.17e-55	7751	10435	18254	17825	19380	23917	chr4	169137444	169239958	6750	-	36.27	q32.3	protein_coding	DDX60	DEAD (Asp-Glu-Ala-Asp) box polypeptide 60 [Source:HGNC Symbol;Acc:25942]
ENSG00000205609	64589.1	-0.887331	0.0556757	-15.9375	3.48e-57	1.46e-55	87068	99543	47499	47016	50951	60045	chr16	28390900	28415200	3136	-	47.26	p11.2	protein_coding	EIF3CL	eukaryotic translation initiation factor 3, subunit C-like [Source:HGNC Symbol;Acc:26347]
ENSG00000154237	5950.36	1.10718	0.0695703	15.9145	5.03e-57	2.11e-55	2902	3523	6404	6527	7654	8994	chr15	101459420	101610317	9541	+	45.85	q26.3	protein_coding	LRRK1	leucine-rich repeat kinase 1 [Source:HGNC Symbol;Acc:18608]
ENSG00000121807	14952.7	0.974122	0.0612734	15.898	6.55e-57	2.74e-55	8839	10171	17467	17504	16746	19388	chr3	46395225	46402419	3733	+	44.06	p21.31	protein_coding	CCR2	chemokine (C-C motif) receptor 2 [Source:HGNC Symbol;Acc:1603]
ENSG00000127838	7696.07	1.07168	0.0674338	15.8924	7.15e-57	2.99e-55	4691	5300	9886	9794	7518	9055	chr2	219135115	219211516	5184	+	51.32	q35	protein_coding	PNKD	paroxysmal nonkinesigenic dyskinesia [Source:HGNC Symbol;Acc:9153]
ENSG00000113013	75096.1	-1.1355	0.0714789	-15.8858	7.94e-57	3.32e-55	117834	121284	51660	50807	52194	61066	chr5	137890571	137911133	4751	-	42.74	q31.2	protein_coding	HSPA9	heat shock 70kDa protein 9 (mortalin) [Source:HGNC Symbol;Acc:5244]
ENSG00000133121	2369.51	1.41884	0.0893687	15.8762	9.26e-57	3.86e-55	1136	1347	3081	3127	2494	3064	chr13	33677272	33924767	8388	-	40.86	q13.1	protein_coding	STARD13	StAR-related lipid transfer (START) domain containing 13 [Source:HGNC Symbol;Acc:19164]
ENSG00000262061	546.011	3.00846	0.189557	15.871	1.01e-56	4.2e-55	80	122	800	711	746	821	chr17	180996	183279	2284	+	56.26	p13.3	processed_transcript	RP11-1260E13.4
ENSG00000173786	29230.5	0.877903	0.0553669	15.8561	1.28e-56	5.31e-55	17143	20407	32556	31974	34325	40205	chr17	40118759	40129749	7426	+	54.63	q21.2	protein_coding	CNP	2',3'-cyclic nucleotide 3' phosphodiesterase [Source:HGNC Symbol;Acc:2158]
ENSG00000108846	389.843	3.41067	0.215261	15.8444	1.54e-56	6.39e-55	74	84	724	848	244	325	chr17	48712138	48769613	9614	+	51.95	q21.33	protein_coding	ABCC3	ATP-binding cassette, sub-family C (CFTR/MRP), member 3 [Source:HGNC Symbol;Acc:54]
ENSG00000181523	690.725	2.46493	0.155589	15.8426	1.58e-56	6.57e-55	210	254	1290	1105	581	662	chr17	78180515	78194722	6713	-	58.83	q25.3	protein_coding	SGSH	N-sulfoglucosamine sulfohydrolase [Source:HGNC Symbol;Acc:10818]
ENSG00000027697	8760.6	1.03955	0.0656466	15.8356	1.77e-56	7.33e-55	4881	5865	10672	9979	9812	11632	chr6	137518621	137540586	2680	-	38.81	q23.3	protein_coding	IFNGR1	interferon gamma receptor 1 [Source:HGNC Symbol;Acc:5439]
ENSG00000233223	2569.34	1.36859	0.0864583	15.8294	1.95e-56	8.07e-55	1248	1475	3280	3296	2810	3347	chr17	7485282	7487390	1058	-	61.02	p13.1	antisense	AC113189.5
ENSG00000105281	33623.5	-0.893434	0.056447	-15.8278	2e-56	8.27e-55	46253	56934	26221	25647	22797	26192	chr19	47278140	47291851	3332	-	54.4	q13.32	protein_coding	SLC1A5	solute carrier family 1 (neutral amino acid transporter), member 5 [Source:HGNC Symbol;Acc:10943]
ENSG00000155363	23202	0.900447	0.0569003	15.825	2.09e-56	8.63e-55	12416	15411	24253	24229	29310	34968	chr1	113215763	113243368	6509	+	48.61	p13.2	protein_coding	MOV10	Mov10, Moloney leukemia virus 10, homolog (mouse) [Source:HGNC Symbol;Acc:7200]
ENSG00000263585	2249.7	-1.80706	0.114264	-15.8149	2.46e-56	1.01e-54	3433	5046	1134	1111	1500	1567	chr17	79890274	79890934	450	+	58.4	q25.3	antisense	RP11-498C9.13
ENSG00000183688	6313.18	-1.06486	0.0673563	-15.8094	2.68e-56	1.1e-54	9966	11656	4897	4776	3160	3780	chr17	289769	295730	3621	-	48.81	p13.3	protein_coding	FAM101B	family with sequence similarity 101, member B [Source:HGNC Symbol;Acc:28705]
ENSG00000254681	25912	-1.09329	0.0692058	-15.7976	3.23e-56	1.33e-54	34500	47357	17972	17674	18371	22234	chr16	18458147	18495797	10670	-	58.55	p12.3	pseudogene	PKD1P5	polycystic kidney disease 1 (autosomal dominant) pseudogene 5 [Source:HGNC Symbol;Acc:30069]
ENSG00000049239	6399.38	-1.12139	0.0710483	-15.7835	4.04e-56	1.66e-54	8520	10522	3976	4194	5291	6538	chr1	9294834	9331396	9321	+	52.29	p36.22	protein_coding	H6PD	hexose-6-phosphate dehydrogenase (glucose 1-dehydrogenase) [Source:HGNC Symbol;Acc:4795]
ENSG00000131149	17487.8	-0.916605	0.058141	-15.7652	5.4e-56	2.21e-54	23412	27509	12659	12581	13560	16587	chr16	85645015	85709810	10173	+	58.94	q24.1	protein_coding	GSE1	Gse1 coiled-coil protein [Source:HGNC Symbol;Acc:28979]
ENSG00000074964	6608.08	1.11234	0.0706495	15.7445	7.49e-56	3.07e-54	3421	4430	7971	7846	7451	8739	chr1	17866330	18024369	7847	+	54.36	p36.13	protein_coding	ARHGEF10L	Rho guanine nucleotide exchange factor (GEF) 10-like [Source:HGNC Symbol;Acc:25540]
ENSG00000176953	10954.4	1.0741	0.0682965	15.727	9.88e-56	4.04e-54	6504	7100	13454	13429	11487	13957	chr16	28962128	28978418	5738	+	49.47	p11.2	protein_coding	NFATC2IP	nuclear factor of activated T-cells, cytoplasmic, calcineurin-dependent 2 interacting protein [Source:HGNC Symbol;Acc:25906]
ENSG00000065833	12833.7	-0.932908	0.0593527	-15.718	1.14e-55	4.65e-54	17739	21172	9659	9399	9091	10878	chr6	83920108	84140797	3378	-	36.91	q14.2	protein_coding	ME1	malic enzyme 1, NADP(+)-dependent, cytosolic [Source:HGNC Symbol;Acc:6983]
ENSG00000033327	12157.7	-1.17234	0.0745964	-15.7157	1.18e-55	4.81e-54	19424	20290	8252	8323	7881	9489	chr11	77926343	78129394	6771	-	41.71	q14.1	protein_coding	GAB2	GRB2-associated binding protein 2 [Source:HGNC Symbol;Acc:14458]
ENSG00000100220	22387	1.04578	0.0665479	15.7147	1.2e-55	4.89e-54	12549	13575	25145	25500	26938	31359	chr22	32783569	32808242	2959	-	41.29	q12.3	protein_coding	RTCB	RNA 2',3'-cyclic phosphate and 5'-OH ligase [Source:HGNC Symbol;Acc:26935]
ENSG00000139132	1831.21	1.52517	0.0972887	15.6768	2.18e-55	8.87e-54	956	1149	2841	2822	1398	1765	chr12	32552463	32798984	10629	+	40.83	p11.21	protein_coding	FGD4	FYVE, RhoGEF and PH domain containing 4 [Source:HGNC Symbol;Acc:19125]
ENSG00000109046	20741.5	0.919942	0.0586861	15.6756	2.22e-55	9e-54	13232	16232	26117	25943	19229	24096	chr17	25621102	25640657	6307	+	39.52	q11.1	protein_coding	WSB1	WD repeat and SOCS box containing 1 [Source:HGNC Symbol;Acc:19221]
ENSG00000183793	6670.78	-1.48968	0.095031	-15.6757	2.22e-55	9e-54	12094	11722	3880	4123	3789	4783	chr16	15457516	15474904	1757	-	45.86	p13.11	protein_coding	NPIPA5	nuclear pore complex interacting protein family, member A5 [Source:HGNC Symbol;Acc:41980]
ENSG00000013573	7671.12	1.02527	0.0654407	15.6672	2.54e-55	1.03e-53	3895	4712	8133	8236	9790	11685	chr12	31226779	31257725	8374	+	52.28	p11.21	protein_coding	DDX11	DEAD/H (Asp-Glu-Ala-Asp/His) box helicase 11 [Source:HGNC Symbol;Acc:2736]
ENSG00000169926	31904.6	0.854723	0.0546348	15.6443	3.63e-55	1.47e-53	20325	24842	38507	37786	32176	38634	chr15	31619058	31727868	8590	+	49.37	q13.3	protein_coding	KLF13	Kruppel-like factor 13 [Source:HGNC Symbol;Acc:13672]
ENSG00000184110	66707	-0.89354	0.0572074	-15.6193	5.38e-55	2.17e-53	90711	102385	48957	48480	52577	61742	chr16	28699879	28747051	6982	+	48.48	p11.2	protein_coding	EIF3C	eukaryotic translation initiation factor 3, subunit C [Source:HGNC Symbol;Acc:3279]
ENSG00000176788	16521.5	-0.999295	0.0640369	-15.605	6.73e-55	2.72e-53	25041	27709	12458	12300	10168	12407	chr5	17065707	17276943	2133	+	43.15	p15.1	protein_coding	BASP1	brain abundant, membrane attached signal protein 1 [Source:HGNC Symbol;Acc:957]
ENSG00000222047	1949.14	1.55	0.0994006	15.5934	8.07e-55	3.25e-53	909	1007	2578	2681	2027	2502	chr10	75669727	75682535	2514	-	51.61	q22.2	protein_coding	C10orf55	chromosome 10 open reading frame 55 [Source:HGNC Symbol;Acc:31008]
ENSG00000159399	8220.18	1.09582	0.0703861	15.5687	1.19e-54	4.78e-53	4780	6089	10682	10976	7425	9479	chr2	75061108	75120486	6064	+	47.62	p12	protein_coding	HK2	hexokinase 2 [Source:HGNC Symbol;Acc:4923]
ENSG00000145506	1999.33	-1.57299	0.101042	-15.5677	1.21e-54	4.85e-53	3209	4356	1170	1194	1022	1262	chr5	1008944	1039058	3009	+	61.56	p15.33	protein_coding	NKD2	naked cuticle homolog 2 (Drosophila) [Source:HGNC Symbol;Acc:17046]
ENSG00000237075	1531.88	1.82729	0.117406	15.5639	1.28e-54	5.14e-53	642	817	2235	2592	1255	1605	chr5	69783429	69786959	3531	+	60.92	q13.2	pseudogene	RP11-497H16.2
ENSG00000181045	325.204	4.20381	0.270524	15.5395	1.87e-54	7.51e-53	31	54	711	741	136	239	chr17	78193498	78227299	4903	+	53.49	q25.3	protein_coding	SLC26A11	solute carrier family 26 (anion exchanger), member 11 [Source:HGNC Symbol;Acc:14471]
ENSG00000107551	17009.6	0.938149	0.0603834	15.5365	1.96e-54	7.85e-53	10884	13584	21568	22176	15622	18361	chr10	45454855	45491339	9481	+	53.37	q11.21	protein_coding	RASSF4	Ras association (RalGDS/AF-6) domain family member 4 [Source:HGNC Symbol;Acc:20793]
ENSG00000148444	8466.87	-1.20967	0.077863	-15.5359	1.98e-54	7.92e-53	12971	13522	5357	5418	6396	7740	chr10	22604903	22609235	3315	+	41.08	p12.2	protein_coding	COMMD3	COMM domain containing 3 [Source:HGNC Symbol;Acc:23332]
ENSG00000113732	15833.2	0.975306	0.0628253	15.5241	2.38e-54	9.51e-53	9362	10501	18405	18208	18001	20978	chr5	172410760	172462448	1623	+	44.09	q35.1	protein_coding	ATP6V0E1	ATPase, H+ transporting, lysosomal 9kDa, V0 subunit e1 [Source:HGNC Symbol;Acc:863]
ENSG00000135763	5168.07	1.18019	0.0761865	15.4908	4e-54	1.6e-52	2425	3151	5782	5990	6394	7494	chr1	229761981	229795946	6001	+	43.59	q42.13	protein_coding	URB2	URB2 ribosome biogenesis 2 homolog (S. cerevisiae) [Source:HGNC Symbol;Acc:28967]
ENSG00000163659	3655.5	1.29687	0.0837206	15.4905	4.02e-54	1.6e-52	1922	2532	5012	5178	3237	4056	chr3	156391024	156424559	5048	+	38.27	q25.31	protein_coding	TIPARP	TCDD-inducible poly(ADP-ribose) polymerase [Source:HGNC Symbol;Acc:23696]
ENSG00000126246	2230.43	1.51251	0.0977438	15.4742	5.18e-54	2.06e-52	1074	1162	2957	3029	2425	2724	chr19	36230058	36233354	1847	-	58.54	q13.12	protein_coding	IGFLR1	IGF-like family receptor 1 [Source:HGNC Symbol;Acc:23620]
ENSG00000085832	10502.5	-1.04302	0.0674323	-15.4677	5.73e-54	2.27e-52	15174	17799	7374	7598	6936	8957	chr1	51819935	51985000	7551	-	38.05	p32.3	protein_coding	EPS15	epidermal growth factor receptor pathway substrate 15 [Source:HGNC Symbol;Acc:3419]
ENSG00000159720	15429.6	0.91924	0.0594363	15.466	5.89e-54	2.33e-52	10031	11798	19430	19193	14960	17318	chr16	67471917	67515140	8212	-	53.78	q22.1	protein_coding	ATP6V0D1	ATPase, H+ transporting, lysosomal 38kDa, V0 subunit d1 [Source:HGNC Symbol;Acc:13724]
ENSG00000066294	15661.6	1.09841	0.0710347	15.4631	6.16e-54	2.44e-52	8540	9008	17639	17683	18986	22692	chr1	160510885	160549306	9255	-	41.6	q23.3	protein_coding	CD84	CD84 molecule [Source:HGNC Symbol;Acc:1704]
ENSG00000124422	14756	-0.94146	0.0610306	-15.426	1.09e-53	4.33e-52	19601	24062	10406	10822	11268	13604	chr17	20902910	20947073	6804	-	47.96	p11.2	protein_coding	USP22	ubiquitin specific peptidase 22 [Source:HGNC Symbol;Acc:12621]
ENSG00000093072	6367.12	1.30489	0.0846358	15.4177	1.25e-53	4.92e-52	3729	3762	8824	8606	5983	7229	chr22	17660194	17702879	5136	-	49.51	q11.1	protein_coding	CECR1	cat eye syndrome chromosome region, candidate 1 [Source:HGNC Symbol;Acc:1839]
ENSG00000089159	2528.7	-1.36044	0.0882678	-15.4126	1.35e-53	5.31e-52	3838	4791	1561	1575	1709	1927	chr12	120648250	120703574	7452	-	53	q24.31	protein_coding	PXN	paxillin [Source:HGNC Symbol;Acc:9718]
ENSG00000248477	1613.56	1.61624	0.104893	15.4085	1.43e-53	5.65e-52	782	908	2356	2492	1377	1730	chr5	68902926	68919876	1073	+	44.45	q13.2	pseudogene	RP11-848G14.2
ENSG00000254838	618.516	2.5355	0.164762	15.3889	1.94e-53	7.64e-52	136	168	807	839	831	938	chr11	6734767	6767670	8438	-	39.04	p15.4	pseudogene	GVINP1	GTPase, very large interferon inducible pseudogene 1 [Source:HGNC Symbol;Acc:25813]
ENSG00000107562	362.244	3.74045	0.243113	15.3857	2.04e-53	8.02e-52	36	46	488	535	474	601	chr10	44793038	44881941	6380	-	47.54	q11.21	protein_coding	CXCL12	chemokine (C-X-C motif) ligand 12 [Source:HGNC Symbol;Acc:10672]
ENSG00000078114	420.918	-3.1082	0.202028	-15.385	2.06e-53	8.09e-52	803	1139	102	107	191	256	chr10	21068902	21463116	13718	-	39.04	p12.31	protein_coding	NEBL	nebulette [Source:HGNC Symbol;Acc:16932]
ENSG00000174791	3515.29	1.31584	0.085552	15.3806	2.21e-53	8.65e-52	1631	2184	4557	4284	3914	4609	chr11	66097713	66104311	5469	-	62.24	q13.2	protein_coding	RIN1	Ras and Rab interactor 1 [Source:HGNC Symbol;Acc:18749]
ENSG00000115590	289.029	4.07525	0.26517	15.3684	2.67e-53	1.04e-51	36	36	543	595	236	258	chr2	102608306	102645006	3073	+	44.67	q11.2	protein_coding	IL1R2	interleukin 1 receptor, type II [Source:HGNC Symbol;Acc:5994]
ENSG00000075624	953110	0.78932	0.0513626	15.3676	2.7e-53	1.05e-51	592512	707498	1050550	1050102	1081624	1275880	chr7	5566782	5603415	3256	-	56.7	p22.1	protein_coding	ACTB	actin, beta [Source:HGNC Symbol;Acc:132]
ENSG00000196154	57072.4	1.19327	0.0776612	15.3651	2.81e-53	1.1e-51	25517	36298	68669	62485	70943	81071	chr1	153516089	153522612	1025	-	56.3	q21.3	protein_coding	S100A4	S100 calcium binding protein A4 [Source:HGNC Symbol;Acc:10494]
ENSG00000114127	12814.3	1.11825	0.0727866	15.3634	2.88e-53	1.12e-51	6438	8834	15546	15265	13961	17357	chr3	142025449	142166904	11982	-	36.98	q23	protein_coding	XRN1	5'-3' exoribonuclease 1 [Source:HGNC Symbol;Acc:30654]
ENSG00000181885	1631.83	-1.85731	0.120946	-15.3566	3.2e-53	1.25e-51	3084	3561	839	878	626	956	chr17	7163222	7167302	2492	-	61.53	p13.1	protein_coding	CLDN7	claudin 7 [Source:HGNC Symbol;Acc:2049]
ENSG00000253199	302.771	4.15096	0.270517	15.3445	3.85e-53	1.5e-51	36	29	553	534	279	369	chr8	20831308	20852630	2059	+	40.36	p21.3	lincRNA	RP11-421P23.1
ENSG00000235887	1811.39	-1.55898	0.101605	-15.3435	3.92e-53	1.52e-51	2697	3029	940	882	1640	1864	chr1	148852393	148853717	408	+	48.6	q21.2	lincRNA	RP11-763B22.6
ENSG00000114107	1569.83	-1.59921	0.104276	-15.3363	4.37e-53	1.7e-51	2442	3164	868	856	1029	1234	chr3	138213186	138313380	4421	-	39.55	q22.3	protein_coding	CEP70	centrosomal protein 70kDa [Source:HGNC Symbol;Acc:29972]
ENSG00000204267	36345.4	0.858861	0.0560601	15.3204	5.59e-53	2.16e-51	20889	26012	39904	39477	43201	50259	chr6	32789610	32806557	6385	-	43.88	p21.32	protein_coding	TAP2	transporter 2, ATP-binding cassette, sub-family B (MDR/TAP) [Source:HGNC Symbol;Acc:44]
ENSG00000169413	1109.67	1.90156	0.124278	15.3009	7.54e-53	2.92e-51	341	406	1361	1249	1522	1830	chr14	21249210	21250626	1061	+	42.13	q11.2	protein_coding	RNASE6	ribonuclease, RNase A family, k6 [Source:HGNC Symbol;Acc:10048]
ENSG00000110719	27944.4	1.2278	0.0802695	15.296	8.13e-53	3.14e-51	12895	18698	34206	34374	30111	38571	chr11	67806483	67818362	4384	+	63.66	q13.2	protein_coding	TCIRG1	T-cell, immune regulator 1, ATPase, H+ transporting, lysosomal V0 subunit A3 [Source:HGNC Symbol;Acc:11647]
ENSG00000120699	6938.5	-1.0722	0.0701641	-15.2813	1.02e-52	3.93e-51	10195	11406	4910	4724	4952	5935	chr13	37572953	37583750	3630	+	40.36	q13.3	protein_coding	EXOSC8	exosome component 8 [Source:HGNC Symbol;Acc:17035]
ENSG00000160213	12588.3	1.07901	0.0706386	15.2751	1.12e-52	4.32e-51	7533	8100	15601	15420	13546	15462	chr21	45192393	45196326	2490	-	54.22	q22.3	protein_coding	CSTB	cystatin B (stefin B) [Source:HGNC Symbol;Acc:2482]
ENSG00000124721	287.557	3.94274	0.258148	15.2732	1.15e-52	4.44e-51	34	46	559	588	224	244	chr6	38683117	38998301	15051	+	39.11	p21.2	protein_coding	DNAH8	dynein, axonemal, heavy chain 8 [Source:HGNC Symbol;Acc:2952]
ENSG00000178175	1501.38	1.76241	0.115452	15.2653	1.3e-52	5e-51	582	621	1935	1896	1725	2297	chr5	71738479	71803554	3975	-	42.35	q13.2	protein_coding	ZNF366	zinc finger protein 366 [Source:HGNC Symbol;Acc:18316]
ENSG00000104635	21780.9	-0.942587	0.0618708	-15.2348	2.08e-52	7.98e-51	28554	37213	16044	15824	15890	19075	chr8	22224762	22291642	6942	+	48.28	p21.3	protein_coding	SLC39A14	solute carrier family 39 (zinc transporter), member 14 [Source:HGNC Symbol;Acc:20858]
ENSG00000105373	13813.7	-1.0526	0.0691073	-15.2315	2.19e-52	8.38e-51	18557	23265	9770	9044	11169	12254	chr19	48248779	48260315	5341	+	57.2	q13.33	protein_coding	GLTSCR2	glioma tumor suppressor candidate region gene 2 [Source:HGNC Symbol;Acc:4333]
ENSG00000085449	15464.2	0.958799	0.0630827	15.1991	3.59e-52	1.37e-50	7128	9212	14894	14700	21669	26482	chr2	224720433	224810104	5516	-	42.72	q36.1	protein_coding	WDFY1	WD repeat and FYVE domain containing 1 [Source:HGNC Symbol;Acc:20451]
ENSG00000167972	1980.72	-1.64198	0.108156	-15.1816	4.68e-52	1.79e-50	3282	4333	1110	1161	1084	1105	chr16	2325882	2390747	7804	-	53.03	p13.3	protein_coding	ABCA3	ATP-binding cassette, sub-family A (ABC1), member 3 [Source:HGNC Symbol;Acc:33]
ENSG00000224712	3450.65	-1.41331	0.0931166	-15.1779	4.96e-52	1.89e-50	5896	6167	2094	2165	2182	2403	chr16	14802801	14820195	1473	+	45.95	p13.11	protein_coding	NPIPA3	nuclear pore complex interacting protein family, member A3 [Source:HGNC Symbol;Acc:41978]
ENSG00000258666	6413.5	-1.05098	0.0692699	-15.1723	5.4e-52	2.06e-50	9033	10379	4432	4343	5004	5776	chr14	100800127	100820398	385	+	50.67	q32.2	antisense	RP11-638I2.8
ENSG00000173517	3049.51	1.26809	0.0836547	15.1586	6.64e-52	2.53e-50	1535	1781	3671	3803	3438	4146	chr15	77400471	77712486	16711	-	37.93	q24.3	protein_coding	PEAK1	pseudopodium-enriched atypical kinase 1 [Source:HGNC Symbol;Acc:29431]
ENSG00000257453	468.465	3.24995	0.214432	15.1561	6.9e-52	2.62e-50	96	75	778	760	451	639	chr12	76424274	76425158	569	+	64.52	q21.2	antisense	RP11-290L1.3
ENSG00000100814	7381.49	-1.32159	0.0872145	-15.1533	7.21e-52	2.74e-50	12779	12682	4860	4745	4423	5162	chr14	20779527	20801471	3680	-	39.52	q11.2	protein_coding	CCNB1IP1	cyclin B1 interacting protein 1, E3 ubiquitin protein ligase [Source:HGNC Symbol;Acc:19437]
ENSG00000172243	358.782	3.3972	0.22432	15.1444	8.24e-52	3.12e-50	64	75	632	737	264	352	chr12	10269376	10282857	4190	-	37.42	p13.2	protein_coding	CLEC7A	C-type lectin domain family 7, member A [Source:HGNC Symbol;Acc:14558]
ENSG00000174125	1424.9	2.14979	0.141952	15.1445	8.24e-52	3.12e-50	401	659	2339	2009	1355	1786	chr4	38792298	38858438	4533	-	40.78	p14	protein_coding	TLR1	toll-like receptor 1 [Source:HGNC Symbol;Acc:11847]
ENSG00000101000	4153.88	1.17182	0.077401	15.1396	8.87e-52	3.36e-50	2402	2752	5334	5539	4034	4885	chr20	33759876	33765165	1348	+	52.59	q11.22	protein_coding	PROCR	protein C receptor, endothelial [Source:HGNC Symbol;Acc:9452]
ENSG00000083444	27865.3	0.854785	0.0565557	15.114	1.31e-51	4.94e-50	17996	21130	32982	33223	28838	33645	chr1	11994262	12035595	5320	+	53.54	p36.22	protein_coding	PLOD1	procollagen-lysine, 2-oxoglutarate 5-dioxygenase 1 [Source:HGNC Symbol;Acc:9081]
ENSG00000116663	3899.68	1.2199	0.0807299	15.1108	1.37e-51	5.18e-50	1771	2179	4473	4121	5136	5905	chr1	11724181	11734411	1811	+	55.28	p36.22	protein_coding	FBXO6	F-box protein 6 [Source:HGNC Symbol;Acc:13585]
ENSG00000263843	3430.88	1.35455	0.0896404	15.1109	1.37e-51	5.18e-50	1467	2045	4225	4121	4076	4769	chr17	73267450	73269976	2527	+	60.78	q25.1	antisense	RP11-649A18.12
ENSG00000196247	5720.08	1.3535	0.089576	15.1101	1.39e-51	5.23e-50	2401	3468	7014	6897	6455	8358	chr7	64126511	64171404	6556	+	40.03	q11.21	protein_coding	ZNF107	zinc finger protein 107 [Source:HGNC Symbol;Acc:12887]
ENSG00000168297	10431.5	-0.984445	0.065164	-15.1072	1.45e-51	5.46e-50	15887	18250	7959	8199	5759	7132	chr3	58318607	58411748	5249	+	43.61	p14.3	protein_coding	PXK	PX domain containing serine/threonine kinase [Source:HGNC Symbol;Acc:23326]
ENSG00000087245	6491.44	1.13708	0.0752857	15.1036	1.53e-51	5.76e-50	3948	4304	8460	8573	6379	7255	chr16	55423612	55540603	4933	+	45.67	q12.2	protein_coding	MMP2	matrix metallopeptidase 2 (gelatinase A, 72kDa gelatinase, 72kDa type IV collagenase) [Source:HGNC Symbol;Acc:7166]
ENSG00000184156	3925.56	1.16863	0.0773763	15.1032	1.54e-51	5.78e-50	1944	2453	4675	4547	4630	5446	chr8	133133108	133493200	12453	-	43.56	q24.22	protein_coding	KCNQ3	potassium voltage-gated channel, KQT-like subfamily, member 3 [Source:HGNC Symbol;Acc:6297]
ENSG00000223612	1505.48	1.79456	0.118845	15.1	1.62e-51	6.07e-50	449	645	1710	1815	2001	2497	chr1	148193172	148193875	704	+	67.05	q21.2	pseudogene	RP11-289I10.2
ENSG00000087086	524137	0.850727	0.0563873	15.0872	1.97e-51	7.35e-50	337294	406178	645721	607625	542363	616246	chr19	49468558	49470135	878	+	55.96	q13.33	protein_coding	FTL	ferritin, light polypeptide [Source:HGNC Symbol;Acc:3999]
ENSG00000197653	679.492	-2.42519	0.161007	-15.0627	2.85e-51	1.07e-49	1417	1726	311	236	203	257	chr12	124247042	124420753	16432	+	46.28	q24.31	protein_coding	DNAH10	dynein, axonemal, heavy chain 10 [Source:HGNC Symbol;Acc:2941]
ENSG00000166128	8035.44	1.35597	0.0900719	15.0543	3.24e-51	1.21e-49	3404	4910	10206	9534	8791	11763	chr15	63481668	63559981	5200	+	39.83	q22.2	protein_coding	RAB8B	RAB8B, member RAS oncogene family [Source:HGNC Symbol;Acc:30273]
ENSG00000198736	5283.09	1.07247	0.0712647	15.049	3.5e-51	1.3e-49	2990	3660	6702	6362	5538	6558	chr16	1988211	1993327	2157	-	58.61	p13.3	protein_coding	MSRB1	methionine sulfoxide reductase B1 [Source:HGNC Symbol;Acc:14133]
ENSG00000265438	3240.36	-1.2993	0.0863354	-15.0494	3.48e-51	1.3e-49	4688	6153	2094	2008	2267	2547	chr19	50436321	50436394	74	+	67.57	q13.33	miRNA	MIR4751	microRNA 4751 [Source:HGNC Symbol;Acc:41819]
ENSG00000167716	9152.33	1.29298	0.0859842	15.0375	4.17e-51	1.55e-49	3843	5626	10555	10946	11243	13096	chr17	1619817	1641893	7913	+	57.66	p13.3	protein_coding	WDR81	WD repeat domain 81 [Source:HGNC Symbol;Acc:26600]
ENSG00000185507	17302.7	1.11879	0.0744113	15.0353	4.31e-51	1.6e-49	7327	10217	18145	17240	24139	27942	chr11	612553	615999	2628	-	67.07	p15.5	protein_coding	IRF7	interferon regulatory factor 7 [Source:HGNC Symbol;Acc:6122]
ENSG00000152439	1906.98	-1.44584	0.0962532	-15.0212	5.33e-51	1.98e-49	3163	3682	1197	1155	1060	1343	chr19	58011283	58029772	8073	+	43.76	q13.43	protein_coding	ZNF773	zinc finger protein 773 [Source:HGNC Symbol;Acc:30487]
ENSG00000137491	441.368	2.86421	0.190792	15.0122	6.11e-51	2.26e-49	108	134	778	867	321	406	chr11	74811608	74917594	9379	+	47.99	q13.4	protein_coding	SLCO2B1	solute carrier organic anion transporter family, member 2B1 [Source:HGNC Symbol;Acc:10962]
ENSG00000149483	8157.16	0.983899	0.0655943	14.9998	7.37e-51	2.73e-49	4984	6000	9994	10308	8024	9787	chr11	61129473	61136981	6348	+	48.08	q12.2	protein_coding	TMEM138	transmembrane protein 138 [Source:HGNC Symbol;Acc:26944]
ENSG00000143776	1476.79	-1.57629	0.105122	-14.9948	7.94e-51	2.93e-49	2461	2862	855	816	924	1071	chr1	227177566	227506175	14055	-	36.66	q42.13	protein_coding	CDC42BPA	CDC42 binding protein kinase alpha (DMPK-like) [Source:HGNC Symbol;Acc:1737]
ENSG00000067836	6130.7	-1.04172	0.0694782	-14.9935	8.1e-51	2.99e-49	9437	11107	4659	4677	3397	3857	chr16	4846969	4852951	3683	-	63.26	p13.3	protein_coding	ROGDI	rogdi homolog (Drosophila) [Source:HGNC Symbol;Acc:29478]
ENSG00000163827	254.601	-6.32046	0.421551	-14.9933	8.12e-51	2.99e-49	793	729	4	14	2	2	chr3	46556913	46621589	5622	-	43.26	p21.31	protein_coding	LRRC2	leucine rich repeat containing 2 [Source:HGNC Symbol;Acc:14676]
ENSG00000244252	259.372	-4.32923	0.288779	-14.9915	8.34e-51	3.07e-49	711	742	37	31	20	41	chr1	147767899	147769378	551	-	48.99	q21.2	lincRNA	RP11-495P10.7
ENSG00000138835	1788.35	-1.575	0.105129	-14.9815	9.7e-51	3.56e-49	2923	3395	989	996	1260	1316	chr9	116207011	116360018	13690	+	48.79	q32	protein_coding	RGS3	regulator of G-protein signaling 3 [Source:HGNC Symbol;Acc:9999]
ENSG00000073756	669.856	2.30789	0.154152	14.9715	1.13e-50	4.14e-49	222	314	1267	1201	451	511	chr1	186640923	186649559	5269	-	34.87	q31.1	protein_coding	PTGS2	prostaglandin-endoperoxide synthase 2 (prostaglandin G/H synthase and cyclooxygenase) [Source:HGNC Symbol;Acc:9605]
ENSG00000172409	3287.14	1.2431	0.0830364	14.9706	1.14e-50	4.19e-49	1518	1927	3890	3717	3935	4893	chr11	57416465	57429340	2793	+	47.28	q12.1	protein_coding	CLP1	cleavage and polyadenylation factor I subunit 1 [Source:HGNC Symbol;Acc:16999]
ENSG00000160593	360.554	3.59823	0.240433	14.9656	1.23e-50	4.51e-49	66	65	699	791	263	229	chr11	118064455	118095809	8587	-	44.11	q23.3	protein_coding	AMICA1	adhesion molecule, interacts with CXADR antigen 1 [Source:HGNC Symbol;Acc:19084]
ENSG00000101104	1380.9	-2.0368	0.136206	-14.9538	1.47e-50	5.38e-49	2492	3282	565	744	590	778	chr20	43538703	43587676	4984	+	47.22	q13.12	protein_coding	PABPC1L	poly(A) binding protein, cytoplasmic 1-like [Source:HGNC Symbol;Acc:15797]
ENSG00000177556	4968.06	1.1751	0.078582	14.9538	1.47e-50	5.38e-49	2843	3187	6345	6418	5236	5782	chr5	151121877	151152093	5239	-	46.3	q33.1	protein_coding	ATOX1	antioxidant 1 copper chaperone [Source:HGNC Symbol;Acc:798]
ENSG00000166801	13086.3	0.924225	0.0618148	14.9515	1.52e-50	5.56e-49	7672	9465	15347	15017	14002	17545	chr11	58910221	58922512	7221	+	40.01	q12.1	protein_coding	FAM111A	family with sequence similarity 111, member A [Source:HGNC Symbol;Acc:24725]
ENSG00000169689	2923.33	1.3398	0.0896346	14.9473	1.62e-50	5.91e-49	1215	1596	3400	3229	3865	4362	chr17	79976578	79981983	1531	-	65.43	q25.3	protein_coding	STRA13	stimulated by retinoic acid 13 [Source:HGNC Symbol;Acc:11422]
ENSG00000164088	2464.54	-1.47986	0.0991372	-14.9274	2.19e-50	7.96e-49	3952	4694	1371	1527	1483	2000	chr3	52279841	52284613	3539	+	57.93	p21.2	protein_coding	PPM1M	protein phosphatase, Mg2+/Mn2+ dependent, 1M [Source:HGNC Symbol;Acc:26506]
ENSG00000213689	4171.68	1.28708	0.0862756	14.9182	2.51e-50	9.13e-49	1895	2619	5263	4977	4824	5577	chr3	48506445	48509044	2197	+	61.38	p21.31	protein_coding	TREX1	three prime repair exonuclease 1 [Source:HGNC Symbol;Acc:12269]
ENSG00000153234	723.782	2.32526	0.155882	14.9169	2.56e-50	9.3e-49	273	268	1254	1297	576	615	chr2	157180944	157198860	3967	-	45.15	q24.1	protein_coding	NR4A2	nuclear receptor subfamily 4, group A, member 2 [Source:HGNC Symbol;Acc:7981]
ENSG00000272821	4087.27	1.35602	0.0909306	14.9127	2.72e-50	9.88e-49	1719	2474	4953	5006	4811	5711	chr22	50962355	50963209	855	+	61.4	q13.33	antisense	CTA-384D8.36
ENSG00000133101	1545.61	1.79012	0.120078	14.908	2.92e-50	1.06e-48	558	832	2162	2295	1551	1875	chr13	37005967	37017019	2302	+	42.11	q13.3	protein_coding	CCNA1	cyclin A1 [Source:HGNC Symbol;Acc:1577]
ENSG00000146670	7572.11	1.02929	0.069103	14.8951	3.55e-50	1.28e-48	3945	4939	8261	8656	9015	10987	chr11	64833772	64851636	3925	-	52.67	q13.1	protein_coding	CDCA5	cell division cycle associated 5 [Source:HGNC Symbol;Acc:14626]
ENSG00000254852	3553.49	-1.39288	0.093515	-14.8948	3.56e-50	1.29e-48	6056	6297	2195	2230	2270	2475	chr16	14841923	14859270	1428	+	46.03	p13.11	protein_coding	NPIPA2	nuclear pore complex interacting protein family, member A2 [Source:HGNC Symbol;Acc:41979]
ENSG00000132334	7352.54	1.02598	0.0688939	14.8921	3.71e-50	1.34e-48	4912	5548	10194	9770	6128	7508	chr10	129705325	129884119	11299	+	47.89	q26.2	protein_coding	PTPRE	protein tyrosine phosphatase, receptor type, E [Source:HGNC Symbol;Acc:9669]
ENSG00000061938	7725.13	1.08812	0.0730902	14.8873	3.98e-50	1.44e-48	3425	4584	7860	7983	10508	12529	chr3	195590235	195638816	11297	-	58.27	q29	protein_coding	TNK2	tyrosine kinase, non-receptor, 2 [Source:HGNC Symbol;Acc:19297]
ENSG00000137726	892.324	1.99752	0.134196	14.8851	4.12e-50	1.48e-48	376	409	1490	1450	750	827	chr11	117707693	117748201	5135	-	48.09	q23.3	protein_coding	FXYD6	FXYD domain containing ion transport regulator 6 [Source:HGNC Symbol;Acc:4030]
ENSG00000130513	865.769	-2.20148	0.147952	-14.8797	4.47e-50	1.61e-48	1748	2199	350	450	246	289	chr19	18485541	18499986	2087	+	51.93	p13.11	protein_coding	GDF15	growth differentiation factor 15 [Source:HGNC Symbol;Acc:30142]
ENSG00000007968	2955.05	1.22903	0.082601	14.8792	4.5e-50	1.62e-48	1578	1886	3777	3814	3022	3699	chr1	23832922	23857712	5457	-	51.66	p36.12	protein_coding	E2F2	E2F transcription factor 2 [Source:HGNC Symbol;Acc:3114]
ENSG00000155287	4946.42	1.06551	0.0716215	14.877	4.65e-50	1.67e-48	2627	3150	5645	5657	5876	6912	chr10	101370282	101380366	1752	-	45.04	q24.2	protein_coding	SLC25A28	solute carrier family 25 (mitochondrial iron transporter), member 28 [Source:HGNC Symbol;Acc:23472]
ENSG00000112297	9424.45	1.09341	0.0735069	14.875	4.79e-50	1.72e-48	5103	5444	10654	10490	11259	14008	chr6	106959730	107018326	8009	+	40.14	q21	protein_coding	AIM1	absent in melanoma 1 [Source:HGNC Symbol;Acc:356]
ENSG00000170581	34300.6	0.937172	0.0630093	14.8735	4.9e-50	1.75e-48	20358	22578	37743	39369	39436	47614	chr12	56735381	56753939	6109	-	47.77	q13.3	protein_coding	STAT2	signal transducer and activator of transcription 2, 113kDa [Source:HGNC Symbol;Acc:11363]
ENSG00000117475	4123.65	1.14211	0.0768081	14.8697	5.19e-50	1.85e-48	2316	2756	5225	5242	4338	4901	chr1	169337208	169365778	3820	+	35.78	q24.2	protein_coding	BLZF1	basic leucine zipper nuclear factor 1 [Source:HGNC Symbol;Acc:1065]
ENSG00000181788	5533.68	-1.05815	0.071204	-14.8609	5.92e-50	2.11e-48	7708	9579	3834	3914	3858	4791	chr3	150458914	150481264	2617	-	44.98	q25.1	protein_coding	SIAH2	siah E3 ubiquitin protein ligase 2 [Source:HGNC Symbol;Acc:10858]
ENSG00000137801	676.001	2.31644	0.155878	14.8605	5.94e-50	2.12e-48	273	314	1288	1448	316	331	chr15	39873280	39891667	10870	+	43.51	q14	protein_coding	THBS1	thrombospondin 1 [Source:HGNC Symbol;Acc:11785]
ENSG00000250687	1754.55	1.59069	0.107085	14.8545	6.51e-50	2.32e-48	882	966	2549	2671	1477	1950	chr5	69758071	69775042	1104	+	44.46	q13.2	pseudogene	RP11-497H16.7
ENSG00000146232	10410.1	0.980161	0.0659864	14.854	6.55e-50	2.33e-48	5633	7094	12133	11292	12251	14520	chr6	44225903	44233500	2556	-	56.01	p21.1	protein_coding	NFKBIE	nuclear factor of kappa light polypeptide gene enhancer in B-cells inhibitor, epsilon [Source:HGNC Symbol;Acc:7799]
ENSG00000135447	1022.6	1.87842	0.126581	14.8397	8.11e-50	2.88e-48	366	407	1320	1343	1224	1495	chr12	54969171	54982443	3982	-	53.67	q13.2	protein_coding	PPP1R1A	protein phosphatase 1, regulatory (inhibitor) subunit 1A [Source:HGNC Symbol;Acc:9286]
ENSG00000139370	2803.65	1.59259	0.107398	14.8289	9.53e-50	3.38e-48	962	1482	3419	3404	3506	4167	chr12	129277739	129308528	5493	-	45.87	q24.33	protein_coding	SLC15A4	solute carrier family 15 (oligopeptide transporter), member 4 [Source:HGNC Symbol;Acc:23090]
ENSG00000214967	7496.48	-1.45176	0.0979575	-14.8203	1.08e-49	3.84e-48	13452	13043	4311	4828	4278	5479	chr16	16472912	16487811	1915	+	46.1	p13.11	protein_coding	NPIPA7	nuclear pore complex interacting protein family, member A7 [Source:HGNC Symbol;Acc:41982]
ENSG00000159640	791.558	2.23549	0.150861	14.8182	1.12e-49	3.96e-48	288	306	1281	1344	735	743	chr17	61554422	61599205	10469	+	54.48	q23.3	protein_coding	ACE	angiotensin I converting enzyme [Source:HGNC Symbol;Acc:2707]
ENSG00000158481	772.196	2.76184	0.186617	14.7995	1.48e-49	5.22e-48	134	99	713	783	1389	1573	chr1	158259576	158263420	1435	+	43.64	q23.1	protein_coding	CD1C	CD1c molecule [Source:HGNC Symbol;Acc:1636]
ENSG00000065609	651.155	-2.26302	0.153319	-14.7602	2.65e-49	9.35e-48	1306	1502	292	256	270	346	chr6	84262599	84419410	6657	-	36.62	q14.2	protein_coding	SNAP91	synaptosomal-associated protein, 91kDa [Source:HGNC Symbol;Acc:14986]
ENSG00000101160	106013	1.15276	0.0781164	14.7569	2.78e-49	9.8e-48	63921	63304	133860	132905	112390	130068	chr20	57570240	57582302	2038	-	56.79	q13.32	protein_coding	CTSZ	cathepsin Z [Source:HGNC Symbol;Acc:2547]
ENSG00000257886	401.13	-2.89768	0.196373	-14.756	2.82e-49	9.93e-48	859	1047	130	109	146	164	chr12	105466264	105467799	289	+	45.25	q23.3	antisense	RP11-61E11.1
ENSG00000146083	6067.82	-1.14618	0.0777743	-14.7373	3.72e-49	1.31e-47	8716	11090	3987	4354	3893	4918	chr5	175953698	175965026	5660	-	60.11	q35.2	protein_coding	RNF44	ring finger protein 44 [Source:HGNC Symbol;Acc:19180]
ENSG00000076351	2676.52	1.28124	0.0869755	14.7311	4.07e-49	1.43e-47	1374	1761	3519	3585	2661	3183	chr17	26721661	26734215	7951	-	52.4	q11.2	protein_coding	SLC46A1	solute carrier family 46 (folate transporter), member 1 [Source:HGNC Symbol;Acc:30521]
ENSG00000229212	584.5	-2.58824	0.175769	-14.7252	4.44e-49	1.56e-47	1162	1517	218	197	192	303	chr15	85747141	85778026	3193	-	45.65	q25.3	pseudogene	RP11-561C5.4
ENSG00000225697	4937.76	1.13434	0.0770457	14.723	4.59e-49	1.61e-47	2702	3282	5910	6360	5314	6142	chr3	48663156	48672926	6373	-	59.37	p21.31	protein_coding	SLC26A6	solute carrier family 26 (anion exchanger), member 6 [Source:HGNC Symbol;Acc:14472]
ENSG00000186480	11788.9	1.06153	0.0721738	14.7079	5.74e-49	2.01e-47	6574	8994	15314	14888	11546	13628	chr7	155089486	155101945	3650	+	44.41	q36.2	protein_coding	INSIG1	insulin induced gene 1 [Source:HGNC Symbol;Acc:6083]
ENSG00000100628	1679.21	1.65617	0.112707	14.6944	7e-49	2.45e-47	690	727	2066	2128	2157	2323	chr14	94400499	94443137	5040	-	52.44	q32.12	protein_coding	ASB2	ankyrin repeat and SOCS box containing 2 [Source:HGNC Symbol;Acc:16012]
ENSG00000071073	5004.33	1.09629	0.0746273	14.6902	7.45e-49	2.61e-47	3117	3978	7197	6948	3875	4872	chr2	99235569	99347589	9630	-	40.01	q11.2	protein_coding	MGAT4A	mannosyl (alpha-1,3-)-glycoprotein beta-1,4-N-acetylglucosaminyltransferase, isozyme A [Source:HGNC Symbol;Acc:7047]
ENSG00000068697	6334.96	1.00082	0.0681405	14.6875	7.75e-49	2.71e-47	3805	4664	8100	7730	6322	7498	chr2	20232411	20251789	1946	-	41.61	p24.1	protein_coding	LAPTM4A	lysosomal protein transmembrane 4 alpha [Source:HGNC Symbol;Acc:6924]
ENSG00000234127	3045.97	1.49397	0.101755	14.682	8.4e-49	2.93e-47	1374	1341	3520	3686	3829	4619	chr6	30152232	30181204	4377	-	46.9	p22.1	protein_coding	TRIM26	tripartite motif containing 26 [Source:HGNC Symbol;Acc:12962]
ENSG00000168003	27326.6	-0.870537	0.0593055	-14.6789	8.81e-49	3.07e-47	35793	45924	20762	20889	19472	23312	chr11	62623518	62656352	5239	+	48.3	q12.3	protein_coding	SLC3A2	solute carrier family 3 (amino acid transporter heavy chain), member 2 [Source:HGNC Symbol;Acc:11026]
ENSG00000178607	2668.52	-1.2488	0.0851912	-14.6588	1.18e-48	4.12e-47	4231	5124	1814	1864	1419	1763	chr17	62116502	62208179	10864	-	45.1	q23.3	protein_coding	ERN1	endoplasmic reticulum to nucleus signaling 1 [Source:HGNC Symbol;Acc:3449]
ENSG00000137767	22424.7	0.97614	0.0665935	14.6582	1.19e-48	4.15e-47	14120	15487	27398	27265	23820	26688	chr15	45923346	45983492	3088	+	44.92	q21.1	protein_coding	SQRDL	sulfide quinone reductase-like (yeast) [Source:HGNC Symbol;Acc:20390]
ENSG00000163449	743.741	-2.20299	0.150313	-14.656	1.23e-48	4.28e-47	1620	1658	325	345	262	299	chr2	216946589	216967506	3628	+	43.95	q35	protein_coding	TMEM169	transmembrane protein 169 [Source:HGNC Symbol;Acc:25130]
ENSG00000267519	1349.68	1.66966	0.113966	14.6505	1.34e-48	4.64e-47	676	827	2115	2350	938	1118	chr19	13945330	13947173	1844	-	55.53	p13.13	lincRNA	MIR24-2	microRNA 24-2 [Source:HGNC Symbol;Acc:31608]
ENSG00000178199	4713.09	1.14718	0.0783261	14.6462	1.42e-48	4.93e-47	2396	2757	5412	5275	5512	7169	chr6	149768794	149806197	5163	-	50.13	q25.1	protein_coding	ZC3H12D	zinc finger CCCH-type containing 12D [Source:HGNC Symbol;Acc:21175]
ENSG00000119411	714.462	-2.30331	0.157526	-14.6218	2.04e-48	7.05e-47	1415	1682	320	267	278	406	chr9	116111821	116133513	2339	+	46.76	q32	protein_coding	BSPRY	B-box and SPRY domain containing [Source:HGNC Symbol;Acc:18232]
ENSG00000124357	7296.95	1.01328	0.0693179	14.6179	2.16e-48	7.46e-47	4374	5434	9602	8881	7159	8437	chr2	71291474	71306935	8894	+	49.57	p13.3	protein_coding	NAGK	N-acetylglucosamine kinase [Source:HGNC Symbol;Acc:17174]
ENSG00000163644	5514.79	1.08253	0.0740585	14.6172	2.18e-48	7.53e-47	2917	3314	6257	6106	6516	8249	chr4	89178772	89205921	11371	-	39.9	q22.1	protein_coding	PPM1K	protein phosphatase, Mg2+/Mn2+ dependent, 1K [Source:HGNC Symbol;Acc:25415]
ENSG00000131203	522.386	7.86687	0.538704	14.6033	2.67e-48	9.22e-47	2	6	868	874	697	656	chr8	39759794	39785963	3261	+	38.9	p11.21	protein_coding	IDO1	indoleamine 2,3-dioxygenase 1 [Source:HGNC Symbol;Acc:6059]
ENSG00000163629	668.362	-2.37953	0.162961	-14.6019	2.73e-48	9.41e-47	1262	1269	216	242	504	582	chr4	87515468	87736324	9496	+	36.16	q21.3	protein_coding	PTPN13	protein tyrosine phosphatase, non-receptor type 13 (APO-1/CD95 (Fas)-associated phosphatase) [Source:HGNC Symbol;Acc:9646]
ENSG00000136628	75320.7	-0.96396	0.066017	-14.6017	2.74e-48	9.43e-47	112046	119053	56088	55282	52271	61278	chr1	220141943	220220000	5450	-	38.15	q41	protein_coding	EPRS	glutamyl-prolyl-tRNA synthetase [Source:HGNC Symbol;Acc:3418]
ENSG00000197903	1030.98	1.82616	0.125091	14.5986	2.87e-48	9.85e-47	436	504	1508	1611	973	1124	chr6	27106073	27114619	820	-	42.01	p22.1	protein_coding	HIST1H2BK	histone cluster 1, H2bk [Source:HGNC Symbol;Acc:13954]
ENSG00000157827	1512.66	1.64542	0.112812	14.5856	3.47e-48	1.19e-46	489	638	1617	1669	2079	2696	chr2	153191751	153506348	6519	+	40.57	q23.3	protein_coding	FMNL2	formin-like 2 [Source:HGNC Symbol;Acc:18267]
ENSG00000104774	49406.4	0.794994	0.0545262	14.58	3.76e-48	1.29e-46	31857	39416	58165	57276	51239	59923	chr19	12757325	12777556	5374	-	53.98	p13.2	protein_coding	MAN2B1	mannosidase, alpha, class 2B, member 1 [Source:HGNC Symbol;Acc:6826]
ENSG00000204397	4485.84	1.31831	0.0904227	14.5795	3.8e-48	1.3e-46	2250	2331	5511	5234	5586	6071	chr11	104912053	104972158	1688	-	37.44	q22.3	protein_coding	CARD16	caspase recruitment domain family, member 16 [Source:HGNC Symbol;Acc:33701]
ENSG00000121281	24466.2	0.887898	0.0609135	14.5764	3.97e-48	1.36e-46	13575	17456	26429	27078	28831	34692	chr16	50280048	50352046	8630	+	54.43	q12.1	protein_coding	ADCY7	adenylate cyclase 7 [Source:HGNC Symbol;Acc:238]
ENSG00000123700	363.14	3.25685	0.22392	14.5447	6.31e-48	2.16e-46	64	67	571	603	365	502	chr17	68164814	68176189	5577	+	41.95	q24.3	protein_coding	KCNJ2	potassium inwardly-rectifying channel, subfamily J, member 2 [Source:HGNC Symbol;Acc:6263]
ENSG00000262429	1757.7	-1.58879	0.109284	-14.5382	6.94e-48	2.37e-46	3157	3258	1035	972	1027	1212	chr17	4871290	4872117	474	+	62.32	p13.2	antisense	RP5-1050D4.3
ENSG00000100427	15910.1	-0.849017	0.0584547	-14.5244	8.49e-48	2.89e-46	20368	24965	11934	11571	12800	15099	chr22	50497820	50524331	4297	-	55.47	q13.33	protein_coding	MLC1	megalencephalic leukoencephalopathy with subcortical cysts 1 [Source:HGNC Symbol;Acc:17082]
ENSG00000155629	40591.8	0.808113	0.0556616	14.5183	9.28e-48	3.16e-46	26667	33411	49353	48788	38940	47429	chr10	98353069	98480271	5691	-	44.36	q24.1	protein_coding	PIK3AP1	phosphoinositide-3-kinase adaptor protein 1 [Source:HGNC Symbol;Acc:30034]
ENSG00000189060	68395.4	-0.805729	0.0555372	-14.5079	1.08e-47	3.67e-46	95681	110048	56174	54067	45000	53208	chr22	38201114	38203442	2329	+	53.16	q13.1	protein_coding	H1F0	H1 histone family, member 0 [Source:HGNC Symbol;Acc:4714]
ENSG00000077097	25198.4	-0.838478	0.0578011	-14.5063	1.11e-47	3.76e-46	33070	38431	19178	18259	20031	24090	chr3	25639475	25706398	5965	-	35.14	p24.2	protein_coding	TOP2B	topoisomerase (DNA) II beta 180kDa [Source:HGNC Symbol;Acc:11990]
ENSG00000115738	8927.43	0.95052	0.0655338	14.5043	1.14e-47	3.86e-46	4470	5621	9225	8970	11609	14299	chr2	8818975	8824583	2205	+	49.26	p25.1	protein_coding	ID2	inhibitor of DNA binding 2, dominant negative helix-loop-helix protein [Source:HGNC Symbol;Acc:5361]
ENSG00000134698	5847.36	-1.06975	0.0738067	-14.494	1.32e-47	4.48e-46	8455	9685	4075	4020	4063	5255	chr1	36273773	36323491	7267	+	41.53	p34.3	protein_coding	AGO4	argonaute RISC catalytic component 4 [Source:HGNC Symbol;Acc:18424]
ENSG00000115232	15148.8	0.860301	0.0594467	14.4718	1.83e-47	6.18e-46	8968	10946	17099	16672	16968	20949	chr2	182321929	182400914	7901	+	36.12	q31.3	protein_coding	ITGA4	integrin, alpha 4 (antigen CD49D, alpha 4 subunit of VLA-4 receptor) [Source:HGNC Symbol;Acc:6140]
ENSG00000167106	1358.2	-1.60883	0.111202	-14.4676	1.94e-47	6.56e-46	2228	2661	784	715	891	995	chr9	130702858	130742792	6100	-	55.6	q34.11	protein_coding	FAM102A	family with sequence similarity 102, member A [Source:HGNC Symbol;Acc:31419]
ENSG00000176014	25656.2	0.80709	0.055786	14.4676	1.94e-47	6.56e-46	15509	18887	28230	27990	29648	34799	chr18	12307668	12344319	4117	+	45.6	p11.21	protein_coding	TUBB6	tubulin, beta 6 class V [Source:HGNC Symbol;Acc:20776]
ENSG00000247473	1623.23	-1.62633	0.112426	-14.4658	1.99e-47	6.72e-46	2954	3160	885	975	884	986	chr11	3050624	3062490	2664	+	47.1	p15.4	antisense	CARS-AS1	CARS antisense RNA 1 [Source:HGNC Symbol;Acc:40125]
ENSG00000164284	3570.28	-1.41906	0.0981346	-14.4603	2.16e-47	7.27e-46	5355	7697	2338	2189	1845	2411	chr5	148724993	148734146	4419	+	41.28	q32	protein_coding	GRPEL2	GrpE-like 2, mitochondrial (E. coli) [Source:HGNC Symbol;Acc:21060]
ENSG00000238258	900.296	2.17655	0.150525	14.4597	2.18e-47	7.33e-46	292	264	1161	1210	1140	1343	chr10	33500205	33502732	781	+	45.65	p11.22	antisense	RP11-342D11.2
ENSG00000133030	18025.1	-0.828346	0.0572984	-14.4567	2.27e-47	7.65e-46	22858	27351	13387	13050	14883	18096	chr17	16945859	17120993	18105	+	51.29	p11.2	protein_coding	MPRIP	myosin phosphatase Rho interacting protein [Source:HGNC Symbol;Acc:30321]
ENSG00000096968	9696.58	0.941261	0.0651493	14.4478	2.59e-47	8.7e-46	5841	6968	11846	11155	10111	12576	chr9	4985033	5128183	6068	+	37.53	p24.1	protein_coding	JAK2	Janus kinase 2 [Source:HGNC Symbol;Acc:6192]
ENSG00000185722	24812.3	0.810612	0.0561373	14.4398	2.91e-47	9.75e-46	15366	18445	27810	27624	27244	33464	chr17	4067201	4167274	14122	-	44.91	p13.2	protein_coding	ANKFY1	ankyrin repeat and FYVE domain containing 1 [Source:HGNC Symbol;Acc:20763]
ENSG00000166888	36451	0.850448	0.0588973	14.4395	2.92e-47	9.78e-46	22609	25999	40218	41854	40467	48934	chr12	57489191	57525922	7298	-	50.56	q13.3	protein_coding	STAT6	signal transducer and activator of transcription 6, interleukin-4 induced [Source:HGNC Symbol;Acc:11368]
ENSG00000133055	5441.35	1.06587	0.0738219	14.4384	2.97e-47	9.93e-46	2619	2968	5406	5551	7573	8873	chr1	203136939	203144941	1805	-	57.62	q32.1	protein_coding	MYBPH	myosin binding protein H [Source:HGNC Symbol;Acc:7552]
ENSG00000264324	11505.2	-1.20249	0.0833384	-14.429	3.4e-47	1.14e-45	18778	18712	7615	7741	7757	9026	chr2	74438731	74590504	5059	-	45.45	p13.1	protein_coding	RP11-287D1.3	Uncharacterized protein [Source:UniProtKB/TrEMBL;Acc:E7EWF7]
ENSG00000206503	151040	0.869456	0.0603216	14.4137	4.24e-47	1.42e-45	90148	117694	181027	172606	162084	187609	chr6	29909037	29913661	2710	+	55.18	p22.1	protein_coding	HLA-A	major histocompatibility complex, class I, A [Source:HGNC Symbol;Acc:4931]
ENSG00000166295	6578.42	-0.965073	0.0669617	-14.4123	4.33e-47	1.44e-45	8835	10918	4710	4736	4935	5880	chr10	73975787	73995618	3969	+	43.4	q22.1	protein_coding	ANAPC16	anaphase promoting complex subunit 16 [Source:HGNC Symbol;Acc:26976]
ENSG00000100591	22339.3	1.07414	0.0745659	14.4052	4.8e-47	1.6e-45	12374	12672	25257	24393	27403	32806	chr14	77924213	77935817	2948	+	46.04	q24.3	protein_coding	AHSA1	AHA1, activator of heat shock 90kDa protein ATPase homolog 1 (yeast) [Source:HGNC Symbol;Acc:1189]
ENSG00000115919	5842.64	1.07202	0.0744383	14.4014	5.07e-47	1.69e-45	3516	3906	7522	7113	6047	7010	chr2	143635067	143799890	3070	+	37.58	q22.2	protein_coding	KYNU	kynureninase [Source:HGNC Symbol;Acc:6469]
ENSG00000117009	1646.73	1.54616	0.107412	14.3947	5.59e-47	1.86e-45	714	933	2241	2241	1631	2148	chr1	241695434	241758944	5946	+	38	q43	protein_coding	KMO	kynurenine 3-monooxygenase (kynurenine 3-hydroxylase) [Source:HGNC Symbol;Acc:6381]
ENSG00000111678	1437.65	-1.64539	0.114371	-14.3865	6.29e-47	2.09e-45	2565	2999	792	872	646	876	chr12	7052141	7055166	1806	+	52.58	p13.31	protein_coding	C12orf57	chromosome 12 open reading frame 57 [Source:HGNC Symbol;Acc:29521]
ENSG00000239713	9218.84	1.0402	0.0723359	14.3801	6.89e-47	2.29e-45	5242	5797	10474	10819	10946	12264	chr22	39436924	39483748	5496	+	51.36	q13.1	protein_coding	APOBEC3G	apolipoprotein B mRNA editing enzyme, catalytic polypeptide-like 3G [Source:HGNC Symbol;Acc:17357]
ENSG00000071537	14939.2	-0.95549	0.0664645	-14.3759	7.33e-47	2.43e-45	19855	26239	11148	10975	10167	12582	chr14	81937893	82000205	9559	-	38.48	q31.1	protein_coding	SEL1L	sel-1 suppressor of lin-12-like (C. elegans) [Source:HGNC Symbol;Acc:10717]
ENSG00000066336	30494.7	0.804775	0.0560112	14.3681	8.2e-47	2.72e-45	19387	23779	35878	34547	32390	37962	chr11	47376411	47400127	2069	-	52.62	p11.2	protein_coding	SPI1	spleen focus forming virus (SFFV) proviral integration oncogene [Source:HGNC Symbol;Acc:11241]
ENSG00000132837	216.506	-5.83301	0.406258	-14.3579	9.5e-47	3.14e-45	670	594	9	12	14	12	chr5	78293438	78531861	5245	-	41.49	q14.1	protein_coding	DMGDH	dimethylglycine dehydrogenase [Source:HGNC Symbol;Acc:24475]
ENSG00000152402	235.157	4.87299	0.339481	14.3542	1e-46	3.31e-45	12	20	436	437	212	280	chr11	106544738	106889250	16361	-	36.02	q22.3	protein_coding	GUCY1A2	guanylate cyclase 1, soluble, alpha 2 [Source:HGNC Symbol;Acc:4684]
ENSG00000167680	600.367	2.24892	0.156777	14.3447	1.15e-46	3.8e-45	232	297	1228	1118	300	367	chr19	4542600	4559820	4423	-	57.85	p13.3	protein_coding	SEMA6B	sema domain, transmembrane domain (TM), and cytoplasmic domain, (semaphorin) 6B [Source:HGNC Symbol;Acc:10739]
ENSG00000165661	5062.59	-1.04852	0.073104	-14.3429	1.18e-46	3.89e-45	6945	8546	3409	3583	3782	4548	chr9	139098179	139137687	4530	-	54.55	q34.3	protein_coding	QSOX2	quiescin Q6 sulfhydryl oxidase 2 [Source:HGNC Symbol;Acc:30249]
ENSG00000230113	677.398	2.17892	0.152045	14.3308	1.4e-46	4.63e-45	206	257	947	1010	747	894	chr17	29283298	29283979	545	-	52.35	q11.2	antisense	AC091177.1
ENSG00000100997	10290.7	0.987187	0.0689536	14.3167	1.72e-46	5.66e-45	5867	7676	12704	12300	10970	12471	chr20	25275379	25371619	3429	-	47.42	p11.21	protein_coding	ABHD12	abhydrolase domain containing 12 [Source:HGNC Symbol;Acc:15868]
ENSG00000113916	1559.09	1.53569	0.107378	14.3017	2.13e-46	7.01e-45	754	815	2114	2154	1612	1897	chr3	187439165	187463515	5938	-	47.68	q27.3	protein_coding	BCL6	B-cell CLL/lymphoma 6 [Source:HGNC Symbol;Acc:1001]
ENSG00000157557	15697.9	0.906688	0.0634827	14.2825	2.82e-46	9.24e-45	8564	9717	15795	16316	20628	24046	chr21	40177231	40196879	4595	+	46.04	q22.2	protein_coding	ETS2	v-ets avian erythroblastosis virus E26 oncogene homolog 2 [Source:HGNC Symbol;Acc:3489]
ENSG00000104093	16139.5	0.941547	0.0659353	14.2799	2.92e-46	9.58e-45	10708	13645	21623	21979	12629	16314	chr15	51739908	51915030	13807	-	36.95	q21.2	protein_coding	DMXL2	Dmx-like 2 [Source:HGNC Symbol;Acc:2938]
ENSG00000130164	6636.86	1.01431	0.0710494	14.2762	3.08e-46	1.01e-44	3839	4373	7599	7938	7437	8828	chr19	11200038	11244492	7718	+	51.08	p13.2	protein_coding	LDLR	low density lipoprotein receptor [Source:HGNC Symbol;Acc:6547]
ENSG00000272173	1038.43	-1.76517	0.123732	-14.266	3.56e-46	1.17e-44	1955	2166	553	584	475	575	chr12	7052671	7053767	1097	-	53.6	p13.31	antisense	U47924.31
ENSG00000142396	11942.4	0.916216	0.0642646	14.2569	4.06e-46	1.33e-44	6869	7744	13004	12844	14652	17060	chr19	58816715	58827023	4987	+	45.39	q13.43	processed_transcript	ERVK3-1	endogenous retrovirus group K3, member 1 [Source:HGNC Symbol;Acc:30466]
ENSG00000104823	13476.1	-0.910759	0.0639128	-14.25	4.48e-46	1.46e-44	17397	20689	9549	9396	11793	13086	chr19	39306062	39322645	2467	-	51.47	q13.2	protein_coding	ECH1	enoyl CoA hydratase 1, peroxisomal [Source:HGNC Symbol;Acc:3149]
ENSG00000106003	659.885	2.38993	0.167724	14.2492	4.53e-46	1.48e-44	128	188	810	730	1002	1133	chr7	2552163	2568811	3372	+	62.83	p22.3	protein_coding	LFNG	LFNG O-fucosylpeptide 3-beta-N-acetylglucosaminyltransferase [Source:HGNC Symbol;Acc:6560]
ENSG00000198795	11390.6	-1.00163	0.0703024	-14.2475	4.65e-46	1.51e-44	16265	17744	7858	8086	8907	10234	chr18	22641890	22932154	6223	-	38.07	q11.2	protein_coding	ZNF521	zinc finger protein 521 [Source:HGNC Symbol;Acc:24605]
ENSG00000161642	18478.2	0.937806	0.0658244	14.2471	4.67e-46	1.52e-44	11435	12446	21352	21594	20377	24157	chr12	54762917	54785082	3179	-	54.05	q13.13	protein_coding	ZNF385A	zinc finger protein 385A [Source:HGNC Symbol;Acc:17521]
ENSG00000143319	16796	0.981393	0.0689268	14.2382	5.31e-46	1.72e-44	9630	10315	18270	18722	20238	24293	chr1	156691683	156698591	5262	-	50.3	q23.1	protein_coding	ISG20L2	interferon stimulated exonuclease gene 20kDa-like 2 [Source:HGNC Symbol;Acc:25745]
ENSG00000103855	13581.5	0.920821	0.064678	14.237	5.4e-46	1.75e-44	8065	9550	15292	15895	15554	17520	chr15	73976307	74006859	5542	+	52.51	q24.1	protein_coding	CD276	CD276 molecule [Source:HGNC Symbol;Acc:19137]
ENSG00000137802	4228.22	1.09405	0.0768887	14.229	6.05e-46	1.96e-44	2288	2718	4903	5089	4690	5833	chr15	42066632	42120053	10357	+	49.09	q15.1	protein_coding	MAPKBP1	mitogen-activated protein kinase binding protein 1 [Source:HGNC Symbol;Acc:29536]
ENSG00000205309	776.727	-2.28805	0.16102	-14.2098	7.97e-46	2.58e-44	1509	1992	305	362	301	277	chr17	17206649	17250977	1961	+	49.17	p11.2	protein_coding	NT5M	5',3'-nucleotidase, mitochondrial [Source:HGNC Symbol;Acc:15769]
ENSG00000122406	127397	-1.00839	0.0709842	-14.2058	8.43e-46	2.73e-44	186071	192281	88926	88104	100819	115788	chr1	93297582	93307481	2890	+	40.34	p22.1	protein_coding	RPL5	ribosomal protein L5 [Source:HGNC Symbol;Acc:10360]
ENSG00000100297	29694.5	0.784383	0.055225	14.2034	8.73e-46	2.82e-44	17792	21678	32099	31408	35227	41428	chr22	35796056	35821423	7338	+	52.51	q12.3	protein_coding	MCM5	minichromosome maintenance complex component 5 [Source:HGNC Symbol;Acc:6948]
ENSG00000122122	7783.46	0.946391	0.0667354	14.1812	1.2e-45	3.86e-44	4798	5768	9839	9196	7880	9384	chrX	128913955	128929177	2711	+	52.69	q26.1	protein_coding	SASH3	SAM and SH3 domain containing 3 [Source:HGNC Symbol;Acc:15975]
ENSG00000168781	5292.88	-1.0264	0.072409	-14.175	1.31e-45	4.22e-44	7089	8030	3509	3447	4640	5491	chr15	43825660	43882430	8054	-	44.61	q15.3	protein_coding	PPIP5K1	diphosphoinositol pentakisphosphate kinase 1 [Source:HGNC Symbol;Acc:29023]
ENSG00000198467	5949.16	0.97731	0.0689518	14.1738	1.33e-45	4.29e-44	3176	3801	6397	6444	7293	8906	chr9	35681989	35691017	4047	-	56.38	p13.3	protein_coding	TPM2	tropomyosin 2 (beta) [Source:HGNC Symbol;Acc:12011]
ENSG00000205364	320.975	3.6111	0.254845	14.1698	1.41e-45	4.54e-44	33	50	498	446	439	455	chr16	56666145	56667898	942	+	59.35	q12.2	protein_coding	MT1M	metallothionein 1M [Source:HGNC Symbol;Acc:14296]
ENSG00000124233	401.498	-3.1368	0.221399	-14.1681	1.44e-45	4.64e-44	1047	911	102	109	124	134	chr20	43835638	43838413	1662	+	41.57	q13.12	protein_coding	SEMG1	semenogelin I [Source:HGNC Symbol;Acc:10742]
ENSG00000261269	1086.52	1.76801	0.125036	14.14	2.15e-45	6.91e-44	398	474	1412	1365	1252	1656	chr5	71735730	71738214	2485	-	42.25	q13.2	sense_overlapping	RP11-389C8.2
ENSG00000182704	492.62	-2.54203	0.179785	-14.1392	2.18e-45	6.98e-44	927	1306	184	172	192	248	chr11	76493295	76509198	4131	+	55.35	q13.5	protein_coding	TSKU	tsukushi, small leucine rich proteoglycan [Source:HGNC Symbol;Acc:28850]
ENSG00000136830	7026.75	1.12531	0.0797485	14.1107	3.26e-45	1.05e-43	3140	4329	7580	7562	9377	10550	chr9	130267618	130341268	4629	-	54.31	q34.11	protein_coding	FAM129B	family with sequence similarity 129, member B [Source:HGNC Symbol;Acc:25282]
ENSG00000118308	7797.73	-1.16463	0.0825436	-14.1092	3.33e-45	1.07e-43	10703	10885	4553	4516	7728	9072	chr12	25173936	25261268	5159	+	38.29	p12.1	protein_coding	LRMP	lymphoid-restricted membrane protein [Source:HGNC Symbol;Acc:6690]
ENSG00000155792	853.901	-1.95561	0.138618	-14.1079	3.39e-45	1.08e-43	1351	1733	358	383	606	810	chr8	120885957	121063152	2622	+	43.18	q24.12	protein_coding	DEPTOR	DEP domain containing MTOR-interacting protein [Source:HGNC Symbol;Acc:22953]
ENSG00000161010	14534.7	0.829666	0.0588434	14.0996	3.82e-45	1.22e-43	9367	11504	17381	17258	14687	17382	chr5	179261436	179289173	9193	-	49.56	q35.3	protein_coding	C5orf45	chromosome 5 open reading frame 45 [Source:HGNC Symbol;Acc:30817]
ENSG00000267458	34015.1	0.834672	0.0592377	14.0902	4.36e-45	1.39e-43	20873	24169	38755	36469	39507	45601	chr19	13054932	13055301	270	-	52.43	p13.2	antisense	CTC-425F1.4
ENSG00000168461	18174	0.823597	0.0584734	14.085	4.7e-45	1.5e-43	10400	12724	19562	18666	22141	26581	chr18	9708162	9862548	5586	+	43.63	p11.22	protein_coding	RAB31	RAB31, member RAS oncogene family [Source:HGNC Symbol;Acc:9771]
ENSG00000105443	4393.77	-1.05958	0.0752761	-14.0759	5.34e-45	1.7e-43	6345	7401	3060	3112	3010	3777	chr19	48972289	48985571	9509	+	58.29	q13.33	protein_coding	CYTH2	cytohesin 2 [Source:HGNC Symbol;Acc:9502]
ENSG00000120280	17866.7	1.03606	0.0736774	14.0621	6.5e-45	2.07e-43	9730	10095	19485	18767	23032	26885	chrX	30576941	30595961	1855	-	39.31	p21.2	protein_coding	CXorf21	chromosome X open reading frame 21 [Source:HGNC Symbol;Acc:25667]
ENSG00000152256	1629.87	-1.42239	0.101341	-14.0356	9.44e-45	3e-43	2515	3177	1014	967	1024	1242	chr2	173420101	173489823	15115	+	39.66	q31.1	protein_coding	PDK1	pyruvate dehydrogenase kinase, isozyme 1 [Source:HGNC Symbol;Acc:8809]
ENSG00000172780	5229.01	-1.02373	0.073024	-14.0191	1.19e-44	3.78e-43	7594	9290	3976	3781	3336	3757	chr3	128806412	128841644	4991	-	50.78	q21.3	protein_coding	RAB43	RAB43, member RAS oncogene family [Source:HGNC Symbol;Acc:19983]
ENSG00000254092	232.943	4.74539	0.338529	14.0177	1.22e-44	3.85e-43	14	19	410	416	219	311	chr8	20810156	20831388	417	-	43.38	p21.3	lincRNA	RP11-369E15.3
ENSG00000119812	5118.34	1.00743	0.0719278	14.0061	1.43e-44	4.53e-43	2836	3275	5737	5764	6060	7247	chr2	33808725	33824449	4921	-	37.55	p22.3	protein_coding	FAM98A	family with sequence similarity 98, member A [Source:HGNC Symbol;Acc:24520]
ENSG00000156508	1.15585e+06	-0.833661	0.0595233	-14.0056	1.44e-44	4.56e-43	1578213	1733027	876219	867701	895903	1055597	chr6	74225473	74233520	5944	-	47.14	q13	protein_coding	EEF1A1	eukaryotic translation elongation factor 1 alpha 1 [Source:HGNC Symbol;Acc:3189]
ENSG00000148690	2325.09	-1.2267	0.0876512	-13.9952	1.67e-44	5.27e-43	3593	4286	1593	1555	1406	1698	chr10	95427640	95462329	8222	-	34.82	q23.33	protein_coding	FRA10AC1	fragile site, folic acid type, rare, fra(10)(q23.3) or fra(10)(q24.2) candidate 1 [Source:HGNC Symbol;Acc:1162]
ENSG00000134531	347.417	3.25052	0.232518	13.9796	2.08e-44	6.55e-43	50	54	452	475	478	584	chr12	13349650	13369708	4673	+	44.88	p13.1	protein_coding	EMP1	epithelial membrane protein 1 [Source:HGNC Symbol;Acc:3333]
ENSG00000204616	282.775	3.86164	0.276343	13.9741	2.24e-44	7.07e-43	34	28	429	419	352	433	chr6	30070674	30080883	3535	-	47.05	p22.1	protein_coding	TRIM31	tripartite motif containing 31 [Source:HGNC Symbol;Acc:16289]
ENSG00000123342	2135.43	1.35289	0.0969936	13.9483	3.22e-44	1.02e-42	1249	1381	3046	3252	1750	2071	chr12	56229217	56236750	4672	-	51.02	q13.2	protein_coding	MMP19	matrix metallopeptidase 19 [Source:HGNC Symbol;Acc:7165]
ENSG00000165175	9800.04	-0.866515	0.0621265	-13.9476	3.25e-44	1.02e-42	13643	16606	7799	7700	6319	7358	chrX	38660685	38665790	2592	+	53.8	p11.4	protein_coding	MID1IP1	MID1 interacting protein 1 [Source:HGNC Symbol;Acc:20715]
ENSG00000196405	9799.99	0.971146	0.0696539	13.9424	3.5e-44	1.1e-42	5784	7308	11837	12099	10430	11504	chr14	100437786	100610573	10585	+	45.48	q32.2	protein_coding	EVL	Enah/Vasp-like [Source:HGNC Symbol;Acc:20234]
ENSG00000160957	13478.7	1.06192	0.0761891	13.938	3.72e-44	1.17e-42	6523	9130	14883	15455	16145	19441	chr8	145736667	145743229	4241	-	65.52	q24.3	protein_coding	RECQL4	RecQ protein-like 4 [Source:HGNC Symbol;Acc:9949]
ENSG00000153208	605.459	2.27131	0.162992	13.9351	3.88e-44	1.22e-42	206	249	966	1086	474	623	chr2	112656056	112787138	4261	+	43.65	q13	protein_coding	MERTK	c-mer proto-oncogene tyrosine kinase [Source:HGNC Symbol;Acc:7027]
ENSG00000160710	205011	0.720108	0.0517022	13.928	4.28e-44	1.34e-42	131339	156406	221481	221751	230915	277693	chr1	154554538	154600475	8356	-	45.35	q21.3	protein_coding	ADAR	adenosine deaminase, RNA-specific [Source:HGNC Symbol;Acc:225]
ENSG00000100129	34042.4	-0.776616	0.0557745	-13.9242	4.52e-44	1.41e-42	44147	51678	26339	26009	27005	31391	chr22	38244875	38285414	4296	+	46	q13.1	protein_coding	EIF3L	eukaryotic translation initiation factor 3, subunit L [Source:HGNC Symbol;Acc:18138]
ENSG00000117139	7502.89	-1.02482	0.0736024	-13.9238	4.54e-44	1.42e-42	11694	12752	5571	5707	4322	5378	chr1	202696526	202778598	9185	-	41.13	q32.1	protein_coding	KDM5B	lysine (K)-specific demethylase 5B [Source:HGNC Symbol;Acc:18039]
ENSG00000105835	8474.81	1.00093	0.071888	13.9234	4.56e-44	1.43e-42	4760	5992	10469	9609	8950	11411	chr7	105888731	105926772	9049	-	37.12	q22.3	protein_coding	NAMPT	nicotinamide phosphoribosyltransferase [Source:HGNC Symbol;Acc:30092]
ENSG00000169490	5968.33	0.986432	0.0708592	13.921	4.72e-44	1.47e-42	3288	4168	7023	6756	6827	7968	chr8	38846327	38854343	4459	-	42.34	p11.22	protein_coding	TM2D2	TM2 domain containing 2 [Source:HGNC Symbol;Acc:24127]
ENSG00000170425	1840.93	1.36372	0.0980578	13.9073	5.72e-44	1.78e-42	951	1097	2492	2442	1807	2270	chr17	15848231	15879060	2551	+	49.86	p12	protein_coding	ADORA2B	adenosine A2b receptor [Source:HGNC Symbol;Acc:264]
ENSG00000196116	16388.9	0.868324	0.0624783	13.898	6.51e-44	2.03e-42	10209	11512	18437	18728	18027	22018	chr9	100174232	100258407	4542	+	38.92	q22.33	protein_coding	TDRD7	tudor domain containing 7 [Source:HGNC Symbol;Acc:30831]
ENSG00000165655	4089.75	1.11509	0.0802663	13.8924	7.05e-44	2.19e-42	1997	2294	4515	4190	5479	6268	chr10	77157588	77161664	3347	-	61.2	q22.2	protein_coding	ZNF503	zinc finger protein 503 [Source:HGNC Symbol;Acc:23589]
ENSG00000035681	25509.5	-0.891667	0.0641853	-13.8921	7.08e-44	2.2e-42	37316	40815	19590	19939	16664	20106	chr8	59496063	59572403	6165	-	38.41	q12.1	protein_coding	NSMAF	neutral sphingomyelinase (N-SMase) activation associated factor [Source:HGNC Symbol;Acc:8017]
ENSG00000258875	304.504	3.47074	0.25007	13.8791	8.48e-44	2.63e-42	45	54	522	504	279	417	chr14	91709103	91717426	787	+	51.13	q32.11	protein_coding	CTD-2547L24.3	HCG1816139; Uncharacterized protein [Source:UniProtKB/TrEMBL;Acc:G3V3U7]
ENSG00000151576	6103.81	1.06325	0.076612	13.8784	8.57e-44	2.66e-42	3449	3735	6992	7100	6924	8647	chr3	113724680	113807269	8054	+	38.31	q13.31	protein_coding	QTRTD1	queuine tRNA-ribosyltransferase domain containing 1 [Source:HGNC Symbol;Acc:25771]
ENSG00000023445	1879.17	1.60078	0.115379	13.8741	9.09e-44	2.82e-42	660	999	2350	2313	2226	2810	chr11	102188215	102210134	7484	+	37.57	q22.2	protein_coding	BIRC3	baculoviral IAP repeat containing 3 [Source:HGNC Symbol;Acc:591]
ENSG00000196205	346729	-0.731539	0.0527386	-13.871	9.49e-44	2.94e-42	440622	522082	276283	266070	276200	322891	chr9	135894816	135896553	1738	+	46.09	q34.13	pseudogene	EEF1A1P5	eukaryotic translation elongation factor 1 alpha 1 pseudogene 5 [Source:HGNC Symbol;Acc:3200]
ENSG00000150991	284087	0.731418	0.0527357	13.8695	9.69e-44	3e-42	196131	232350	331356	334001	285031	332399	chr12	125396150	125401914	3898	-	50.69	q24.31	protein_coding	UBC	ubiquitin C [Source:HGNC Symbol;Acc:12468]
ENSG00000204628	103664	-0.907218	0.0654584	-13.8595	1.11e-43	3.44e-42	144948	154993	75055	75238	82721	95377	chr5	180663909	180675096	6333	-	52.36	q35.3	protein_coding	GNB2L1	guanine nucleotide binding protein (G protein), beta polypeptide 2-like 1 [Source:HGNC Symbol;Acc:4399]
ENSG00000224078	5647.68	-1.07809	0.077838	-13.8504	1.27e-43	3.9e-42	8712	10488	4195	4304	2803	3780	chr15	25223730	25664609	32477	+	42.05	q11.2	processed_transcript	SNHG14	small nucleolar RNA host gene 14 (non-protein coding) [Source:HGNC Symbol;Acc:37462]
ENSG00000234741	15590.9	-0.882835	0.0637787	-13.8422	1.42e-43	4.37e-42	20079	25731	11383	11768	11634	14300	chr1	173833038	173838020	3631	-	46.16	q25.1	processed_transcript	GAS5	growth arrest-specific 5 (non-protein coding) [Source:HGNC Symbol;Acc:16355]
ENSG00000160781	1688.14	-1.69803	0.122844	-13.8227	1.86e-43	5.72e-42	2866	4038	892	1082	657	778	chr1	156213206	156217881	2318	-	61.1	q22	protein_coding	PAQR6	progestin and adipoQ receptor family member VI [Source:HGNC Symbol;Acc:30132]
ENSG00000129566	8732.12	0.915134	0.0662272	13.8181	1.98e-43	6.1e-42	5209	6367	10025	10362	9246	11507	chr14	20833826	20881588	11328	-	47.41	q11.2	protein_coding	TEP1	telomerase-associated protein 1 [Source:HGNC Symbol;Acc:11726]
ENSG00000035862	15747.1	0.80323	0.0581408	13.8153	2.06e-43	6.34e-42	10509	12538	18760	18842	15523	18690	chr17	76849059	76921469	5633	-	52.6	q25.3	protein_coding	TIMP2	TIMP metallopeptidase inhibitor 2 [Source:HGNC Symbol;Acc:11821]
ENSG00000105223	33090	0.795827	0.0576137	13.8132	2.12e-43	6.52e-42	19178	24401	35671	34869	39436	46769	chr19	40854363	40886346	5184	+	52.33	q13.2	protein_coding	PLD3	phospholipase D family, member 3 [Source:HGNC Symbol;Acc:17158]
ENSG00000253141	586.148	-2.28999	0.165869	-13.806	2.35e-43	7.19e-42	1274	1342	269	234	210	229	chr5	172890503	172911587	1169	+	45.74	q35.2	lincRNA	CTB-164N12.1
ENSG00000205565	883.738	1.83599	0.133196	13.7841	3.17e-43	9.73e-42	378	456	1333	1449	765	887	chr5	69803906	69808422	4515	+	59.73	q13.2	pseudogene	RP11-497H16.6
ENSG00000262823	535.183	-2.49179	0.180793	-13.7826	3.25e-43	9.93e-42	1042	1434	199	210	158	245	chr17	4385261	4389648	1059	-	55.86	p13.2	antisense	RP13-580F15.2
ENSG00000197747	5501.46	1.11068	0.0805868	13.7824	3.25e-43	9.95e-42	3292	3461	6922	6786	5826	6771	chr1	151955391	151966866	1543	-	45.97	q21.3	protein_coding	S100A10	S100 calcium binding protein A10 [Source:HGNC Symbol;Acc:10487]
ENSG00000242574	270.816	4.06169	0.295133	13.7623	4.3e-43	1.31e-41	30	24	443	406	358	352	chr6	32902406	32908847	4655	-	45.17	p21.32	protein_coding	HLA-DMB	major histocompatibility complex, class II, DM beta [Source:HGNC Symbol;Acc:4935]
ENSG00000124191	1061.13	-1.81139	0.131702	-13.7537	4.84e-43	1.48e-41	1942	2178	502	598	580	652	chr20	42543504	42698256	3223	+	47.55	q13.12	protein_coding	TOX2	TOX high mobility group box family member 2 [Source:HGNC Symbol;Acc:16095]
ENSG00000137133	2706.25	-1.15728	0.0841588	-13.7511	5.01e-43	1.53e-41	3776	4477	1764	1697	2184	2583	chr9	35812957	35815351	2395	-	54.66	p13.3	protein_coding	HINT2	histidine triad nucleotide binding protein 2 [Source:HGNC Symbol;Acc:18344]
ENSG00000138078	5666.11	-0.951811	0.0692286	-13.7488	5.18e-43	1.58e-41	7611	9298	4177	3989	4268	5116	chr2	44543420	44589001	8153	-	37.28	p21	protein_coding	PREPL	prolyl endopeptidase-like [Source:HGNC Symbol;Acc:30228]
ENSG00000145777	245.598	-3.60324	0.262201	-13.7423	5.66e-43	1.72e-41	613	740	46	58	20	26	chr5	110405760	110413722	4282	+	43.11	q22.1	protein_coding	TSLP	thymic stromal lymphopoietin [Source:HGNC Symbol;Acc:30743]
ENSG00000266786	4313.47	1.31662	0.0958389	13.7379	6.02e-43	1.83e-41	2175	2134	5156	4962	5443	6102	chr17	26073158	26081980	764	+	53.16	q11.2	pseudogene	RP1-66C13.3
ENSG00000198785	1061.62	2.01397	0.146759	13.723	7.39e-43	2.24e-41	303	467	1556	1327	1310	1415	chr9	104331635	104500862	8121	-	38.53	q31.1	protein_coding	GRIN3A	glutamate receptor, ionotropic, N-methyl-D-aspartate 3A [Source:HGNC Symbol;Acc:16767]
ENSG00000102921	7816.44	1.02422	0.0746906	13.7128	8.51e-43	2.58e-41	4517	4804	8996	8817	9073	10962	chr16	48572637	48654059	7839	-	42.34	q12.1	protein_coding	N4BP1	NEDD4 binding protein 1 [Source:HGNC Symbol;Acc:29850]
ENSG00000175550	9652.84	1.08186	0.0789208	13.7081	9.08e-43	2.75e-41	5348	5483	10817	10761	11958	13876	chr11	65686728	65689032	1737	+	65.51	q13.1	protein_coding	DRAP1	DR1-associated protein 1 (negative cofactor 2 alpha) [Source:HGNC Symbol;Acc:3019]
ENSG00000142634	16747.2	0.841046	0.0614101	13.6956	1.08e-42	3.27e-41	9100	11602	17508	17068	21341	24863	chr1	15736391	15756839	2531	+	56.77	p36.21	protein_coding	EFHD2	EF-hand domain family, member D2 [Source:HGNC Symbol;Acc:28670]
ENSG00000223361	3199.15	1.52622	0.111449	13.6943	1.1e-42	3.32e-41	1408	2143	4745	4722	3017	3087	chr5	17353804	17354733	930	-	51.61	p15.1	pseudogene	FTH1P10	ferritin, heavy polypeptide 1 pseudogene 10 [Source:HGNC Symbol;Acc:3980]
ENSG00000147454	11028.9	-0.872668	0.0637614	-13.6865	1.22e-42	3.69e-41	14999	17551	8183	8451	7947	9836	chr8	23386318	23432976	8147	+	48.45	p21.2	protein_coding	SLC25A37	solute carrier family 25 (mitochondrial iron transporter), member 37 [Source:HGNC Symbol;Acc:29786]
ENSG00000229119	10284.7	-0.984307	0.0719768	-13.6753	1.43e-42	4.3e-41	14312	15601	7117	7078	8635	9660	chr5	165809310	165809604	295	+	55.25	q34	pseudogene	CTB-63M22.1
ENSG00000224411	1181.22	1.63439	0.119522	13.6744	1.44e-42	4.35e-41	453	514	1458	1354	1544	1805	chr11	27910385	27912580	2196	-	41.8	p14.1	pseudogene	RP11-1033A18.1
ENSG00000250251	8000.91	-1.16361	0.0851619	-13.6635	1.68e-42	5.05e-41	10496	15131	5229	5376	5678	7009	chr16	15219099	15248421	6015	-	61.72	p13.11	pseudogene	PKD1P6	polycystic kidney disease 1 (autosomal dominant) pseudogene 6 [Source:HGNC Symbol;Acc:30070]
ENSG00000204472	18226.9	1.19175	0.0872537	13.6584	1.8e-42	5.41e-41	11387	11045	24755	23612	18159	20131	chr6	31582961	31584798	1276	+	53.97	p21.33	protein_coding	AIF1	allograft inflammatory factor 1 [Source:HGNC Symbol;Acc:352]
ENSG00000009950	1362.86	-1.48557	0.108817	-13.652	1.96e-42	5.9e-41	2540	2979	912	932	424	467	chr7	73007524	73038873	4815	-	56.25	q11.23	protein_coding	MLXIPL	MLX interacting protein-like [Source:HGNC Symbol;Acc:12744]
ENSG00000082074	6513.61	1.18146	0.086583	13.6454	2.15e-42	6.45e-41	4124	4120	8831	8786	5869	7294	chr5	39105338	39274630	6100	-	37.97	p13.1	protein_coding	FYB	FYN binding protein [Source:HGNC Symbol;Acc:4036]
ENSG00000158473	1842.02	1.42305	0.1043	13.6439	2.2e-42	6.59e-41	704	956	2127	2016	2474	2869	chr1	158149737	158154686	2253	+	49.88	q23.1	protein_coding	CD1D	CD1d molecule [Source:HGNC Symbol;Acc:1637]
ENSG00000134954	6465.25	-0.985648	0.0722594	-13.6404	2.3e-42	6.9e-41	9494	10514	4787	4692	4486	5208	chr11	128328656	128457453	7153	-	42.5	q24.3	protein_coding	ETS1	v-ets avian erythroblastosis virus E26 oncogene homolog 1 [Source:HGNC Symbol;Acc:3488]
ENSG00000105429	12586	-0.809373	0.0593515	-13.6369	2.41e-42	7.23e-41	16338	19647	9634	9559	9633	11646	chr19	42829761	42882921	11372	+	54.75	q13.2	protein_coding	MEGF8	multiple EGF-like-domains 8 [Source:HGNC Symbol;Acc:3233]
ENSG00000161955	3164.52	1.15284	0.0846026	13.6265	2.79e-42	8.33e-41	1728	1952	3950	3718	3450	4279	chr17	7461609	7464925	2176	+	57.4	p13.1	protein_coding	TNFSF13	tumor necrosis factor (ligand) superfamily, member 13 [Source:HGNC Symbol;Acc:11928]
ENSG00000171522	19748.9	0.933566	0.068558	13.6172	3.17e-42	9.46e-41	10709	14577	22509	22385	22331	26913	chr5	40679600	40693837	3961	+	42.72	p13.1	protein_coding	PTGER4	prostaglandin E receptor 4 (subtype EP4) [Source:HGNC Symbol;Acc:9596]
ENSG00000169715	6308.92	0.99479	0.0731407	13.601	3.95e-42	1.18e-40	3880	4509	8098	7553	6538	7342	chr16	56659387	56661024	1052	+	57.57	q12.2	protein_coding	MT1E	metallothionein 1E [Source:HGNC Symbol;Acc:7397]
ENSG00000063046	45941.2	-0.981276	0.0722088	-13.5894	4.63e-42	1.38e-40	68541	70437	33507	32772	33255	39677	chr12	53399942	53435993	6146	+	42.8	q13.13	protein_coding	EIF4B	eukaryotic translation initiation factor 4B [Source:HGNC Symbol;Acc:3285]
ENSG00000118495	6343.34	0.988114	0.0727982	13.5733	5.76e-42	1.72e-40	3243	3609	6286	6457	8561	10315	chr6	144261437	144385735	6178	-	40.32	q24.2	protein_coding	PLAGL1	pleiomorphic adenoma gene-like 1 [Source:HGNC Symbol;Acc:9046]
ENSG00000204525	75692.4	0.75235	0.0554518	13.5676	6.23e-42	1.85e-40	47967	59575	86244	82851	83635	96783	chr6	31236526	31239907	2507	-	59.28	p21.33	protein_coding	HLA-C	major histocompatibility complex, class I, C [Source:HGNC Symbol;Acc:4933]
ENSG00000206341	30198.8	0.818752	0.0603726	13.5617	6.76e-42	2.01e-40	18506	23206	34967	33680	33789	38046	chr6	29855350	29858259	1837	+	60.34	p22.1	pseudogene	HLA-H	major histocompatibility complex, class I, H (pseudogene) [Source:HGNC Symbol;Acc:4965]
ENSG00000128594	2205.07	1.23321	0.0909504	13.5592	6.99e-42	2.08e-40	1101	1317	2647	2667	2554	3006	chr7	127667124	127672160	4036	-	56.07	q32.1	protein_coding	LRRC4	leucine rich repeat containing 4 [Source:HGNC Symbol;Acc:15586]
ENSG00000125450	6398.18	0.917756	0.0676918	13.5578	7.12e-42	2.11e-40	3831	4492	7474	7239	7089	8486	chr17	73201754	73231853	5193	+	48.14	q25.1	protein_coding	NUP85	nucleoporin 85kDa [Source:HGNC Symbol;Acc:8734]
ENSG00000077782	6593.83	-0.97651	0.0721043	-13.543	8.71e-42	2.58e-40	8784	9777	4533	4315	5721	6985	chr8	38268656	38326352	12698	-	50.55	p11.22	protein_coding	FGFR1	fibroblast growth factor receptor 1 [Source:HGNC Symbol;Acc:3688]
ENSG00000131389	5006.79	1.09717	0.081052	13.5366	9.51e-42	2.81e-40	2929	3210	5927	6393	5347	6310	chr3	14444076	14530857	8262	+	52.21	p25.1	protein_coding	SLC6A6	solute carrier family 6 (neurotransmitter transporter), member 6 [Source:HGNC Symbol;Acc:11052]
ENSG00000263900	109571	0.745919	0.0551915	13.5151	1.27e-41	3.77e-40	70695	81529	118366	120684	124108	146492	chr7	5567734	5567817	84	-	53.57	p22.1	miRNA	AC006483.1
ENSG00000080824	211330	1.16666	0.0863874	13.5049	1.46e-41	4.32e-40	114359	107700	238706	232542	266551	315439	chr14	102547075	102606036	5248	-	47.25	q32.31	protein_coding	HSP90AA1	heat shock protein 90kDa alpha (cytosolic), class A member 1 [Source:HGNC Symbol;Acc:5253]
ENSG00000267287	486.101	2.41001	0.178623	13.4921	1.74e-41	5.13e-40	150	164	763	801	483	533	chr18	77336460	77349010	6158	+	59.04	q23	processed_transcript	RP11-567M16.1
ENSG00000104518	14814.1	1.03093	0.0764331	13.4881	1.84e-41	5.42e-40	7127	10084	16469	16169	18390	21444	chr8	144635377	144645232	5116	+	62.14	q24.3	protein_coding	GSDMD	gasdermin D [Source:HGNC Symbol;Acc:25697]
ENSG00000167900	14201.3	0.862912	0.0639948	13.4841	1.94e-41	5.72e-40	7906	10248	15450	15310	17097	19912	chr17	76170160	76183314	1857	-	53.2	q25.3	protein_coding	TK1	thymidine kinase 1, soluble [Source:HGNC Symbol;Acc:11830]
ENSG00000162433	1811.9	-1.33061	0.0987871	-13.4694	2.37e-41	6.96e-40	2845	3546	1146	1225	1028	1236	chr1	65613232	65697828	7578	+	42.62	p31.3	protein_coding	AK4	adenylate kinase 4 [Source:HGNC Symbol;Acc:363]
ENSG00000156966	3048.34	1.23261	0.0916184	13.4537	2.93e-41	8.61e-40	1680	1836	3706	4044	3258	3789	chr2	232260254	232265875	3806	+	63.2	q37.1	protein_coding	B3GNT7	UDP-GlcNAc:betaGal beta-1,3-N-acetylglucosaminyltransferase 7 [Source:HGNC Symbol;Acc:18811]
ENSG00000132361	13447.1	0.9382	0.0698456	13.4325	3.9e-41	1.15e-39	6886	9312	14690	14175	16556	19865	chr17	2592680	2615957	6900	-	62.54	p13.3	protein_coding	CLUH	clustered mitochondria (cluA/CLU1) homolog [Source:HGNC Symbol;Acc:29094]
ENSG00000147443	11662.2	0.877368	0.0653402	13.4277	4.16e-41	1.22e-39	7086	8874	13906	13452	12707	14255	chr8	21766384	21771371	2211	-	59.44	p21.3	protein_coding	DOK2	docking protein 2, 56kDa [Source:HGNC Symbol;Acc:2991]
ENSG00000133048	188796	0.830452	0.0618824	13.4198	4.63e-41	1.36e-39	142914	155944	246494	252417	152787	180130	chr1	203148059	203155877	3408	-	54.78	q32.1	protein_coding	CHI3L1	chitinase 3-like 1 (cartilage glycoprotein-39) [Source:HGNC Symbol;Acc:1932]
ENSG00000109686	44324.6	-0.746213	0.0556223	-13.4157	4.89e-41	1.43e-39	54213	65433	34174	32494	38376	44712	chr4	152023903	152246784	7789	-	40.79	q31.3	protein_coding	SH3D19	SH3 domain containing 19 [Source:HGNC Symbol;Acc:30418]
ENSG00000006125	23962.9	-0.787987	0.0587868	-13.4042	5.72e-41	1.67e-39	31609	35988	18498	18186	18868	22204	chr17	33905065	34053436	7797	+	39.93	q12	protein_coding	AP2B1	adaptor-related protein complex 2, beta 1 subunit [Source:HGNC Symbol;Acc:563]
ENSG00000170915	8940.09	0.86391	0.0644501	13.4043	5.7e-41	1.67e-39	4466	5431	8369	8458	12405	15259	chr6	52226219	52272575	5057	+	42.53	p12.2	protein_coding	PAQR8	progestin and adipoQ receptor family member VIII [Source:HGNC Symbol;Acc:15708]
ENSG00000161981	5720.47	1.14164	0.0852196	13.3964	6.34e-41	1.85e-39	2648	3597	6505	6309	7492	7993	chr16	103010	107669	3060	+	56.67	p13.3	protein_coding	SNRNP25	small nuclear ribonucleoprotein 25kDa (U11/U12) [Source:HGNC Symbol;Acc:14161]
ENSG00000188157	30446.2	1.00133	0.074757	13.3944	6.52e-41	1.9e-39	15349	21825	35192	33849	35381	42646	chr1	955503	991496	10756	+	65.71	p36.33	protein_coding	AGRN	agrin [Source:HGNC Symbol;Acc:329]
ENSG00000114978	29801.4	1.13022	0.0844298	13.3865	7.25e-41	2.11e-39	14412	21560	37382	35506	31788	39374	chr2	74379655	74406025	6454	-	41.02	p13.1	protein_coding	MOB1A	MOB kinase activator 1A [Source:HGNC Symbol;Acc:16015]
ENSG00000271913	1650.42	1.41777	0.105958	13.3805	7.87e-41	2.29e-39	823	880	2129	2142	1778	2169	chr6	159409210	159485957	1951	+	42.32	q25.3	antisense	RP1-111C20.4
ENSG00000162645	6047.87	3.14279	0.235013	13.3729	8.71e-41	2.53e-39	1091	878	8178	8367	8300	9500	chr1	89571815	89616139	6276	-	38	p22.2	protein_coding	GBP2	guanylate binding protein 2, interferon-inducible [Source:HGNC Symbol;Acc:4183]
ENSG00000166508	36420.9	0.732949	0.054848	13.3633	9.91e-41	2.88e-39	22236	26065	37643	37477	44394	52716	chr7	99690351	99699563	4387	-	54.21	q22.1	protein_coding	MCM7	minichromosome maintenance complex component 7 [Source:HGNC Symbol;Acc:6950]
ENSG00000062282	3625.71	-1.13274	0.0848241	-13.354	1.12e-40	3.26e-39	5028	6636	2505	2447	2588	2877	chr11	75470557	75512579	7904	+	52.02	q13.5	protein_coding	DGAT2	diacylglycerol O-acyltransferase 2 [Source:HGNC Symbol;Acc:16940]
ENSG00000225964	1203.36	1.70095	0.127393	13.352	1.15e-40	3.35e-39	407	571	1476	1480	1429	1920	chr2	6968645	6980595	973	-	38.9	p25.2	antisense	AC017076.5
ENSG00000143476	7142.75	0.883064	0.0662479	13.3297	1.56e-40	4.51e-39	4111	4898	7887	7650	8402	10270	chr1	212208919	212280742	4892	+	38.43	q32.3	protein_coding	DTL	denticleless E3 ubiquitin protein ligase homolog (Drosophila) [Source:HGNC Symbol;Acc:30288]
ENSG00000176597	2102.82	-1.37563	0.103203	-13.3293	1.56e-40	4.52e-39	2992	4155	1332	1227	1423	1730	chr3	182971032	183016292	8140	+	42.15	q27.1	protein_coding	B3GNT5	UDP-GlcNAc:betaGal beta-1,3-N-acetylglucosaminyltransferase 5 [Source:HGNC Symbol;Acc:15684]
ENSG00000257698	1729.88	-1.4226	0.106733	-13.3287	1.58e-40	4.56e-39	2838	3200	1044	1067	1147	1204	chr12	58325311	58329958	1312	-	40.3	q14.1	lincRNA	RP11-620J15.3
ENSG00000151117	856.151	1.91865	0.143961	13.3276	1.6e-40	4.62e-39	307	449	1286	1367	752	962	chr11	18714669	18726332	4243	+	51.95	p15.1	protein_coding	TMEM86A	transmembrane protein 86A [Source:HGNC Symbol;Acc:26890]
ENSG00000105967	12696.4	1.15434	0.0866468	13.3224	1.72e-40	4.95e-39	6033	8874	15733	15010	13560	17571	chr7	115575202	115799950	8644	-	35	q31.2	protein_coding	TFEC	transcription factor EC [Source:HGNC Symbol;Acc:11754]
ENSG00000138119	15491	0.884897	0.0664735	13.312	1.97e-40	5.68e-39	10055	10948	18267	18144	16180	19750	chr10	95066186	95242074	8499	-	44.36	q23.33	protein_coding	MYOF	myoferlin [Source:HGNC Symbol;Acc:3656]
ENSG00000232358	597.072	-2.05166	0.154375	-13.2901	2.64e-40	7.61e-39	1074	1362	278	270	301	366	chr20	49615907	49626556	802	+	52.12	q13.13	antisense	RP5-955M13.4
ENSG00000163660	16566.7	0.791369	0.0595592	13.2871	2.75e-40	7.91e-39	10569	13209	19255	19145	16971	20858	chr3	156864297	156878549	8729	-	37.3	q25.31	protein_coding	CCNL1	cyclin L1 [Source:HGNC Symbol;Acc:20569]
ENSG00000134294	35031.7	-1.1575	0.0871201	-13.2863	2.78e-40	8e-39	45535	68953	24365	23113	23171	29243	chr12	46751972	46766650	6602	-	38.54	q13.11	protein_coding	SLC38A2	solute carrier family 38, member 2 [Source:HGNC Symbol;Acc:13448]
ENSG00000090104	225.024	4.03041	0.303678	13.272	3.37e-40	9.66e-39	26	26	417	380	208	283	chr1	192544857	192549161	4117	+	33.89	q31.2	protein_coding	RGS1	regulator of G-protein signaling 1 [Source:HGNC Symbol;Acc:9991]
ENSG00000197965	914.276	1.77786	0.134087	13.259	4e-40	1.15e-38	311	371	1053	1133	1188	1469	chr1	167690429	167761156	7069	+	41.24	q24.2	protein_coding	MPZL1	myelin protein zero-like 1 [Source:HGNC Symbol;Acc:7226]
ENSG00000170356	989.123	-1.74146	0.131396	-13.2536	4.3e-40	1.23e-38	1748	2154	587	503	499	532	chr7	143947138	143950050	2913	-	43.36	q35	pseudogene	OR2A20P	olfactory receptor, family 2, subfamily A, member 20 pseudogene [Source:HGNC Symbol;Acc:15413]
ENSG00000196329	1850.34	1.4838	0.112038	13.2437	4.91e-40	1.41e-38	853	1217	2816	2561	1726	1903	chr7	150419341	150447121	6031	+	43.79	q36.1	protein_coding	GIMAP5	GTPase, IMAP family member 5 [Source:HGNC Symbol;Acc:18005]
ENSG00000139644	49175.2	-0.749628	0.0566248	-13.2385	5.26e-40	1.5e-38	62705	72726	37656	37754	40756	46769	chr12	50101508	50158717	6187	+	43.42	q13.12	protein_coding	TMBIM6	transmembrane BAX inhibitor motif containing 6 [Source:HGNC Symbol;Acc:11723]
ENSG00000129103	13449.9	-0.827212	0.0625518	-13.2244	6.34e-40	1.81e-38	17575	20594	10015	10115	10940	12392	chr7	56131695	56148363	4101	+	49.29	p11.2	protein_coding	SUMF2	sulfatase modifying factor 2 [Source:HGNC Symbol;Acc:20415]
ENSG00000240065	21771.4	0.865074	0.0654185	13.2237	6.4e-40	1.83e-38	12814	14233	23601	22614	27409	30876	chr6	32811913	32827362	3072	+	50.3	p21.32	protein_coding	PSMB9	proteasome (prosome, macropain) subunit, beta type, 9 [Source:HGNC Symbol;Acc:9546]
ENSG00000140030	1085.34	1.65573	0.125427	13.2008	8.68e-40	2.48e-38	384	512	1352	1278	1342	1694	chr14	88471468	88478419	1786	+	35.51	q31.3	protein_coding	GPR65	G protein-coupled receptor 65 [Source:HGNC Symbol;Acc:4517]
ENSG00000204261	18091.9	0.828579	0.0628174	13.1903	9.98e-40	2.84e-38	11536	13105	20923	20087	20297	23129	chr6	32811863	32814272	1951	+	52.24	p21.32	lincRNA	TAPSAR1	TAP1 and PSMB8 antisense RNA 1 [Source:HGNC Symbol;Acc:39758]
ENSG00000099954	737.475	-1.97119	0.149447	-13.1899	1e-39	2.85e-38	1502	1590	356	385	275	370	chr22	17840837	18037850	10247	+	43.85	q11.1	protein_coding	CECR2	cat eye syndrome chromosome region, candidate 2 [Source:HGNC Symbol;Acc:1840]
ENSG00000181585	193.628	-4.35425	0.330117	-13.19	1e-39	2.85e-38	484	565	24	24	50	38	chr3	46742823	46752376	1824	+	58.59	p21.31	protein_coding	TMIE	transmembrane inner ear [Source:HGNC Symbol;Acc:30800]
ENSG00000196352	1847.54	-1.33083	0.100915	-13.1877	1.03e-39	2.94e-38	3179	3438	1238	1232	946	1161	chr1	207494853	207534311	4477	+	36.33	q32.2	protein_coding	CD55	CD55 molecule, decay accelerating factor for complement (Cromer blood group) [Source:HGNC Symbol;Acc:2665]
ENSG00000073111	28362.7	0.778443	0.059076	13.177	1.19e-39	3.38e-38	16587	21236	30473	29999	33801	39566	chr3	127317066	127341276	4899	+	50.74	q21.3	protein_coding	MCM2	minichromosome maintenance complex component 2 [Source:HGNC Symbol;Acc:6944]
ENSG00000231528	2261.21	1.30514	0.0990756	13.1731	1.25e-39	3.55e-38	1005	1340	2796	2600	2795	3100	chr9	115875353	115882208	6100	+	53.97	q32	lincRNA	FAM225A	family with sequence similarity 225, member A (non-protein coding) [Source:HGNC Symbol;Acc:27855]
ENSG00000138796	7402.34	-0.902189	0.0685343	-13.1641	1.41e-39	4e-38	9877	11481	5303	5394	5723	7231	chr4	108910870	108956331	3084	+	43.13	q25	protein_coding	HADH	hydroxyacyl-CoA dehydrogenase [Source:HGNC Symbol;Acc:4799]
ENSG00000259295	342.768	-2.77233	0.210745	-13.1549	1.6e-39	4.52e-38	681	904	117	99	137	167	chr15	85734669	85757136	11495	+	55.28	q25.3	pseudogene	CSPG4P12	chondroitin sulfate proteoglycan 4 pseudogene 12 [Source:HGNC Symbol;Acc:48362]
ENSG00000145425	101391	-0.835818	0.0636051	-13.1407	1.92e-39	5.44e-38	135300	147160	75668	72948	85755	98038	chr4	152020725	152025804	2341	+	41.56	q31.3	protein_coding	RPS3A	ribosomal protein S3A [Source:HGNC Symbol;Acc:10421]
ENSG00000269652	923.396	1.72278	0.131109	13.1401	1.94e-39	5.48e-38	318	391	1115	1071	1200	1489	chr19	41727331	41727956	286	-	57.83	q13.2	antisense	CTD-2195B23.3
ENSG00000106785	37684.2	0.845431	0.064394	13.129	2.25e-39	6.34e-38	24283	26360	42432	43010	42052	49046	chr9	100831557	100881494	5533	-	46.67	q22.33	protein_coding	TRIM14	tripartite motif containing 14 [Source:HGNC Symbol;Acc:16283]
ENSG00000259827	1629.97	1.738	0.132427	13.1242	2.39e-39	6.75e-38	574	947	2452	2234	1623	1959	chr16	56716382	56721719	551	+	49.94	q13	processed_transcript	RP11-343H19.2
ENSG00000154153	851.645	-1.72203	0.131225	-13.1227	2.44e-39	6.88e-38	1580	1839	483	487	346	444	chr5	16473147	16617167	4568	-	42.39	p15.1	protein_coding	FAM134B	family with sequence similarity 134, member B [Source:HGNC Symbol;Acc:25964]
ENSG00000228960	1003.93	-1.7767	0.135535	-13.1088	2.93e-39	8.26e-38	1749	2249	599	489	498	539	chr7	143991573	143998027	3337	+	42.12	q35	pseudogene	OR2A9P	olfactory receptor, family 2, subfamily A, member 9 pseudogene [Source:HGNC Symbol;Acc:8236]
ENSG00000197646	786.945	1.93532	0.147664	13.1062	3.03e-39	8.53e-38	300	300	1083	1075	861	1109	chr9	5510545	5571282	2418	+	40.55	p24.1	protein_coding	PDCD1LG2	programmed cell death 1 ligand 2 [Source:HGNC Symbol;Acc:18731]
ENSG00000106484	2386.35	-1.20173	0.091833	-13.0861	3.96e-39	1.11e-37	3208	3568	1418	1345	2293	2719	chr7	130126012	130146133	4624	+	44.93	q32.2	protein_coding	MEST	mesoderm specific transcript [Source:HGNC Symbol;Acc:7028]
ENSG00000235531	2014.4	-1.23618	0.0944939	-13.0821	4.17e-39	1.17e-37	3182	3578	1360	1330	1268	1509	chr8	72740402	73030628	6284	+	37.87	q13.3	protein_coding	RP11-383H13.1	Protein LOC100132891; cDNA FLJ53548 [Source:UniProtKB/TrEMBL;Acc:B7Z945]
ENSG00000145725	7623.25	1.0581	0.0808915	13.0805	4.26e-39	1.19e-37	3750	5274	8963	8485	8830	10830	chr5	102455853	102548500	17272	+	34.29	q21.1	protein_coding	PPIP5K2	diphosphoinositol pentakisphosphate kinase 2 [Source:HGNC Symbol;Acc:29035]
ENSG00000161570	16991.4	1.0776	0.0824032	13.0771	4.45e-39	1.25e-37	10408	10368	20418	20910	18811	21163	chr17	34198495	34207797	1512	-	46	q12	protein_coding	CCL5	chemokine (C-C motif) ligand 5 [Source:HGNC Symbol;Acc:10632]
ENSG00000119508	290.064	3.98344	0.304661	13.075	4.57e-39	1.28e-37	40	18	446	428	356	450	chr9	102584137	102629173	6314	+	42.99	q22.33	protein_coding	NR4A3	nuclear receptor subfamily 4, group A, member 3 [Source:HGNC Symbol;Acc:7982]
ENSG00000198648	4215.3	-1.11064	0.0849993	-13.0665	5.12e-39	1.43e-37	6283	6724	2750	2908	3192	3716	chr2	168810530	169104651	4247	-	40.16	q24.3	protein_coding	STK39	serine threonine kinase 39 [Source:HGNC Symbol;Acc:17717]
ENSG00000163349	16189.2	-0.783516	0.0599888	-13.061	5.5e-39	1.54e-37	21200	26697	12986	12968	11006	13448	chr1	114471814	114520426	9215	+	39.82	p13.2	protein_coding	HIPK1	homeodomain interacting protein kinase 1 [Source:HGNC Symbol;Acc:19006]
ENSG00000253968	523.021	-2.17008	0.166208	-13.0564	5.84e-39	1.63e-37	1119	1237	238	253	150	180	chr5	172841038	172878168	539	+	44.96	q35.2	lincRNA	CTB-32H22.1
ENSG00000011422	11749	0.930848	0.0714313	13.0314	8.11e-39	2.26e-37	7677	8268	14088	14459	12165	13967	chr19	44150247	44174699	4457	-	49.94	q13.31	protein_coding	PLAUR	plasminogen activator, urokinase receptor [Source:HGNC Symbol;Acc:9053]
ENSG00000169925	8417.74	-0.844697	0.0648995	-13.0155	9.99e-39	2.79e-37	11441	13524	6511	6492	5836	7295	chr9	136895427	136933657	6876	-	57.61	q34.2	protein_coding	BRD3	bromodomain containing 3 [Source:HGNC Symbol;Acc:1104]
ENSG00000104231	3920.32	-1.06221	0.0816262	-13.0131	1.03e-38	2.87e-37	5748	7051	2865	2859	2278	3037	chr8	82613569	82645138	4214	-	37.45	q21.13	protein_coding	ZFAND1	zinc finger, AN1-type domain 1 [Source:HGNC Symbol;Acc:25858]
ENSG00000152056	3383.2	1.10231	0.0847163	13.0118	1.05e-38	2.92e-37	1933	2098	4052	4070	3781	4436	chr2	224616403	224702744	4284	-	42.41	q36.1	protein_coding	AP1S3	adaptor-related protein complex 1, sigma 3 subunit [Source:HGNC Symbol;Acc:18971]
ENSG00000052795	2513.39	1.1376	0.0875308	12.9966	1.28e-38	3.55e-37	1436	1733	3358	3159	2441	2984	chr4	159690290	159829201	10868	+	40.56	q32.1	protein_coding	FNIP2	folliculin interacting protein 2 [Source:HGNC Symbol;Acc:29280]
ENSG00000165118	2541.62	-1.35336	0.104136	-12.9961	1.29e-38	3.57e-37	4225	4269	1645	1487	1688	2104	chr9	86553226	86571901	2729	-	44.72	q21.32	protein_coding	C9orf64	chromosome 9 open reading frame 64 [Source:HGNC Symbol;Acc:28144]
ENSG00000079931	1054.71	1.70592	0.131434	12.9793	1.6e-38	4.44e-37	443	519	1377	1558	1050	1389	chr6	132617194	132722684	5293	-	37.08	q23.2	protein_coding	MOXD1	monooxygenase, DBH-like 1 [Source:HGNC Symbol;Acc:21063]
ENSG00000104356	9025.66	0.87778	0.067629	12.9793	1.6e-38	4.44e-37	5285	6033	9606	9874	11051	12684	chr8	99129525	99172062	4852	+	41.81	q22.2	protein_coding	POP1	processing of precursor 1, ribonuclease P/MRP subunit (S. cerevisiae) [Source:HGNC Symbol;Acc:30129]
ENSG00000101017	2880.74	1.0888	0.0838945	12.9782	1.63e-38	4.51e-37	1534	1923	3472	3390	3176	3892	chr20	44746911	44758502	2368	+	49.21	q13.12	protein_coding	CD40	CD40 molecule, TNF receptor superfamily member 5 [Source:HGNC Symbol;Acc:11919]
ENSG00000267120	2656.36	1.14655	0.088405	12.9692	1.83e-38	5.06e-37	1529	1732	3352	3411	2777	3152	chr19	36230153	36236333	1925	-	57.47	q13.12	protein_coding	AD000671.6	Uncharacterized protein [Source:UniProtKB/TrEMBL;Acc:M0R2N4]
ENSG00000120800	5538.76	0.966681	0.0745551	12.966	1.91e-38	5.27e-37	2996	3497	6112	5765	6674	8521	chr12	101673887	101780394	10024	+	39.31	q23.2	protein_coding	UTP20	UTP20, small subunit (SSU) processome component, homolog (yeast) [Source:HGNC Symbol;Acc:17897]
ENSG00000267387	1701.34	1.52716	0.117924	12.9504	2.34e-38	6.45e-37	559	823	1791	1904	2464	2764	chr19	10199708	10201053	1346	-	55.94	p13.2	antisense	CTD-2240E14.4
ENSG00000182534	2585.75	-1.19885	0.0927597	-12.9243	3.28e-38	9.06e-37	4100	4408	1736	1745	1716	1967	chr17	74668633	74707098	9257	-	52.39	q25.1	protein_coding	MXRA7	matrix-remodelling associated 7 [Source:HGNC Symbol;Acc:7541]
ENSG00000100316	122725	-0.749739	0.0580191	-12.9223	3.37e-38	9.29e-37	144795	186891	93094	90693	107200	124287	chr22	39708887	39716394	4787	-	53.41	q13.1	protein_coding	RPL3	ribosomal protein L3 [Source:HGNC Symbol;Acc:10332]
ENSG00000104870	6247.13	0.947785	0.073441	12.9054	4.2e-38	1.16e-36	3914	5094	8312	7877	5517	6861	chr19	50010073	50029590	4173	+	52.9	q13.33	protein_coding	FCGRT	Fc fragment of IgG, receptor, transporter, alpha [Source:HGNC Symbol;Acc:3621]
ENSG00000179912	6851.4	-0.967246	0.0749563	-12.9041	4.27e-38	1.17e-36	9808	10907	4912	5025	5157	5714	chr12	57643392	57824788	6267	-	43.29	q13.3	protein_coding	R3HDM2	R3H domain containing 2 [Source:HGNC Symbol;Acc:29167]
ENSG00000123384	3085.34	1.1513	0.0893045	12.8918	5.01e-38	1.38e-36	1893	2563	4501	4704	2201	2572	chr12	57522276	57607134	20839	+	56.25	q13.3	protein_coding	LRP1	low density lipoprotein receptor-related protein 1 [Source:HGNC Symbol;Acc:6692]
ENSG00000070190	6481.83	0.908684	0.0704917	12.8907	5.08e-38	1.39e-36	3833	4816	7786	7365	7105	8186	chr4	100737990	100791311	4548	+	38.71	q23	protein_coding	DAPP1	dual adaptor of phosphotyrosine and 3-phosphoinositides [Source:HGNC Symbol;Acc:16500]
ENSG00000110079	2700.34	1.17769	0.0913599	12.8907	5.08e-38	1.39e-36	1250	1593	3107	2892	3292	4233	chr11	60048014	60076445	2508	+	38.43	q12.2	protein_coding	MS4A4A	membrane-spanning 4-domains, subfamily A, member 4A [Source:HGNC Symbol;Acc:13371]
ENSG00000204257	1583.99	1.3796	0.107075	12.8845	5.51e-38	1.51e-36	671	779	1789	1742	2180	2405	chr6	32916390	32936871	2534	-	43.69	p21.32	protein_coding	HLA-DMA	major histocompatibility complex, class II, DM alpha [Source:HGNC Symbol;Acc:4934]
ENSG00000231486	471.888	2.79505	0.216939	12.884	5.54e-38	1.52e-36	66	58	434	376	910	1035	chr2	89130700	89165653	1424	-	40.41	p11.2	processed_transcript	AC096579.7
ENSG00000168936	2212	-1.21553	0.0943674	-12.8808	5.77e-38	1.58e-36	3182	4036	1405	1493	1570	1784	chr4	1717679	1723085	3442	-	62.46	p16.3	protein_coding	TMEM129	transmembrane protein 129 [Source:HGNC Symbol;Acc:25137]
ENSG00000177700	6689.98	0.974964	0.0757406	12.8724	6.44e-38	1.76e-36	3460	4623	7605	7182	8159	9437	chr11	837356	842545	1142	-	61.14	p15.5	protein_coding	POLR2L	polymerase (RNA) II (DNA directed) polypeptide L, 7.6kDa [Source:HGNC Symbol;Acc:9199]
ENSG00000269179	4154.16	1.11271	0.0864414	12.8724	6.44e-38	1.76e-36	2229	2394	4583	4803	5218	5819	chr19	50412758	50461648	575	-	51.21	q13.33	protein_coding	CTC-326K19.6	Uncharacterized protein [Source:UniProtKB/TrEMBL;Acc:H7BZU6]
ENSG00000069869	3028.42	-1.11092	0.0864959	-12.8436	9.34e-38	2.55e-36	4402	5178	2010	2139	2054	2639	chr15	56119120	56285944	9097	-	38.51	q21.3	protein_coding	NEDD4	neural precursor cell expressed, developmentally down-regulated 4, E3 ubiquitin protein ligase [Source:HGNC Symbol;Acc:7727]
ENSG00000046604	5747.53	-0.890426	0.069385	-12.8331	1.07e-37	2.92e-36	7149	8498	4003	3891	5127	6351	chr18	29078006	29128971	6190	+	39.27	q12.1	protein_coding	DSG2	desmoglein 2 [Source:HGNC Symbol;Acc:3049]
ENSG00000114757	1028.2	-1.80426	0.140647	-12.8283	1.14e-37	3.1e-36	1862	2341	596	527	374	579	chr3	179512746	179754841	10159	-	38.14	q26.33	protein_coding	PEX5L	peroxisomal biogenesis factor 5-like [Source:HGNC Symbol;Acc:30024]
ENSG00000196155	1381.37	-1.57347	0.122696	-12.8242	1.2e-37	3.27e-36	2102	2996	765	824	837	923	chr16	67311413	67323402	7328	+	59.77	q22.1	protein_coding	PLEKHG4	pleckstrin homology domain containing, family G (with RhoGef domain) member 4 [Source:HGNC Symbol;Acc:24501]
ENSG00000101846	1375.24	1.46603	0.114364	12.819	1.28e-37	3.49e-36	589	639	1652	1531	1759	2139	chrX	7137497	7272851	6521	+	40.79	p22.31	protein_coding	STS	steroid sulfatase (microsomal), isozyme S [Source:HGNC Symbol;Acc:11425]
ENSG00000103154	646.823	-2.09368	0.16336	-12.8163	1.33e-37	3.61e-36	1242	1692	317	322	196	181	chr16	84002237	84036381	2520	+	52.91	q23.3	protein_coding	NECAB2	N-terminal EF-hand calcium binding protein 2 [Source:HGNC Symbol;Acc:23746]
ENSG00000227766	35840.5	0.879005	0.0686217	12.8094	1.45e-37	3.94e-36	21250	27811	44138	39900	38986	44052	chr6	29909852	29910844	993	-	65.06	p22.1	pseudogene	HCG4P5	HLA complex group 4 pseudogene 5 [Source:HGNC Symbol;Acc:22925]
ENSG00000086475	6860.66	-0.947744	0.074007	-12.8061	1.51e-37	4.11e-36	9506	10665	4777	5026	5173	6534	chr10	13359424	13390297	3979	-	45.78	p13	protein_coding	SEPHS1	selenophosphate synthetase 1 [Source:HGNC Symbol;Acc:19685]
ENSG00000253230	257.171	4.05618	0.316833	12.8023	1.59e-37	4.31e-36	50	22	560	587	122	163	chr8	9757574	9762876	4136	-	53.37	p23.1	lincRNA	LINC00599	long intergenic non-protein coding RNA 599 [Source:HGNC Symbol;Acc:27231]
ENSG00000122223	6675.02	0.856723	0.066968	12.793	1.79e-37	4.85e-36	4469	5453	8579	8207	6127	7300	chr1	160799950	160832692	2904	-	43.82	q23.3	protein_coding	CD244	CD244 molecule, natural killer cell receptor 2B4 [Source:HGNC Symbol;Acc:18171]
ENSG00000109861	28860.2	0.709807	0.0554931	12.7909	1.84e-37	4.98e-36	19822	23269	33026	32920	29720	35287	chr11	88026760	88070955	11421	-	38.6	q14.2	protein_coding	CTSC	cathepsin C [Source:HGNC Symbol;Acc:2528]
ENSG00000074706	8511.42	0.843168	0.0659496	12.785	1.99e-37	5.36e-36	6242	7140	11505	10985	6909	8239	chr6	154475631	154677926	8474	-	40.14	q25.2	protein_coding	IPCEF1	interaction protein for cytohesin exchange factors 1 [Source:HGNC Symbol;Acc:21204]
ENSG00000167995	167391	0.843844	0.0660017	12.7852	1.98e-37	5.36e-36	127478	135123	221179	221914	136644	159700	chr11	61717293	61732987	8930	+	52.16	q12.3	protein_coding	BEST1	bestrophin 1 [Source:HGNC Symbol;Acc:12703]
ENSG00000164975	4588.02	-0.933132	0.0729992	-12.7828	2.05e-37	5.52e-36	6343	7408	3394	3346	3302	4076	chr9	15422702	15465951	6684	+	39.78	p22.3	protein_coding	SNAPC3	small nuclear RNA activating complex, polypeptide 3, 50kDa [Source:HGNC Symbol;Acc:11136]
ENSG00000175857	4578.4	1.01626	0.0796437	12.7601	2.74e-37	7.38e-36	2464	3005	5308	5027	5149	6766	chr5	57787262	57792917	3273	+	35.7	q11.2	protein_coding	GAPT	GRB2-binding adaptor protein, transmembrane [Source:HGNC Symbol;Acc:26588]
ENSG00000253958	1166.7	1.72101	0.134905	12.7572	2.84e-37	7.65e-36	395	614	1580	1501	1372	1560	chr8	8559448	8561616	2169	+	60.67	p23.1	protein_coding	CLDN23	claudin 23 [Source:HGNC Symbol;Acc:17591]
ENSG00000115687	2758.79	1.07474	0.0842984	12.7492	3.15e-37	8.47e-36	1443	1750	3133	3151	3255	3939	chr2	242045514	242089679	10686	-	50.98	q37.3	protein_coding	PASK	PAS domain containing serine/threonine kinase [Source:HGNC Symbol;Acc:17270]
ENSG00000148180	61367.4	0.799042	0.0627228	12.7393	3.58e-37	9.61e-36	33190	43872	63709	61094	78987	91237	chr9	123970072	124095121	11097	+	46.87	q33.2	protein_coding	GSN	gelsolin [Source:HGNC Symbol;Acc:4620]
ENSG00000180530	6560.79	0.887266	0.0696697	12.7353	3.76e-37	1.01e-35	3761	4700	7367	7238	7365	9270	chr21	16333556	16437321	7940	-	36.33	q21.1	protein_coding	NRIP1	nuclear receptor interacting protein 1 [Source:HGNC Symbol;Acc:8001]
ENSG00000183458	23956.1	-1.07216	0.0842507	-12.7258	4.25e-37	1.14e-35	29886	44550	16601	16170	17553	21779	chr16	15005408	15029565	6830	+	62.84	p13.11	pseudogene	RP11-958N24.1
ENSG00000183166	3764.2	-0.972825	0.0764545	-12.7242	4.34e-37	1.16e-35	5515	6483	2831	2888	2315	2795	chr7	71244476	71912136	10029	-	43.35	q11.22	protein_coding	CALN1	calneuron 1 [Source:HGNC Symbol;Acc:13248]
ENSG00000203797	339.244	3.01935	0.237415	12.7176	4.72e-37	1.26e-35	50	58	402	417	553	563	chr6	110712974	110736765	2130	-	44.49	q21	protein_coding	DDO	D-aspartate oxidase [Source:HGNC Symbol;Acc:2727]
ENSG00000205746	21152.7	-1.08021	0.0849812	-12.7112	5.13e-37	1.37e-35	26495	39601	14734	14201	15439	18905	chr16	18428257	18488396	6973	-	58.2	p12.3	pseudogene	RP11-1212A22.1
ENSG00000025796	28928.8	-0.796524	0.0627034	-12.703	5.69e-37	1.52e-35	40439	44438	22829	23032	20234	24161	chr6	108188960	108279393	8587	-	39.82	q21	protein_coding	SEC63	SEC63 homolog (S. cerevisiae) [Source:HGNC Symbol;Acc:21082]
ENSG00000114573	14001.9	0.857479	0.0675159	12.7004	5.88e-37	1.57e-35	8562	11147	16967	16298	13879	17696	chr3	113465866	113530903	5130	+	38.22	q13.2	protein_coding	ATP6V1A	ATPase, H+ transporting, lysosomal 70kDa, V1 subunit A [Source:HGNC Symbol;Acc:851]
ENSG00000125968	663.426	2.13187	0.168001	12.6896	6.75e-37	1.8e-35	136	184	691	616	1160	1240	chr20	30193086	30194318	1233	+	58.56	q11.21	protein_coding	ID1	inhibitor of DNA binding 1, dominant negative helix-loop-helix protein [Source:HGNC Symbol;Acc:5360]
ENSG00000106617	4269.89	0.965475	0.0761159	12.6843	7.23e-37	1.93e-35	2518	2860	4999	4840	4833	5705	chr7	151253197	151574210	6740	-	48.91	q36.1	protein_coding	PRKAG2	protein kinase, AMP-activated, gamma 2 non-catalytic subunit [Source:HGNC Symbol;Acc:9386]
ENSG00000160255	163443	0.693744	0.0547024	12.6821	7.43e-37	1.98e-35	111529	140048	192174	187436	163912	190282	chr21	46305868	46351904	6797	-	57.45	q22.3	protein_coding	ITGB2	integrin, beta 2 (complement component 3 receptor 3 and 4 subunit) [Source:HGNC Symbol;Acc:6155]
ENSG00000113108	2278.55	1.21059	0.0955347	12.6717	8.49e-37	2.26e-35	1314	1716	3266	3267	1773	2323	chr5	139937853	139973337	4784	-	46.62	q31.3	protein_coding	APBB3	amyloid beta (A4) precursor protein-binding, family B, member 3 [Source:HGNC Symbol;Acc:20708]
ENSG00000156127	2368.5	1.17568	0.0927921	12.67	8.67e-37	2.3e-35	1203	1375	2843	2612	2889	3373	chr14	75988768	76013358	980	+	44.52	q24.3	protein_coding	BATF	basic leucine zipper transcription factor, ATF-like [Source:HGNC Symbol;Acc:958]
ENSG00000110104	4143.84	0.951502	0.0751113	12.6679	8.91e-37	2.37e-35	2074	2532	4195	4126	5538	6686	chr11	60609544	60618554	2044	+	54.76	q12.2	protein_coding	CCDC86	coiled-coil domain containing 86 [Source:HGNC Symbol;Acc:28359]
ENSG00000116514	2829.16	1.1063	0.0873668	12.6627	9.51e-37	2.52e-35	1320	1661	2972	3016	3833	4323	chr1	33402046	33430286	2610	-	44.34	p35.1	protein_coding	RNF19B	ring finger protein 19B [Source:HGNC Symbol;Acc:26886]
ENSG00000168575	9227.63	0.843963	0.066674	12.6581	1.01e-36	2.68e-35	5404	6286	9733	9906	11459	12985	chr8	42273993	42397069	6641	-	44.17	p11.21	protein_coding	SLC20A2	solute carrier family 20 (phosphate transporter), member 2 [Source:HGNC Symbol;Acc:10947]
ENSG00000004139	2005.86	1.1965	0.0945272	12.6577	1.01e-36	2.69e-35	1078	1374	2629	2612	1966	2404	chr17	26691378	26728065	8132	+	51.82	q11.2	protein_coding	SARM1	sterile alpha and TIR motif containing 1 [Source:HGNC Symbol;Acc:17074]
ENSG00000117594	3171.98	1.03343	0.0817431	12.6424	1.23e-36	3.26e-35	2064	2556	4555	4275	2499	3056	chr1	209859510	209908295	1526	+	40.88	q32.2	protein_coding	HSD11B1	hydroxysteroid (11-beta) dehydrogenase 1 [Source:HGNC Symbol;Acc:5208]
ENSG00000123610	271.359	3.52294	0.27868	12.6415	1.25e-36	3.29e-35	56	38	464	560	231	252	chr2	152214106	152236560	1577	+	38.44	q23.3	protein_coding	TNFAIP6	tumor necrosis factor, alpha-induced protein 6 [Source:HGNC Symbol;Acc:11898]
ENSG00000145936	8075.57	0.984015	0.0778641	12.6376	1.31e-36	3.46e-35	4356	4532	8307	8227	10802	12664	chr5	169801675	169816681	6079	-	49.36	q35.1	protein_coding	KCNMB1	potassium large conductance calcium-activated channel, subfamily M, beta member 1 [Source:HGNC Symbol;Acc:6285]
ENSG00000215298	2932.15	-1.15833	0.0916834	-12.634	1.37e-36	3.62e-35	4212	5572	2026	2054	1727	2286	chr8	23430157	23432974	2818	+	47.91	p21.2	protein_coding	FP15737
ENSG00000160072	5376.36	1.02356	0.0810229	12.633	1.39e-36	3.66e-35	2507	3408	5787	5398	6986	8552	chr1	1407143	1433228	7748	+	58.83	p36.33	protein_coding	ATAD3B	ATPase family, AAA domain containing 3B [Source:HGNC Symbol;Acc:24007]
ENSG00000174444	163979	-0.817127	0.0647062	-12.6283	1.48e-36	3.89e-35	225067	240419	124443	123849	129030	150505	chr15	66790355	66816870	5635	-	42.07	q22.31	protein_coding	RPL4	ribosomal protein L4 [Source:HGNC Symbol;Acc:10353]
ENSG00000161643	734.461	2.07934	0.164779	12.6189	1.66e-36	4.37e-35	228	384	1171	1218	637	745	chr19	50472857	50479071	2821	+	58.13	q13.33	pseudogene	SIGLEC16	sialic acid binding Ig-like lectin 16 (gene/pseudogene) [Source:HGNC Symbol;Acc:24851]
ENSG00000167996	236179	0.88381	0.0700594	12.6151	1.74e-36	4.58e-35	175870	182568	312137	310274	201802	231012	chr11	61727190	61735132	2030	-	50.42	q12.3	protein_coding	FTH1	ferritin, heavy polypeptide 1 [Source:HGNC Symbol;Acc:3976]
ENSG00000188786	9310.39	0.886654	0.0703026	12.612	1.81e-36	4.77e-35	6776	7361	12417	12123	7707	9426	chr1	38275239	38325292	8024	-	43.61	p34.3	protein_coding	MTF1	metal-regulatory transcription factor 1 [Source:HGNC Symbol;Acc:7428]
ENSG00000179344	2479.09	1.10582	0.0877529	12.6016	2.07e-36	5.43e-35	1266	1567	2875	2818	2974	3470	chr6	32627244	32636160	4904	-	45.39	p21.32	protein_coding	HLA-DQB1	major histocompatibility complex, class II, DQ beta 1 [Source:HGNC Symbol;Acc:4944]
ENSG00000160223	3955.93	0.98676	0.0783906	12.5877	2.47e-36	6.47e-35	2039	2458	4098	4230	4957	6204	chr21	45642874	45660849	8110	-	57.74	q22.3	protein_coding	ICOSLG	inducible T-cell co-stimulator ligand [Source:HGNC Symbol;Acc:17087]
ENSG00000185499	2185.13	1.33196	0.105863	12.5819	2.66e-36	6.96e-35	998	1050	2287	2555	2837	3490	chr1	155158300	155162707	2401	-	61.03	q22	protein_coding	MUC1	mucin 1, cell surface associated [Source:HGNC Symbol;Acc:7508]
ENSG00000197463	257.071	3.49074	0.277589	12.5752	2.89e-36	7.57e-35	42	32	398	387	318	359	chrX	151876743	151883038	1083	-	40.9	q28	antisense	CSAG3	CSAG family, member 3 [Source:HGNC Symbol;Acc:26237]
ENSG00000198755	64663.7	-0.694059	0.0552081	-12.5717	3.02e-36	7.91e-35	79566	91368	49929	49039	56286	66407	chr6	35436185	35438562	1501	+	57.02	p21.31	protein_coding	RPL10A	ribosomal protein L10a [Source:HGNC Symbol;Acc:10299]
ENSG00000267607	2031.22	1.30155	0.10355	12.5693	3.12e-36	8.15e-35	957	1316	2531	2678	2220	2518	chr19	10396477	10399695	3219	-	56.63	p13.2	antisense	CTD-2369P2.8
ENSG00000005249	3583.61	1.00769	0.0801722	12.5691	3.12e-36	8.16e-35	2076	2498	4316	4280	3708	4747	chr7	106685094	106802256	4318	+	38.63	q22.3	protein_coding	PRKAR2B	protein kinase, cAMP-dependent, regulatory, type II, beta [Source:HGNC Symbol;Acc:9392]
ENSG00000244257	26433.3	-1.05361	0.0838367	-12.5674	3.19e-36	8.32e-35	32975	49228	18565	18091	19253	23507	chr16	16404198	16428047	6805	+	62.65	p13.11	pseudogene	PKD1P1	polycystic kidney disease 1 (autosomal dominant) pseudogene 1 [Source:HGNC Symbol;Acc:30065]
ENSG00000188290	399.604	2.7106	0.215763	12.5629	3.38e-36	8.81e-35	78	130	649	612	380	549	chr1	934342	935552	1118	-	74.32	p36.33	protein_coding	HES4	hes family bHLH transcription factor 4 [Source:HGNC Symbol;Acc:24149]
ENSG00000079156	761.225	-1.86191	0.148271	-12.5575	3.61e-36	9.42e-35	1524	1671	428	397	246	358	chr2	179059208	179264160	8028	+	39.35	q31.2	protein_coding	OSBPL6	oxysterol binding protein-like 6 [Source:HGNC Symbol;Acc:16388]
ENSG00000020181	19221.6	-0.739846	0.0589434	-12.5518	3.89e-36	1.01e-34	25029	30104	15375	15481	14264	16285	chr8	37641709	37702414	7061	+	55.25	p11.23	protein_coding	GPR124	G protein-coupled receptor 124 [Source:HGNC Symbol;Acc:17849]
ENSG00000186918	859.292	-1.75771	0.140038	-12.5516	3.9e-36	1.01e-34	1543	1701	451	449	452	639	chr8	28203102	28260218	5819	-	48.07	p21.1	protein_coding	ZNF395	zinc finger protein 395 [Source:HGNC Symbol;Acc:18737]
ENSG00000128228	5530.59	1.07742	0.0858584	12.5488	4.03e-36	1.05e-34	2640	3747	6290	6221	6809	7728	chr22	21996550	21998587	1099	+	62.46	q11.21	protein_coding	SDF2L1	stromal cell-derived factor 2-like 1 [Source:HGNC Symbol;Acc:10676]
ENSG00000236383	1099.93	1.67637	0.133613	12.5465	4.16e-36	1.08e-34	457	506	1323	1561	1222	1549	chr17	41368960	41383338	2130	-	49.96	q21.31	processed_transcript	LINC00854	long intergenic non-protein coding RNA 854 [Source:HGNC Symbol;Acc:43658]
ENSG00000136770	11470.5	-0.862324	0.0687436	-12.5441	4.29e-36	1.11e-34	15117	17265	8584	8106	9752	10783	chr10	22045466	22292698	2501	-	37.73	p12.31	protein_coding	DNAJC1	DnaJ (Hsp40) homolog, subfamily C, member 1 [Source:HGNC Symbol;Acc:20090]
ENSG00000225684	2196.63	1.27571	0.101994	12.5077	6.78e-36	1.76e-34	977	1346	2731	2500	2664	3040	chr9	115865618	115873780	7407	-	51.56	q32	lincRNA	FAM225B	family with sequence similarity 225, member B (non-protein coding) [Source:HGNC Symbol;Acc:21865]
ENSG00000111801	2980.78	1.1916	0.0952815	12.5061	6.91e-36	1.79e-34	1713	1794	3616	3911	3172	3698	chr6	26440700	26453643	5658	+	44.07	p22.2	protein_coding	BTN3A3	butyrophilin, subfamily 3, member A3 [Source:HGNC Symbol;Acc:1140]
ENSG00000149269	15390	0.79561	0.0636184	12.506	6.92e-36	1.79e-34	9638	10788	16485	16757	18076	21238	chr11	77032752	77185680	6299	-	39.88	q14.1	protein_coding	PAK1	p21 protein (Cdc42/Rac)-activated kinase 1 [Source:HGNC Symbol;Acc:8590]
ENSG00000179958	4759.05	1.16178	0.0929102	12.5043	7.07e-36	1.83e-34	2158	3091	5714	5186	5945	6666	chr16	30434940	30441396	1581	-	53.23	p11.2	protein_coding	DCTPP1	dCTP pyrophosphatase 1 [Source:HGNC Symbol;Acc:28777]
ENSG00000249839	3243.42	-1.06977	0.0855579	-12.5034	7.15e-36	1.85e-34	4471	4862	2099	2075	2852	3364	chr15	43955852	43976537	3235	-	45.14	q15.3	pseudogene	AC011330.5
ENSG00000122965	4173.77	0.940618	0.0752695	12.4967	7.78e-36	2.01e-34	2265	2754	4509	4491	5201	6024	chr12	114254543	114404176	5909	-	50.43	q24.21	protein_coding	RBM19	RNA binding motif protein 19 [Source:HGNC Symbol;Acc:29098]
ENSG00000269897	17262.9	-0.944071	0.0755683	-12.4929	8.16e-36	2.1e-34	23152	23750	11503	11448	16074	18918	chr10	22605317	22618471	1904	+	44.07	p12.2	protein_coding	COMMD3-BMI1	COMMD3-BMI1 readthrough [Source:HGNC Symbol;Acc:48326]
ENSG00000198324	1058.53	1.7255	0.138154	12.4897	8.5e-36	2.19e-34	464	434	1422	1379	1240	1410	chr12	111798455	111806925	3361	-	57.94	q24.12	protein_coding	FAM109A	family with sequence similarity 109, member A [Source:HGNC Symbol;Acc:26509]
ENSG00000100271	1162.86	-1.64347	0.131619	-12.4866	8.83e-36	2.27e-34	2120	2115	608	669	683	860	chr22	43435522	43485434	1877	-	51.27	q13.2	protein_coding	TTLL1	tubulin tyrosine ligase-like family, member 1 [Source:HGNC Symbol;Acc:1312]
ENSG00000112699	1389.42	-1.59261	0.127592	-12.482	9.36e-36	2.41e-34	2446	2474	831	706	860	1124	chr6	1624041	2245926	4304	-	40.78	p25.3	protein_coding	GMDS	GDP-mannose 4,6-dehydratase [Source:HGNC Symbol;Acc:4369]
ENSG00000175054	5995.76	0.883662	0.0708067	12.4799	9.61e-36	2.47e-34	3412	4292	6548	6712	7047	8229	chr3	142168077	142297668	12496	-	37.14	q23	protein_coding	ATR	ataxia telangiectasia and Rad3 related [Source:HGNC Symbol;Acc:882]
ENSG00000128805	533.1	2.4824	0.198924	12.4791	9.71e-36	2.49e-34	92	173	668	698	745	839	chr10	49654077	49864310	6783	-	47.75	q11.22	protein_coding	ARHGAP22	Rho GTPase activating protein 22 [Source:HGNC Symbol;Acc:30320]
ENSG00000004468	7978.77	0.799331	0.0640602	12.4778	9.87e-36	2.53e-34	5713	6795	10185	10170	6905	8140	chr4	15779898	15854853	6855	+	41.09	p15.32	protein_coding	CD38	CD38 molecule [Source:HGNC Symbol;Acc:1667]
ENSG00000007202	40892.3	0.680094	0.0545395	12.4698	1.09e-35	2.8e-34	27741	32756	45122	45548	43472	52306	chr17	26941458	26972472	9235	-	46.75	q11.2	protein_coding	KIAA0100	KIAA0100 [Source:HGNC Symbol;Acc:28960]
ENSG00000254528	459.904	2.26276	0.181473	12.4689	1.1e-35	2.83e-34	173	178	774	808	350	449	chr11	117704434	117709657	1464	+	51.57	q23.3	antisense	RP11-728F11.4
ENSG00000147604	130055	-0.796862	0.0639215	-12.4663	1.14e-35	2.92e-34	172479	186284	98155	95830	109736	125905	chr8	74202506	74208024	2903	-	50.75	q21.11	protein_coding	RPL7	ribosomal protein L7 [Source:HGNC Symbol;Acc:10363]
ENSG00000258588	3400.8	1.26182	0.101231	12.4647	1.16e-35	2.97e-34	1586	1623	3904	3339	4524	5629	chr11	5617955	5665628	3391	+	41.99	p15.4	protein_coding	TRIM6-TRIM34	TRIM6-TRIM34 readthrough [Source:HGNC Symbol;Acc:33440]
ENSG00000232833	486.008	-2.61881	0.210466	-12.4429	1.53e-35	3.9e-34	1114	1039	135	196	201	264	chr9	67784944	67786624	1506	-	55.32	q13	protein_coding	FAM27E3	family with sequence similarity 27, member E3 [Source:HGNC Symbol;Acc:28655]
ENSG00000151948	391.566	2.56401	0.206065	12.4427	1.53e-35	3.91e-34	119	107	649	611	392	454	chr12	129337972	129469509	3474	+	45.85	q24.33	protein_coding	GLT1D1	glycosyltransferase 1 domain containing 1 [Source:HGNC Symbol;Acc:26483]
ENSG00000248871	2428.07	1.15407	0.0928582	12.4283	1.84e-35	4.68e-34	1367	1495	3082	2894	2614	3165	chr17	7452416	7464918	1816	+	54.61	p13.1	protein_coding	TNFSF12-TNFSF13	TNFSF12-TNFSF13 readthrough [Source:HGNC Symbol;Acc:33537]
ENSG00000258659	3391.49	1.27071	0.102266	12.4256	1.9e-35	4.83e-34	1575	1602	3894	3323	4520	5636	chr11	5640994	5665628	2690	+	41.62	p15.4	protein_coding	TRIM34	tripartite motif containing 34 [Source:HGNC Symbol;Acc:10063]
ENSG00000239704	506.559	-2.07291	0.166915	-12.419	2.06e-35	5.25e-34	963	1113	235	227	241	311	chr17	15339332	15406922	3242	-	45.76	p12	protein_coding	CDRT4	CMT1A duplicated region transcript 4 [Source:HGNC Symbol;Acc:14383]
ENSG00000226004	262.459	3.81491	0.307383	12.4109	2.28e-35	5.8e-34	36	21	422	339	326	434	chr6	138264216	138266939	573	-	42.03	q23.3	lincRNA	RP11-10J5.1
ENSG00000136826	3297.08	1.05757	0.0852139	12.4107	2.29e-35	5.81e-34	1896	2445	4341	4082	3119	3974	chr9	110247133	110252763	3539	-	56.93	q31.2	protein_coding	KLF4	Kruppel-like factor 4 (gut) [Source:HGNC Symbol;Acc:6348]
ENSG00000034063	15884.3	0.728379	0.0587196	12.4044	2.48e-35	6.28e-34	9490	11326	16218	16028	19944	23208	chr19	4903092	4962165	5144	+	52.99	p13.3	processed_transcript	UHRF1	ubiquitin-like with PHD and ring finger domains 1 [Source:HGNC Symbol;Acc:12556]
ENSG00000143369	25687.9	0.827508	0.066722	12.4023	2.54e-35	6.44e-34	17202	18612	29282	30398	26890	32387	chr1	150480538	150486265	3360	+	55.19	q21.3	protein_coding	ECM1	extracellular matrix protein 1 [Source:HGNC Symbol;Acc:3153]
ENSG00000168944	3632.15	-1.03151	0.0831793	-12.401	2.58e-35	6.54e-34	5386	6008	2534	2692	2486	2916	chr5	122680579	122759286	6057	-	36.19	q23.2	protein_coding	CEP120	centrosomal protein 120kDa [Source:HGNC Symbol;Acc:26690]
ENSG00000086730	24530.8	-0.700501	0.0565119	-12.3956	2.76e-35	6.99e-34	30249	37595	19590	19374	19324	22857	chr7	73613982	73644161	4542	+	53.07	q11.23	protein_coding	LAT2	linker for activation of T cells family, member 2 [Source:HGNC Symbol;Acc:12749]
ENSG00000239697	2430.98	1.15169	0.0929383	12.392	2.89e-35	7.3e-34	1371	1498	3085	2896	2614	3171	chr17	7452208	7464925	3149	+	54.99	p13.1	protein_coding	TNFSF12	tumor necrosis factor (ligand) superfamily, member 12 [Source:HGNC Symbol;Acc:11927]
ENSG00000224032	2200.07	-1.16262	0.0938376	-12.3897	2.97e-35	7.51e-34	3344	3880	1530	1491	1484	1620	chr5	111496223	111499973	3344	+	43.19	q22.1	lincRNA	EPB41L4A-AS1	EPB41L4A antisense RNA 1 [Source:HGNC Symbol;Acc:30749]
ENSG00000142188	8467.18	0.841972	0.0679651	12.3883	3.02e-35	7.64e-34	5153	6707	9963	9841	8882	10550	chr21	34804792	34852318	4495	-	43.36	q22.11	protein_coding	TMEM50B	transmembrane protein 50B [Source:HGNC Symbol;Acc:1280]
ENSG00000171314	66807.5	0.676	0.054613	12.378	3.44e-35	8.68e-34	44234	55285	74637	73722	71684	83934	chr10	99185917	99193198	2568	+	47.47	q24.1	protein_coding	PGAM1	phosphoglycerate mutase 1 (brain) [Source:HGNC Symbol;Acc:8888]
ENSG00000087087	14877.8	0.77933	0.0629628	12.3776	3.45e-35	8.71e-34	9054	10777	16480	15354	17814	20463	chr7	100472733	100486285	4587	+	53.16	q22.1	protein_coding	SRRT	serrate RNA effector molecule homolog (Arabidopsis) [Source:HGNC Symbol;Acc:24101]
ENSG00000173327	12886.2	0.87204	0.0704562	12.3771	3.48e-35	8.76e-34	7129	9691	14403	14218	14809	17722	chr11	65365226	65382853	10564	-	57.13	q13.1	protein_coding	MAP3K11	mitogen-activated protein kinase kinase kinase 11 [Source:HGNC Symbol;Acc:6850]
ENSG00000137200	21785.7	0.735694	0.0594506	12.3749	3.57e-35	8.99e-34	14033	16262	23228	23996	24768	29354	chr6	37400995	37450603	5274	+	45.88	p21.2	protein_coding	CMTR1	cap methyltransferase 1 [Source:HGNC Symbol;Acc:21077]
ENSG00000179195	10682.4	-0.795315	0.0642685	-12.3749	3.57e-35	8.99e-34	13529	16027	8078	7852	8579	10908	chr12	124456392	124499986	6340	+	44.11	q24.31	protein_coding	ZNF664	zinc finger protein 664 [Source:HGNC Symbol;Acc:25406]
ENSG00000162512	2789.46	-1.10216	0.0891351	-12.365	4.04e-35	1.02e-33	4698	5195	2154	2169	1246	1384	chr1	31342314	31381608	7067	-	55.72	p35.2	protein_coding	SDC3	syndecan 3 [Source:HGNC Symbol;Acc:10660]
ENSG00000113269	10440.8	0.82081	0.0663883	12.3638	4.1e-35	1.03e-33	6370	7084	11289	11000	12414	14990	chr5	179338651	179499118	12822	-	42.83	q35.3	protein_coding	RNF130	ring finger protein 130 [Source:HGNC Symbol;Acc:18280]
ENSG00000110446	5670.7	1.16957	0.0946165	12.3612	4.24e-35	1.06e-33	2712	4105	7188	7006	6051	7136	chr11	60704556	60720002	6118	-	52.85	q12.2	protein_coding	SLC15A3	solute carrier family 15 (oligopeptide transporter), member 3 [Source:HGNC Symbol;Acc:18068]
ENSG00000160791	374.2	3.44707	0.279285	12.3425	5.35e-35	1.34e-33	20	35	315	243	777	906	chr3	46411633	46417697	3883	+	42.93	p21.31	protein_coding	CCR5	chemokine (C-C motif) receptor 5 (gene/pseudogene) [Source:HGNC Symbol;Acc:1606]
ENSG00000108179	29724.9	0.67946	0.0550687	12.3384	5.63e-35	1.41e-33	19758	24033	32968	32552	32292	37935	chr10	81107225	81115093	2674	+	55.59	q22.3	protein_coding	PPIF	peptidylprolyl isomerase F [Source:HGNC Symbol;Acc:9259]
ENSG00000138166	1240.04	1.47555	0.119919	12.3045	8.56e-35	2.14e-33	571	700	1626	1675	1225	1671	chr10	112257596	112271302	2615	+	49.09	q25.2	protein_coding	DUSP5	dual specificity phosphatase 5 [Source:HGNC Symbol;Acc:3071]
ENSG00000176305	983.45	1.68084	0.136609	12.3041	8.61e-35	2.15e-33	355	527	1338	1286	1124	1285	chr8	8559666	8561616	1576	+	58.84	p23.1	pseudogene	AC087269.1
ENSG00000174171	554.666	2.14499	0.174474	12.294	9.76e-35	2.44e-33	173	165	702	705	718	879	chr15	42184991	42190773	3651	+	56.32	q15.1	antisense	RP11-23P13.6
ENSG00000104974	1073.65	1.75028	0.142384	12.2927	9.91e-35	2.47e-33	368	581	1410	1544	1142	1415	chr19	55105047	55113555	3587	+	51.13	q13.42	protein_coding	LILRA1	leukocyte immunoglobulin-like receptor, subfamily A (with TM domain), member 1 [Source:HGNC Symbol;Acc:6602]
ENSG00000084628	611.635	2.10356	0.171383	12.274	1.25e-34	3.11e-33	128	136	550	514	1097	1309	chr1	31652592	31712401	2987	-	50.46	p35.2	protein_coding	NKAIN1	Na+/K+ transporting ATPase interacting 1 [Source:HGNC Symbol;Acc:25743]
ENSG00000135905	15520.3	0.790923	0.0644936	12.2636	1.42e-34	3.54e-33	10502	11591	17933	17930	16281	19278	chr2	225629807	225907162	11065	-	39.37	q36.2	protein_coding	DOCK10	dedicator of cytokinesis 10 [Source:HGNC Symbol;Acc:23479]
ENSG00000115875	18555.8	0.734675	0.0599192	12.2611	1.47e-34	3.65e-33	12810	14593	21671	21055	19075	22639	chr2	38970741	38978636	4045	-	41.45	p22.1	protein_coding	SRSF7	serine/arginine-rich splicing factor 7 [Source:HGNC Symbol;Acc:10789]
ENSG00000167969	3387.34	-1.22044	0.0995638	-12.2579	1.52e-34	3.79e-33	4523	6524	2304	2093	2472	2781	chr16	2289396	2302301	3234	-	55.22	p13.3	protein_coding	ECI1	enoyl-CoA delta isomerase 1 [Source:HGNC Symbol;Acc:2703]
ENSG00000066322	24424.8	0.736529	0.0601413	12.2466	1.75e-34	4.35e-33	15235	17458	25632	25392	29901	34055	chr1	43829068	43833696	2458	-	58.52	p34.2	protein_coding	ELOVL1	ELOVL fatty acid elongase 1 [Source:HGNC Symbol;Acc:14418]
ENSG00000136147	5920.81	0.858595	0.0701583	12.238	1.95e-34	4.84e-33	3500	4008	6362	6388	7044	8510	chr13	50069746	50103123	4841	+	41.72	q14.2	protein_coding	PHF11	PHD finger protein 11 [Source:HGNC Symbol;Acc:17024]
ENSG00000104980	5498.69	-0.868953	0.0710099	-12.2371	1.97e-34	4.88e-33	6955	8754	3972	4051	4427	5308	chr19	7991603	8008805	4888	-	56.41	p13.2	protein_coding	TIMM44	translocase of inner mitochondrial membrane 44 homolog (yeast) [Source:HGNC Symbol;Acc:17316]
ENSG00000134058	3161.88	-1.02094	0.0834301	-12.2371	1.97e-34	4.88e-33	4541	5355	2376	2187	2208	2526	chr5	68530668	68573250	2363	+	40.44	q13.2	protein_coding	CDK7	cyclin-dependent kinase 7 [Source:HGNC Symbol;Acc:1778]
ENSG00000180573	494.754	2.09799	0.171986	12.1986	3.16e-34	7.83e-33	187	250	908	835	334	425	chr6	26124373	26139344	1668	+	41.82	p22.2	protein_coding	HIST1H2AC	histone cluster 1, H2ac [Source:HGNC Symbol;Acc:4733]
ENSG00000119242	2362.93	-1.13177	0.0928943	-12.1834	3.81e-34	9.44e-33	3430	3778	1530	1556	1890	2169	chr12	124403207	124457378	6366	-	47.49	q24.31	protein_coding	CCDC92	coiled-coil domain containing 92 [Source:HGNC Symbol;Acc:29563]
ENSG00000102317	23911.7	-0.727062	0.0596809	-12.1825	3.85e-34	9.53e-33	29387	33212	17975	17475	21387	25867	chrX	48432837	48437454	3731	+	48.05	p11.23	protein_coding	RBM3	RNA binding motif (RNP1, RRM) protein 3 [Source:HGNC Symbol;Acc:9900]
ENSG00000184324	242.056	3.4733	0.285184	12.1791	4.01e-34	9.92e-33	38	30	363	349	314	355	chrX	151922445	151928738	1083	+	40.91	q28	antisense	CSAG2	CSAG family, member 2 [Source:HGNC Symbol;Acc:16847]
ENSG00000100485	3897.18	-0.936855	0.0769599	-12.1733	4.31e-34	1.07e-32	5369	6711	2935	2953	2546	3174	chr14	50583847	50698276	6929	-	38.27	q21.3	protein_coding	SOS2	son of sevenless homolog 2 (Drosophila) [Source:HGNC Symbol;Acc:11188]
ENSG00000174996	1992.08	-1.13615	0.0933614	-12.1694	4.52e-34	1.12e-32	2871	3618	1382	1372	1317	1562	chr11	66024765	66035331	5479	+	60.47	q13.2	protein_coding	KLC2	kinesin light chain 2 [Source:HGNC Symbol;Acc:20716]
ENSG00000232133	1439.79	1.35014	0.110993	12.1641	4.82e-34	1.19e-32	638	858	1749	1801	1661	1976	chr2	202002239	202004750	1542	-	53.62	q33.1	pseudogene	IMPDH1P10	IMP (inosine monophosphate) dehydrogenase 1 pseudogene 10 [Source:HGNC Symbol;Acc:33965]
ENSG00000122862	76522.1	0.687222	0.0565245	12.1579	5.21e-34	1.28e-32	60667	69199	100058	95887	60192	73135	chr10	70847862	70864567	1220	+	42.48	q22.1	protein_coding	SRGN	serglycin [Source:HGNC Symbol;Acc:9361]
ENSG00000091409	5523.84	0.896191	0.073734	12.1544	5.44e-34	1.34e-32	2262	2553	4225	4172	9262	11329	chr2	173292082	173371181	6704	+	41.78	q31.1	protein_coding	ITGA6	integrin, alpha 6 [Source:HGNC Symbol;Acc:6142]
ENSG00000158710	84007.9	0.719931	0.0592392	12.1529	5.53e-34	1.36e-32	56132	62961	93280	90664	95024	108883	chr1	159887897	159895522	2487	-	56.56	q23.2	protein_coding	TAGLN2	transgelin 2 [Source:HGNC Symbol;Acc:11554]
ENSG00000165244	2829.66	1.34232	0.110496	12.1481	5.87e-34	1.44e-32	1207	1872	3701	3522	2974	3808	chr9	99148223	99180611	3646	-	42.86	q22.32	protein_coding	ZNF367	zinc finger protein 367 [Source:HGNC Symbol;Acc:18320]
ENSG00000212556	186.473	-3.72804	0.306926	-12.1464	5.99e-34	1.47e-32	416	598	39	32	27	39	chr3	126921215	126921316	102	-	44.12	q21.3	misc_RNA	Y_RNA	Y RNA [Source:RFAM;Acc:RF00019]
ENSG00000108387	965.76	2.02651	0.166898	12.1422	6.31e-34	1.55e-32	379	302	1253	1379	1175	1292	chr17	56597611	56618179	8012	-	52.36	q22	protein_coding	2023-09-04	septin 4 [Source:HGNC Symbol;Acc:9165]
ENSG00000125844	22696.9	0.778129	0.0641168	12.1361	6.8e-34	1.67e-32	15028	16593	26159	24728	24599	29885	chr20	17594323	17662940	6628	-	52.51	p12.1	protein_coding	RRBP1	ribosome binding protein 1 [Source:HGNC Symbol;Acc:10448]
ENSG00000172493	16429.6	0.738679	0.0608892	12.1315	7.19e-34	1.76e-32	10857	12516	18185	18335	17570	21794	chr4	87856154	88062206	10733	+	41.19	q21.3	protein_coding	AFF1	AF4/FMR2 family, member 1 [Source:HGNC Symbol;Acc:7135]
ENSG00000101439	25826.8	0.804073	0.0663152	12.125	7.78e-34	1.9e-32	17169	22962	32926	32258	23334	26654	chr20	23608534	23619110	2504	-	53.52	p11.21	protein_coding	CST3	cystatin C [Source:HGNC Symbol;Acc:2475]
ENSG00000248323	398.959	2.52146	0.208069	12.1184	8.44e-34	2.06e-32	86	104	467	552	531	668	chr5	90598846	90610219	2904	-	42.16	q14.3	lincRNA	LUCAT1	lung cancer associated transcript 1 (non-protein coding) [Source:HGNC Symbol;Acc:48498]
ENSG00000003989	1153.65	-1.39231	0.114982	-12.1089	9.47e-34	2.31e-32	1705	2101	697	657	853	1026	chr8	17354597	17428082	7905	+	40.13	p22	protein_coding	SLC7A2	solute carrier family 7 (cationic amino acid transporter, y+ system), member 2 [Source:HGNC Symbol;Acc:11060]
ENSG00000076043	1914.29	-1.20172	0.0992886	-12.1033	1.02e-33	2.48e-32	2964	3250	1257	1278	1279	1597	chr11	114310108	114321001	3699	+	39.61	q23.2	protein_coding	REXO2	RNA exonuclease 2 [Source:HGNC Symbol;Acc:17851]
ENSG00000132382	12117.3	0.739713	0.0611515	12.0964	1.1e-33	2.69e-32	7283	8956	12776	12546	14272	17595	chr17	4442192	4458926	6203	-	59.89	p13.2	protein_coding	MYBBP1A	MYB binding protein (P160) 1a [Source:HGNC Symbol;Acc:7546]
ENSG00000225886	643.216	1.87777	0.155336	12.0884	1.22e-33	2.96e-32	215	273	803	870	773	940	chr1	27995979	27996787	489	+	45.86	p36.11	antisense	RP11-288L9.4
ENSG00000170439	8431.66	1.00463	0.0831118	12.0877	1.23e-33	2.99e-32	5430	5495	10307	10336	8943	10129	chr12	56075330	56078395	1506	+	52.54	q13.2	protein_coding	METTL7B	methyltransferase like 7B [Source:HGNC Symbol;Acc:28276]
ENSG00000164086	9585.84	-0.825058	0.0682949	-12.0808	1.33e-33	3.25e-32	12461	13758	6902	6983	8260	9845	chr3	52082935	52090566	5648	-	59.41	p21.2	protein_coding	DUSP7	dual specificity phosphatase 7 [Source:HGNC Symbol;Acc:3073]
ENSG00000062716	11373.8	0.727393	0.0602958	12.0637	1.64e-33	3.99e-32	7861	9421	13509	13240	11113	13405	chr17	57784553	57919616	6916	+	39.75	q23.1	protein_coding	VMP1	vacuole membrane protein 1 [Source:HGNC Symbol;Acc:29559]
ENSG00000116574	6009.74	-0.866924	0.0719219	-12.0537	1.85e-33	4.51e-32	8628	10181	5038	4612	3576	4381	chr1	228870824	228882416	4372	+	46.54	q42.13	protein_coding	RHOU	ras homolog family member U [Source:HGNC Symbol;Acc:17794]
ENSG00000089639	13915.9	0.782428	0.0649185	12.0525	1.88e-33	4.57e-32	8525	11087	15602	15818	14856	18237	chr19	19740285	19754476	3740	-	56.14	p13.11	protein_coding	GMIP	GEM interacting protein [Source:HGNC Symbol;Acc:24852]
ENSG00000204856	3156.94	-0.97128	0.0805904	-12.0521	1.89e-33	4.59e-32	4357	5285	2304	2291	2304	2635	chr12	110906169	110928190	2753	+	43.77	q24.11	protein_coding	FAM216A	family with sequence similarity 216, member A [Source:HGNC Symbol;Acc:30180]
ENSG00000022267	1410.51	-1.27057	0.105486	-12.0449	2.06e-33	5e-32	1989	2436	856	857	1125	1340	chrX	135229559	135293518	4945	+	41.77	q26.3	protein_coding	FHL1	four and a half LIM domains 1 [Source:HGNC Symbol;Acc:3702]
ENSG00000197982	3498.96	1.0925	0.0907074	12.0443	2.08e-33	5.04e-32	1684	2318	4034	3900	4368	4832	chr1	38272651	38275126	2231	+	63.25	p34.3	protein_coding	C1orf122	chromosome 1 open reading frame 122 [Source:HGNC Symbol;Acc:24789]
ENSG00000000419	5269.43	-0.958384	0.0795846	-12.0423	2.13e-33	5.15e-32	7543	8278	3999	3644	3925	4560	chr20	49551404	49575092	1207	-	39.85	q13.13	protein_coding	DPM1	dolichyl-phosphate mannosyltransferase polypeptide 1, catalytic subunit [Source:HGNC Symbol;Acc:3005]
ENSG00000060491	17757.1	0.699044	0.0580885	12.0341	2.35e-33	5.68e-32	11250	13797	19344	18633	20285	24111	chr20	61436187	61445352	4702	+	63.45	q13.33	protein_coding	OGFR	opioid growth factor receptor [Source:HGNC Symbol;Acc:15768]
ENSG00000143507	3717.31	0.941983	0.0782925	12.0316	2.42e-33	5.86e-32	2092	2452	4025	4142	4420	5347	chr1	221874766	221915518	3474	-	41.35	q41	protein_coding	DUSP10	dual specificity phosphatase 10 [Source:HGNC Symbol;Acc:3065]
ENSG00000184985	1452.07	-1.44456	0.120069	-12.0311	2.44e-33	5.89e-32	2489	3117	988	934	525	786	chr4	7194265	7744554	6292	+	53.7	p16.1	protein_coding	SORCS2	sortilin-related VPS10 domain containing receptor 2 [Source:HGNC Symbol;Acc:16698]
ENSG00000149150	5456.95	-0.862453	0.0717692	-12.017	2.89e-33	6.97e-32	7583	8994	4255	4272	3523	4489	chr11	57252007	57283259	3534	-	50.69	q12.1	protein_coding	SLC43A1	solute carrier family 43 (amino acid system L transporter), member 1 [Source:HGNC Symbol;Acc:9225]
ENSG00000136938	27006.3	-0.985134	0.0820625	-12.0047	3.36e-33	8.09e-32	41492	40782	20115	19100	19263	22532	chr9	100745643	100778225	1850	+	43.52	q22.33	protein_coding	ANP32B	acidic (leucine-rich) nuclear phosphoprotein 32 family, member B [Source:HGNC Symbol;Acc:16677]
ENSG00000264813	388.673	2.32552	0.193741	12.0032	3.42e-33	8.23e-32	124	161	657	675	330	361	chr17	61562184	61599209	4862	+	53.11	q23.3	protein_coding	ACE	Angiotensin-converting enzyme; Uncharacterized protein [Source:UniProtKB/TrEMBL;Acc:L7MUH0]
ENSG00000142173	1898.43	1.21133	0.100921	12.0028	3.43e-33	8.26e-32	1096	1300	2747	2443	1769	2021	chr21	47518011	47552763	5386	+	55.88	q22.3	protein_coding	COL6A2	collagen, type VI, alpha 2 [Source:HGNC Symbol;Acc:2212]
ENSG00000106991	14530.1	0.704446	0.0587062	11.9995	3.57e-33	8.59e-32	9822	11987	16604	16591	14801	17883	chr9	130577291	130617035	3710	-	53.19	q34.11	protein_coding	ENG	endoglin [Source:HGNC Symbol;Acc:3349]
ENSG00000119938	236.035	-3.09209	0.257768	-11.9956	3.75e-33	9e-32	560	582	68	58	74	96	chr10	93388199	93392811	2524	-	40.41	q23.32	protein_coding	PPP1R3C	protein phosphatase 1, regulatory subunit 3C [Source:HGNC Symbol;Acc:9293]
ENSG00000198216	2058.39	-1.12209	0.0936456	-11.9823	4.4e-33	1.06e-31	3153	3782	1461	1517	1140	1447	chr1	181382238	181777219	17878	+	43.7	q25.3	protein_coding	CACNA1E	calcium channel, voltage-dependent, R type, alpha 1E subunit [Source:HGNC Symbol;Acc:1392]
ENSG00000104973	6537.49	0.839302	0.0700897	11.9747	4.82e-33	1.16e-31	3917	4810	7432	7151	7591	8564	chr19	50321539	50342073	6116	+	56.02	q13.33	protein_coding	MED25	mediator complex subunit 25 [Source:HGNC Symbol;Acc:28845]
ENSG00000143570	28355.2	0.691354	0.0577459	11.9723	4.96e-33	1.19e-31	19641	22522	31865	31907	29955	35123	chr1	153931575	153940188	3246	-	52.25	q21.3	protein_coding	SLC39A1	solute carrier family 39 (zinc transporter), member 1 [Source:HGNC Symbol;Acc:12876]
ENSG00000132768	6805.85	0.82601	0.0690117	11.9691	5.16e-33	1.23e-31	3793	4730	7139	6963	8675	9909	chr1	44435672	44439041	2930	+	56.05	p34.1	protein_coding	DPH2	DPH2 homolog (S. cerevisiae) [Source:HGNC Symbol;Acc:3004]
ENSG00000075651	3460.11	-1.00219	0.0837547	-11.9657	5.37e-33	1.29e-31	5457	6107	2700	2713	1729	2235	chr3	171318195	171528740	9953	-	38.86	q26.31	protein_coding	PLD1	phospholipase D1, phosphatidylcholine-specific [Source:HGNC Symbol;Acc:9067]
ENSG00000168273	1462.84	1.35498	0.113303	11.9589	5.83e-33	1.39e-31	848	895	2185	2004	1309	1500	chr3	52568029	52613253	2482	+	43.07	p21.1	protein_coding	SMIM4	small integral membrane protein 4 [Source:HGNC Symbol;Acc:37257]
ENSG00000150977	11092.6	-0.779358	0.0651762	-11.9577	5.92e-33	1.41e-31	14612	16344	8446	8466	8835	10585	chr12	123899936	123921264	1435	-	48.81	q24.31	protein_coding	RILPL2	Rab interacting lysosomal protein-like 2 [Source:HGNC Symbol;Acc:28787]
ENSG00000111641	5230.53	0.870104	0.0727694	11.957	5.97e-33	1.42e-31	3016	3687	5590	5852	6153	7331	chr12	6666029	6677857	4687	-	49.45	p13.31	protein_coding	NOP2	NOP2 nucleolar protein [Source:HGNC Symbol;Acc:7867]
ENSG00000153048	7089.96	-0.796619	0.0666327	-11.9554	6.09e-33	1.45e-31	8645	10204	5019	5131	6489	7642	chr16	8946799	8962866	5545	-	55.97	p13.2	protein_coding	CARHSP1	calcium regulated heat stable protein 1, 24kDa [Source:HGNC Symbol;Acc:17150]
ENSG00000187037	574.96	1.94751	0.162942	11.9522	6.33e-33	1.51e-31	216	271	856	897	512	691	chr7	37723399	37873390	2312	+	38.45	p14.1	protein_coding	GPR141	G protein-coupled receptor 141 [Source:HGNC Symbol;Acc:19997]
ENSG00000135744	23721.2	-0.689503	0.0576921	-11.9514	6.38e-33	1.52e-31	30261	37227	19305	19765	17178	20115	chr1	230838269	230850043	2291	-	53.69	q42.2	protein_coding	AGT	angiotensinogen (serpin peptidase inhibitor, clade A, member 8) [Source:HGNC Symbol;Acc:333]
ENSG00000255769	443.385	-2.40134	0.201098	-11.9411	7.22e-33	1.72e-31	824	1099	201	138	203	256	chr15	82765134	82798350	1758	-	43.86	q25.2	pseudogene	RP11-152F13.3
ENSG00000166173	202.276	-3.47557	0.291178	-11.9362	7.66e-33	1.82e-31	492	514	36	49	61	82	chr15	71123863	71146498	3160	-	44.57	q23	protein_coding	LARP6	La ribonucleoprotein domain family, member 6 [Source:HGNC Symbol;Acc:24012]
ENSG00000167862	3986.61	-1.00357	0.0840902	-11.9344	7.83e-33	1.86e-31	5834	6308	2858	2829	2984	3342	chr17	73008765	73017356	1108	+	48.66	q25.1	protein_coding	ICT1	immature colon carcinoma transcript 1 [Source:HGNC Symbol;Acc:5359]
ENSG00000150990	7584.93	0.850577	0.0713142	11.9272	8.54e-33	2.03e-31	4184	5422	7895	8242	9289	10891	chr12	125431371	125473668	6618	-	54.02	q24.31	protein_coding	DHX37	DEAH (Asp-Glu-Ala-His) box polypeptide 37 [Source:HGNC Symbol;Acc:17210]
ENSG00000105559	1467.47	1.35898	0.113966	11.9244	8.83e-33	2.09e-31	830	864	2080	2004	1419	1578	chr19	49340354	49371889	3851	-	51.07	q13.33	protein_coding	PLEKHA4	pleckstrin homology domain containing, family A (phosphoinositide binding specific) member 4 [Source:HGNC Symbol;Acc:14339]
ENSG00000178573	5314.8	0.996805	0.0835914	11.9247	8.8e-33	2.09e-31	2910	4090	6476	6495	5481	6611	chr16	79619740	79634611	6976	-	44.86	q23.2	protein_coding	MAF	v-maf avian musculoaponeurotic fibrosarcoma oncogene homolog [Source:HGNC Symbol;Acc:6776]
ENSG00000005007	12145.8	0.736299	0.0618467	11.9052	1.11e-32	2.63e-31	7250	9104	12816	12602	14628	17139	chr19	18942747	18979045	8600	+	55.15	p13.11	protein_coding	UPF1	UPF1 regulator of nonsense transcripts homolog (yeast) [Source:HGNC Symbol;Acc:9962]
ENSG00000235316	982.578	1.59561	0.134059	11.9023	1.15e-32	2.72e-31	339	464	1092	1166	1358	1518	chr10	75491582	75493396	1815	+	67.6	q22.2	pseudogene	DUSP8P5	dual specificity phosphatase 8 pseudogene 5 [Source:HGNC Symbol;Acc:45003]
ENSG00000213533	9915.16	0.750323	0.063042	11.9019	1.16e-32	2.73e-31	6103	7642	10906	10669	11248	13398	chr3	52870235	52931612	5730	-	48.39	p21.1	protein_coding	TMEM110	transmembrane protein 110 [Source:HGNC Symbol;Acc:30526]
ENSG00000090097	2174.84	-1.22817	0.103197	-11.9013	1.17e-32	2.75e-31	3226	4207	1468	1487	1199	1678	chr3	51991470	52002426	3686	-	60.69	p21.2	protein_coding	PCBP4	poly(rC) binding protein 4 [Source:HGNC Symbol;Acc:8652]
ENSG00000234745	182840	0.705427	0.0592765	11.9006	1.17e-32	2.77e-31	117554	149137	210180	195378	200752	231415	chr6	31321649	31324965	3012	-	59	p21.33	protein_coding	HLA-B	major histocompatibility complex, class I, B [Source:HGNC Symbol;Acc:4932]
ENSG00000138772	644.648	-5.17728	0.435074	-11.8998	1.19e-32	2.8e-31	1786	1953	48	49	66	34	chr4	79472673	79531597	5115	+	39.99	q21.21	protein_coding	ANXA3	annexin A3 [Source:HGNC Symbol;Acc:541]
ENSG00000170017	9365.73	0.759755	0.0638533	11.8985	1.21e-32	2.84e-31	6487	7585	11411	10889	9067	10974	chr3	105085753	105295744	7179	+	35.29	q13.11	protein_coding	ALCAM	activated leukocyte cell adhesion molecule [Source:HGNC Symbol;Acc:400]
ENSG00000174748	97836.6	-0.636436	0.0534888	-11.8985	1.21e-32	2.84e-31	118689	140745	78979	77123	82502	95605	chr3	23958036	23965183	6528	+	46.46	p24.2	protein_coding	RPL15	ribosomal protein L15 [Source:HGNC Symbol;Acc:10306]
ENSG00000152726	7827.11	0.782492	0.0657706	11.8973	1.22e-32	2.88e-31	5360	6242	9329	9349	7785	9044	chr10	47894023	47949412	4382	+	42.3	q11.22	protein_coding	FAM21B	family with sequence similarity 21, member B [Source:HGNC Symbol;Acc:23417]
ENSG00000235770	304.743	-2.72502	0.229625	-11.8673	1.75e-32	4.12e-31	739	735	94	116	75	89	chr2	216476286	216708445	5628	-	39.64	q35	lincRNA	LINC00607	long intergenic non-protein coding RNA 607 [Source:HGNC Symbol;Acc:43944]
ENSG00000153944	2469.11	-1.12495	0.0948131	-11.865	1.8e-32	4.23e-31	3328	4501	1646	1692	1738	2165	chr17	55333212	55762046	21471	+	47.5	q22	protein_coding	MSI2	musashi RNA-binding protein 2 [Source:HGNC Symbol;Acc:18585]
ENSG00000159202	16290.9	0.737835	0.0621903	11.8641	1.82e-32	4.27e-31	11218	12863	18616	18996	16959	19477	chr17	46985731	47006418	5753	+	47.44	q21.32	protein_coding	UBE2Z	ubiquitin-conjugating enzyme E2Z [Source:HGNC Symbol;Acc:25847]
ENSG00000259472	444.865	-2.39928	0.202403	-11.854	2.05e-32	4.81e-31	820	1113	203	138	205	252	chr15	83141718	83182928	1774	-	42.86	q25.2	pseudogene	RP13-996F3.3
ENSG00000051523	51683.5	0.69987	0.05907	11.8481	2.2e-32	5.16e-31	32331	41071	56899	54282	59629	68283	chr16	88709691	88717560	3357	-	61.89	q24.3	protein_coding	CYBA	cytochrome b-245, alpha polypeptide [Source:HGNC Symbol;Acc:2577]
ENSG00000188313	22197.3	0.763496	0.064446	11.8471	2.23e-32	5.22e-31	14374	15664	24005	23867	25626	30570	chr3	146232967	146262651	4340	-	36.31	q24	protein_coding	PLSCR1	phospholipid scramblase 1 [Source:HGNC Symbol;Acc:9092]
ENSG00000133313	14051.8	0.783425	0.0661609	11.8412	2.39e-32	5.59e-31	8733	9612	14861	14767	17129	19833	chr18	72163051	72188366	9525	+	51.19	q22.3	protein_coding	CNDP2	CNDP dipeptidase 2 (metallopeptidase M20 family) [Source:HGNC Symbol;Acc:24437]
ENSG00000019582	74060.1	0.681983	0.0576028	11.8394	2.44e-32	5.71e-31	48162	54667	76780	77815	88125	102249	chr5	149781200	149792492	3184	-	53.3	q32	protein_coding	CD74	CD74 molecule, major histocompatibility complex, class II invariant chain [Source:HGNC Symbol;Acc:1697]
ENSG00000111252	17948.5	0.693719	0.0586069	11.8368	2.52e-32	5.88e-31	13023	15221	21192	21558	16848	20211	chr12	111843752	111889427	5682	+	54.02	q24.12	protein_coding	SH2B3	SH2B adaptor protein 3 [Source:HGNC Symbol;Acc:29605]
ENSG00000234964	3842.19	1.05365	0.0890244	11.8355	2.56e-32	5.97e-31	2172	2262	4293	4360	4732	5345	chr11	59548786	59549195	410	-	43.9	q12.1	pseudogene	FABP5P7	fatty acid binding protein 5 pseudogene 7 [Source:HGNC Symbol;Acc:31070]
ENSG00000130559	5873.13	-0.82194	0.0694488	-11.8352	2.57e-32	5.99e-31	7565	9280	4571	4329	4487	5471	chr9	138700333	138799074	8642	-	46.91	q34.3	protein_coding	CAMSAP1	calmodulin regulated spectrin-associated protein 1 [Source:HGNC Symbol;Acc:19946]
ENSG00000167291	7244.68	-0.782289	0.0661138	-11.8325	2.65e-32	6.18e-31	9574	11285	5678	5668	5440	6290	chr17	77906142	78009647	11555	-	52.48	q25.3	protein_coding	TBC1D16	TBC1 domain family, member 16 [Source:HGNC Symbol;Acc:28356]
ENSG00000144815	6285.75	0.828051	0.069996	11.83	2.73e-32	6.36e-31	4441	5257	8256	7849	5300	6672	chr3	101498046	101547073	9474	+	39.58	q12.3	protein_coding	NXPE3	neurexophilin and PC-esterase domain family, member 3 [Source:HGNC Symbol;Acc:28238]
ENSG00000198556	5872.82	0.827428	0.0699856	11.8228	2.98e-32	6.92e-31	3719	4340	6598	6784	6359	7640	chr7	99070464	99101273	6683	+	47.78	q22.1	protein_coding	ZNF789	zinc finger protein 789 [Source:HGNC Symbol;Acc:27801]
ENSG00000116863	4314.94	0.88847	0.0751722	11.8191	3.11e-32	7.23e-31	2260	2664	4218	4308	5830	6899	chr1	36554476	36559533	1668	+	55.16	p34.3	protein_coding	ADPRHL2	ADP-ribosylhydrolase like 2 [Source:HGNC Symbol;Acc:21304]
ENSG00000006652	7528.28	-0.776184	0.0656989	-11.8143	3.29e-32	7.65e-31	9672	12109	6005	5862	5493	6587	chr7	112063023	112121072	6481	+	39.45	q31.1	protein_coding	IFRD1	interferon-related developmental regulator 1 [Source:HGNC Symbol;Acc:5456]
ENSG00000205271	377.382	-2.38531	0.201946	-11.8116	3.4e-32	7.89e-31	755	856	152	137	203	196	chr15	83128128	83145983	7254	+	58.56	q25.2	pseudogene	CSPG4P10	chondroitin sulfate proteoglycan 4 pseudogene 10 [Source:HGNC Symbol;Acc:48361]
ENSG00000177732	3560.9	-0.947118	0.0802025	-11.8091	3.5e-32	8.13e-31	4778	5528	2547	2458	2969	3351	chr20	306207	310865	4659	+	62.25	p13	protein_coding	SOX12	SRY (sex determining region Y)-box 12 [Source:HGNC Symbol;Acc:11198]
ENSG00000090530	561.149	2.56681	0.217666	11.7924	4.27e-32	9.9e-31	151	106	802	647	706	976	chr3	189674517	189840226	5605	-	38.18	q28	protein_coding	LEPREL1	leprecan-like 1 [Source:HGNC Symbol;Acc:19317]
ENSG00000188384	374.906	-2.38096	0.201918	-11.7917	4.31e-32	9.97e-31	748	847	150	137	204	198	chr15	82751614	82769399	7170	+	58.55	q25.2	pseudogene	CSPG4P8	chondroitin sulfate proteoglycan 4 pseudogene 8 [Source:HGNC Symbol;Acc:48359]
ENSG00000230043	624.889	2.06134	0.174846	11.7894	4.43e-32	1.02e-30	181	257	908	792	813	794	chr20	49457152	49457286	135	-	42.96	q13.13	pseudogene	TMSB4XP6	thymosin beta 4, X-linked pseudogene 6 [Source:HGNC Symbol;Acc:11888]
ENSG00000261512	1820.21	-1.16089	0.0985155	-11.7838	4.73e-32	1.09e-30	2824	3228	1236	1299	1102	1359	chr16	46656773	46658363	1591	-	57.7	q11.2	lincRNA	RP11-46D6.1
ENSG00000158864	39696.5	-0.680886	0.0578211	-11.7758	5.21e-32	1.2e-30	50679	57505	31801	31443	31921	37258	chr1	161166894	161184185	3997	+	49.73	q23.3	protein_coding	NDUFS2	NADH dehydrogenase (ubiquinone) Fe-S protein 2, 49kDa (NADH-coenzyme Q reductase) [Source:HGNC Symbol;Acc:7708]
ENSG00000142937	129815	-0.694716	0.0590239	-11.7701	5.57e-32	1.28e-30	158817	186057	103400	96039	114159	129506	chr1	45240923	45244451	2847	+	55.11	p34.1	protein_coding	RPS8	ribosomal protein S8 [Source:HGNC Symbol;Acc:10441]
ENSG00000260170	14494.1	0.881519	0.0748906	11.7708	5.52e-32	1.28e-30	9762	10209	17259	17344	15304	17243	chr15	45879549	45968512	1060	+	42.92	q21.1	protein_coding	RP11-96O20.4	Uncharacterized protein [Source:UniProtKB/TrEMBL;Acc:H3BNX3]
ENSG00000136048	2252.56	1.05447	0.0896024	11.7684	5.68e-32	1.31e-30	1577	1819	3272	3331	1568	1879	chr12	102271129	102405908	4061	+	41.46	q23.2	protein_coding	DRAM1	DNA-damage regulated autophagy modulator 1 [Source:HGNC Symbol;Acc:25645]
ENSG00000134107	3704.26	1.22385	0.104038	11.7636	6.01e-32	1.39e-30	2226	2098	4665	4871	3873	4477	chr3	5020801	5027008	3837	+	48.92	p26.1	protein_coding	BHLHE40	basic helix-loop-helix family, member e40 [Source:HGNC Symbol;Acc:1046]
ENSG00000151881	1408.48	-1.44244	0.122666	-11.759	6.35e-32	1.46e-30	2059	2987	826	895	827	1025	chr5	43444354	43483995	3401	-	38.29	p12	protein_coding	C5orf28	chromosome 5 open reading frame 28 [Source:HGNC Symbol;Acc:26139]
ENSG00000119535	18734.2	-0.6861	0.05835	-11.7584	6.4e-32	1.47e-30	23970	29559	15358	15701	13229	15800	chr1	36931644	36948879	8426	-	53.16	p34.3	protein_coding	CSF3R	colony stimulating factor 3 receptor (granulocyte) [Source:HGNC Symbol;Acc:2439]
ENSG00000227827	14639.7	-1.02065	0.0868124	-11.7569	6.51e-32	1.5e-30	18040	27020	10360	10195	10699	13195	chr16	16450081	16471364	9932	+	64.57	p13.11	pseudogene	RP11-958N24.2
ENSG00000138670	196.438	4.49202	0.382289	11.7503	7.03e-32	1.62e-30	6	22	303	278	240	335	chr4	82347547	82965397	9765	-	39.05	q21.22	protein_coding	RASGEF1B	RasGEF domain family, member 1B [Source:HGNC Symbol;Acc:24881]
ENSG00000136950	8162.91	-0.782208	0.0665893	-11.7467	7.34e-32	1.68e-30	10170	12684	6213	6188	6713	7635	chr9	127624409	127640003	3601	+	52.57	q33.3	protein_coding	ARPC5L	actin related protein 2/3 complex, subunit 5-like [Source:HGNC Symbol;Acc:23366]
ENSG00000173145	4930.14	0.855926	0.072867	11.7464	7.37e-32	1.69e-30	2920	3680	5681	5464	5467	6579	chr10	96075004	96122716	4691	-	38.17	q23.33	protein_coding	NOC3L	nucleolar complex associated 3 homolog (S. cerevisiae) [Source:HGNC Symbol;Acc:24034]
ENSG00000223865	277.244	3.14001	0.26734	11.7454	7.46e-32	1.71e-30	35	50	371	327	446	438	chr6	33043703	33054978	2862	+	48.11	p21.32	protein_coding	HLA-DPB1	major histocompatibility complex, class II, DP beta 1 [Source:HGNC Symbol;Acc:4940]
ENSG00000073169	3009.24	1.10157	0.0938123	11.7423	7.74e-32	1.77e-30	1443	2041	3485	3458	3525	4248	chr22	50639408	50656045	2363	+	55.78	q13.33	protein_coding	SELO	Selenoprotein O [Source:UniProtKB/Swiss-Prot;Acc:Q9BVL4]
ENSG00000181649	787.136	1.7173	0.146253	11.742	7.77e-32	1.78e-30	255	342	884	944	1107	1221	chr11	2949503	2950685	955	-	65	p15.4	protein_coding	PHLDA2	pleckstrin homology-like domain, family A, member 2 [Source:HGNC Symbol;Acc:12385]
ENSG00000183929	850.53	-1.5636	0.133211	-11.7377	8.17e-32	1.87e-30	1422	1836	504	523	393	509	chr1	228744885	228788150	2463	+	65.47	q42.13	pseudogene	DUSP5P1	dual specificity phosphatase 5 pseudogene 1 [Source:HGNC Symbol;Acc:32020]
ENSG00000166507	6034.03	-0.83645	0.0712716	-11.7361	8.32e-32	1.9e-30	8449	9862	4785	4812	4073	4557	chr10	75561669	75571589	4685	-	53.12	q22.2	protein_coding	NDST2	N-deacetylase/N-sulfotransferase (heparan glucosaminyl) 2 [Source:HGNC Symbol;Acc:7681]
ENSG00000012048	12993.1	0.745413	0.0635208	11.735	8.44e-32	1.93e-30	8885	10116	14730	15112	13281	16235	chr17	41196312	41277500	8278	-	42.93	q21.31	protein_coding	BRCA1	breast cancer 1, early onset [Source:HGNC Symbol;Acc:1100]
ENSG00000215142	471.215	-2.16473	0.184507	-11.7325	8.68e-32	1.98e-30	855	1000	178	209	317	315	chr9	40491622	40633282	1477	-	38.25	p13.1	pseudogene	RP11-292B8.1
ENSG00000238287	1131.61	-1.52075	0.12982	-11.7143	1.08e-31	2.46e-30	1985	2014	635	677	679	878	chr1	40958829	40974333	605	-	42.48	p34.2	antisense	RP11-656D10.3
ENSG00000198668	33250.9	0.648818	0.0554604	11.6988	1.29e-31	2.95e-30	23023	27946	38140	36531	33956	41180	chr14	90862846	90874605	7705	+	47.09	q32.11	protein_coding	CALM1	calmodulin 1 (phosphorylase kinase, delta) [Source:HGNC Symbol;Acc:1442]
ENSG00000197249	1036.2	1.83568	0.157097	11.6851	1.52e-31	3.46e-30	402	340	1303	1205	1452	1525	chr14	94843084	94857030	4902	-	51.8	q32.13	protein_coding	SERPINA1	serpin peptidase inhibitor, clade A (alpha-1 antiproteinase, antitrypsin), member 1 [Source:HGNC Symbol;Acc:8941]
ENSG00000112294	1578.53	-1.26919	0.108673	-11.6789	1.63e-31	3.71e-30	2341	2700	1043	916	1229	1372	chr6	24495080	24537435	5525	+	43.11	p22.3	protein_coding	ALDH5A1	aldehyde dehydrogenase 5 family, member A1 [Source:HGNC Symbol;Acc:408]
ENSG00000160613	8720.93	0.737633	0.0631845	11.6743	1.73e-31	3.92e-30	5667	6830	9764	9711	9343	11370	chr11	117075053	117103241	22303	-	50.91	q23.3	protein_coding	PCSK7	proprotein convertase subtilisin/kexin type 7 [Source:HGNC Symbol;Acc:8748]
ENSG00000099985	408.995	2.28742	0.196032	11.6686	1.84e-31	4.19e-30	130	171	636	733	329	439	chr22	30658818	30662829	2114	-	60.32	q12.2	protein_coding	OSM	oncostatin M [Source:HGNC Symbol;Acc:8506]
ENSG00000148225	436.082	-2.30658	0.197804	-11.6609	2.02e-31	4.58e-30	901	963	180	174	228	202	chr9	116075502	116102578	4933	-	43.39	q32	protein_coding	WDR31	WD repeat domain 31 [Source:HGNC Symbol;Acc:21421]
ENSG00000160326	6881.78	1.07153	0.091916	11.6577	2.1e-31	4.75e-30	3528	5316	8651	8554	6994	8470	chr9	136336217	136344259	3540	-	61.28	q34.2	protein_coding	SLC2A6	solute carrier family 2 (facilitated glucose transporter), member 6 [Source:HGNC Symbol;Acc:11011]
ENSG00000267601	3536.95	0.950579	0.0815485	11.6566	2.12e-31	4.81e-30	2065	2682	4236	4312	3698	4322	chr17	76851560	76851926	367	+	56.68	q25.3	antisense	RP11-323N12.5
ENSG00000093167	4889.95	-1.15049	0.0987208	-11.654	2.19e-31	4.96e-30	7728	7350	3239	3177	3688	4426	chr3	37094117	37225180	10674	-	38.6	p22.2	protein_coding	LRRFIP2	leucine rich repeat (in FLII) interacting protein 2 [Source:HGNC Symbol;Acc:6703]
ENSG00000110013	4659.71	-0.900451	0.0772742	-11.6527	2.22e-31	5.03e-30	6204	7836	3593	3423	3189	4108	chr11	124503009	124565603	7911	-	40.66	q24.2	protein_coding	SIAE	sialic acid acetylesterase [Source:HGNC Symbol;Acc:18187]
ENSG00000269242	10466.4	0.754534	0.0647573	11.6517	2.25e-31	5.08e-30	6801	8598	12465	11769	10733	12790	chr19	12754645	12759211	838	-	56.43	p13.2	protein_coding	CTD-2192J16.22
ENSG00000101150	15364.6	0.684803	0.0588536	11.6357	2.71e-31	6.13e-30	10303	12586	17090	17275	16280	19227	chr20	62496596	62522898	4679	+	54.35	q13.33	protein_coding	TPD52L2	tumor protein D52-like 2 [Source:HGNC Symbol;Acc:12007]
ENSG00000178921	9193.39	0.742454	0.0638104	11.6353	2.73e-31	6.15e-30	5489	6526	9394	9403	11521	13332	chr17	8150936	8173809	6471	+	51.84	p13.1	protein_coding	PFAS	phosphoribosylformylglycinamidine synthase [Source:HGNC Symbol;Acc:8863]
ENSG00000183723	2499.59	-0.999388	0.0859013	-11.6341	2.76e-31	6.23e-30	3502	4174	1782	1808	1801	2118	chr16	66648653	66730610	8117	-	45.26	q22.1	protein_coding	CMTM4	CKLF-like MARVEL transmembrane domain containing 4 [Source:HGNC Symbol;Acc:19175]
ENSG00000176170	1946.91	1.12858	0.0970458	11.6293	2.92e-31	6.59e-30	1055	1325	2365	2490	2020	2473	chr17	74372665	74383941	4416	+	60.21	q25.1	protein_coding	SPHK1	sphingosine kinase 1 [Source:HGNC Symbol;Acc:11240]
ENSG00000105409	714.402	-1.64751	0.14169	-11.6276	2.99e-31	6.72e-30	1238	1389	390	396	425	508	chr19	42470734	42501649	5069	-	56.13	q13.2	protein_coding	ATP1A3	ATPase, Na+/K+ transporting, alpha 3 polypeptide [Source:HGNC Symbol;Acc:801]
ENSG00000186810	654.215	1.96942	0.169446	11.6227	3.16e-31	7.11e-30	189	171	666	663	1030	1254	chrX	70835766	70838367	1868	-	61.26	q13.1	protein_coding	CXCR3	chemokine (C-X-C motif) receptor 3 [Source:HGNC Symbol;Acc:4540]
ENSG00000102871	1880.4	1.12815	0.0971098	11.6173	3.37e-31	7.57e-30	987	1177	2266	2157	2212	2539	chr16	67188083	67194201	2567	-	59.16	q22.1	protein_coding	TRADD	TNFRSF1A-associated via death domain [Source:HGNC Symbol;Acc:12030]
ENSG00000101084	18286.8	0.750947	0.0646492	11.6157	3.43e-31	7.7e-30	12696	13976	21470	20654	19051	22315	chr20	35234137	35240960	1517	+	49.21	q11.23	protein_coding	C20orf24	chromosome 20 open reading frame 24 [Source:HGNC Symbol;Acc:15870]
ENSG00000244479	1145.78	-1.38431	0.119327	-11.601	4.07e-31	9.15e-30	1821	2305	729	745	591	792	chr7	143948357	144053274	4659	-	42.22	q35	antisense	OR2A1-AS1	OR2A1 antisense RNA 1 [Source:HGNC Symbol;Acc:49168]
ENSG00000047849	20197.1	-0.84152	0.0725514	-11.599	4.17e-31	9.36e-30	27328	29117	14291	15307	16747	19666	chr3	47892182	48130769	14901	-	43.44	p21.31	protein_coding	MAP4	microtubule-associated protein 4 [Source:HGNC Symbol;Acc:6862]
ENSG00000068654	14358.2	0.709314	0.0611547	11.5987	4.18e-31	9.38e-30	9294	10671	15186	15385	16576	19697	chr2	86247339	86333278	13519	-	46.69	p11.2	protein_coding	POLR1A	polymerase (RNA) I polypeptide A, 194kDa [Source:HGNC Symbol;Acc:17264]
ENSG00000124942	134859	0.636063	0.0548498	11.5965	4.3e-31	9.62e-30	92645	106002	146069	143153	147692	179676	chr11	62201016	62323707	19463	-	50.05	q12.3	protein_coding	AHNAK	AHNAK nucleoprotein [Source:HGNC Symbol;Acc:347]
ENSG00000128604	19043.2	0.701955	0.0605478	11.5934	4.45e-31	9.96e-30	12761	15962	21706	21888	19854	22666	chr7	128577666	128590089	4375	+	56.35	q32.1	protein_coding	IRF5	interferon regulatory factor 5 [Source:HGNC Symbol;Acc:6120]
ENSG00000172403	1046.53	-1.40424	0.121159	-11.5901	4.63e-31	1.04e-29	1538	1923	590	630	774	933	chr4	119809996	119982402	11375	+	38.41	q26	protein_coding	SYNPO2	synaptopodin 2 [Source:HGNC Symbol;Acc:17732]
ENSG00000137154	165853	-0.75754	0.0653792	-11.5869	4.8e-31	1.07e-29	217987	234910	128863	122833	140494	159898	chr9	19375713	19380252	2714	-	40.73	p22.1	protein_coding	RPS6	ribosomal protein S6 [Source:HGNC Symbol;Acc:10429]
ENSG00000155660	36005.9	0.741631	0.0640632	11.5765	5.42e-31	1.21e-29	24397	26576	40141	39880	40021	46099	chr7	148700154	148725733	3277	-	50.87	q36.1	protein_coding	PDIA4	protein disulfide isomerase family A, member 4 [Source:HGNC Symbol;Acc:30167]
ENSG00000111907	164.319	-3.86734	0.334118	-11.5748	5.53e-31	1.23e-29	374	522	26	31	22	39	chr6	125440195	125585553	7595	+	39.16	q22.31	protein_coding	TPD52L1	tumor protein D52-like 1 [Source:HGNC Symbol;Acc:12006]
ENSG00000116584	50370.9	-0.684472	0.0591361	-11.5745	5.55e-31	1.24e-29	66117	74254	40934	40959	38350	44362	chr1	155916630	155976861	9213	-	50.95	q22	protein_coding	ARHGEF2	Rho/Rac guanine nucleotide exchange factor (GEF) 2 [Source:HGNC Symbol;Acc:682]
ENSG00000140688	6700.34	-0.80558	0.0696069	-11.5733	5.63e-31	1.25e-29	8455	9834	4945	4850	5930	6680	chr16	31500792	31520630	3630	-	51.18	p11.2	protein_coding	C16orf58	chromosome 16 open reading frame 58 [Source:HGNC Symbol;Acc:25848]
ENSG00000211459	53976.6	-0.8011	0.0692611	-11.5664	6.1e-31	1.36e-29	72221	75652	39507	40314	45470	54061	chrM	648	1601	954	+	45.49		Mt_rRNA	MT-RNR1	mitochondrially encoded 12S RNA [Source:HGNC Symbol;Acc:7470]
ENSG00000233476	151166	-0.656581	0.0567664	-11.5664	6.1e-31	1.36e-29	184638	220547	122393	117957	127980	143444	chr7	22550231	22551618	1388	-	48.2	p15.3	pseudogene	EEF1A1P6	eukaryotic translation elongation factor 1 alpha 1 pseudogene 6 [Source:HGNC Symbol;Acc:3201]
ENSG00000063244	23217.1	0.659507	0.0570734	11.5554	6.93e-31	1.54e-29	14541	18152	24316	23873	27146	32612	chr19	56165512	56186081	4115	+	56.03	q13.42	protein_coding	U2AF2	U2 small nuclear RNA auxiliary factor 2 [Source:HGNC Symbol;Acc:23156]
ENSG00000158079	1452.64	-1.22268	0.105844	-11.5517	7.24e-31	1.61e-29	2240	2624	959	991	942	1065	chr9	96793076	96872138	6301	+	39.39	q22.32	protein_coding	PTPDC1	protein tyrosine phosphatase domain containing 1 [Source:HGNC Symbol;Acc:30184]
ENSG00000174776	1278.76	-1.31522	0.113938	-11.5434	7.98e-31	1.77e-29	2183	2386	844	879	669	785	chr3	167196472	167371771	3891	-	36.51	q26.1	protein_coding	WDR49	WD repeat domain 49 [Source:HGNC Symbol;Acc:26587]
ENSG00000136869	2818.47	0.976273	0.0845772	11.543	8.01e-31	1.78e-29	1855	2267	3717	3857	2329	2885	chr9	120466610	120479149	5256	+	38.49	q33.1	protein_coding	TLR4	toll-like receptor 4 [Source:HGNC Symbol;Acc:11850]
ENSG00000162073	8990.57	0.771499	0.0668559	11.5397	8.32e-31	1.84e-29	5362	6923	9800	9742	10373	12182	chr16	3019246	3023490	2972	+	64.48	p13.3	protein_coding	PAQR4	progestin and adipoQ receptor family member IV [Source:HGNC Symbol;Acc:26386]
ENSG00000257337	7589.6	-1.07042	0.0927681	-11.5387	8.42e-31	1.87e-29	11819	11342	5291	5124	5710	6625	chr12	53408380	53448222	4990	-	47.19	q13.13	antisense	RP11-983P16.4
ENSG00000164045	5953.84	0.878774	0.0761706	11.5369	8.6e-31	1.9e-29	3861	4164	6943	6913	6285	7725	chr3	48198636	48229892	4117	-	45.04	p21.31	protein_coding	CDC25A	cell division cycle 25A [Source:HGNC Symbol;Acc:1725]
ENSG00000136205	21611.1	0.654444	0.0567522	11.5316	9.14e-31	2.02e-29	14725	17730	23695	24047	22964	27359	chr7	47314752	47622156	11797	-	48.46	p12.3	protein_coding	TNS3	tensin 3 [Source:HGNC Symbol;Acc:21616]
ENSG00000143382	3579.49	0.983622	0.0853427	11.5256	9.81e-31	2.17e-29	2099	2805	4524	4501	3359	4284	chr1	150521884	150533413	6393	+	60.07	q21.3	protein_coding	ADAMTSL4	ADAMTS-like 4 [Source:HGNC Symbol;Acc:19706]
ENSG00000096384	325007	0.715821	0.0621253	11.5222	1.02e-30	2.25e-29	208411	225485	337555	331814	396733	465919	chr6	44214824	44221620	2796	+	47.06	p21.1	protein_coding	HSP90AB1	heat shock protein 90kDa alpha (cytosolic), class B member 1 [Source:HGNC Symbol;Acc:5258]
ENSG00000112343	4953.79	0.852873	0.0740204	11.5221	1.02e-30	2.25e-29	3215	3756	5745	6035	5055	6034	chr6	25963030	25987384	5345	+	40.83	p22.2	protein_coding	TRIM38	tripartite motif containing 38 [Source:HGNC Symbol;Acc:10059]
ENSG00000124802	1812.08	-1.21254	0.105272	-11.5181	1.07e-30	2.36e-29	2887	3131	1217	1221	1214	1307	chr6	8073593	8102811	2107	-	39.63	p24.3	protein_coding	EEF1E1	eukaryotic translation elongation factor 1 epsilon 1 [Source:HGNC Symbol;Acc:3212]
ENSG00000142949	37330.3	-0.6369	0.0552989	-11.5174	1.08e-30	2.38e-29	42193	51305	27828	28340	35598	41824	chr1	43990858	44089343	10719	+	55.69	p34.2	protein_coding	PTPRF	protein tyrosine phosphatase, receptor type, F [Source:HGNC Symbol;Acc:9670]
ENSG00000184489	1207.2	-1.37173	0.11913	-11.5145	1.11e-30	2.45e-29	1813	2410	780	739	773	844	chr8	142402093	142441620	1943	+	62.33	q24.3	protein_coding	PTP4A3	protein tyrosine phosphatase type IVA, member 3 [Source:HGNC Symbol;Acc:9636]
ENSG00000164430	6815.92	0.78257	0.0679838	11.5111	1.16e-30	2.55e-29	4304	5381	7920	7628	7156	8783	chr6	74123238	74161999	4155	-	42.46	q13	protein_coding	MB21D1	Mab-21 domain containing 1 [Source:HGNC Symbol;Acc:21367]
ENSG00000178980	8219.53	0.77748	0.0675776	11.505	1.24e-30	2.74e-29	4913	5972	9019	8416	9943	11456	chr19	48281829	48287943	5261	+	54.44	q13.33	protein_coding	SEPW1	selenoprotein W, 1 [Source:HGNC Symbol;Acc:10752]
ENSG00000233360	5598.93	0.828164	0.0721031	11.4858	1.55e-30	3.42e-29	3338	4291	6401	6225	6140	7449	chr22	38037839	38054384	1945	-	55.25	q13.1	antisense	Z83844.1
ENSG00000137275	2368.26	1.03368	0.0900247	11.4821	1.62e-30	3.56e-29	1334	1527	2762	2723	2759	3174	chr6	3064225	3115421	4231	+	45.29	p25.2	protein_coding	RIPK1	receptor (TNFRSF)-interacting serine-threonine kinase 1 [Source:HGNC Symbol;Acc:10019]
ENSG00000116133	21977.3	0.680931	0.059377	11.4679	1.91e-30	4.2e-29	14791	16900	23641	23952	24538	28924	chr1	55315306	55352891	4441	-	47.68	p32.3	protein_coding	DHCR24	24-dehydrocholesterol reductase [Source:HGNC Symbol;Acc:2859]
ENSG00000205275	357.551	-2.35695	0.20564	-11.4616	2.06e-30	4.51e-29	705	810	144	133	197	190	chr15	82970479	82988374	7287	-	58.55	q25.2	pseudogene	CSPG4P9	chondroitin sulfate proteoglycan 4 pseudogene 9 [Source:HGNC Symbol;Acc:48360]
ENSG00000254027	4656.83	0.971037	0.0847236	11.4612	2.07e-30	4.53e-29	2719	2928	5290	5105	5755	6271	chr8	82192106	82193681	701	-	64.09	q21.13	antisense	RP11-363E6.3
ENSG00000158050	1395.98	1.36294	0.118945	11.4585	2.13e-30	4.67e-29	651	906	1897	1826	1499	1600	chr2	96808905	96811179	1932	-	63.6	q11.2	protein_coding	DUSP2	dual specificity phosphatase 2 [Source:HGNC Symbol;Acc:3068]
ENSG00000131966	4686.82	-0.910625	0.0794754	-11.458	2.15e-30	4.69e-29	6735	7294	3466	3541	3349	4012	chr14	58666798	58701750	3435	+	38.77	q23.1	protein_coding	ACTR10	actin-related protein 10 homolog (S. cerevisiae) [Source:HGNC Symbol;Acc:17372]
ENSG00000154262	454.494	2.12282	0.185571	11.4394	2.66e-30	5.81e-29	128	168	614	588	531	714	chr17	67074843	67138029	14151	-	36.3	q24.3	protein_coding	ABCA6	ATP-binding cassette, sub-family A (ABC1), member 6 [Source:HGNC Symbol;Acc:36]
ENSG00000175305	4040.65	0.959774	0.0840148	11.4239	3.18e-30	6.94e-29	2508	3138	5443	4808	3745	4680	chr8	95891998	95908906	4399	-	41.61	q22.1	protein_coding	CCNE2	cyclin E2 [Source:HGNC Symbol;Acc:1590]
ENSG00000082458	230.928	-3.4276	0.300096	-11.4216	3.26e-30	7.12e-29	504	562	59	34	138	113	chrX	69664711	69725337	7841	+	46.89	q13.1	protein_coding	DLG3	discs, large homolog 3 (Drosophila) [Source:HGNC Symbol;Acc:2902]
ENSG00000160949	10747.1	0.815481	0.0714607	11.4116	3.66e-30	7.98e-29	5971	8054	11367	11587	12930	15173	chr8	145654165	145669827	7078	-	62.91	q24.3	protein_coding	TONSL	tonsoku-like, DNA repair protein [Source:HGNC Symbol;Acc:7801]
ENSG00000141068	1820.7	-1.1262	0.0987305	-11.4069	3.86e-30	8.42e-29	2766	3310	1280	1322	1037	1348	chr17	25783670	25953461	11817	+	49.28	q11.1	protein_coding	KSR1	kinase suppressor of ras 1 [Source:HGNC Symbol;Acc:6465]
ENSG00000085063	3532.69	0.884014	0.0775505	11.3992	4.22e-30	9.19e-29	2162	2604	4155	4066	3765	4564	chr11	33719807	33757991	4942	-	44.03	p13	protein_coding	CD59	CD59 molecule, complement regulatory protein [Source:HGNC Symbol;Acc:1689]
ENSG00000167693	2572	-1.00831	0.08846	-11.3985	4.25e-30	9.26e-29	3522	4021	1789	1724	2026	2568	chr17	702553	883010	5881	-	50.99	p13.3	protein_coding	NXN	nucleoredoxin [Source:HGNC Symbol;Acc:18008]
ENSG00000113494	399.443	2.52061	0.221183	11.396	4.38e-30	9.52e-29	70	134	564	516	504	621	chr5	35048861	35230794	13208	-	40.85	p13.2	protein_coding	PRLR	prolactin receptor [Source:HGNC Symbol;Acc:9446]
ENSG00000135269	5328.27	-0.797165	0.069987	-11.3902	4.68e-30	1.02e-28	6910	8531	4154	4142	3969	4648	chr7	115850547	115898837	4280	+	37.73	q31.2	protein_coding	TES	testis derived transcript (3 LIM domains) [Source:HGNC Symbol;Acc:14620]
ENSG00000002919	7157.61	0.776945	0.06825	11.3838	5.03e-30	1.09e-28	4728	5514	8273	8152	7715	8750	chr17	46180719	46200436	3606	+	48	q21.32	protein_coding	SNX11	sorting nexin 11 [Source:HGNC Symbol;Acc:14975]
ENSG00000144619	5198.56	-0.928621	0.0815703	-11.3843	5.01e-30	1.09e-28	7722	8126	3986	3843	3550	4236	chr3	2140497	3099645	9130	+	37.97	p26.3	protein_coding	CNTN4	contactin 4 [Source:HGNC Symbol;Acc:2174]
ENSG00000125827	2265.1	-1.17442	0.103223	-11.3775	5.42e-30	1.17e-28	3160	3992	1620	1337	1670	2032	chr20	7957995	8000476	6579	-	37.75	p12.3	protein_coding	TMX4	thioredoxin-related transmembrane protein 4 [Source:HGNC Symbol;Acc:25237]
ENSG00000131446	21075.1	0.66572	0.0585243	11.3751	5.56e-30	1.2e-28	14930	18480	25144	24335	20461	23610	chr5	180217541	180242652	5817	-	50.68	q35.3	protein_coding	MGAT1	mannosyl (alpha-1,3-)-glycoprotein beta-1,2-N-acetylglucosaminyltransferase [Source:HGNC Symbol;Acc:7044]
ENSG00000149428	71229.1	-0.628063	0.055213	-11.3753	5.55e-30	1.2e-28	89224	102800	58850	57517	56861	66409	chr11	118914900	118927913	7694	-	53.98	q23.3	protein_coding	HYOU1	hypoxia up-regulated 1 [Source:HGNC Symbol;Acc:16931]
ENSG00000179583	2704.19	0.972561	0.0855537	11.3678	6.05e-30	1.31e-28	1491	1755	2943	3015	3232	3917	chr16	10971055	11026079	12036	+	50.02	p13.13	protein_coding	CIITA	class II, major histocompatibility complex, transactivator [Source:HGNC Symbol;Acc:7067]
ENSG00000117758	5900.77	0.885308	0.0779142	11.3626	6.42e-30	1.39e-28	3529	4787	7177	7108	5798	7206	chr1	28099694	28150963	3846	+	41.41	p35.3	protein_coding	STX12	syntaxin 12 [Source:HGNC Symbol;Acc:11430]
ENSG00000111913	318.96	2.66759	0.234918	11.3554	6.97e-30	1.51e-28	64	96	436	508	339	475	chr6	24797601	25042238	7697	-	41.74	p22.3	protein_coding	FAM65B	family with sequence similarity 65, member B [Source:HGNC Symbol;Acc:13872]
ENSG00000114302	9798.52	-0.737073	0.0649396	-11.3501	7.4e-30	1.6e-28	12391	14331	7711	7302	8197	9537	chr3	48782030	48885279	6644	-	43.41	p21.31	protein_coding	PRKAR2A	protein kinase, cAMP-dependent, regulatory, type II, alpha [Source:HGNC Symbol;Acc:9391]
ENSG00000099290	11216.1	0.735445	0.0648016	11.3492	7.49e-30	1.62e-28	8025	8975	13353	13186	10934	13043	chr10	51827648	51893269	5162	+	42.59	q11.23	protein_coding	FAM21A	family with sequence similarity 21, member A [Source:HGNC Symbol;Acc:23416]
ENSG00000151632	171.408	-3.77051	0.332258	-11.3481	7.58e-30	1.63e-28	420	546	42	24	7	14	chr10	5029967	5060223	6086	-	38.99	p15.1	protein_coding	AKR1C2	aldo-keto reductase family 1, member C2 [Source:HGNC Symbol;Acc:385]
ENSG00000086061	50624.6	0.847583	0.0747037	11.3459	7.77e-30	1.67e-28	31926	32391	55528	53504	61028	71266	chr9	33025209	33039905	2730	+	41.22	p21.1	protein_coding	DNAJA1	DnaJ (Hsp40) homolog, subfamily A, member 1 [Source:HGNC Symbol;Acc:5229]
ENSG00000139970	862.125	1.5589	0.137394	11.3462	7.75e-30	1.67e-28	290	366	930	874	1301	1464	chr14	60062694	60337684	6209	-	39.2	q23.1	protein_coding	RTN1	reticulon 1 [Source:HGNC Symbol;Acc:10467]
ENSG00000166037	7580.65	-0.752161	0.0662991	-11.345	7.86e-30	1.69e-28	9659	11663	6004	5827	5722	7185	chr11	95523129	95565857	7101	+	37.69	q21	protein_coding	CEP57	centrosomal protein 57kDa [Source:HGNC Symbol;Acc:30794]
ENSG00000248592	9757.94	0.717767	0.063277	11.3432	8.01e-30	1.72e-28	6117	7675	10626	10537	10995	13064	chr3	52867137	52931578	6271	-	48.77	p21.1	protein_coding	TMEM110-MUSTN1	TMEM110-MUSTN1 readthrough [Source:HGNC Symbol;Acc:38834]
ENSG00000160285	6136.5	0.786797	0.0693834	11.3398	8.33e-30	1.79e-28	3890	4489	6730	6804	6838	8329	chr21	47608055	47648738	7238	-	53.33	q22.3	protein_coding	LSS	lanosterol synthase (2,3-oxidosqualene-lanosterol cyclase) [Source:HGNC Symbol;Acc:6708]
ENSG00000115414	614.001	1.75522	0.154801	11.3385	8.46e-30	1.82e-28	242	279	814	832	709	810	chr2	216225163	216300895	17315	-	39.44	q35	protein_coding	FN1	fibronectin 1 [Source:HGNC Symbol;Acc:3778]
ENSG00000175029	3884.83	-0.918558	0.0810225	-11.3371	8.6e-30	1.84e-28	5119	6420	2996	2701	2886	3516	chr10	126676421	126849739	7411	-	50.36	q26.13	protein_coding	CTBP2	C-terminal binding protein 2 [Source:HGNC Symbol;Acc:2495]
ENSG00000130475	3199.49	-0.908844	0.0801681	-11.3367	8.63e-30	1.85e-28	4124	5153	2335	2276	2532	3055	chr19	17858527	17899377	5700	+	53.75	p13.11	protein_coding	FCHO1	FCH domain only 1 [Source:HGNC Symbol;Acc:29002]
ENSG00000172216	3781.68	-1.09431	0.0965313	-11.3363	8.67e-30	1.86e-28	5291	7573	2865	2724	2196	2377	chr20	48807376	48809212	1837	+	66.25	q13.13	protein_coding	CEBPB	CCAAT/enhancer binding protein (C/EBP), beta [Source:HGNC Symbol;Acc:1834]
ENSG00000151612	623.37	-1.80309	0.159068	-11.3353	8.77e-30	1.88e-28	1042	1239	281	330	393	525	chr4	146678779	146859787	8433	-	41.53	q31.22	protein_coding	ZNF827	zinc finger protein 827 [Source:HGNC Symbol;Acc:27193]
ENSG00000132386	37022.9	-0.638336	0.0563215	-11.3338	8.93e-30	1.91e-28	45507	53222	30169	29197	30811	35630	chr17	1665253	1680868	3069	+	53.48	p13.3	protein_coding	SERPINF1	serpin peptidase inhibitor, clade F (alpha-2 antiplasmin, pigment epithelium derived factor), member 1 [Source:HGNC Symbol;Acc:8824]
ENSG00000135655	14155.5	0.664728	0.0586716	11.3297	9.36e-30	2e-28	9427	11477	15579	15379	15288	18409	chr12	62654119	62811211	9160	+	34.93	q14.1	protein_coding	USP15	ubiquitin specific peptidase 15 [Source:HGNC Symbol;Acc:12613]
ENSG00000156535	9183.37	0.772501	0.0681949	11.3278	9.55e-30	2.04e-28	5155	6723	9594	9307	11204	13730	chr6	74405508	74538040	9563	+	38.58	q13	protein_coding	CD109	CD109 molecule [Source:HGNC Symbol;Acc:21685]
ENSG00000064601	19637.7	0.733482	0.0647785	11.3229	1.01e-29	2.16e-28	14073	15486	23000	23117	19731	22751	chr20	44518783	44527459	5856	+	56.04	q13.12	protein_coding	CTSA	cathepsin A [Source:HGNC Symbol;Acc:9251]
ENSG00000148400	12425.8	0.765282	0.0675874	11.3228	1.01e-29	2.16e-28	8182	10792	14824	15195	11897	13972	chr9	139388896	139440314	9880	-	63.39	q34.3	protein_coding	NOTCH1	notch 1 [Source:HGNC Symbol;Acc:7881]
ENSG00000188906	1047.75	1.37329	0.121327	11.3189	1.06e-29	2.26e-28	558	733	1566	1550	831	1030	chr12	40590546	40763087	13465	+	35.24	q12	protein_coding	LRRK2	leucine-rich repeat kinase 2 [Source:HGNC Symbol;Acc:18618]
ENSG00000184508	1410.45	-1.28007	0.1131	-11.3181	1.07e-29	2.27e-28	2148	2469	948	833	1032	1142	chr15	91474148	91475799	1652	-	55.57	q26.1	protein_coding	HDDC3	HD domain containing 3 [Source:HGNC Symbol;Acc:30522]
ENSG00000072422	1034.72	-1.44882	0.128084	-11.3115	1.15e-29	2.45e-28	1765	1846	645	599	638	787	chr10	62629196	62761198	4841	-	38.94	q21.2	protein_coding	RHOBTB1	Rho-related BTB domain containing 1 [Source:HGNC Symbol;Acc:18738]
ENSG00000267270	447.122	2.20979	0.195513	11.3025	1.27e-29	2.71e-28	120	120	507	536	609	818	chr18	77905807	77936315	4589	+	48.33	q23	protein_coding	AC139100.2	Uncharacterized protein [Source:UniProtKB/TrEMBL;Acc:K7EME5]
ENSG00000073792	12248.6	-0.786605	0.0696072	-11.3006	1.3e-29	2.77e-28	15766	17069	8908	8967	10944	12668	chr3	185361527	185542844	4735	-	42.54	q27.2	protein_coding	IGF2BP2	insulin-like growth factor 2 mRNA binding protein 2 [Source:HGNC Symbol;Acc:28867]
ENSG00000234648	7080.17	-0.790992	0.0700082	-11.2986	1.33e-29	2.83e-28	8312	10694	5258	4980	6347	7552	chr14	99439651	99439808	158	+	59.49	q32.2	pseudogene	AL162151.3
ENSG00000185215	24332.2	0.650301	0.0575926	11.2914	1.45e-29	3.07e-28	17616	22177	29112	29143	22119	26384	chr14	103589779	103603776	5029	+	61.2	q32.32	protein_coding	TNFAIP2	tumor necrosis factor, alpha-induced protein 2 [Source:HGNC Symbol;Acc:11895]
ENSG00000119655	10325.1	0.813294	0.0720343	11.2904	1.46e-29	3.11e-28	6913	7401	11890	11740	11257	12995	chr14	74942895	74960880	2749	-	43.65	q24.3	protein_coding	NPC2	Niemann-Pick disease, type C2 [Source:HGNC Symbol;Acc:14537]
ENSG00000159307	4458.74	-0.819383	0.0725902	-11.2878	1.51e-29	3.2e-28	6312	7477	3718	3591	2706	3195	chr22	43593289	43739394	12135	-	55.48	q13.2	protein_coding	SCUBE1	signal peptide, CUB domain, EGF-like 1 [Source:HGNC Symbol;Acc:13441]
ENSG00000152558	51695.2	0.68341	0.0605784	11.2814	1.62e-29	3.43e-28	34316	43555	59831	56787	52034	66009	chr11	102267063	102341115	4647	-	40.62	q22.2	protein_coding	TMEM123	transmembrane protein 123 [Source:HGNC Symbol;Acc:30138]
ENSG00000108622	1226.56	1.29084	0.114427	11.2809	1.63e-29	3.45e-28	550	669	1434	1353	1548	1863	chr17	62079954	62097994	3243	-	46.35	q23.3	protein_coding	ICAM2	intercellular adhesion molecule 2 [Source:HGNC Symbol;Acc:5345]
ENSG00000115109	549.033	-1.88865	0.16748	-11.2768	1.71e-29	3.61e-28	1103	1115	278	286	252	293	chr2	120770581	120936695	9281	+	38.5	q14.2	protein_coding	EPB41L5	erythrocyte membrane protein band 4.1 like 5 [Source:HGNC Symbol;Acc:19819]
ENSG00000186076	24056.1	0.673263	0.0597025	11.277	1.71e-29	3.61e-28	15762	19870	27106	25899	26279	30408	chr12	94034598	94035362	765	-	56.08	q22	pseudogene	RP11-887P2.3
ENSG00000227028	954.32	1.45083	0.128657	11.2768	1.71e-29	3.61e-28	426	542	1285	1184	1024	1288	chr2	40013593	40482349	4830	+	38.74	p22.1	antisense	SLC8A1-AS1	SLC8A1 antisense RNA 1 [Source:HGNC Symbol;Acc:44102]
ENSG00000225339	8452.52	-0.794444	0.0704554	-11.2758	1.73e-29	3.65e-28	11155	12914	6523	6470	6181	8105	chr6	34247456	34254545	7090	+	43.55	p21.31	lincRNA	RP11-513I15.6
ENSG00000226752	1384.53	-1.19951	0.106408	-11.2728	1.79e-29	3.77e-28	2100	2423	925	919	923	1125	chr9	123587106	123616651	6736	+	42.77	q33.2	antisense	PSMD5-AS1	PSMD5 antisense RNA 1 (head to head) [Source:HGNC Symbol;Acc:27367]
ENSG00000156171	9494.05	-0.762698	0.067666	-11.2715	1.81e-29	3.82e-28	12173	15927	7805	7618	6468	7673	chr1	111659955	111682838	3138	-	37.94	p13.3	protein_coding	DRAM2	DNA-damage regulated autophagy modulator 2 [Source:HGNC Symbol;Acc:28769]
ENSG00000067064	6689.81	1.10145	0.0977633	11.2665	1.92e-29	4.04e-28	3325	5063	8720	7936	6759	8604	chr10	1085848	1095110	3589	-	43.32	p15.3	protein_coding	IDI1	isopentenyl-diphosphate delta isomerase 1 [Source:HGNC Symbol;Acc:5387]
ENSG00000180066	3050.61	-0.996233	0.088423	-11.2667	1.92e-29	4.04e-28	4122	4694	2021	2119	2434	3184	chr10	134257831	134262912	2040	+	64.88	q26.3	protein_coding	C10orf91	chromosome 10 open reading frame 91 [Source:HGNC Symbol;Acc:27275]
ENSG00000100911	38161	0.721649	0.0640801	11.2617	2.03e-29	4.27e-28	25296	27625	41796	40140	44395	51167	chr14	24612574	24616779	3579	-	52.31	q12	protein_coding	PSME2	proteasome (prosome, macropain) activator subunit 2 (PA28 beta) [Source:HGNC Symbol;Acc:9569]
ENSG00000158042	6712.89	0.764435	0.067948	11.2503	2.31e-29	4.85e-28	4330	5334	7727	7602	7221	8276	chr11	6702013	6704632	2276	-	48.63	p15.4	protein_coding	MRPL17	mitochondrial ribosomal protein L17 [Source:HGNC Symbol;Acc:14053]
ENSG00000108773	8778.04	0.77706	0.0691742	11.2334	2.8e-29	5.87e-28	4882	6264	8722	9079	10885	13447	chr17	40265126	40273376	3769	-	58.67	q21.2	protein_coding	KAT2A	K(lysine) acetyltransferase 2A [Source:HGNC Symbol;Acc:4201]
ENSG00000165209	4367.78	-0.965007	0.0859113	-11.2326	2.82e-29	5.92e-28	6404	6795	3104	3250	3229	3665	chr9	125871779	126030855	8085	-	39.12	q33.3	protein_coding	STRBP	spermatid perinuclear RNA binding protein [Source:HGNC Symbol;Acc:16462]
ENSG00000178163	2114.25	-1.05155	0.0936484	-11.2287	2.95e-29	6.18e-28	2945	3798	1556	1476	1398	1696	chr4	10441498	10459034	10905	-	42.15	p16.1	protein_coding	ZNF518B	zinc finger protein 518B [Source:HGNC Symbol;Acc:29365]
ENSG00000147180	1624.5	-1.17055	0.104291	-11.224	3.11e-29	6.52e-28	2387	2695	1072	1044	1170	1518	chrX	84498997	84528368	5045	+	34.37	q21.1	protein_coding	ZNF711	zinc finger protein 711 [Source:HGNC Symbol;Acc:13128]
ENSG00000136854	852.44	-1.45787	0.129912	-11.222	3.18e-29	6.66e-28	1441	1650	539	515	472	562	chr9	130374544	130457460	4850	+	46.58	q34.11	protein_coding	STXBP1	syntaxin binding protein 1 [Source:HGNC Symbol;Acc:11444]
ENSG00000167850	1753.87	1.24206	0.110712	11.2188	3.3e-29	6.9e-28	765	962	1846	1965	2473	2580	chr17	72537247	72542282	1517	-	58.6	q25.1	protein_coding	CD300C	CD300c molecule [Source:HGNC Symbol;Acc:19320]
ENSG00000132164	370.529	2.49041	0.222045	11.2158	3.41e-29	7.13e-28	84	136	643	503	382	472	chr3	10857885	10982419	6700	+	47	p25.3	protein_coding	SLC6A11	solute carrier family 6 (neurotransmitter transporter), member 11 [Source:HGNC Symbol;Acc:11044]
ENSG00000136521	8006.77	-0.738624	0.0658708	-11.2132	3.51e-29	7.34e-28	10245	12541	6573	6183	5997	7057	chr3	179322478	179345435	5871	+	39.72	q26.33	protein_coding	NDUFB5	NADH dehydrogenase (ubiquinone) 1 beta subcomplex, 5, 16kDa [Source:HGNC Symbol;Acc:7700]
ENSG00000232591	207.027	4.22552	0.377011	11.2079	3.73e-29	7.78e-28	26	8	300	308	249	354	chr10	7487520	7513904	557	-	42.26	p14	lincRNA	RP5-1031D4.2
ENSG00000267023	1553.85	-1.16675	0.10411	-11.2069	3.77e-29	7.87e-28	2361	2681	1031	1073	1061	1225	chr17	66121918	66148609	3815	-	43.99	q24.2	pseudogene	LRRC37A16P	leucine rich repeat containing 37, member A16, pseudogene [Source:HGNC Symbol;Acc:43820]
ENSG00000259409	722.816	1.63494	0.145925	11.204	3.9e-29	8.13e-28	337	356	1044	977	736	881	chr15	40381033	40381587	461	+	56.04	q15.1	antisense	RP11-521C20.3
ENSG00000183684	11849.8	0.695649	0.0621294	11.1968	4.23e-29	8.81e-28	7608	9138	12979	12376	13690	15840	chr17	79845713	79849462	1581	-	57.57	q25.3	protein_coding	ALYREF	Aly/REF export factor [Source:HGNC Symbol;Acc:19071]
ENSG00000171867	4819.97	-0.790908	0.0706792	-11.1901	4.56e-29	9.49e-28	6485	7838	3880	3856	3264	3909	chr20	4666882	4682236	2851	+	41.96	p13	protein_coding	PRNP	prion protein [Source:HGNC Symbol;Acc:9449]
ENSG00000188315	3075.35	1.09008	0.0974307	11.1882	4.66e-29	9.69e-28	1889	1880	3792	3766	3294	3861	chr3	49306035	49315342	4813	-	48.07	p21.31	protein_coding	C3orf62	chromosome 3 open reading frame 62 [Source:HGNC Symbol;Acc:24771]
ENSG00000223495	961.195	-1.43003	0.12783	-11.187	4.72e-29	9.82e-28	1334	1587	539	475	897	1041	chr1	148853803	148854120	318	-	67.3	q21.2	pseudogene	RP11-763B22.7
ENSG00000187109	48257.7	-0.697805	0.0624091	-11.1811	5.04e-29	1.05e-27	61864	68522	38986	36446	39305	47539	chr12	76438670	76478813	9052	-	36.8	q21.2	protein_coding	NAP1L1	nucleosome assembly protein 1-like 1 [Source:HGNC Symbol;Acc:7637]
ENSG00000164099	6201.94	-0.778876	0.0696792	-11.178	5.22e-29	1.08e-27	7321	8608	4366	4320	5828	7354	chr4	119201193	119274158	5725	-	36.51	q26	protein_coding	PRSS12	protease, serine, 12 (neurotrypsin, motopsin) [Source:HGNC Symbol;Acc:9477]
ENSG00000142207	8939.86	0.75444	0.0675508	11.1685	5.82e-29	1.21e-27	5320	6321	8896	9465	10956	13205	chr21	33683329	33765335	11461	-	46.41	q22.11	protein_coding	URB1	URB1 ribosome biogenesis 1 homolog (S. cerevisiae) [Source:HGNC Symbol;Acc:17344]
ENSG00000116717	1677.17	-1.40217	0.125634	-11.1607	6.35e-29	1.32e-27	2918	2733	1056	965	1154	1321	chr1	68150744	68154021	2069	+	52.9	p31.3	protein_coding	GADD45A	growth arrest and DNA-damage-inducible, alpha [Source:HGNC Symbol;Acc:4095]
ENSG00000068793	21021.9	0.640354	0.0574073	11.1546	6.8e-29	1.41e-27	14493	18020	23625	23672	21518	25579	chr15	22892005	23006016	10435	+	48.83	q11.2	protein_coding	CYFIP1	cytoplasmic FMR1 interacting protein 1 [Source:HGNC Symbol;Acc:13759]
ENSG00000165185	6764.85	0.876869	0.0786193	11.1533	6.9e-29	1.43e-27	4195	5787	8706	8329	6181	7549	chr9	115249127	115431677	13119	+	38.95	q32	protein_coding	KIAA1958	KIAA1958 [Source:HGNC Symbol;Acc:23427]
ENSG00000171914	1374.45	-1.23232	0.110514	-11.1509	7.09e-29	1.47e-27	2073	2396	903	878	912	1205	chr15	62682725	63136830	16202	+	43.6	q22.2	protein_coding	TLN2	talin 2 [Source:HGNC Symbol;Acc:15447]
ENSG00000131398	2466.87	-1.2785	0.114668	-11.1496	7.2e-29	1.49e-27	3800	3592	1394	1484	2079	2637	chr19	50815194	50836772	6277	-	59.36	q13.33	protein_coding	KCNC3	potassium voltage-gated channel, Shaw-related subfamily, member 3 [Source:HGNC Symbol;Acc:6235]
ENSG00000167325	22794.2	0.673273	0.0604044	11.1461	7.48e-29	1.55e-27	15761	17824	25029	25166	24172	29720	chr11	4115937	4160106	4178	+	40.39	p15.4	protein_coding	RRM1	ribonucleotide reductase M1 [Source:HGNC Symbol;Acc:10451]
ENSG00000005379	3207.02	1.12262	0.100746	11.1431	7.74e-29	1.6e-27	1439	1790	3149	3412	4018	5725	chr17	56378592	56406152	11382	-	57.85	q22	protein_coding	BZRAP1	benzodiazepine receptor (peripheral) associated protein 1 [Source:HGNC Symbol;Acc:16831]
ENSG00000103485	23161.6	0.674325	0.0605238	11.1415	7.88e-29	1.63e-27	15919	19454	26852	25878	24291	27224	chr16	29674600	29710020	3680	+	51.63	p11.2	protein_coding	QPRT	quinolinate phosphoribosyltransferase [Source:HGNC Symbol;Acc:9755]
ENSG00000135426	660.877	-1.74641	0.156778	-11.1394	8.07e-29	1.66e-27	1154	1170	314	338	479	563	chr12	55341802	55378530	5025	-	40.06	q13.2	protein_coding	TESPA1	thymocyte expressed, positive selection associated 1 [Source:HGNC Symbol;Acc:29109]
ENSG00000142961	3402.81	1.05471	0.0947121	11.136	8.38e-29	1.73e-27	2027	2049	4019	3952	3961	4470	chr1	47073387	47082563	5916	-	54.42	p33	protein_coding	MOB3C	MOB kinase activator 3C [Source:HGNC Symbol;Acc:29800]
ENSG00000267001	2388.2	-1.00303	0.0900822	-11.1346	8.51e-29	1.75e-27	3432	4046	1712	1778	1659	1861	chr19	2717767	2740046	543	-	60.13	p13.3	protein_coding	AC006538.4	Uncharacterized protein [Source:UniProtKB/TrEMBL;Acc:K7EQS6]
ENSG00000139641	34083.5	-0.620775	0.0557788	-11.1292	9.04e-29	1.86e-27	41376	51134	27847	28311	26385	31823	chr12	56512034	56538455	5493	+	50.49	q13.2	protein_coding	ESYT1	extended synaptotagmin-like protein 1 [Source:HGNC Symbol;Acc:29534]
ENSG00000115762	25286.8	0.684412	0.0615	11.1287	9.1e-29	1.87e-27	15899	20613	27818	26847	27797	34107	chr2	131862420	132111282	6685	+	42.42	q21.1	protein_coding	PLEKHB2	pleckstrin homology domain containing, family B (evectins) member 2 [Source:HGNC Symbol;Acc:19236]
ENSG00000125354	10032.4	-0.911955	0.0819556	-11.1274	9.23e-29	1.9e-27	13916	14438	6765	7410	8334	9984	chrX	118749687	118827333	6553	-	47.21	q24	protein_coding	2023-09-06	septin 6 [Source:HGNC Symbol;Acc:15848]
ENSG00000213023	1417.64	1.19602	0.107487	11.1271	9.26e-29	1.9e-27	683	837	1654	1599	1698	2101	chr19	51124564	51171651	3832	-	53.45	q13.33	protein_coding	SYT3	synaptotagmin III [Source:HGNC Symbol;Acc:11511]
ENSG00000100092	16976.1	0.693797	0.062367	11.1244	9.54e-29	1.96e-27	10827	13946	19084	18261	18476	22053	chr22	38030661	38062939	6268	+	56.32	q13.1	protein_coding	SH3BP1	SH3-domain binding protein 1 [Source:HGNC Symbol;Acc:10824]
ENSG00000142541	133280	-0.648295	0.0583016	-11.1197	1.01e-28	2.06e-27	156171	197271	107076	103247	115605	130299	chr19	49990811	49995565	2369	+	53.4	q13.33	protein_coding	RPL13A	ribosomal protein L13a [Source:HGNC Symbol;Acc:10304]
ENSG00000136026	925.715	-1.46091	0.131442	-11.1145	1.07e-28	2.19e-27	1616	1753	582	567	474	628	chr12	106631655	106698057	3638	-	44.3	q23.3	protein_coding	CKAP4	cytoskeleton-associated protein 4 [Source:HGNC Symbol;Acc:16991]
ENSG00000112773	38217.6	0.707473	0.0636839	11.1091	1.13e-28	2.32e-27	22359	29681	39937	39141	44946	55800	chr6	82201156	82462491	6053	-	36.03	q14.1	protein_coding	FAM46A	family with sequence similarity 46, member A [Source:HGNC Symbol;Acc:18345]
ENSG00000171132	1745.45	-1.11347	0.100256	-11.1063	1.17e-28	2.39e-27	2560	3360	1289	1259	980	1168	chr2	45878484	46415129	9908	+	44.43	p21	protein_coding	PRKCE	protein kinase C, epsilon [Source:HGNC Symbol;Acc:9401]
ENSG00000155026	3222.18	-1.0614	0.0955992	-11.1026	1.22e-28	2.49e-27	4982	5144	2226	2339	2269	2535	chr7	5965181	6010314	4995	-	48.15	p22.1	protein_coding	RSPH10B	radial spoke head 10 homolog B (Chlamydomonas) [Source:HGNC Symbol;Acc:27362]
ENSG00000139289	1894.35	3.06657	0.276233	11.1014	1.24e-28	2.52e-27	290	551	3378	3084	1697	2316	chr12	76419227	76427712	8069	-	45.13	q21.2	protein_coding	PHLDA1	pleckstrin homology-like domain, family A, member 1 [Source:HGNC Symbol;Acc:8933]
ENSG00000144802	5288.09	0.781704	0.0704169	11.1011	1.24e-28	2.53e-27	3473	4099	6059	6117	5574	6564	chr3	101546835	101579866	5902	+	40.23	q12.3	protein_coding	NFKBIZ	nuclear factor of kappa light polypeptide gene enhancer in B-cells inhibitor, zeta [Source:HGNC Symbol;Acc:29805]
ENSG00000085788	6102.81	-0.796396	0.0717501	-11.0996	1.26e-28	2.57e-27	8517	9795	4821	5052	3931	4852	chr8	38082736	38133076	10686	+	42.25	p11.23	protein_coding	DDHD2	DDHD domain containing 2 [Source:HGNC Symbol;Acc:29106]
ENSG00000157111	245.703	2.88369	0.259841	11.0979	1.28e-28	2.62e-27	54	66	465	363	233	283	chr5	72416119	72427644	1535	+	47.69	q13.2	protein_coding	TMEM171	transmembrane protein 171 [Source:HGNC Symbol;Acc:27031]
ENSG00000110077	21739.8	0.813696	0.0733765	11.0893	1.41e-28	2.88e-27	16371	16981	27252	27904	19313	22517	chr11	59939081	59952139	6197	-	40.06	q12.2	protein_coding	MS4A6A	membrane-spanning 4-domains, subfamily A, member 6A [Source:HGNC Symbol;Acc:13375]
ENSG00000143554	3603.58	0.857249	0.0773137	11.0879	1.44e-28	2.92e-27	2326	2755	4350	4259	3692	4319	chr1	153746830	153752633	5470	+	59.39	q21.3	protein_coding	SLC27A3	solute carrier family 27 (fatty acid transporter), member 3 [Source:HGNC Symbol;Acc:10997]
ENSG00000168913	712.352	1.79359	0.161842	11.0824	1.53e-28	3.11e-27	179	265	766	664	1140	1317	chr9	34521038	34523039	1082	-	62.94	p13.3	protein_coding	ENHO	energy homeostasis associated [Source:HGNC Symbol;Acc:24838]
ENSG00000108984	969.385	1.46535	0.132295	11.0764	1.63e-28	3.32e-27	463	489	1204	1264	1058	1359	chr17	67410839	67539472	6125	+	41	q24.3	protein_coding	MAP2K6	mitogen-activated protein kinase kinase 6 [Source:HGNC Symbol;Acc:6846]
ENSG00000110107	23753.5	-0.631218	0.0570113	-11.0718	1.72e-28	3.5e-27	28309	33584	18997	18379	20799	24138	chr11	60658202	60674060	2739	-	46.52	q12.2	protein_coding	PRPF19	pre-mRNA processing factor 19 [Source:HGNC Symbol;Acc:17896]
ENSG00000197321	1773.69	-1.12521	0.101699	-11.0642	1.87e-28	3.8e-27	2725	3068	1224	1265	1083	1403	chr10	29746267	30025710	10341	-	43.6	p11.23	protein_coding	SVIL	supervillin [Source:HGNC Symbol;Acc:11480]
ENSG00000117362	40427.3	0.656162	0.0593287	11.0598	1.97e-28	3.99e-27	25812	33097	43294	43224	46084	52969	chr1	150237804	150241980	3468	-	53.84	q21.2	protein_coding	APH1A	APH1A gamma secretase subunit [Source:HGNC Symbol;Acc:29509]
ENSG00000254470	8853.99	0.844203	0.0764763	11.0387	2.48e-28	5.04e-27	5246	7275	10385	10495	9165	10881	chr11	65543364	65548273	4811	-	62.81	q13.1	protein_coding	AP5B1	adaptor-related protein complex 5, beta 1 subunit [Source:HGNC Symbol;Acc:25104]
ENSG00000109790	4788.41	-0.804469	0.0729324	-11.0303	2.73e-28	5.53e-27	6210	7279	3713	3515	3767	4605	chr4	39046659	39128477	5144	+	36.93	p14	protein_coding	KLHL5	kelch-like family member 5 [Source:HGNC Symbol;Acc:6356]
ENSG00000184164	6882.89	0.860827	0.0780991	11.0222	2.99e-28	6.05e-27	3789	5234	7698	7529	7977	9422	chr22	50311815	50321188	5165	+	59.36	q13.33	protein_coding	CRELD2	cysteine-rich with EGF-like domains 2 [Source:HGNC Symbol;Acc:28150]
ENSG00000255197	1138	1.59183	0.144433	11.0212	3.02e-28	6.11e-27	577	502	1565	1513	1239	1417	chr11	47404699	47430741	1113	-	53.58	p11.2	antisense	RP11-750H9.5
ENSG00000003402	13355.7	0.673301	0.0611175	11.0165	3.18e-28	6.44e-27	9408	10915	15134	15205	13795	16055	chr2	201980827	202041410	22528	+	44.35	q33.1	protein_coding	CFLAR	CASP8 and FADD-like apoptosis regulator [Source:HGNC Symbol;Acc:1876]
ENSG00000115355	13540.5	0.699525	0.0635477	11.0079	3.5e-28	7.08e-27	8210	10285	14419	13609	15855	19726	chr2	55514978	55647057	14537	-	36.45	p16.1	protein_coding	CCDC88A	coiled-coil domain containing 88A [Source:HGNC Symbol;Acc:25523]
ENSG00000228956	1631.64	-1.16219	0.105593	-11.0062	3.57e-28	7.21e-27	2245	2875	1102	1031	1173	1534	chr3	18486516	18959184	7355	+	37.1	p24.3	processed_transcript	AC144521.1
ENSG00000240024	735.896	-1.58791	0.144279	-11.0058	3.58e-28	7.23e-27	1282	1457	461	393	396	486	chr3	183165396	183173801	2131	+	39.85	q27.1	pseudogene	LINC00888	long intergenic non-protein coding RNA 888 [Source:HGNC Symbol;Acc:48575]
ENSG00000139726	7269.53	-0.773067	0.0702665	-11.0019	3.74e-28	7.55e-27	9613	10825	5782	5431	5614	6834	chr12	123237321	123255611	3576	+	42.12	q24.31	protein_coding	DENR	density-regulated protein [Source:HGNC Symbol;Acc:2769]
ENSG00000173110	521.478	2.11825	0.192737	10.9904	4.25e-28	8.58e-27	138	234	690	802	593	672	chr1	161494036	161496681	2646	+	59.83	q23.3	protein_coding	HSPA6	heat shock 70kDa protein 6 (HSP70B') [Source:HGNC Symbol;Acc:5239]
ENSG00000198496	1126.79	-1.32276	0.120383	-10.9879	4.37e-28	8.81e-27	1777	2115	738	717	640	874	chr17	41277627	41305688	2096	+	47.53	q21.31	pseudogene	NBR2	neighbor of BRCA1 gene 2 (non-protein coding) [Source:HGNC Symbol;Acc:20691]
ENSG00000183955	10362.6	-0.788215	0.0717511	-10.9854	4.49e-28	9.05e-27	13944	15290	7695	8190	8019	9681	chr12	123868320	123893905	4579	+	51.73	q24.31	protein_coding	SETD8	SET domain containing (lysine methyltransferase) 8 [Source:HGNC Symbol;Acc:29489]
ENSG00000166432	2005.77	-1.04001	0.0947982	-10.9707	5.28e-28	1.06e-26	2763	3160	1344	1354	1590	1995	chrX	101137262	101187004	7512	-	37.76	q22.1	protein_coding	ZMAT1	zinc finger, matrin-type 1 [Source:HGNC Symbol;Acc:29377]
ENSG00000140988	208542	-0.650079	0.059272	-10.9677	5.46e-28	1.1e-26	254018	287188	161648	161619	188376	211856	chr16	2012053	2014861	2413	-	57.46	p13.3	protein_coding	RPS2	ribosomal protein S2 [Source:HGNC Symbol;Acc:10404]
ENSG00000105426	2524.44	-1.03277	0.0941923	-10.9645	5.66e-28	1.14e-26	3653	4089	1879	1670	1796	2246	chr19	5158506	5340814	9460	-	52.47	p13.3	protein_coding	PTPRS	protein tyrosine phosphatase, receptor type, S [Source:HGNC Symbol;Acc:9681]
ENSG00000177508	5043.15	-0.800212	0.0730054	-10.961	5.88e-28	1.18e-26	6064	7674	3721	3637	4299	5332	chr16	54317216	54320675	2911	-	64.54	q12.2	protein_coding	IRX3	iroquois homeobox 3 [Source:HGNC Symbol;Acc:14360]
ENSG00000109472	1164.6	-1.42177	0.129829	-10.9511	6.57e-28	1.32e-26	2081	2058	704	752	656	797	chr4	166282346	166419472	2958	+	38.23	q32.3	protein_coding	CPE	carboxypeptidase E [Source:HGNC Symbol;Acc:2303]
ENSG00000182197	716.369	1.56265	0.142701	10.9505	6.61e-28	1.33e-26	338	392	1009	1009	726	814	chr8	118806729	119124092	8325	-	41.16	q24.11	protein_coding	EXT1	exostosin glycosyltransferase 1 [Source:HGNC Symbol;Acc:3512]
ENSG00000110880	22753	0.647527	0.0591424	10.9486	6.75e-28	1.35e-26	15438	17527	24435	23957	25678	30488	chr12	109038885	109125372	6532	-	41.35	q24.11	protein_coding	CORO1C	coronin, actin binding protein, 1C [Source:HGNC Symbol;Acc:2254]
ENSG00000164754	45822	-0.588667	0.0537686	-10.9481	6.78e-28	1.36e-26	55103	66101	38132	37212	36739	44800	chr8	117858174	117887105	6192	-	36.02	q24.11	protein_coding	RAD21	RAD21 homolog (S. pombe) [Source:HGNC Symbol;Acc:9811]
ENSG00000152315	164.974	4.34451	0.397031	10.9425	7.22e-28	1.45e-26	12	12	248	209	237	274	chr14	90528109	90652201	2522	+	43.94	q32.11	protein_coding	KCNK13	potassium channel, subfamily K, member 13 [Source:HGNC Symbol;Acc:6275]
ENSG00000140450	2640.75	-1.05275	0.0962479	-10.9379	7.59e-28	1.52e-26	3430	4605	1893	1711	1967	2519	chr15	98462784	98517068	4118	+	38.83	q26.2	protein_coding	ARRDC4	arrestin domain containing 4 [Source:HGNC Symbol;Acc:28087]
ENSG00000154134	2081.32	-1.15029	0.105175	-10.937	7.67e-28	1.53e-26	3131	3243	1302	1399	1644	1907	chr11	124735282	124751366	7026	+	56.31	q24.2	protein_coding	ROBO3	roundabout, axon guidance receptor, homolog 3 (Drosophila) [Source:HGNC Symbol;Acc:13433]
ENSG00000169402	2848.27	-1.18677	0.108588	-10.9291	8.37e-28	1.67e-26	4675	4549	1909	1914	2019	2144	chr7	6793740	6838996	4994	+	48.15	p22.1	protein_coding	RSPH10B2	radial spoke head 10 homolog B2 (Chlamydomonas) [Source:HGNC Symbol;Acc:34385]
ENSG00000116761	311.095	-2.29037	0.209654	-10.9245	8.8e-28	1.76e-26	623	771	130	136	113	126	chr1	70876901	70905534	2414	+	39.51	p31.1	protein_coding	CTH	cystathionase (cystathionine gamma-lyase) [Source:HGNC Symbol;Acc:2501]
ENSG00000102683	159.66	-3.72817	0.34142	-10.9196	9.29e-28	1.85e-26	394	487	22	40	18	17	chr13	23755091	23899304	1804	+	39.23	q12.12	protein_coding	SGCG	sarcoglycan, gamma (35kDa dystrophin-associated glycoprotein) [Source:HGNC Symbol;Acc:10809]
ENSG00000156869	2150.08	1.04127	0.0953815	10.9169	9.57e-28	1.91e-26	1022	1240	2115	2234	2865	3582	chr1	100174259	100232187	3887	-	38.03	p21.2	protein_coding	FRRS1	ferric-chelate reductase 1 [Source:HGNC Symbol;Acc:27622]
ENSG00000187764	5798.32	0.834387	0.0764434	10.9151	9.76e-28	1.95e-26	3604	4704	6697	7099	5939	6908	chr9	91975702	92113045	14160	-	51.34	q22.2	protein_coding	SEMA4D	sema domain, immunoglobulin domain (Ig), transmembrane domain (TM) and short cytoplasmic domain, (semaphorin) 4D [Source:HGNC Symbol;Acc:10732]
ENSG00000072310	15145.9	-0.707392	0.0648225	-10.9127	1e-27	1.99e-26	18901	24792	12623	12292	10558	12849	chr17	17713713	17740325	8039	-	58.04	p11.2	protein_coding	SREBF1	sterol regulatory element binding transcription factor 1 [Source:HGNC Symbol;Acc:11289]
ENSG00000128534	7710.71	-1.01007	0.0925652	-10.912	1.01e-27	2.01e-26	12345	11845	5630	5711	5081	5943	chr7	117824086	117832878	6210	+	36.89	q31.31	protein_coding	NAA38	N(alpha)-acetyltransferase 38, NatC auxiliary subunit [Source:HGNC Symbol;Acc:20471]
ENSG00000259431	5339.9	0.844085	0.0773609	10.911	1.02e-27	2.03e-26	3209	3525	5575	5765	6355	7888	chr14	24025216	24029480	2875	+	54.16	q11.2	protein_coding	THTPA	thiamine triphosphatase [Source:HGNC Symbol;Acc:18987]
ENSG00000187116	143.335	4.46984	0.410368	10.8923	1.25e-27	2.49e-26	14	10	270	231	146	182	chr19	54818353	54824409	1762	-	50.69	q13.42	protein_coding	LILRA5	leukocyte immunoglobulin-like receptor, subfamily A (with TM domain), member 5 [Source:HGNC Symbol;Acc:16309]
ENSG00000177042	1343.09	-1.23382	0.113283	-10.8914	1.27e-27	2.51e-26	1890	2383	872	823	957	1277	chr11	695428	705028	4071	+	55.94	p15.5	protein_coding	TMEM80	transmembrane protein 80 [Source:HGNC Symbol;Acc:27453]
ENSG00000105136	1659.05	-1.14632	0.10536	-10.88	1.44e-27	2.85e-26	2628	2865	1140	1189	1043	1183	chr19	57999079	58006048	6591	+	48.55	q13.43	protein_coding	ZNF419	zinc finger protein 419 [Source:HGNC Symbol;Acc:20648]
ENSG00000135333	399.747	2.39408	0.220073	10.8786	1.46e-27	2.89e-26	102	80	465	440	622	706	chr6	93949738	94129265	7456	-	33.25	q16.1	protein_coding	EPHA7	EPH receptor A7 [Source:HGNC Symbol;Acc:3390]
ENSG00000107187	149.37	-7.13122	0.655701	-10.8757	1.5e-27	2.98e-26	383	522	2	4	4	8	chr9	139088096	139096955	2579	-	65.59	q34.3	protein_coding	LHX3	LIM homeobox 3 [Source:HGNC Symbol;Acc:6595]
ENSG00000175827	5278.23	0.935176	0.0860046	10.8736	1.54e-27	3.05e-26	2937	4182	6270	6362	5467	6654	chr11	65545092	65547316	2217	-	65.17	q13.1	pseudogene	AP001266.1
ENSG00000143653	7301.11	-0.754574	0.0694017	-10.8726	1.56e-27	3.08e-26	9428	10981	5875	5450	5828	6729	chr1	246887349	246931439	2503	+	41.94	q44	protein_coding	SCCPDH	saccharopine dehydrogenase (putative) [Source:HGNC Symbol;Acc:24275]
ENSG00000250615	457.224	-2.20478	0.202794	-10.872	1.57e-27	3.1e-26	993	849	188	191	244	301	chr5	76369706	76370345	385	+	47.5	q13.3	antisense	CTC-564N23.2
ENSG00000269439	1667.88	-1.07499	0.0988952	-10.87	1.6e-27	3.17e-26	2361	2805	1133	1160	1217	1467	chr19	17599799	17622698	1316	-	52.93	p13.11	lincRNA	CTD-3131K8.2
ENSG00000203485	6971.88	0.793577	0.0730469	10.8639	1.71e-27	3.38e-26	4043	5286	7796	7268	8049	9777	chr14	105155943	105185942	6497	+	63.67	q32.33	protein_coding	INF2	inverted formin, FH2 and WH2 domain containing [Source:HGNC Symbol;Acc:23791]
ENSG00000163682	50669.2	-0.739187	0.0680664	-10.8598	1.79e-27	3.54e-26	67274	72326	40377	38207	41692	46909	chr4	39455744	39460568	3259	-	41.12	p14	protein_coding	RPL9	ribosomal protein L9 [Source:HGNC Symbol;Acc:10369]
ENSG00000167522	28400.2	-0.732844	0.0675238	-10.8531	1.93e-27	3.8e-26	38258	40927	22091	22678	21924	26075	chr16	89334038	89556969	15352	-	51.19	q24.3	protein_coding	ANKRD11	ankyrin repeat domain 11 [Source:HGNC Symbol;Acc:21316]
ENSG00000113282	13431.5	-0.775273	0.0714474	-10.851	1.97e-27	3.89e-26	18522	20067	10477	10695	9486	12139	chr5	157212751	157286183	6368	-	37.77	q33.3	protein_coding	CLINT1	clathrin interactor 1 [Source:HGNC Symbol;Acc:23186]
ENSG00000224891	1378.71	1.26086	0.116264	10.8447	2.11e-27	4.16e-26	722	741	1637	1659	1616	1931	chr2	37375673	37376447	775	+	40	p22.2	pseudogene	AC007899.3
ENSG00000070476	4070.39	-0.824995	0.0761375	-10.8356	2.33e-27	4.6e-26	5154	6476	3023	3101	3181	3821	chr3	126156444	126194762	7357	-	48.68	q21.3	protein_coding	ZXDC	ZXD family zinc finger C [Source:HGNC Symbol;Acc:28160]
ENSG00000137747	554.702	1.8099	0.16705	10.8345	2.36e-27	4.65e-26	194	234	660	742	690	822	chr11	117771358	117800174	5367	-	52.18	q23.3	protein_coding	TMPRSS13	transmembrane protease, serine 13 [Source:HGNC Symbol;Acc:29808]
ENSG00000187098	858.225	1.4914	0.137654	10.8344	2.37e-27	4.65e-26	358	502	1131	1117	914	1149	chr3	69788586	70017488	7222	+	38.57	p14.1	protein_coding	MITF	microphthalmia-associated transcription factor [Source:HGNC Symbol;Acc:7105]
ENSG00000169504	27432.4	-0.935791	0.0864258	-10.8277	2.55e-27	5e-26	33860	50150	21255	19417	18787	24100	chr1	25071848	25170815	4495	+	41.67	p36.11	protein_coding	CLIC4	chloride intracellular channel 4 [Source:HGNC Symbol;Acc:13518]
ENSG00000164442	36256	0.648726	0.0599371	10.8234	2.67e-27	5.24e-26	23917	30822	40940	39034	38143	46386	chr6	139693393	139695757	2086	-	53.07	q24.1	protein_coding	CITED2	Cbp/p300-interacting transactivator, with Glu/Asp-rich carboxy-terminal domain, 2 [Source:HGNC Symbol;Acc:1987]
ENSG00000182568	29745.5	-0.656419	0.0606513	-10.8228	2.68e-27	5.27e-26	35153	39223	22005	22249	28221	33907	chr3	18386879	18487080	13405	-	36.43	p24.3	protein_coding	SATB1	SATB homeobox 1 [Source:HGNC Symbol;Acc:10541]
ENSG00000253125	270.309	2.51599	0.232517	10.8207	2.75e-27	5.39e-26	80	121	522	545	150	177	chr8	22547663	22656129	2191	+	52.43	p21.3	processed_transcript	RP11-459E5.1
ENSG00000144468	3369.13	-0.871569	0.0805509	-10.8201	2.76e-27	5.42e-26	4518	5406	2471	2599	2456	3017	chr2	227700297	227863931	6926	+	39.57	q36.3	protein_coding	RHBDD1	rhomboid domain containing 1 [Source:HGNC Symbol;Acc:23081]
ENSG00000171241	11730	0.675621	0.0624503	10.8185	2.81e-27	5.51e-26	8674	9971	13919	13971	11084	12957	chr16	46614466	46655538	4459	-	39.54	q11.2	protein_coding	SHCBP1	SHC SH2-domain binding protein 1 [Source:HGNC Symbol;Acc:29547]
ENSG00000264044	7466.38	0.712806	0.0658987	10.8167	2.87e-27	5.62e-26	4863	5847	8135	8271	8097	9921	chr17	26960224	26962968	1515	+	50.24	q11.2	antisense	RP11-192H23.7
ENSG00000127124	11319.3	0.7282	0.0673338	10.8148	2.93e-27	5.73e-26	7631	8635	12365	12884	12468	14275	chr1	41972036	42501596	14224	-	46.45	p34.2	protein_coding	HIVEP3	human immunodeficiency virus type I enhancer binding protein 3 [Source:HGNC Symbol;Acc:13561]
ENSG00000258830	3707.22	-0.975795	0.0902715	-10.8096	3.1e-27	6.06e-26	5278	5926	2608	2732	2899	3016	chr12	57643392	57690267	2107	-	44.94	q13.3	protein_coding	RP11-123K3.4
ENSG00000109705	1028.62	-1.4358	0.13287	-10.8061	3.22e-27	6.29e-26	1718	1837	575	659	689	762	chr4	13542454	13546674	2801	-	62.88	p15.33	protein_coding	NKX3-2	NK3 homeobox 2 [Source:HGNC Symbol;Acc:951]
ENSG00000165152	1585.62	-1.08549	0.100459	-10.8053	3.25e-27	6.34e-26	2344	2861	1138	1153	985	1148	chr9	104235453	104295819	5568	-	39.12	q31.1	protein_coding	TMEM246	transmembrane protein 246 [Source:HGNC Symbol;Acc:28180]
ENSG00000157014	9628.85	0.673633	0.0623481	10.8044	3.28e-27	6.4e-26	6257	7394	10183	10184	11057	13169	chr3	10289707	10322902	5572	+	46.98	p25.3	protein_coding	TATDN2	TatD DNase domain containing 2 [Source:HGNC Symbol;Acc:28988]
ENSG00000072071	3123.02	-0.951338	0.0880573	-10.8036	3.31e-27	6.45e-26	4235	5209	2152	2407	2268	2714	chr19	14260750	14316999	6292	-	56.38	p13.12	protein_coding	LPHN1	latrophilin 1 [Source:HGNC Symbol;Acc:20973]
ENSG00000137869	634.298	1.7	0.157463	10.7962	3.59e-27	6.99e-26	261	357	986	883	573	744	chr15	51500254	51630807	8437	-	44.07	q21.2	protein_coding	CYP19A1	cytochrome P450, family 19, subfamily A, polypeptide 1 [Source:HGNC Symbol;Acc:2594]
ENSG00000178467	4170.86	-0.829587	0.0768865	-10.7898	3.85e-27	7.49e-26	5385	6936	3256	3205	3026	3541	chr3	49027319	49044587	7641	+	54.55	p21.31	protein_coding	P4HTM	prolyl 4-hydroxylase, transmembrane (endoplasmic reticulum) [Source:HGNC Symbol;Acc:28858]
ENSG00000164687	14496.6	0.993916	0.0921452	10.7864	3.99e-27	7.77e-26	9050	8491	16674	16346	17162	19551	chr8	82192598	82197012	2077	+	45.55	q21.13	protein_coding	FABP5	fatty acid binding protein 5 (psoriasis-associated) [Source:HGNC Symbol;Acc:3560]
ENSG00000178761	4355.33	-0.892248	0.0827429	-10.7834	4.12e-27	8.02e-26	6073	6997	3113	3479	3080	3673	chr15	75192328	75199462	5258	-	51.11	q24.1	protein_coding	FAM219B	family with sequence similarity 219, member B [Source:HGNC Symbol;Acc:24695]
ENSG00000100296	6024.5	-0.854319	0.0792417	-10.7812	4.22e-27	8.21e-26	8460	8911	4547	4487	4603	5485	chr22	29901868	29951205	7878	-	47.17	q12.2	protein_coding	THOC5	THO complex 5 [Source:HGNC Symbol;Acc:19074]
ENSG00000106948	14474.6	-0.63949	0.0593392	-10.7768	4.43e-27	8.6e-26	17357	21355	11812	11394	11910	14073	chr9	117096436	117156685	10601	-	50.65	q32	protein_coding	AKNA	AT-hook transcription factor [Source:HGNC Symbol;Acc:24108]
ENSG00000258232	26141.4	0.692357	0.0642892	10.7694	4.8e-27	9.32e-26	17743	19463	27999	28425	29744	34428	chr12	49658939	49667089	680	-	48.46	q13.12	antisense	RP11-161H23.5
ENSG00000138678	770.552	1.68462	0.156456	10.7674	4.91e-27	9.52e-26	316	302	970	902	1041	1101	chr4	84457067	84527028	3468	+	40.09	q21.23	protein_coding	AGPAT9	1-acylglycerol-3-phosphate O-acyltransferase 9 [Source:HGNC Symbol;Acc:28157]
ENSG00000100258	7174.85	0.867528	0.0806122	10.7617	5.22e-27	1.01e-25	3930	5502	7959	8021	8035	10005	chr22	50941376	50946135	3071	-	67.16	q13.33	protein_coding	LMF2	lipase maturation factor 2 [Source:HGNC Symbol;Acc:25096]
ENSG00000154144	8453.36	-0.718366	0.0667764	-10.7578	5.45e-27	1.06e-25	10870	13009	6700	6867	6115	7757	chr11	124492732	124505287	6620	+	40.07	q24.2	protein_coding	TBRG1	transforming growth factor beta regulator 1 [Source:HGNC Symbol;Acc:29551]
ENSG00000164053	2254.02	0.972559	0.0904067	10.7576	5.46e-27	1.06e-25	1321	1561	2606	2683	2486	2933	chr3	48488114	48507115	3417	+	47.5	p21.31	protein_coding	ATRIP	ATR interacting protein [Source:HGNC Symbol;Acc:33499]
ENSG00000264112	2195.52	-1.00647	0.0935843	-10.7547	5.63e-27	1.09e-25	3326	3960	1768	1624	1154	1483	chr17	56066400	56072211	5812	-	40.9	q22	lincRNA	RP11-159D12.2
ENSG00000070814	12840.7	0.655649	0.0610057	10.7474	6.1e-27	1.18e-25	8039	9350	13024	12619	15966	18807	chr5	149737202	149779871	11278	+	52.45	q32	protein_coding	TCOF1	Treacher Collins-Franceschetti syndrome 1 [Source:HGNC Symbol;Acc:11654]
ENSG00000069399	3855.52	0.85192	0.0792773	10.7461	6.18e-27	1.19e-25	2162	2661	4086	4043	4894	5473	chr19	45250962	45263301	3242	+	58.73	q13.32	protein_coding	BCL3	B-cell CLL/lymphoma 3 [Source:HGNC Symbol;Acc:998]
ENSG00000104219	2805.94	-1.03304	0.0961566	-10.7433	6.37e-27	1.23e-25	3562	4909	1982	1865	2106	2721	chr8	17013538	17082308	6735	+	38.28	p22	protein_coding	ZDHHC2	zinc finger, DHHC-type containing 2 [Source:HGNC Symbol;Acc:18469]
ENSG00000137409	21260.2	0.63714	0.0593209	10.7406	6.56e-27	1.27e-25	14066	17447	23331	22420	23842	27386	chr6	36935917	36954074	3126	-	52.18	p21.2	protein_coding	MTCH1	mitochondrial carrier 1 [Source:HGNC Symbol;Acc:17586]
ENSG00000225210	10287.7	0.667293	0.062163	10.7346	7e-27	1.35e-25	6623	7813	10688	10757	11922	14481	chr14	19650018	19718563	12134	+	40.36	q11.2	lincRNA	AL589743.1
ENSG00000107263	26535.1	0.60654	0.0565096	10.7334	7.09e-27	1.37e-25	17546	21811	28193	27737	29457	35908	chr9	134452157	134615461	7123	-	48.49	q34.13	protein_coding	RAPGEF1	Rap guanine nucleotide exchange factor (GEF) 1 [Source:HGNC Symbol;Acc:4568]
ENSG00000161640	760.878	1.5371	0.143249	10.7303	7.34e-27	1.41e-25	363	509	1148	1204	605	715	chr19	50452242	50464429	3173	-	52.02	q13.33	protein_coding	SIGLEC11	sialic acid binding Ig-like lectin 11 [Source:HGNC Symbol;Acc:15622]
ENSG00000077044	7062.22	-0.767509	0.0715332	-10.7294	7.41e-27	1.43e-25	9348	11910	5657	5983	4595	5340	chr2	234263153	234380750	9441	+	47.76	q37.1	protein_coding	DGKD	diacylglycerol kinase, delta 130kDa [Source:HGNC Symbol;Acc:2851]
ENSG00000152942	4588.47	-0.811433	0.0756606	-10.7247	7.8e-27	1.5e-25	6221	7004	3555	3509	3366	4178	chr5	68665120	68710628	4159	+	39.7	q13.2	protein_coding	RAD17	RAD17 homolog (S. pombe) [Source:HGNC Symbol;Acc:9807]
ENSG00000167460	88974.4	0.752084	0.0701819	10.7162	8.54e-27	1.64e-25	61210	63329	99483	97933	98507	116031	chr19	16177831	16213813	7412	+	50.92	p13.12	protein_coding	TPM4	tropomyosin 4 [Source:HGNC Symbol;Acc:12013]
ENSG00000134897	1637.26	-1.06498	0.0994272	-10.7112	9.02e-27	1.73e-25	2374	2867	1170	1171	1056	1314	chr13	103451399	103493885	5461	+	40.15	q33.1	protein_coding	BIVM	basic, immunoglobulin-like variable motif containing [Source:HGNC Symbol;Acc:16034]
ENSG00000119979	7387.81	-0.711615	0.0664765	-10.7048	9.67e-27	1.86e-25	9382	11786	6007	6051	5325	6283	chr10	120863598	120897496	6161	+	45.15	q26.11	protein_coding	FAM45A	family with sequence similarity 45, member A [Source:HGNC Symbol;Acc:31793]
ENSG00000129675	14464.3	-0.769134	0.0718818	-10.7	1.02e-26	1.95e-25	19693	20864	11035	11334	11299	13360	chrX	135747706	135864247	6564	-	39.77	q26.3	protein_coding	ARHGEF6	Rac/Cdc42 guanine nucleotide exchange factor (GEF) 6 [Source:HGNC Symbol;Acc:685]
ENSG00000141540	714.857	1.68824	0.157869	10.6939	1.09e-26	2.08e-25	288	382	908	1102	712	900	chr17	72209653	72258155	5371	+	54.47	q25.1	protein_coding	TTYH2	tweety family member 2 [Source:HGNC Symbol;Acc:13877]
ENSG00000178202	3638.65	0.827795	0.0774187	10.6924	1.1e-26	2.12e-25	2155	2631	4035	3901	4248	5032	chr11	108342832	108369159	4993	-	41.21	q22.3	protein_coding	KDELC2	KDEL (Lys-Asp-Glu-Leu) containing 2 [Source:HGNC Symbol;Acc:28496]
ENSG00000196776	9552.69	0.756115	0.07073	10.6902	1.13e-26	2.17e-25	5744	7658	10588	10475	10425	12936	chr3	107762145	107809872	7895	-	36.88	q13.12	protein_coding	CD47	CD47 molecule [Source:HGNC Symbol;Acc:1682]
ENSG00000109084	3346.85	0.987652	0.0924023	10.6886	1.15e-26	2.2e-25	1599	2250	3556	3533	4153	5228	chr17	26646121	26655707	3030	+	44.53	q11.2	protein_coding	TMEM97	transmembrane protein 97 [Source:HGNC Symbol;Acc:28106]
ENSG00000041802	7130.06	0.784446	0.0734182	10.6846	1.2e-26	2.3e-25	4663	5091	7825	7942	7830	9717	chr3	194361517	194393206	4818	-	41.69	q29	protein_coding	LSG1	large 60S subunit nuclear export GTPase 1 [Source:HGNC Symbol;Acc:25652]
ENSG00000261796	8656.52	-0.714907	0.066929	-10.6816	1.24e-26	2.37e-25	11515	12955	7115	6862	6387	7600	chr3	128806418	128879879	4868	-	48.2	q21.3	protein_coding	ISY1-RAB43	ISY1-RAB43 readthrough [Source:HGNC Symbol;Acc:42969]
ENSG00000184634	5638.37	-0.798794	0.074836	-10.6739	1.35e-26	2.57e-25	7357	8496	4129	4402	4380	5483	chrX	70338406	70362303	7424	+	51.08	q13.1	protein_coding	MED12	mediator complex subunit 12 [Source:HGNC Symbol;Acc:11957]
ENSG00000158773	18173.6	0.691171	0.0650202	10.6301	2.16e-26	4.12e-25	12872	14098	20572	20300	19252	22447	chr1	161009041	161015767	2336	-	50.71	q23.3	protein_coding	USF1	upstream transcription factor 1 [Source:HGNC Symbol;Acc:12593]
ENSG00000149273	125413	-0.627483	0.0590626	-10.624	2.3e-26	4.39e-25	151167	172768	100575	95899	112867	127373	chr11	75110530	75133324	5894	+	48.52	q13.4	protein_coding	RPS3	ribosomal protein S3 [Source:HGNC Symbol;Acc:10420]
ENSG00000197991	801.944	1.44265	0.135881	10.6171	2.48e-26	4.73e-25	358	442	1046	985	914	1084	chr13	61983818	62002220	7053	-	38.23	q21.2	protein_coding	PCDH20	protocadherin 20 [Source:HGNC Symbol;Acc:14257]
ENSG00000163661	850.199	1.38905	0.130854	10.6153	2.53e-26	4.82e-25	457	539	1235	1205	773	875	chr3	157154578	157161417	1940	+	42.75	q25.32	protein_coding	PTX3	pentraxin 3, long [Source:HGNC Symbol;Acc:9692]
ENSG00000141873	6394.11	-0.838545	0.0790103	-10.6131	2.59e-26	4.93e-25	8117	10833	4930	4929	4806	5249	chr19	2732202	2740150	4552	-	57.96	p13.3	protein_coding	SLC39A3	solute carrier family 39 (zinc transporter), member 3 [Source:HGNC Symbol;Acc:17128]
ENSG00000258908	6380.97	0.763819	0.0719696	10.6131	2.59e-26	4.93e-25	4357	4828	7447	7182	6696	7951	chr14	20942948	20945248	492	-	47.07	q11.2	lincRNA	RP11-203M5.8
ENSG00000233276	81045.2	0.857476	0.0808612	10.6043	2.85e-26	5.41e-25	41634	60797	88816	83159	102214	114285	chr3	49394609	49396033	1425	-	63.79	p21.31	protein_coding	GPX1	glutathione peroxidase 1 [Source:HGNC Symbol;Acc:4553]
ENSG00000077232	14487.7	-0.700975	0.0661183	-10.6018	2.92e-26	5.55e-25	17824	23222	11988	11530	10424	13093	chr2	183580999	183659191	21586	+	36.28	q32.1	protein_coding	DNAJC10	DnaJ (Hsp40) homolog, subfamily C, member 10 [Source:HGNC Symbol;Acc:24637]
ENSG00000196460	909.684	-1.41014	0.133049	-10.5987	3.02e-26	5.74e-25	1501	1606	535	563	620	695	chr2	102013823	102091165	2625	-	45.24	q11.2	protein_coding	RFX8	RFX family member 8, lacking RFX DNA binding domain [Source:HGNC Symbol;Acc:37253]
ENSG00000162888	841.484	1.43105	0.135039	10.5973	3.07e-26	5.82e-25	401	441	1098	1031	950	1143	chr1	206664449	206671061	2096	-	52.91	q32.1	protein_coding	C1orf147	chromosome 1 open reading frame 147 [Source:HGNC Symbol;Acc:32061]
ENSG00000175445	1983.11	1.06685	0.100723	10.5919	3.25e-26	6.16e-25	1246	1310	2518	2513	1974	2348	chr8	19759228	19824769	4382	+	40.01	p21.3	protein_coding	LPL	lipoprotein lipase [Source:HGNC Symbol;Acc:6677]
ENSG00000118508	4276.73	-0.799586	0.0754917	-10.5917	3.26e-26	6.17e-25	5793	7028	3531	3352	2910	3308	chr6	146864829	146876101	1217	+	39.47	q24.3	protein_coding	RAB32	RAB32, member RAS oncogene family [Source:HGNC Symbol;Acc:9772]
ENSG00000108669	6805.19	0.764788	0.0722311	10.5881	3.38e-26	6.41e-25	4683	5143	7910	7756	7154	8348	chr17	76670130	76778379	7754	-	45.26	q25.3	protein_coding	CYTH1	cytohesin 1 [Source:HGNC Symbol;Acc:9501]
ENSG00000175390	14370.8	-0.623893	0.0589434	-10.5846	3.51e-26	6.65e-25	16941	20770	11610	11245	12183	14561	chr11	7991798	8023409	9431	+	41.38	p15.4	protein_coding	EIF3F	eukaryotic translation initiation factor 3, subunit F [Source:HGNC Symbol;Acc:3275]
ENSG00000164342	360.437	2.66265	0.251652	10.5807	3.66e-26	6.93e-25	44	94	360	444	553	696	chr4	186990306	187009223	6724	+	39.23	q35.1	protein_coding	TLR3	toll-like receptor 3 [Source:HGNC Symbol;Acc:11849]
ENSG00000184261	153.105	-3.3991	0.321264	-10.5804	3.67e-26	6.94e-25	336	434	32	36	50	52	chr2	47743720	47798078	6685	-	49.06	p21	protein_coding	KCNK12	potassium channel, subfamily K, member 12 [Source:HGNC Symbol;Acc:6274]
ENSG00000185020	500.517	-1.98578	0.187797	-10.5741	3.93e-26	7.42e-25	774	1219	238	227	266	360	chr9	40293025	40339528	3947	+	37.33	p13.1	pseudogene	RP11-111G23.1
ENSG00000196743	10316.2	0.78702	0.0744303	10.5739	3.94e-26	7.43e-25	7640	8066	12998	12481	9623	11119	chr5	150591711	150650001	4479	+	47.41	q33.1	protein_coding	GM2A	GM2 ganglioside activator [Source:HGNC Symbol;Acc:4367]
ENSG00000166166	2428.72	1.2864	0.1217	10.5703	4.09e-26	7.72e-25	850	1392	2451	2597	3412	4057	chr14	103995521	104003410	3229	+	64.22	q32.32	protein_coding	TRMT61A	tRNA methyltransferase 61 homolog A (S. cerevisiae) [Source:HGNC Symbol;Acc:23790]
ENSG00000133561	4095.17	0.800711	0.0757737	10.5671	4.23e-26	7.98e-25	2673	3247	4844	4791	4259	4854	chr7	150322463	150329473	3440	-	49.02	q36.1	protein_coding	GIMAP6	GTPase, IMAP family member 6 [Source:HGNC Symbol;Acc:21918]
ENSG00000014914	5612.02	0.887886	0.0840303	10.5663	4.27e-26	8.05e-25	3785	3948	6536	6918	5815	6738	chr1	149900543	149908791	4591	-	50.02	q21.2	protein_coding	MTMR11	myotubularin related protein 11 [Source:HGNC Symbol;Acc:24307]
ENSG00000186104	1344.1	-1.5034	0.142338	-10.5622	4.46e-26	8.4e-25	1892	3099	860	764	751	883	chr11	14899553	14913798	3949	-	39.92	p15.2	protein_coding	CYP2R1	cytochrome P450, family 2, subfamily R, polypeptide 1 [Source:HGNC Symbol;Acc:20580]
ENSG00000125841	2977.82	-0.91956	0.0870924	-10.5584	4.64e-26	8.74e-25	4356	4731	2252	2258	2022	2414	chr20	327426	340304	2928	+	51.94	p13	protein_coding	NRSN2	neurensin 2 [Source:HGNC Symbol;Acc:16229]
ENSG00000138028	1619.34	-1.09448	0.103685	-10.5558	4.78e-26	8.98e-25	2144	2631	1017	1071	1418	1582	chr2	27321757	27341995	4181	-	50.25	p23.3	protein_coding	CGREF1	cell growth regulator with EF-hand domain 1 [Source:HGNC Symbol;Acc:16962]
ENSG00000143891	5204.13	1.01943	0.0965983	10.5533	4.91e-26	9.22e-25	3614	3439	6802	6698	4883	5740	chr2	38893052	38968379	2790	+	45.26	p22.1	protein_coding	GALM	galactose mutarotase (aldose 1-epimerase) [Source:HGNC Symbol;Acc:24063]
ENSG00000143162	22792.8	0.714269	0.0676872	10.5525	4.95e-26	9.29e-25	15851	21310	29106	27604	19440	23959	chr1	167498914	167523004	2688	-	44.46	q24.2	protein_coding	CREG1	cellular repressor of E1A-stimulated genes 1 [Source:HGNC Symbol;Acc:2351]
ENSG00000133328	190.636	3.90803	0.370572	10.5459	5.3e-26	9.96e-25	28	11	288	271	274	265	chr11	63320242	63330855	742	-	47.86	q12.3	protein_coding	HRASLS2	HRAS-like suppressor 2 [Source:HGNC Symbol;Acc:17824]
ENSG00000153015	4882.08	-1.10758	0.105026	-10.5458	5.31e-26	9.97e-25	7987	7389	3407	3342	3235	4160	chr5	64064757	64314590	3740	+	35.58	q12.3	protein_coding	CWC27	CWC27 spliceosome-associated protein homolog (S. cerevisiae) [Source:HGNC Symbol;Acc:10664]
ENSG00000158019	3934.39	-0.871563	0.0826469	-10.5456	5.32e-26	9.98e-25	5403	5904	2870	2930	3152	3589	chr2	28112808	28561768	3392	+	39.38	p23.2	protein_coding	BRE	brain and reproductive organ-expressed (TNFRSF1A modulator) [Source:HGNC Symbol;Acc:1106]
ENSG00000102882	2713.59	-0.961387	0.0911873	-10.543	5.47e-26	1.03e-24	3891	4257	2039	1889	1953	2437	chr16	30125426	30134827	3669	-	56.36	p11.2	protein_coding	MAPK3	mitogen-activated protein kinase 3 [Source:HGNC Symbol;Acc:6877]
ENSG00000163162	4052.26	1.01442	0.0962876	10.5353	5.94e-26	1.11e-24	2082	3024	5040	4528	4524	5279	chr2	101887681	101925163	4836	-	41.19	q11.2	protein_coding	RNF149	ring finger protein 149 [Source:HGNC Symbol;Acc:23137]
ENSG00000006757	604.946	-1.81716	0.172545	-10.5316	6.18e-26	1.16e-24	1136	1052	304	283	395	501	chrX	7866288	7895780	3441	-	40.45	p22.31	protein_coding	PNPLA4	patatin-like phospholipase domain containing 4 [Source:HGNC Symbol;Acc:24887]
ENSG00000171617	2243.04	0.975073	0.0925958	10.5304	6.25e-26	1.17e-24	1226	1468	2430	2520	2766	3138	chr5	73923234	73937249	5855	-	45.65	q13.3	protein_coding	ENC1	ectodermal-neural cortex 1 (with BTB domain) [Source:HGNC Symbol;Acc:3345]
ENSG00000148840	8443.54	0.724184	0.0687889	10.5276	6.44e-26	1.2e-24	5327	6103	8606	9076	10069	11894	chr10	103892787	103910082	6053	+	51.96	q24.32	protein_coding	PPRC1	peroxisome proliferator-activated receptor gamma, coactivator-related 1 [Source:HGNC Symbol;Acc:30025]
ENSG00000189306	12534.3	0.705612	0.0670733	10.52	6.99e-26	1.31e-24	7280	9303	12565	12645	16144	17989	chr22	42905974	42915808	4082	-	57.96	q13.2	protein_coding	RRP7A	ribosomal RNA processing 7 homolog A (S. cerevisiae) [Source:HGNC Symbol;Acc:24286]
ENSG00000128487	3547.9	0.91414	0.0869374	10.5149	7.37e-26	1.38e-24	2112	2247	3958	3759	4323	5027	chr17	19912657	20222339	13676	+	42.5	p11.2	protein_coding	SPECC1	sperm antigen with calponin homology and coiled-coil domains 1 [Source:HGNC Symbol;Acc:30615]
ENSG00000198879	22594	0.597555	0.0568721	10.507	8.02e-26	1.5e-24	16022	18914	25029	24425	23415	28713	chr10	7200586	7453450	9955	-	43.68	p14	protein_coding	SFMBT2	Scm-like with four mbt domains 2 [Source:HGNC Symbol;Acc:20256]
ENSG00000147570	1047.61	-1.42257	0.135442	-10.5032	8.35e-26	1.56e-24	1934	1894	705	642	528	628	chr8	66933795	67012751	2927	+	40.54	q13.1	protein_coding	DNAJC5B	DnaJ (Hsp40) homolog, subfamily C, member 5 beta [Source:HGNC Symbol;Acc:24138]
ENSG00000034152	3439.13	0.880464	0.0838432	10.5013	8.52e-26	1.59e-24	2132	2516	3845	4157	3624	4477	chr17	21187984	21218552	3783	+	56.97	p11.2	protein_coding	MAP2K3	mitogen-activated protein kinase kinase 3 [Source:HGNC Symbol;Acc:6843]
ENSG00000110660	3523.49	0.917473	0.0873761	10.5003	8.61e-26	1.6e-24	1829	1973	3274	3466	4911	5944	chr11	107661717	107799019	3717	-	43.51	q22.3	protein_coding	SLC35F2	solute carrier family 35, member F2 [Source:HGNC Symbol;Acc:23615]
ENSG00000168028	110846	-0.578004	0.0550516	-10.4993	8.7e-26	1.62e-24	129671	152592	89453	87467	99705	113676	chr3	39448180	39454033	3936	+	45.15	p22.1	protein_coding	RPSA	ribosomal protein SA [Source:HGNC Symbol;Acc:6502]
ENSG00000132646	9216.15	0.830035	0.0791272	10.4899	9.61e-26	1.79e-24	6247	6490	11081	10224	9776	11701	chr20	5095599	5107272	1471	-	42.54	p12.3	protein_coding	PCNA	proliferating cell nuclear antigen [Source:HGNC Symbol;Acc:8729]
ENSG00000171467	6528.77	-0.781789	0.0745425	-10.4878	9.83e-26	1.83e-24	8950	9716	5199	4996	4823	5868	chr6	43274872	43337216	9559	-	42.92	p21.1	protein_coding	ZNF318	zinc finger protein 318 [Source:HGNC Symbol;Acc:13578]
ENSG00000104361	4145.49	-0.847363	0.0808067	-10.4863	9.99e-26	1.86e-24	5344	6534	2994	3171	3125	4060	chr8	99202061	99306621	5599	-	39.03	q22.2	protein_coding	NIPAL2	NIPA-like domain containing 2 [Source:HGNC Symbol;Acc:25854]
ENSG00000168016	10138.8	0.696532	0.0664519	10.4818	1.05e-25	1.95e-24	6282	7064	10396	9881	12716	15090	chr3	36868311	36986548	11182	-	43.18	p22.2	protein_coding	TRANK1	tetratricopeptide repeat and ankyrin repeat containing 1 [Source:HGNC Symbol;Acc:29011]
ENSG00000111602	12723.3	0.628503	0.0599953	10.4759	1.12e-25	2.07e-24	8309	9755	13168	12962	14990	17846	chr12	56810903	56843187	5072	-	46.6	q13.3	protein_coding	TIMELESS	timeless circadian clock [Source:HGNC Symbol;Acc:11813]
ENSG00000069966	4315.65	-0.819227	0.0782188	-10.4735	1.14e-25	2.12e-24	5739	6752	3309	3314	3079	4028	chr15	52413117	52483566	7487	-	45.18	q21.2	protein_coding	GNB5	guanine nucleotide binding protein (G protein), beta 5 [Source:HGNC Symbol;Acc:4401]
ENSG00000263506	1226.06	1.49926	0.143169	10.472	1.16e-25	2.15e-24	449	754	1598	1541	1356	1707	chr3	49843570	49843678	109	-	55.96	p21.31	miRNA	MIR5193	microRNA 5193 [Source:HGNC Symbol;Acc:43534]
ENSG00000064490	12112.8	-0.66958	0.0639497	-10.4704	1.18e-25	2.19e-24	14857	19048	10002	9865	9151	10610	chr19	19303008	19312678	2533	+	54.72	p13.11	protein_coding	RFXANK	regulatory factor X-associated ankyrin-containing protein [Source:HGNC Symbol;Acc:9987]
ENSG00000173253	1110.61	-1.28847	0.123147	-10.4629	1.28e-25	2.37e-24	1793	2064	778	701	602	813	chr9	1050354	1057552	2925	+	47.9	p24.3	protein_coding	DMRT2	doublesex and mab-3 related transcription factor 2 [Source:HGNC Symbol;Acc:2935]
ENSG00000171566	8687.19	-0.739384	0.0707092	-10.4567	1.37e-25	2.53e-24	11586	12732	6958	6713	6802	7818	chr4	155456158	155471587	5058	-	34.71	q31.3	protein_coding	PLRG1	pleiotropic regulator 1 [Source:HGNC Symbol;Acc:9089]
ENSG00000145476	1900.89	-1.08944	0.104255	-10.4498	1.47e-25	2.71e-24	2486	3376	1329	1233	1401	1786	chr4	187112674	187134610	9807	+	42.12	q35.2	protein_coding	CYP4V2	cytochrome P450, family 4, subfamily V, polypeptide 2 [Source:HGNC Symbol;Acc:23198]
ENSG00000174951	149.732	-3.69894	0.35405	-10.4475	1.5e-25	2.78e-24	371	463	40	20	10	14	chr19	49251268	49258647	4343	-	55.87	q13.33	protein_coding	FUT1	fucosyltransferase 1 (galactoside 2-alpha-L-fucosyltransferase, H blood group) [Source:HGNC Symbol;Acc:4012]
ENSG00000251158	869.962	1.52555	0.146149	10.4383	1.66e-25	3.06e-24	441	537	1192	1437	766	813	chr5	69194694	69199025	4332	-	60.99	q13.2	pseudogene	RP11-98J23.1
ENSG00000179571	648.041	-5.60756	0.537728	-10.4282	1.84e-25	3.4e-24	1771	2039	19	54	42	45	chr1	149089875	149130302	2129	-	41.3	q21.2	pseudogene	NBPF23	neuroblastoma breakpoint family, member 23 [Source:HGNC Symbol;Acc:37075]
ENSG00000138442	6793.15	-0.827037	0.0793259	-10.4258	1.89e-25	3.49e-24	9569	10058	5119	5283	5008	6098	chr2	203739505	203879521	9098	-	39.21	q33.2	protein_coding	WDR12	WD repeat domain 12 [Source:HGNC Symbol;Acc:14098]
ENSG00000168256	9192.24	-0.749985	0.0719363	-10.4257	1.89e-25	3.49e-24	11745	13136	7121	6754	8061	8918	chr17	40163400	40177659	5563	+	49.4	q21.2	protein_coding	NKIRAS2	NFKB inhibitor interacting Ras-like 2 [Source:HGNC Symbol;Acc:17898]
ENSG00000117643	1329.06	-1.13726	0.109145	-10.4197	2.02e-25	3.71e-24	1934	2463	945	919	850	972	chr1	25943959	26112698	9014	+	48.51	p36.11	protein_coding	MAN1C1	mannosidase, alpha, class 1C, member 1 [Source:HGNC Symbol;Acc:19080]
ENSG00000145246	3040.64	0.878394	0.0843303	10.4161	2.09e-25	3.85e-24	1855	2175	3607	3326	3335	4062	chr4	47487305	47595503	7965	+	37.6	p12	protein_coding	ATP10D	ATPase, class V, type 10D [Source:HGNC Symbol;Acc:13549]
ENSG00000197496	534.991	-1.6704	0.16044	-10.4114	2.2e-25	4.05e-24	931	1167	309	306	238	311	chr20	45338126	45364965	4822	+	47.58	q13.12	protein_coding	SLC2A10	solute carrier family 2 (facilitated glucose transporter), member 10 [Source:HGNC Symbol;Acc:13444]
ENSG00000146143	6410.38	0.732544	0.0703743	10.4093	2.25e-25	4.14e-24	4321	4955	7173	7261	6663	8336	chr6	57179603	57513375	4665	+	37.36	p11.2	protein_coding	PRIM2	primase, DNA, polypeptide 2 (58kDa) [Source:HGNC Symbol;Acc:9370]
ENSG00000104408	53817	-0.564405	0.054237	-10.4063	2.32e-25	4.26e-24	63117	78457	45233	44121	43711	52040	chr8	109213445	109447562	6005	-	37.25	q23.1	protein_coding	EIF3E	eukaryotic translation initiation factor 3, subunit E [Source:HGNC Symbol;Acc:3277]
ENSG00000171105	7416.59	-0.782916	0.0752448	-10.4049	2.35e-25	4.32e-24	9630	10672	5312	5754	6206	7436	chr19	7112266	7294045	10451	-	47.44	p13.2	protein_coding	INSR	insulin receptor [Source:HGNC Symbol;Acc:6091]
ENSG00000164327	7591.94	0.834861	0.0802781	10.3996	2.49e-25	4.57e-24	4483	6249	9119	8662	7709	9667	chr5	38938021	39074510	13550	-	35.53	p13.1	protein_coding	RICTOR	RPTOR independent companion of MTOR, complex 2 [Source:HGNC Symbol;Acc:28611]
ENSG00000005059	765.011	1.49802	0.144051	10.3992	2.5e-25	4.58e-24	314	426	1015	931	899	1021	chr4	110481361	110609874	3558	+	41.02	q25	protein_coding	CCDC109B	coiled-coil domain containing 109B [Source:HGNC Symbol;Acc:26076]
ENSG00000110931	9369.43	-0.696603	0.0670443	-10.3902	2.75e-25	5.04e-24	10995	13667	7018	7183	8517	9571	chr12	121675497	121736111	6928	-	50.83	q24.31	protein_coding	CAMKK2	calcium/calmodulin-dependent protein kinase kinase 2, beta [Source:HGNC Symbol;Acc:1470]
ENSG00000152492	2380.4	-1.09563	0.105489	-10.3862	2.87e-25	5.25e-24	3151	4586	1688	1668	1614	1816	chr3	191046866	191116459	9202	+	36.59	q28	protein_coding	CCDC50	coiled-coil domain containing 50 [Source:HGNC Symbol;Acc:18111]
ENSG00000107262	12020.1	0.658215	0.0633861	10.3842	2.93e-25	5.36e-24	7919	9065	12602	12504	14215	16363	chr9	33247818	33264761	7108	-	46.61	p13.3	protein_coding	BAG1	BCL2-associated athanogene [Source:HGNC Symbol;Acc:937]
ENSG00000162627	1185.86	1.3103	0.126185	10.384	2.93e-25	5.37e-24	576	585	1379	1329	1559	1719	chr1	99127236	99226056	2088	+	36.06	p21.3	protein_coding	SNX7	sorting nexin 7 [Source:HGNC Symbol;Acc:14971]
ENSG00000259399	15229	0.704852	0.0679041	10.3801	3.05e-25	5.58e-24	10995	11874	17802	17209	15537	18301	chr20	35202956	35240787	918	+	49.63	q11.23	protein_coding	TGIF2-C20orf24	TGIF2-C20orf24 readthrough [Source:HGNC Symbol;Acc:44664]
ENSG00000244137	3681.44	-0.816745	0.0787117	-10.3764	3.18e-25	5.8e-24	4923	5949	2812	2955	2557	3152	chr1	230846444	230931238	1345	-	46.92	q42.2	antisense	RP11-99J16__A.2
ENSG00000148411	12433.7	-0.639621	0.0616437	-10.3761	3.19e-25	5.82e-24	15264	19306	10392	10302	9220	10975	chr9	138898383	138987131	7212	-	55	q34.3	protein_coding	NACC2	NACC family member 2, BEN and BTB (POZ) domain containing [Source:HGNC Symbol;Acc:23846]
ENSG00000056097	32951.8	-0.567914	0.0547854	-10.3662	3.53e-25	6.45e-24	40206	48008	28195	27448	25209	30732	chr5	32354456	32444867	6792	-	38.33	p13.3	protein_coding	ZFR	zinc finger RNA binding protein [Source:HGNC Symbol;Acc:17277]
ENSG00000159322	18507.7	0.65239	0.0629579	10.3623	3.68e-25	6.71e-24	13628	15127	21174	21220	18243	22148	chr15	73043710	73078187	5931	-	43.53	q24.1	protein_coding	ADPGK	ADP-dependent glucokinase [Source:HGNC Symbol;Acc:25250]
ENSG00000094804	8061.05	0.778441	0.0751724	10.3554	3.96e-25	7.21e-24	5416	5749	9114	8884	8983	10457	chr17	38443885	38459171	3382	+	43.66	q21.2	protein_coding	CDC6	cell division cycle 6 [Source:HGNC Symbol;Acc:1744]
ENSG00000108582	20016.3	-0.620633	0.0599377	-10.3546	3.99e-25	7.26e-24	24201	30939	16888	16541	14935	18022	chr17	28705923	28797007	12532	+	38.53	q11.2	protein_coding	CPD	carboxypeptidase D [Source:HGNC Symbol;Acc:2301]
ENSG00000128626	4215.65	0.899248	0.0868565	10.3533	4.04e-25	7.36e-24	2281	2912	4824	4210	5297	5979	chr19	39421188	39423802	2144	+	55.6	q13.2	protein_coding	MRPS12	mitochondrial ribosomal protein S12 [Source:HGNC Symbol;Acc:10380]
ENSG00000197582	13881.1	0.789367	0.076246	10.3529	4.06e-25	7.39e-24	8090	10135	15725	13675	17299	19004	chrX	13396854	13397459	606	-	63.7	p22.2	pseudogene	GPX1P1	glutathione peroxidase pseudogene 1 [Source:HGNC Symbol;Acc:4560]
ENSG00000136875	9529.63	0.720731	0.0696337	10.3503	4.17e-25	7.58e-24	6417	7067	10322	10526	10745	12426	chr9	116037623	116055185	3613	+	42.73	q32	protein_coding	PRPF4	pre-mRNA processing factor 4 [Source:HGNC Symbol;Acc:17349]
ENSG00000062524	1257.4	-1.34667	0.130141	-10.3478	4.28e-25	7.78e-24	1704	2448	823	692	910	1124	chr15	41795836	41806085	3490	-	57.9	q15.1	protein_coding	LTK	leukocyte receptor tyrosine kinase [Source:HGNC Symbol;Acc:6721]
ENSG00000169871	8987.38	0.694451	0.0671207	10.3463	4.35e-25	7.9e-24	5623	6290	9156	8920	11183	13264	chr7	100728720	100735017	3933	+	58.05	q22.1	protein_coding	TRIM56	tripartite motif containing 56 [Source:HGNC Symbol;Acc:19028]
ENSG00000056998	1641.63	-1.08302	0.104806	-10.3335	4.97e-25	9.02e-24	2467	2763	1110	1204	1093	1323	chrX	2746829	2800859	3646	+	43.67	p22.33	protein_coding	GYG2	glycogenin 2 [Source:HGNC Symbol;Acc:4700]
ENSG00000254772	150911	-0.607017	0.0587707	-10.3286	5.23e-25	9.49e-24	184025	208340	122888	118587	131580	149244	chr11	62327073	62342401	2969	-	48.44	q12.3	protein_coding	EEF1G	eukaryotic translation elongation factor 1 gamma [Source:HGNC Symbol;Acc:3213]
ENSG00000221955	1734.15	-1.039	0.100648	-10.3231	5.54e-25	1e-23	2417	2984	1226	1228	1281	1401	chr3	124801480	124998021	5728	-	42.7	q21.2	protein_coding	SLC12A8	solute carrier family 12, member 8 [Source:HGNC Symbol;Acc:15595]
ENSG00000170921	1520.69	-1.0846	0.105236	-10.3064	6.6e-25	1.19e-23	2202	2591	1028	1086	1096	1231	chr17	61086917	61505060	22866	+	37.68	q23.2	protein_coding	TANC2	tetratricopeptide repeat, ankyrin repeat and coiled-coil containing 2 [Source:HGNC Symbol;Acc:30212]
ENSG00000168994	479.871	1.8525	0.179747	10.3061	6.61e-25	1.2e-23	196	209	737	636	517	576	chr6	3722848	3752260	2474	-	52.63	p25.2	protein_coding	PXDC1	PX domain containing 1 [Source:HGNC Symbol;Acc:21361]
ENSG00000272325	16659.5	-0.664418	0.0645126	-10.299	7.12e-25	1.29e-23	21281	23586	13300	13257	13208	16385	chr6	34247456	34360451	9905	-	42.12	p21.31	protein_coding	NUDT3	nudix (nucleoside diphosphate linked moiety X)-type motif 3 [Source:HGNC Symbol;Acc:8050]
ENSG00000251556	1881.22	-1.40101	0.13605	-10.2977	7.21e-25	1.3e-23	3422	2967	1117	1177	1158	1529	chr5	145478969	145499975	439	+	38.92	q32	antisense	RP11-118M9.3
ENSG00000110934	15127.8	-0.762875	0.0740863	-10.2971	7.26e-25	1.31e-23	21356	22193	12223	11926	10941	12817	chr12	51674822	51718452	3976	-	44.59	q13.13	protein_coding	BIN2	bridging integrator 2 [Source:HGNC Symbol;Acc:1053]
ENSG00000237424	1257.94	-1.1842	0.115055	-10.2925	7.62e-25	1.38e-23	1917	2318	821	920	767	899	chr1	47897805	47900313	2509	-	58.67	p33	antisense	FOXD2-AS1	FOXD2 antisense RNA 1 (head to head) [Source:HGNC Symbol;Acc:44256]
ENSG00000189114	3214.26	0.938018	0.0911542	10.2905	7.78e-25	1.4e-23	1981	2081	3571	3742	3691	4309	chr19	45682003	45685059	2666	+	59.54	q13.32	protein_coding	BLOC1S3	biogenesis of lysosomal organelles complex-1, subunit 3 [Source:HGNC Symbol;Acc:20914]
ENSG00000071246	5239.54	0.806302	0.0784031	10.2841	8.32e-25	1.5e-23	3330	4098	5806	6320	5637	6389	chr14	77228532	77249354	6498	+	54.83	q24.3	protein_coding	VASH1	vasohibin 1 [Source:HGNC Symbol;Acc:19964]
ENSG00000012983	2584.59	-0.935149	0.0910659	-10.2689	9.73e-25	1.75e-23	3186	4200	1864	1733	2175	2606	chr14	50885219	51027844	7620	-	37.27	q22.1	protein_coding	MAP4K5	mitogen-activated protein kinase kinase kinase kinase 5 [Source:HGNC Symbol;Acc:6867]
ENSG00000158201	6238.37	0.733969	0.0714766	10.2687	9.76e-25	1.76e-23	3907	4936	6738	6979	7022	8110	chr18	19230858	19284766	4366	-	42.45	q11.2	protein_coding	ABHD3	abhydrolase domain containing 3 [Source:HGNC Symbol;Acc:18718]
ENSG00000186635	21703.2	0.605599	0.0590254	10.26	1.07e-24	1.92e-23	15696	19653	25022	25160	20276	25148	chr11	72396114	72504644	9047	-	54.91	q13.4	protein_coding	ARAP1	ArfGAP with RhoGAP domain, ankyrin repeat and PH domain 1 [Source:HGNC Symbol;Acc:16925]
ENSG00000263462	228.898	2.93689	0.286362	10.2559	1.11e-24	2e-23	45	37	279	313	298	411	chr19	50391432	50391487	56	+	75	q13.33	miRNA	MIR4750	microRNA 4750 [Source:HGNC Symbol;Acc:41765]
ENSG00000113296	1606.2	-1.26911	0.123765	-10.2542	1.13e-24	2.04e-23	2911	2800	1063	1173	793	950	chr5	79287134	79379110	4605	+	42.04	q14.1	protein_coding	THBS4	thrombospondin 4 [Source:HGNC Symbol;Acc:11788]
ENSG00000168329	9505.91	-0.779472	0.0761173	-10.2404	1.31e-24	2.35e-23	13901	14897	7743	8018	5649	7258	chr3	39304985	39323226	3655	-	46.15	p22.2	protein_coding	CX3CR1	chemokine (C-X3-C motif) receptor 1 [Source:HGNC Symbol;Acc:2558]
ENSG00000184445	10665.4	0.753984	0.0736592	10.2361	1.37e-24	2.45e-23	6310	8603	11485	11891	11867	14406	chr12	123011793	123110943	11325	+	41.24	q24.31	protein_coding	KNTC1	kinetochore associated 1 [Source:HGNC Symbol;Acc:17255]
ENSG00000230903	13866.9	-0.753955	0.0736557	-10.2362	1.36e-24	2.45e-23	18712	19825	11033	10452	11195	12720	chr15	83041000	83125316	673	-	41.47	q25.2	pseudogene	RPL9P8	ribosomal protein L9 pseudogene 8 [Source:HGNC Symbol;Acc:30334]
ENSG00000143850	247.086	-2.62479	0.256436	-10.2356	1.37e-24	2.46e-23	564	604	102	76	61	98	chr1	204187979	204346793	7820	-	48.91	q32.1	protein_coding	PLEKHA6	pleckstrin homology domain containing, family A member 6 [Source:HGNC Symbol;Acc:17053]
ENSG00000198833	18124.2	-0.599995	0.0586231	-10.2348	1.38e-24	2.48e-23	22682	26780	15589	14941	13407	16464	chr6	90036344	90062567	4290	-	40.13	q15	protein_coding	UBE2J1	ubiquitin-conjugating enzyme E2, J1 [Source:HGNC Symbol;Acc:17598]
ENSG00000204498	3187.38	-0.831728	0.0813121	-10.2288	1.47e-24	2.64e-23	4149	5017	2463	2350	2516	2859	chr6	31514647	31526606	1779	+	48.1	p21.33	protein_coding	NFKBIL1	nuclear factor of kappa light polypeptide gene enhancer in B-cells inhibitor-like 1 [Source:HGNC Symbol;Acc:7800]
ENSG00000126947	3052.91	0.866067	0.084676	10.228	1.49e-24	2.66e-23	1903	2463	3788	3629	2958	3667	chrX	100805514	100809683	2141	+	48.99	q22.1	protein_coding	ARMCX1	armadillo repeat containing, X-linked 1 [Source:HGNC Symbol;Acc:18073]
ENSG00000187134	182.718	-3.01136	0.294515	-10.2248	1.53e-24	2.75e-23	413	512	43	64	40	46	chr10	4934796	5025475	9423	+	39.26	p15.1	protein_coding	AKR1C1	aldo-keto reductase family 1, member C1 [Source:HGNC Symbol;Acc:384]
ENSG00000167815	7695.87	-0.656165	0.0642061	-10.2197	1.62e-24	2.9e-23	8736	10526	5763	5661	7376	8770	chr19	12907634	12912694	2114	-	54.61	p13.2	protein_coding	PRDX2	peroxiredoxin 2 [Source:HGNC Symbol;Acc:9353]
ENSG00000197451	23844.8	0.589173	0.0576604	10.218	1.65e-24	2.95e-23	16797	19477	25739	25351	26185	30481	chr5	177631508	177638164	2144	+	53.64	q35.3	protein_coding	HNRNPAB	heterogeneous nuclear ribonucleoprotein A/B [Source:HGNC Symbol;Acc:5034]
ENSG00000237550	13874.7	-0.753584	0.0737785	-10.2141	1.71e-24	3.06e-23	18730	19826	11040	10462	11200	12724	chr15	82664459	82748784	673	-	41.45	q25.2	pseudogene	UBE2Q2P6	ubiquitin-conjugating enzyme E2Q family member 2 pseudogene 6 [Source:HGNC Symbol;Acc:49412]
ENSG00000101194	6720.92	0.867543	0.0849971	10.2067	1.85e-24	3.3e-23	3634	5087	7076	7696	7773	9434	chr20	61584052	61599949	4480	+	61.85	q13.33	protein_coding	SLC17A9	solute carrier family 17 (vesicular nucleotide transporter), member 9 [Source:HGNC Symbol;Acc:16192]
ENSG00000166578	620.647	1.7476	0.171318	10.2009	1.96e-24	3.5e-23	213	195	670	622	958	1101	chr12	113633246	113658899	2460	-	47.7	q24.13	protein_coding	IQCD	IQ motif containing D [Source:HGNC Symbol;Acc:25168]
ENSG00000254521	869.547	1.44411	0.141563	10.2012	1.96e-24	3.5e-23	460	463	1125	1237	880	1045	chr19	51994611	52005043	2201	-	50.41	q13.41	protein_coding	SIGLEC12	sialic acid binding Ig-like lectin 12 (gene/pseudogene) [Source:HGNC Symbol;Acc:15482]
ENSG00000153898	16311.9	0.614636	0.0602981	10.1933	2.12e-24	3.79e-23	11180	14196	18147	18083	16793	20157	chr1	85391268	85462796	3440	-	40.38	p22.3	protein_coding	MCOLN2	mucolipin 2 [Source:HGNC Symbol;Acc:13357]
ENSG00000254010	470.284	-1.84202	0.180713	-10.1931	2.13e-24	3.79e-23	757	1032	238	226	311	312	chr8	127569141	127569678	484	+	65.24	q24.21	antisense	RP11-103H7.5
ENSG00000015475	10585.2	0.639516	0.0627436	10.1925	2.14e-24	3.81e-23	7486	9117	12396	11769	10627	12442	chr22	18216906	18257536	4418	-	52.51	q11.21	protein_coding	BID	BH3 interacting domain death agonist [Source:HGNC Symbol;Acc:1050]
ENSG00000227082	1290.9	-1.23299	0.121033	-10.1872	2.26e-24	4.02e-23	1580	2252	769	744	1168	1398	chr1	121138614	121204983	3662	+	36.93	p11.2	lincRNA	AL592494.5
ENSG00000135604	1279.21	1.15646	0.113637	10.1768	2.52e-24	4.48e-23	705	938	1685	1725	1185	1450	chr6	144471663	144509507	1926	+	41.1	q24.2	protein_coding	STX11	syntaxin 11 [Source:HGNC Symbol;Acc:11429]
ENSG00000225963	2358.18	0.955744	0.0939494	10.173	2.62e-24	4.65e-23	1280	1594	2506	2696	2746	3454	chr2	230990026	231038939	2575	+	43.94	q36.3	antisense	AC009950.2
ENSG00000242590	1922.55	1.18578	0.116574	10.1719	2.65e-24	4.7e-23	879	1297	2423	2168	2306	2526	chr1	990413	991496	402	+	62.27	p36.33	sense_intronic	RP11-54O7.14
ENSG00000176533	1210.63	-1.19225	0.11722	-10.171	2.67e-24	4.74e-23	1799	2299	847	825	770	819	chr19	2511217	2702707	4561	-	52.24	p13.3	protein_coding	GNG7	guanine nucleotide binding protein (G protein), gamma 7 [Source:HGNC Symbol;Acc:4410]
ENSG00000137103	945.794	-1.26107	0.12399	-10.1707	2.68e-24	4.75e-23	1324	1575	560	571	791	947	chr9	35814448	35854844	5426	+	49.89	p13.3	protein_coding	TMEM8B	transmembrane protein 8B [Source:HGNC Symbol;Acc:21427]
ENSG00000259328	297.079	-2.59327	0.255004	-10.1695	2.71e-24	4.81e-23	615	718	133	74	132	142	chr15	82944773	82974312	1719	+	44.68	q25.2	pseudogene	RP11-152F13.7
ENSG00000185404	6595.64	0.906876	0.0892044	10.1663	2.8e-24	4.97e-23	4146	4069	7352	7173	7869	9172	chr2	231191899	231268447	5650	+	38.73	q37.1	protein_coding	SP140L	SP140 nuclear body protein-like [Source:HGNC Symbol;Acc:25105]
ENSG00000176142	4568.2	-0.742067	0.0729978	-10.1656	2.82e-24	5e-23	5902	6849	3611	3526	3600	4222	chr3	119148347	119187677	5333	-	39.09	q13.33	protein_coding	TMEM39A	transmembrane protein 39A [Source:HGNC Symbol;Acc:25600]
ENSG00000065328	6749.86	0.854929	0.0841199	10.1632	2.89e-24	5.12e-23	4461	4555	7610	7739	7224	9133	chr10	13203554	13253104	5454	+	43.59	p13	protein_coding	MCM10	minichromosome maintenance complex component 10 [Source:HGNC Symbol;Acc:18043]
ENSG00000148303	112116	-0.572782	0.0563822	-10.1589	3.02e-24	5.35e-23	130350	155897	91162	88774	100835	113221	chr9	136215069	136218281	2242	+	50.42	q34.2	protein_coding	RPL7A	ribosomal protein L7a [Source:HGNC Symbol;Acc:10364]
ENSG00000131016	846.037	1.42364	0.140159	10.1573	3.07e-24	5.44e-23	426	530	1106	1287	794	923	chr6	151561134	151679692	8741	+	43.87	q25.1	protein_coding	AKAP12	A kinase (PRKA) anchor protein 12 [Source:HGNC Symbol;Acc:370]
ENSG00000184898	2687.55	1.08383	0.106737	10.1542	3.17e-24	5.61e-23	1271	1883	3266	2932	3083	3838	chr2	152104454	152118393	4717	-	42.7	q23.3	protein_coding	RBM43	RNA binding motif protein 43 [Source:HGNC Symbol;Acc:24790]
ENSG00000188282	4071.66	0.85384	0.0840929	10.1535	3.2e-24	5.64e-23	2447	3076	4526	4785	4225	5569	chr2	218899683	218955304	4357	+	46.65	q35	protein_coding	RUFY4	RUN and FYVE domain containing 4 [Source:HGNC Symbol;Acc:24804]
ENSG00000231991	425.445	2.05256	0.202205	10.1509	3.28e-24	5.8e-23	132	141	494	568	612	607	chr9	33624223	33625532	1310	+	49.77	p13.3	pseudogene	ANXA2P2	annexin A2 pseudogene 2 [Source:HGNC Symbol;Acc:539]
ENSG00000118855	25343.8	0.606724	0.0597974	10.1463	3.44e-24	6.07e-23	18327	23104	30191	28663	23537	29089	chr3	158449987	158547508	5288	+	40.83	q25.32	protein_coding	MFSD1	major facilitator superfamily domain containing 1 [Source:HGNC Symbol;Acc:25874]
ENSG00000180398	18949.5	-0.582853	0.0574575	-10.1441	3.52e-24	6.2e-23	23494	27712	15950	16031	14295	17368	chr2	47129009	47168994	5994	-	45.38	p21	protein_coding	MCFD2	multiple coagulation factor deficiency 2 [Source:HGNC Symbol;Acc:18451]
ENSG00000223551	1353.4	1.38443	0.136476	10.1441	3.52e-24	6.2e-23	704	653	1596	1748	1659	1760	chr9	131104432	131105049	618	+	43.04	q34.11	pseudogene	TMSB4XP4	thymosin beta 4, X-linked pseudogene 4 [Source:HGNC Symbol;Acc:11886]
ENSG00000198805	22316.6	0.724557	0.0714363	10.1427	3.57e-24	6.29e-23	15892	16615	25531	24995	23774	27611	chr14	20937113	20945253	4139	+	47.11	q11.2	protein_coding	PNP	purine nucleoside phosphorylase [Source:HGNC Symbol;Acc:7892]
ENSG00000255508	153106	-0.596619	0.0588451	-10.1388	3.72e-24	6.54e-23	186024	210494	125093	120709	133838	151762	chr11	62327075	62359003	5197	-	48.59	q12.3	protein_coding	MIR3654	microRNA 3654 [Source:HGNC Symbol;Acc:38896]
ENSG00000100079	238.261	2.52923	0.249578	10.134	3.9e-24	6.86e-23	59	84	388	380	240	270	chr22	37966255	37978623	826	-	50.79	q13.1	protein_coding	LGALS2	lectin, galactoside-binding, soluble, 2 [Source:HGNC Symbol;Acc:6562]
ENSG00000080503	20291.3	-0.691145	0.0682164	-10.1317	4e-24	7.03e-23	26906	28991	15969	16548	15581	18877	chr9	2015342	2193624	7132	+	40.56	p24.3	protein_coding	SMARCA2	SWI/SNF related, matrix associated, actin dependent regulator of chromatin, subfamily a, member 2 [Source:HGNC Symbol;Acc:11098]
ENSG00000104142	6894.02	0.66781	0.0659208	10.1305	4.05e-24	7.11e-23	4710	5761	7858	7680	7125	8480	chr15	41186628	41196173	4049	+	53.64	q15.1	protein_coding	VPS18	vacuolar protein sorting 18 homolog (S. cerevisiae) [Source:HGNC Symbol;Acc:15972]
ENSG00000115233	15386.5	-0.616434	0.0608587	-10.1289	4.11e-24	7.22e-23	19161	21995	12833	12314	12190	14800	chr2	162164549	162268228	7698	+	35.42	q24.2	protein_coding	PSMD14	proteasome (prosome, macropain) 26S subunit, non-ATPase, 14 [Source:HGNC Symbol;Acc:16889]
ENSG00000127663	4731.65	-0.77917	0.0769565	-10.1248	4.29e-24	7.52e-23	5918	7715	3709	3690	3606	4118	chr19	4969125	5153606	9743	+	57.26	p13.3	protein_coding	KDM4B	lysine (K)-specific demethylase 4B [Source:HGNC Symbol;Acc:29136]
ENSG00000082146	2386.17	-0.883827	0.0873118	-10.1227	4.38e-24	7.69e-23	2976	3600	1659	1671	2128	2491	chr2	202252581	202345569	3242	+	38.23	q33.1	protein_coding	STRADB	STE20-related kinase adaptor beta [Source:HGNC Symbol;Acc:13205]
ENSG00000250959	741.709	1.43247	0.141522	10.1219	4.42e-24	7.74e-23	301	379	870	843	958	1132	chr10	75490320	75497069	1028	+	52.12	q22.2	pseudogene	GLUD1P3	glutamate dehydrogenase 1 pseudogene 3 [Source:HGNC Symbol;Acc:4338]
ENSG00000164096	6057.82	0.979133	0.0967638	10.1188	4.56e-24	7.99e-23	3095	4744	7300	6995	6488	8021	chr4	120218207	120225600	2515	-	42.87	q26	protein_coding	C4orf3	chromosome 4 open reading frame 3 [Source:HGNC Symbol;Acc:19225]
ENSG00000196730	3016.5	0.84661	0.0836785	10.1174	4.62e-24	8.09e-23	2182	2480	4039	3816	2515	3067	chr9	90112143	90323548	8982	+	45.13	q21.33	protein_coding	DAPK1	death-associated protein kinase 1 [Source:HGNC Symbol;Acc:2674]
ENSG00000175581	2178.08	-1.08203	0.107068	-10.106	5.2e-24	9.09e-23	3227	3316	1489	1420	1808	1934	chr11	73498361	73576178	4386	+	43.35	q13.4	protein_coding	MRPL48	mitochondrial ribosomal protein L48 [Source:HGNC Symbol;Acc:16653]
ENSG00000256482	668.307	-1.80478	0.178586	-10.1059	5.2e-24	9.09e-23	1277	1236	369	310	444	406	chr12	24983355	24989492	451	+	38.2	p12.1	antisense	RP11-625L16.3
ENSG00000265818	1696.63	-1.2084	0.119736	-10.0922	5.98e-24	1.04e-22	2838	2751	1139	1143	1135	1245	chr6	8015959	8102763	768	-	40.2	p24.3	protein_coding	EEF1E1-BLOC1S5	EEF1E1-BLOC1S5 readthrough (NMD candidate) [Source:HGNC Symbol;Acc:49187]
ENSG00000138413	20939.2	-0.612971	0.0608101	-10.0801	6.77e-24	1.18e-22	29379	33133	19533	18786	11688	13809	chr2	209100951	209130798	4721	-	41.27	q34	protein_coding	IDH1	isocitrate dehydrogenase 1 (NADP+), soluble [Source:HGNC Symbol;Acc:5382]
ENSG00000160688	9691.92	0.684708	0.0679244	10.0805	6.74e-24	1.18e-22	6114	7967	10404	10676	10677	12795	chr1	154955814	154965587	4019	+	51.25	q21.3	protein_coding	FLAD1	flavin adenine dinucleotide synthetase 1 [Source:HGNC Symbol;Acc:24671]
ENSG00000168538	11385.8	-0.62003	0.0615288	-10.0771	6.98e-24	1.22e-22	14238	17328	9462	9723	8319	9954	chr4	184580420	184634745	5839	+	38.51	q35.1	protein_coding	TRAPPC11	trafficking protein particle complex 11 [Source:HGNC Symbol;Acc:25751]
ENSG00000110237	2563.24	-0.884305	0.0877762	-10.0745	7.16e-24	1.25e-22	3407	4276	2012	1872	1801	2217	chr11	73019334	73080136	9539	+	55.27	q13.4	protein_coding	ARHGEF17	Rho guanine nucleotide exchange factor (GEF) 17 [Source:HGNC Symbol;Acc:21726]
ENSG00000232573	3652.39	-1.06787	0.105999	-10.0743	7.18e-24	1.25e-22	5690	5314	2492	2470	2796	3334	chr14	99439216	99439638	423	-	51.06	q32.2	pseudogene	RPL3P4	ribosomal protein L3 pseudogene 4 [Source:HGNC Symbol;Acc:19805]
ENSG00000162836	673.912	-1.48322	0.147259	-10.0722	7.33e-24	1.28e-22	1036	1291	408	369	439	573	chr1	147101453	147142618	9166	-	43.69	q21.2	protein_coding	ACP6	acid phosphatase 6, lysophosphatidic [Source:HGNC Symbol;Acc:29609]
ENSG00000103942	673.364	-1.47687	0.146677	-10.0689	7.58e-24	1.32e-22	1080	1177	378	383	491	588	chr15	83509838	83654661	10067	-	45.43	q25.2	protein_coding	HOMER2	homer homolog 2 (Drosophila) [Source:HGNC Symbol;Acc:17513]
ENSG00000129691	12001.8	-0.692241	0.0687762	-10.0651	7.88e-24	1.37e-22	15822	17196	9626	9561	9465	10989	chr8	37962760	38001594	5795	+	42.99	p11.23	protein_coding	ASH2L	ash2 (absent, small, or homeotic)-like (Drosophila) [Source:HGNC Symbol;Acc:744]
ENSG00000224383	764.349	1.41697	0.140792	10.0643	7.95e-24	1.38e-22	331	381	926	854	966	1159	chr17	62075711	62081664	4142	+	59.72	q23.3	protein_coding	C17orf72	chromosome 17 open reading frame 72 [Source:HGNC Symbol;Acc:25673]
ENSG00000183807	137.708	5.44881	0.541561	10.0613	8.19e-24	1.42e-22	6	4	203	207	169	240	chr6	117073363	117086886	1033	-	37.89	q22.1	protein_coding	FAM162B	family with sequence similarity 162, member B [Source:HGNC Symbol;Acc:21549]
ENSG00000140675	3509.62	-0.786332	0.0782216	-10.0526	8.95e-24	1.55e-22	4352	5180	2584	2584	3084	3545	chr16	31494323	31502181	4468	+	59.32	p11.2	protein_coding	SLC5A2	solute carrier family 5 (sodium/glucose cotransporter), member 2 [Source:HGNC Symbol;Acc:11037]
ENSG00000157388	332.715	-2.22206	0.221082	-10.0509	9.11e-24	1.58e-22	694	805	175	126	92	136	chr3	53528683	53847760	11218	+	44.79	p21.1	protein_coding	CACNA1D	calcium channel, voltage-dependent, L type, alpha 1D subunit [Source:HGNC Symbol;Acc:1391]
ENSG00000119725	7197.32	-0.679831	0.0676556	-10.0484	9.34e-24	1.62e-22	8850	10993	5693	5867	5524	6795	chr14	74353320	74399214	6461	+	41.75	q24.3	protein_coding	ZNF410	zinc finger protein 410 [Source:HGNC Symbol;Acc:20144]
ENSG00000114450	6858.31	0.733363	0.0730314	10.0418	9.99e-24	1.73e-22	4089	5248	7249	7220	7771	10020	chr3	179116990	179169378	3922	-	39.36	q26.33	protein_coding	GNB4	guanine nucleotide binding protein (G protein), beta polypeptide 4 [Source:HGNC Symbol;Acc:20731]
ENSG00000141027	26820.1	-0.766249	0.0763047	-10.042	9.97e-24	1.73e-22	36822	37671	20113	21121	21006	25652	chr17	15932471	16121499	15393	-	39.72	p11.2	protein_coding	NCOR1	nuclear receptor corepressor 1 [Source:HGNC Symbol;Acc:7672]
ENSG00000214872	436.118	1.85741	0.184972	10.0416	1e-23	1.73e-22	156	190	553	618	489	618	chr11	57308979	57318108	2062	+	52.8	q12.1	protein_coding	SMTNL1	smoothelin-like 1 [Source:HGNC Symbol;Acc:32394]
ENSG00000216285	10132	0.772068	0.0768877	10.0415	1e-23	1.73e-22	6171	8177	12101	10712	11190	12856	chr12	104424557	104425321	765	+	56.21	q23.3	pseudogene	RP11-490H24.5
ENSG00000124194	114.103	-6.74982	0.672379	-10.0387	1.03e-23	1.78e-22	317	373	4	2	2	2	chr20	42875887	42909013	2737	+	50.28	q13.12	protein_coding	GDAP1L1	ganglioside induced differentiation associated protein 1-like 1 [Source:HGNC Symbol;Acc:4213]
ENSG00000132109	12908.2	0.760188	0.0757931	10.0298	1.13e-23	1.95e-22	8708	9080	14165	14173	14883	16805	chr11	4406127	4414926	1952	-	46.36	p15.4	protein_coding	TRIM21	tripartite motif containing 21 [Source:HGNC Symbol;Acc:11312]
ENSG00000131668	13767.2	0.637098	0.0635254	10.029	1.14e-23	1.96e-22	9013	11430	15175	14476	15404	17730	chr9	96713905	96717654	1776	-	66.13	q22.32	protein_coding	BARX1	BARX homeobox 1 [Source:HGNC Symbol;Acc:955]
ENSG00000164535	8482.14	0.70899	0.0707074	10.0271	1.16e-23	2e-22	5941	6536	9613	9524	9098	10396	chr7	6448757	6523821	5756	-	48.19	p22.1	protein_coding	DAGLB	diacylglycerol lipase, beta [Source:HGNC Symbol;Acc:28923]
ENSG00000253182	155.394	-7.76162	0.774602	-10.0201	1.24e-23	2.14e-22	402	530	4	0	10	13	chr8	29405688	29421858	564	+	40.31	p12	lincRNA	RP11-486M23.2
ENSG00000054967	5291.63	0.769771	0.0768288	10.0193	1.25e-23	2.16e-22	3233	4265	6139	5766	5694	6896	chr11	73087309	73108519	6322	+	59.84	q13.4	protein_coding	RELT	RELT tumor necrosis factor receptor [Source:HGNC Symbol;Acc:13764]
ENSG00000125977	32480	-0.813769	0.0812472	-10.016	1.3e-23	2.23e-22	46363	45899	25629	23880	25255	29361	chr20	32676104	32700138	2656	-	42.27	q11.22	protein_coding	EIF2S2	eukaryotic translation initiation factor 2, subunit 2 beta, 38kDa [Source:HGNC Symbol;Acc:3266]
ENSG00000119969	4050.31	0.817462	0.0816696	10.0094	1.39e-23	2.39e-22	2348	3115	4528	4435	4474	5624	chr10	96305547	96373662	10106	+	38.73	q23.33	protein_coding	HELLS	helicase, lymphoid-specific [Source:HGNC Symbol;Acc:4861]
ENSG00000176624	2577.71	-0.862767	0.0862469	-10.0034	1.47e-23	2.53e-22	3444	4333	2044	1946	1785	2105	chr18	48700920	48744674	7481	-	41.02	q21.2	protein_coding	MEX3C	mex-3 RNA binding family member C [Source:HGNC Symbol;Acc:28040]
ENSG00000138758	14429	-0.647506	0.0647374	-10.002	1.49e-23	2.57e-22	18247	20962	11621	11821	10918	13971	chr4	77870856	77961537	9787	+	40.66	q21.1	protein_coding	2023-09-11	septin 11 [Source:HGNC Symbol;Acc:25589]
ENSG00000233016	7372.29	-0.654684	0.0654557	-10.0019	1.49e-23	2.57e-22	8611	10597	5735	5658	6551	7661	chr9	139615818	139622636	4345	-	58.94	q34.3	antisense	SNHG7	small nucleolar RNA host gene 7 (non-protein coding) [Source:HGNC Symbol;Acc:28254]
ENSG00000001460	1107.46	-1.31203	0.131286	-9.99369	1.62e-23	2.79e-22	1779	1771	650	697	824	998	chr1	24683489	24743424	8514	-	44.09	p36.11	protein_coding	STPG1	sperm-tail PG-rich repeat containing 1 [Source:HGNC Symbol;Acc:28070]
ENSG00000008853	6986.59	0.67753	0.0678202	9.99009	1.68e-23	2.89e-22	4632	5593	7495	7786	7669	9032	chr8	22844930	22877712	6580	+	53.51	p21.3	protein_coding	RHOBTB2	Rho-related BTB domain containing 2 [Source:HGNC Symbol;Acc:18756]
ENSG00000197258	2281.55	-0.886968	0.088789	-9.98961	1.69e-23	2.9e-22	2922	3567	1676	1602	1857	2262	chr7	104308196	104310023	1828	+	49.73	q22.2	pseudogene	EIF4BP6	eukaryotic translation initiation factor 4B pseudogene 6 [Source:HGNC Symbol;Acc:37939]
ENSG00000133872	22360.6	-0.567983	0.0568619	-9.98881	1.71e-23	2.93e-22	26530	31707	18778	17955	18455	22276	chr8	29920528	29940723	2989	-	40.19	p12	protein_coding	TMEM66	transmembrane protein 66 [Source:HGNC Symbol;Acc:28789]
ENSG00000031081	2513.93	0.959187	0.0960372	9.98766	1.73e-23	2.96e-22	1501	1568	2790	2818	3003	3485	chr3	119013220	119139561	9384	+	43.44	q13.33	protein_coding	ARHGAP31	Rho GTPase activating protein 31 [Source:HGNC Symbol;Acc:29216]
ENSG00000176248	9488.43	0.79658	0.079777	9.98508	1.77e-23	3.04e-22	5288	7514	10433	10202	11053	12962	chr9	140069236	140082989	4627	-	61.64	q34.3	protein_coding	ANAPC2	anaphase promoting complex subunit 2 [Source:HGNC Symbol;Acc:19989]
[truncated: 36,294 more rows]
