# Supplementary material for: Pleiotropic effects of BAFF on the senescence-associated secretome and growth arrest
Source: eLife. 2023 Apr 21;12:e84238. doi: 10.7554/eLife.84238 (PMC10121226; doi:10.7554/eLife.84238)
Supplement: Figure 3—source data 2. [file elife-84238-fig3-data2.zip]

Archive with 2 entries (1 files):
- z Figure 3-Source Data 2/Figure 3-Source Data 2/
- z Figure 3-Source Data 2/Figure 3-Source Data 2/Figure 3-Source Data 2.xlsx
