# Supplementary material for: Pleiotropic effects of BAFF on the senescence-associated secretome and growth arrest
Source: eLife. 2023 Apr 21;12:e84238. doi: 10.7554/eLife.84238 (PMC10121226; doi:10.7554/eLife.84238)
Supplement: Figure 3—source data 3. [file elife-84238-fig3-data3.zip]

Archive with 7 entries (6 files):
- z Figure 3-Source Data 3/Figure 3-Source Data 3/
- z Figure 3-Source Data 3/Figure 3-Source Data 3/BAFF,ACTB.jpg
- z Figure 3-Source Data 3/Figure 3-Source Data 3/CATB.jpg
- z Figure 3-Source Data 3/Figure 3-Source Data 3/Figure 3 uncropped blots labeled.pdf
- z Figure 3-Source Data 3/Figure 3-Source Data 3/NCF1.jpg
- z Figure 3-Source Data 3/Figure 3-Source Data 3/p21.jpg
- z Figure 3-Source Data 3/Figure 3-Source Data 3/RAB1A.jpg
