# Supplementary material for: Pleiotropic effects of BAFF on the senescence-associated secretome and growth arrest
Source: eLife. 2023 Apr 21;12:e84238. doi: 10.7554/eLife.84238 (PMC10121226; doi:10.7554/eLife.84238)
Supplement: Figure 4—source data 1. [file elife-84238-fig4-data1.zip]

Archive with 7 entries (4 files):
- z Figure 4- Source Data 1/Figure 4- Source Data 1/
- z Figure 4- Source Data 1/Figure 4- Source Data 1/4D/
- z Figure 4- Source Data 1/Figure 4- Source Data 1/4D/ACTB.jpg
- z Figure 4- Source Data 1/Figure 4- Source Data 1/4D/BAFF.jpg
- z Figure 4- Source Data 1/Figure 4- Source Data 1/4F/
- z Figure 4- Source Data 1/Figure 4- Source Data 1/4F/array unlabeled.jpg
- z Figure 4- Source Data 1/Figure 4- Source Data 1/Figure 4 uncropped blots labeled.pdf
