# Supplementary material for: Pleiotropic effects of BAFF on the senescence-associated secretome and growth arrest
Source: eLife. 2023 Apr 21;12:e84238. doi: 10.7554/eLife.84238 (PMC10121226; doi:10.7554/eLife.84238)
Supplement: Figure 4—figure supplement 1—source data 1. [file elife-84238-fig4-figsupp1-data1.zip]

Archive with 5 entries (3 files):
- z Figure 4-Figure Supplement 1-Source Data 1/Figure 4-Figure Supplement 1-Source Data 1/
- z Figure 4-Figure Supplement 1-Source Data 1/Figure 4-Figure Supplement 1-Source Data 1/Figure S4 uncropped blots.pdf
- z Figure 4-Figure Supplement 1-Source Data 1/Figure 4-Figure Supplement 1-Source Data 1/original S4C/
- z Figure 4-Figure Supplement 1-Source Data 1/Figure 4-Figure Supplement 1-Source Data 1/original S4C/array high exposure unlabeled.jpg
- z Figure 4-Figure Supplement 1-Source Data 1/Figure 4-Figure Supplement 1-Source Data 1/original S4C/array low exposure.jpg
