# Supplementary material for: Pleiotropic effects of BAFF on the senescence-associated secretome and growth arrest
Source: eLife. 2023 Apr 21;12:e84238. doi: 10.7554/eLife.84238 (PMC10121226; doi:10.7554/eLife.84238)
Supplement: Figure 5—source data 1. [file elife-84238-fig5-data1.zip]

Archive with 24 entries (20 files):
- z Figure 5-Source Data 1/Figure 5-Source Data 1/
- z Figure 5-Source Data 1/Figure 5-Source Data 1/Fig 5A/
- z Figure 5-Source Data 1/Figure 5-Source Data 1/Fig 5A/ACTB.jpg
- z Figure 5-Source Data 1/Figure 5-Source Data 1/Fig 5A/BAFF.jpg
- z Figure 5-Source Data 1/Figure 5-Source Data 1/Fig 5A/BAFFR.jpg
- z Figure 5-Source Data 1/Figure 5-Source Data 1/Fig 5A/BCMA.jpg
- z Figure 5-Source Data 1/Figure 5-Source Data 1/Fig 5A/TACI high exposure.jpg
- z Figure 5-Source Data 1/Figure 5-Source Data 1/Fig 5F/
- z Figure 5-Source Data 1/Figure 5-Source Data 1/Fig 5F/p65 high exposure.jpg
- z Figure 5-Source Data 1/Figure 5-Source Data 1/Fig 5F/p65,Tubulin nuclei.jpg
- z Figure 5-Source Data 1/Figure 5-Source Data 1/Fig 5F/p65.jpg
- z Figure 5-Source Data 1/Figure 5-Source Data 1/Fig 5F/Parp, Tubulin high exposure.jpg
- z Figure 5-Source Data 1/Figure 5-Source Data 1/Fig 5F/Parp,Tubulin lower exposure.jpg
- z Figure 5-Source Data 1/Figure 5-Source Data 1/Fig 5F/ponceau S.jpg
- z Figure 5-Source Data 1/Figure 5-Source Data 1/Fig 5G/
- z Figure 5-Source Data 1/Figure 5-Source Data 1/Fig 5G/Ac-p65.jpg
- z Figure 5-Source Data 1/Figure 5-Source Data 1/Fig 5G/ACTB.jpg
- z Figure 5-Source Data 1/Figure 5-Source Data 1/Fig 5G/BAFF.jpg
- z Figure 5-Source Data 1/Figure 5-Source Data 1/Fig 5G/IkBa.jpg
- z Figure 5-Source Data 1/Figure 5-Source Data 1/Fig 5G/p105.p50.jpg
- z Figure 5-Source Data 1/Figure 5-Source Data 1/Fig 5G/p52 .jpg
- z Figure 5-Source Data 1/Figure 5-Source Data 1/Fig 5G/p65.jpg
- z Figure 5-Source Data 1/Figure 5-Source Data 1/Fig 5G/phospho-p65.jpg
- z Figure 5-Source Data 1/Figure 5-Source Data 1/Figure 5 uncropped blots.pdf
