# Supplementary material for: Pleiotropic effects of BAFF on the senescence-associated secretome and growth arrest
Source: eLife. 2023 Apr 21;12:e84238. doi: 10.7554/eLife.84238 (PMC10121226; doi:10.7554/eLife.84238)
Supplement: Figure 5—figure supplement 1—source data 1. [file elife-84238-fig5-figsupp1-data1.zip]

Archive with 11 entries (8 files):
- z Figure 5-Figure supplement 1-Source Data 1/Figure 5-Figure Supplement 1-Source Data 1/
- z Figure 5-Figure supplement 1-Source Data 1/Figure 5-Figure Supplement 1-Source Data 1/Fig 5SA/
- z Figure 5-Figure supplement 1-Source Data 1/Figure 5-Figure Supplement 1-Source Data 1/Fig 5SA/Actin.tif
- z Figure 5-Figure supplement 1-Source Data 1/Figure 5-Figure Supplement 1-Source Data 1/Fig 5SA/BAFFRsi THP.tif
- z Figure 5-Figure supplement 1-Source Data 1/Figure 5-Figure Supplement 1-Source Data 1/Fig 5SA/BCMA THP1.tif
- z Figure 5-Figure supplement 1-Source Data 1/Figure 5-Figure Supplement 1-Source Data 1/Fig 5SA/TACIsi THP.tif
- z Figure 5-Figure supplement 1-Source Data 1/Figure 5-Figure Supplement 1-Source Data 1/Fig 5SD/
- z Figure 5-Figure supplement 1-Source Data 1/Figure 5-Figure Supplement 1-Source Data 1/Fig 5SD/replicate 1 and 2.jpeg
- z Figure 5-Figure supplement 1-Source Data 1/Figure 5-Figure Supplement 1-Source Data 1/Fig 5SD/Replicate 3 edited for correct orientation.jpg
- z Figure 5-Figure supplement 1-Source Data 1/Figure 5-Figure Supplement 1-Source Data 1/Fig 5SD/Replicate 3 unedited.jpg
- z Figure 5-Figure supplement 1-Source Data 1/Figure 5-Figure Supplement 1-Source Data 1/Figure 5S uncropped blots.pdf
