# Supplementary material for: Pleiotropic effects of BAFF on the senescence-associated secretome and growth arrest
Source: eLife. 2023 Apr 21;12:e84238. doi: 10.7554/eLife.84238 (PMC10121226; doi:10.7554/eLife.84238)
Supplement: Figure 6—source data 1. [file elife-84238-fig6-data1.zip › z Figure 6-Source Data 1/Figure 6-Source Data 1/3_WI38_BAFFsi_comparison_BAFFsi_IR_vs_Ctrlsi_IR_all_results.xlsx]

## Sheet: 3_WI38_BAFFsi_comparison_BAFFsi
Tracking_ID	baseMean	log2FoldChange	lfcSE	stat	pvalue	padj	MR3_7_WI38Csi_Prolif_1_S10_COUNT	MR3_8_WI38Csi_Prolif_2_S14_COUNT	MR3_9_WI38_Csi_IR_1_S3_COUNT	MR3_10_WI38_Csi_IR_2_S7_COUNT	MR3_11_WI38_BAFFsi_IR_1_S11_COUNT	MR3_12_WI38_BAFFsi_IR_2_S15_COUNT	HG19en82 Chromosome	HG19en82 Gene Start (bp)	HG19en82 Gene End (bp)	HG19en82 Gene Length	HG19en82 Strand	HG19en82 % GC Content	HG19en82 Cytoband	HG19en82 Gene Biotype	HG19en82 Gene Name	HG19en82 Description
ENSG00000160712	12126.7	3.20932	0.0871633	36.8196	8.96e-297	2.29e-292	2301	2090	4283	3501	27937	27626	chr1	154377669	154441926	6343	+	49.12	q21.3	protein_coding	IL6R	interleukin 6 receptor [Source:HGNC Symbol;Acc:6019]
ENSG00000234693	2756.32	-5.83447	0.162687	-35.8631	1.15e-281	1.47e-277	3036	2682	6447	5734	66	100	chr20	49262008	49278812	964	+	48.14	q13.13	antisense	RP4-530I15.6
ENSG00000122861	101125	-2.57008	0.0730122	-35.2007	1.95e-271	1.66e-267	144700	144483	165415	142920	19477	20763	chr10	75668935	75677255	2950	+	53.49	q22.2	protein_coding	PLAU	plasminogen activator, urokinase [Source:HGNC Symbol;Acc:9052]
ENSG00000222047	28426.3	-2.5974	0.0769485	-33.755	9.03e-250	5.76e-246	40655	40668	46411	40426	5367	5759	chr10	75669727	75682535	2514	-	51.61	q22.2	protein_coding	C10orf55	chromosome 10 open reading frame 55 [Source:HGNC Symbol;Acc:31008]
ENSG00000141469	4127.81	-3.25929	0.101814	-32.0124	7.34e-225	3.75e-221	2746	2973	10604	9307	757	857	chr18	43304092	43332485	6376	+	43.09	q12.3	protein_coding	SLC14A1	solute carrier family 14 (urea transporter), member 1 (Kidd blood group) [Source:HGNC Symbol;Acc:10918]
ENSG00000189056	13813.7	3.08233	0.0967109	31.8716	6.61e-223	2.81e-219	3982	3692	4692	4490	30088	30441	chr7	103112231	103629963	12642	-	37.48	q22.1	protein_coding	RELN	reelin [Source:HGNC Symbol;Acc:9957]
ENSG00000086696	3487.05	-3.21228	0.102656	-31.2916	6.07e-215	2.22e-211	1581	1623	9942	8600	720	832	chr16	82068609	82132139	2688	+	42.39	q23.3	protein_coding	HSD17B2	hydroxysteroid (17-beta) dehydrogenase 2 [Source:HGNC Symbol;Acc:5211]
ENSG00000135919	28329.4	2.27074	0.0733145	30.9726	1.26e-210	4.03e-207	16251	16656	14751	12510	49423	52415	chr2	224839829	224904036	8891	-	43.21	q36.1	protein_coding	SERPINE2	serpin peptidase inhibitor, clade E (nexin, plasminogen activator inhibitor type 1), member 2 [Source:HGNC Symbol;Acc:8951]
ENSG00000166396	2648.07	-3.90068	0.133371	-29.2468	4.93e-188	1.4e-184	3317	3626	5594	4050	210	287	chr18	61420169	61472604	2596	+	37.32	q21.33	protein_coding	SERPINB7	serpin peptidase inhibitor, clade B (ovalbumin), member 7 [Source:HGNC Symbol;Acc:13902]
ENSG00000099194	35335.1	2.07605	0.0740187	28.0476	4.27e-173	1.09e-169	44318	43892	14764	12366	41840	46729	chr10	102106881	102124591	5362	+	47.04	q24.31	protein_coding	SCD	stearoyl-CoA desaturase (delta-9-desaturase) [Source:HGNC Symbol;Acc:10571]
ENSG00000256545	15194.1	2.07311	0.0798194	25.9725	1.01e-148	2.35e-145	19194	19008	6432	5211	17580	20306	chr10	102121397	102123376	1972	+	45.51	q24.31	pseudogene	AL139819.1
ENSG00000130164	17139.5	1.95415	0.0754086	25.9142	4.61e-148	9.8e-145	23733	23318	7180	5867	19180	19865	chr19	11200038	11244492	7718	+	51.08	p13.2	protein_coding	LDLR	low density lipoprotein receptor [Source:HGNC Symbol;Acc:6547]
ENSG00000135046	23331.8	2.06235	0.0797083	25.8738	1.31e-147	2.58e-144	12100	12493	13879	11949	42032	41447	chr9	75766673	75785309	4561	+	34.74	q21.13	protein_coding	ANXA1	annexin A1 [Source:HGNC Symbol;Acc:533]
ENSG00000095303	31425	-1.86147	0.0725865	-25.6449	4.82e-145	8.79e-142	41203	40526	53602	42306	9747	10616	chr9	125132824	125157982	5607	+	50.08	q33.2	protein_coding	PTGS1	prostaglandin-endoperoxide synthase 1 (prostaglandin G/H synthase and cyclooxygenase) [Source:HGNC Symbol;Acc:9604]
ENSG00000114999	4981.23	-2.32209	0.0907028	-25.6011	1.48e-144	2.53e-141	7369	7213	8078	6435	1095	1144	chr2	113239731	113299316	15732	+	42.38	q13	protein_coding	TTL	tubulin tyrosine ligase [Source:HGNC Symbol;Acc:21586]
ENSG00000114698	1885.72	3.50795	0.138785	25.2761	5.86e-141	9.35e-138	310	430	536	459	4238	4525	chr3	145910126	145968966	4227	-	35.8	q24	protein_coding	PLSCR4	phospholipid scramblase 4 [Source:HGNC Symbol;Acc:16497]
ENSG00000147883	4449.28	2.31386	0.0916075	25.2584	9.17e-141	1.38e-137	2541	2701	2362	1820	7894	8118	chr9	22002902	22009362	4058	-	41.28	p21.3	protein_coding	CDKN2B	cyclin-dependent kinase inhibitor 2B (p15, inhibits CDK4) [Source:HGNC Symbol;Acc:1788]
ENSG00000171848	2491.3	3.77742	0.150919	25.0295	2.92e-138	4.14e-135	5817	5518	158	104	1458	1295	chr2	10262455	10271545	4954	+	45.64	p25.1	protein_coding	RRM2	ribonucleotide reductase M2 [Source:HGNC Symbol;Acc:10452]
ENSG00000179242	3177.35	-2.60084	0.104651	-24.8525	2.43e-136	3.27e-133	4107	4034	6158	4614	680	685	chr20	59827482	60515673	6723	+	51.8	q13.33	protein_coding	CDH4	cadherin 4, type 1, R-cadherin (retinal) [Source:HGNC Symbol;Acc:1763]
ENSG00000148773	3999.92	4.29828	0.173096	24.8317	4.07e-136	5.2e-133	10335	10072	80	88	1436	1122	chr10	129894923	129924649	12807	-	43.51	q26.2	protein_coding	MKI67	marker of proliferation Ki-67 [Source:HGNC Symbol;Acc:7107]
ENSG00000117298	32536.5	-1.85718	0.0760709	-24.4138	1.22e-131	1.49e-128	42567	42406	53100	45385	9921	11151	chr1	21543740	21671997	7265	-	52.19	p36.12	protein_coding	ECE1	endothelin converting enzyme 1 [Source:HGNC Symbol;Acc:3146]
ENSG00000001617	10209.9	-1.98272	0.0813775	-24.3645	4.07e-131	4.72e-128	16103	16071	14342	11894	2416	2721	chr3	50192478	50226508	4826	+	57.74	p21.31	protein_coding	SEMA3F	sema domain, immunoglobulin domain (Ig), short basic domain, secreted, (semaphorin) 3F [Source:HGNC Symbol;Acc:10728]
ENSG00000146674	22940.4	2.11788	0.0885085	23.9286	1.54e-126	1.72e-123	23919	26082	10448	8432	32811	30327	chr7	45951949	45961473	4466	-	49.45	p12.3	protein_coding	IGFBP3	insulin-like growth factor binding protein 3 [Source:HGNC Symbol;Acc:5472]
ENSG00000108953	41618.5	-1.78555	0.0748096	-23.8679	6.6e-126	7.03e-123	63247	60896	59927	50381	11782	12992	chr17	1247566	1303672	3847	-	44.81	p13.3	protein_coding	YWHAE	tyrosine 3-monooxygenase/tryptophan 5-monooxygenase activation protein, epsilon [Source:HGNC Symbol;Acc:12851]
ENSG00000187134	7976.55	2.33689	0.0983045	23.7719	6.52e-125	6.66e-122	3871	3348	4382	3443	14058	16472	chr10	4934796	5025475	9423	+	39.26	p15.1	protein_coding	AKR1C1	aldo-keto reductase family 1, member C1 [Source:HGNC Symbol;Acc:384]
ENSG00000137831	31660.3	-1.74765	0.0741245	-23.5772	6.61e-123	6.49e-120	32444	34340	60221	49013	11882	13265	chr15	70946893	71055932	11031	-	37.36	q23	protein_coding	UACA	uveal autoantigen with coiled-coil domains and ankyrin repeats [Source:HGNC Symbol;Acc:15947]
ENSG00000187955	9557.4	2.10479	0.0897969	23.4394	1.69e-121	1.6e-118	3125	3233	6024	5153	16915	20391	chr8	121072019	121384275	8568	+	38.78	q24.12	protein_coding	COL14A1	collagen, type XIV, alpha 1 [Source:HGNC Symbol;Acc:2191]
ENSG00000104368	59713.2	-1.84982	0.079283	-23.3318	2.11e-120	1.92e-117	34725	34128	137792	123888	26999	29404	chr8	42032236	42065242	7133	-	48.7	p11.21	protein_coding	PLAT	plasminogen activator, tissue [Source:HGNC Symbol;Acc:9051]
ENSG00000166897	6808.05	-1.97391	0.0847696	-23.2856	6.21e-120	5.46e-117	9361	9820	10727	8924	1870	1999	chr22	37764000	37823505	8782	-	58.57	q13.1	protein_coding	ELFN2	extracellular leucine-rich repeat and fibronectin type III domain containing 2 [Source:HGNC Symbol;Acc:29396]
ENSG00000001036	11239.7	-1.8437	0.0815046	-22.6208	2.71e-113	2.31e-110	17182	16412	16545	13497	3058	3413	chr6	143815948	143832827	3119	-	39.69	q24.2	protein_coding	FUCA2	fucosidase, alpha-L- 2, plasma [Source:HGNC Symbol;Acc:4008]
ENSG00000187837	5302.98	-2.10689	0.0938034	-22.4607	1.01e-111	8.29e-109	2201	2128	14269	11688	2384	2265	chr6	26055968	26056699	732	-	56.42	p22.2	protein_coding	HIST1H1C	histone cluster 1, H1c [Source:HGNC Symbol;Acc:4716]
ENSG00000105767	1450.85	-2.87982	0.128455	-22.4189	2.58e-111	2.06e-108	1119	1093	3683	2941	348	346	chr19	44126520	44143991	2246	-	53.28	q13.31	protein_coding	CADM4	cell adhesion molecule 4 [Source:HGNC Symbol;Acc:30825]
ENSG00000130702	13874.9	-1.7273	0.0780058	-22.1433	1.21e-108	9.37e-106	16370	17224	23665	19967	4894	5308	chr20	60883011	60942368	14705	-	61.89	q13.33	protein_coding	LAMA5	laminin, alpha 5 [Source:HGNC Symbol;Acc:6485]
ENSG00000005884	23389.8	-1.9469	0.0883097	-22.0462	1.04e-107	7.8e-105	43357	43285	25982	21474	4972	4522	chr17	48133332	48167845	9802	+	52.65	q21.33	protein_coding	ITGA3	integrin, alpha 3 (antigen CD49C, alpha 3 subunit of VLA-3 receptor) [Source:HGNC Symbol;Acc:6139]
ENSG00000140961	2451.37	2.35329	0.106839	22.0265	1.6e-107	1.17e-104	2210	2149	1107	854	3852	3863	chr16	83981887	83999937	3460	+	55.09	q23.3	protein_coding	OSGIN1	oxidative stress induced growth inhibitor 1 [Source:HGNC Symbol;Acc:30093]
ENSG00000173114	10979.4	-2.72692	0.124845	-21.8424	9.18e-106	6.51e-103	9275	11125	28737	17565	2417	2915	chr7	110731062	110765510	3875	+	34.94	q31.1	protein_coding	LRRN3	leucine rich repeat neuronal 3 [Source:HGNC Symbol;Acc:17200]
ENSG00000147041	1433.7	-3.15461	0.144624	-21.8125	1.77e-105	1.22e-102	2170	2038	2597	1915	201	188	chrX	37865835	37988072	4894	+	37.59	p11.4	protein_coding	SYTL5	synaptotagmin-like 5 [Source:HGNC Symbol;Acc:15589]
ENSG00000171724	3624.86	-2.29358	0.105695	-21.7001	2.05e-104	1.38e-101	4556	4474	6672	5425	848	1062	chr16	77822427	78014004	4137	+	44.33	q23.1	protein_coding	VAT1L	vesicle amine transport 1-like [Source:HGNC Symbol;Acc:29315]
ENSG00000105810	18249.4	2.37865	0.110198	21.5853	2.47e-103	1.62e-100	6586	7980	10866	7157	33056	38661	chr7	92234235	92465908	12260	-	38.2	q21.2	protein_coding	CDK6	cyclin-dependent kinase 6 [Source:HGNC Symbol;Acc:1777]
ENSG00000137491	507.183	5.79343	0.269123	21.5271	8.68e-103	5.54e-100	10	8	26	36	1207	1482	chr11	74811608	74917594	9379	+	47.99	q13.4	protein_coding	SLCO2B1	solute carrier organic anion transporter family, member 2B1 [Source:HGNC Symbol;Acc:10962]
ENSG00000198909	3927.62	2.02987	0.0945232	21.4748	2.68e-102	1.67e-99	2399	2429	2372	1908	6801	6676	chr17	61699775	61773663	6107	+	45.21	q23.3	protein_coding	MAP3K3	mitogen-activated protein kinase kinase kinase 3 [Source:HGNC Symbol;Acc:6855]
ENSG00000119280	26090.7	1.71451	0.0800899	21.4073	1.14e-101	6.95e-99	10623	10922	20432	16302	47459	45417	chr1	230972865	231005335	5161	-	47.8	q42.2	protein_coding	C1orf198	chromosome 1 open reading frame 198 [Source:HGNC Symbol;Acc:25900]
ENSG00000149809	1802.59	-2.5213	0.118612	-21.2567	2.86e-100	1.7e-97	1723	1733	4099	3151	486	486	chr11	64879317	64883856	3408	+	60.18	q13.1	protein_coding	TM7SF2	transmembrane 7 superfamily member 2 [Source:HGNC Symbol;Acc:11863]
ENSG00000115525	6150.74	-1.92575	0.0909766	-21.1676	1.9e-99	1.1e-96	5888	5851	13370	9742	2300	2370	chr2	86066267	86116137	5701	-	44.94	p11.2	protein_coding	ST3GAL5	ST3 beta-galactoside alpha-2,3-sialyltransferase 5 [Source:HGNC Symbol;Acc:10872]
ENSG00000059804	15996.9	1.66352	0.0786388	21.154	2.54e-99	1.44e-96	10454	9911	11786	9295	25459	26013	chr12	8071826	8088871	6159	-	44.63	p13.31	protein_coding	SLC2A3	solute carrier family 2 (facilitated glucose transporter), member 3 [Source:HGNC Symbol;Acc:11007]
ENSG00000184678	2703.68	-2.21791	0.104878	-21.1476	2.91e-99	1.61e-96	1969	1823	6627	5246	948	1021	chr1	149856010	149858232	2223	-	47.95	q21.2	protein_coding	HIST2H2BE	histone cluster 2, H2be [Source:HGNC Symbol;Acc:4760]
ENSG00000131711	32734.4	1.51051	0.072392	20.8656	1.1e-96	5.97e-94	26997	28224	23171	19192	45725	47566	chr5	71403061	71505395	12628	+	42.29	q13.2	protein_coding	MAP1B	microtubule-associated protein 1B [Source:HGNC Symbol;Acc:6836]
ENSG00000245532	23966.1	1.93866	0.0931954	20.8021	4.14e-96	2.21e-93	5620	6873	17056	14545	45561	48246	chr11	65190245	65213011	22767	+	44.06	q13.1	lincRNA	NEAT1	nuclear paraspeckle assembly transcript 1 (non-protein coding) [Source:HGNC Symbol;Acc:30815]
ENSG00000163297	15696.1	1.59374	0.07795	20.4457	6.56e-93	3.42e-90	8600	9093	12012	10062	24335	27252	chr4	80822303	81046608	10101	-	35.81	q21.21	protein_coding	ANTXR2	anthrax toxin receptor 2 [Source:HGNC Symbol;Acc:21732]
ENSG00000149575	932.011	-3.16556	0.15517	-20.4006	1.65e-92	8.43e-90	428	398	2839	2167	198	232	chr11	118032666	118047388	5826	-	53.51	q23.3	protein_coding	SCN2B	sodium channel, voltage-gated, type II, beta subunit [Source:HGNC Symbol;Acc:10589]
ENSG00000153993	4283.41	2.19042	0.107438	20.3878	2.15e-92	1.08e-89	1129	1313	2888	2022	8583	8584	chr7	84624869	84816171	8062	-	34.14	q21.11	protein_coding	SEMA3D	sema domain, immunoglobulin domain (Ig), short basic domain, secreted, (semaphorin) 3D [Source:HGNC Symbol;Acc:10726]
ENSG00000091490	11794.9	1.71958	0.0847961	20.279	1.97e-91	9.68e-89	12290	11540	6807	5760	16048	15954	chr4	25749055	25865382	7483	-	43.64	p15.2	protein_coding	SEL1L3	sel-1 suppressor of lin-12-like 3 (C. elegans) [Source:HGNC Symbol;Acc:29108]
ENSG00000011465	224099	1.43924	0.071346	20.1727	1.7e-90	8.2e-88	57800	58965	210970	174439	379942	428882	chr12	91539025	91576900	8083	-	34.59	q21.33	protein_coding	DCN	decorin [Source:HGNC Symbol;Acc:2705]
ENSG00000109189	9314.14	-2.42095	0.120213	-20.1389	3.37e-90	1.59e-87	11479	12946	18638	12040	1904	2481	chr4	53457138	53525502	8917	-	41.39	q12	protein_coding	USP46	ubiquitin specific peptidase 46 [Source:HGNC Symbol;Acc:20075]
ENSG00000270299	13480.5	1.6352	0.0813834	20.0925	8.57e-90	3.98e-87	12543	11608	8959	7024	18622	19652	chr20	627270	656444	2714	-	53.26	p13	protein_coding	RP5-850E9.3	Uncharacterized protein [Source:UniProtKB/TrEMBL;Acc:S4R3F8]
ENSG00000173402	16884.3	-1.64871	0.08254	-19.9746	9.15e-89	4.17e-86	22380	22483	26800	22046	6156	5865	chr3	49506146	49573048	6910	+	47.52	p21.31	protein_coding	DAG1	dystroglycan 1 (dystrophin-associated glycoprotein 1) [Source:HGNC Symbol;Acc:2666]
ENSG00000055163	5086.16	-2.03586	0.102186	-19.9231	2.57e-88	1.15e-85	3401	2903	12320	10240	2022	2235	chr5	156693089	156822606	10509	+	44.29	q33.3	protein_coding	CYFIP2	cytoplasmic FMR1 interacting protein 2 [Source:HGNC Symbol;Acc:13760]
ENSG00000271303	13783	1.63662	0.0823614	19.8712	7.23e-88	3.18e-85	12867	11781	9126	7210	19078	20094	chr20	627259	634014	2698	-	52.81	p13	protein_coding	SRXN1	sulfiredoxin 1 [Source:HGNC Symbol;Acc:16132]
ENSG00000137642	1696.99	-2.61317	0.131517	-19.8695	7.48e-88	3.24e-85	2048	2364	3107	2561	327	390	chr11	121322912	121504402	19449	+	43.56	q24.1	protein_coding	SORL1	sortilin-related receptor, L(DLR class) A repeats containing [Source:HGNC Symbol;Acc:11185]
ENSG00000106484	22265.8	-1.61406	0.0814135	-19.8254	1.8e-87	7.64e-85	19788	21143	46339	34652	9514	10855	chr7	130126012	130146133	4624	+	44.93	q32.2	protein_coding	MEST	mesoderm specific transcript [Source:HGNC Symbol;Acc:7028]
ENSG00000087086	607677	1.51759	0.0767034	19.7852	3.99e-87	1.67e-84	330676	306325	488239	414790	957199	1045555	chr19	49468558	49470135	878	+	55.96	q13.33	protein_coding	FTL	ferritin, light polypeptide [Source:HGNC Symbol;Acc:3999]
ENSG00000134531	22053.4	1.43822	0.0729137	19.725	1.32e-86	5.42e-84	26495	26861	13424	10968	25077	25973	chr12	13349650	13369708	4673	+	44.88	p13.1	protein_coding	EMP1	epithelial membrane protein 1 [Source:HGNC Symbol;Acc:3333]
ENSG00000168003	17069.6	1.47042	0.0746302	19.7028	2.04e-86	8.27e-84	15746	15970	11946	9693	22876	23409	chr11	62623518	62656352	5239	+	48.3	q12.3	protein_coding	SLC3A2	solute carrier family 3 (amino acid transporter heavy chain), member 2 [Source:HGNC Symbol;Acc:11026]
ENSG00000131747	4848.66	2.0154	0.102978	19.5712	2.72e-85	1.09e-82	11696	12415	532	458	1527	1569	chr17	38544768	38574202	6437	-	39.83	q21.2	protein_coding	TOP2A	topoisomerase (DNA) II alpha 170kDa [Source:HGNC Symbol;Acc:11989]
ENSG00000169554	9193.48	1.60893	0.082489	19.5048	9.99e-85	3.92e-82	4200	4637	7357	5948	15135	16208	chr2	145141648	145282147	17907	-	38.54	q22.3	protein_coding	ZEB2	zinc finger E-box binding homeobox 2 [Source:HGNC Symbol;Acc:14881]
ENSG00000169432	12857.9	1.95746	0.100642	19.4498	2.92e-84	1.13e-81	7086	8168	8884	5977	21412	22735	chr2	167051695	167232503	10368	-	34.44	q24.3	protein_coding	SCN9A	sodium channel, voltage-gated, type IX, alpha subunit [Source:HGNC Symbol;Acc:10597]
ENSG00000060718	15305.3	1.82591	0.0939663	19.4315	4.18e-84	1.59e-81	14520	14399	9126	6902	22975	20638	chr1	103342023	103574052	8265	-	33.13	p21.1	protein_coding	COL11A1	collagen, type XI, alpha 1 [Source:HGNC Symbol;Acc:2186]
ENSG00000161011	91139.7	1.45891	0.0751709	19.408	6.61e-84	2.48e-81	72173	72714	66099	57506	124443	139194	chr5	179233388	179265078	7664	+	54.99	q35.3	protein_coding	SQSTM1	sequestosome 1 [Source:HGNC Symbol;Acc:11280]
ENSG00000136010	10530.3	1.77722	0.0917646	19.3671	1.46e-83	5.41e-81	7736	8622	6386	5787	15275	17164	chr12	105413568	105478355	8501	-	39.68	q23.3	protein_coding	ALDH1L2	aldehyde dehydrogenase 1 family, member L2 [Source:HGNC Symbol;Acc:26777]
ENSG00000133216	14272.2	-1.54742	0.0799253	-19.3608	1.65e-83	6.04e-81	22473	22227	18482	15931	4495	4623	chr1	23037332	23241818	6341	+	51.87	p36.12	protein_coding	EPHB2	EPH receptor B2 [Source:HGNC Symbol;Acc:3393]
ENSG00000261235	859.345	-3.20104	0.165484	-19.3435	2.31e-83	8.32e-81	384	437	2351	2166	182	200	chr16	82077941	82173236	1030	-	41.47	q23.3	antisense	RP11-510J16.5
ENSG00000000971	14903.9	1.47996	0.0767906	19.2727	9.1e-83	3.23e-80	6503	6418	12711	10734	24150	26491	chr1	196621008	196716634	8144	+	35.2	q31.3	protein_coding	CFH	complement factor H [Source:HGNC Symbol;Acc:4883]
ENSG00000156639	9453.14	1.63244	0.0856109	19.0682	4.64e-81	1.62e-78	5258	5230	7022	6037	15844	15479	chr6	37787275	38122400	4036	+	39.23	p21.2	protein_coding	ZFAND3	zinc finger, AN1-type domain 3 [Source:HGNC Symbol;Acc:18019]
ENSG00000152049	2134.59	2.40725	0.126253	19.0669	4.76e-81	1.64e-78	1379	1202	954	914	3654	4064	chr2	223916532	224063117	4124	+	39.96	q36.1	protein_coding	KCNE4	potassium voltage-gated channel, Isk-related family, member 4 [Source:HGNC Symbol;Acc:6244]
ENSG00000233695	42082.6	-1.42475	0.0747368	-19.0635	5.07e-81	1.73e-78	30725	32826	88991	70627	22824	23005	chr13	114518603	114542321	773	+	61.62	q34	antisense	GAS6-AS1	GAS6 antisense RNA 1 [Source:HGNC Symbol;Acc:39826]
ENSG00000091592	20871.7	-1.51494	0.0796168	-19.0279	1e-80	3.37e-78	16655	16813	44421	34423	10765	10462	chr17	5402747	5522744	12811	-	46.74	p13.2	protein_coding	NLRP1	NLR family, pyrin domain containing 1 [Source:HGNC Symbol;Acc:14374]
ENSG00000198431	101575	1.37336	0.0724915	18.9451	4.84e-80	1.61e-77	100758	95611	73011	59602	129410	135986	chr12	104609557	104744061	6686	+	42.37	q23.3	protein_coding	TXNRD1	thioredoxin reductase 1 [Source:HGNC Symbol;Acc:12437]
ENSG00000197632	754.417	3.4475	0.182022	18.94	5.34e-80	1.75e-77	70	101	254	176	1848	1746	chr18	61538926	61571124	2748	+	38.08	q21.33	protein_coding	SERPINB2	serpin peptidase inhibitor, clade B (ovalbumin), member 2 [Source:HGNC Symbol;Acc:8584]
ENSG00000104332	95844.1	-1.49053	0.0787054	-18.9381	5.54e-80	1.79e-77	126611	131252	152465	115614	33840	39695	chr8	41119481	41167016	4757	-	48.62	p11.21	protein_coding	SFRP1	secreted frizzled-related protein 1 [Source:HGNC Symbol;Acc:10776]
ENSG00000142657	33024.2	1.54367	0.0815637	18.926	6.97e-80	2.23e-77	27458	25525	23179	19617	48485	47986	chr1	10458649	10480201	3171	+	47.69	p36.22	protein_coding	PGD	phosphogluconate dehydrogenase [Source:HGNC Symbol;Acc:8891]
ENSG00000196616	2668.83	2.89137	0.152888	18.9117	9.13e-80	2.88e-77	48	44	1120	1073	5063	7678	chr4	100226121	100242558	6483	-	35.81	q23	protein_coding	ADH1B	alcohol dehydrogenase 1B (class I), beta polypeptide [Source:HGNC Symbol;Acc:250]
ENSG00000131389	11433.5	1.65594	0.0877911	18.8622	2.33e-79	7.26e-77	12523	11520	6572	5734	14911	15131	chr3	14444076	14530857	8262	+	52.21	p25.1	protein_coding	SLC6A6	solute carrier family 6 (neurotransmitter transporter), member 6 [Source:HGNC Symbol;Acc:11052]
ENSG00000196517	1696.57	2.26355	0.120172	18.8359	3.83e-79	1.18e-76	1439	1372	825	646	2748	2692	chr1	44457172	44497139	5159	-	56.44	p34.1	protein_coding	SLC6A9	solute carrier family 6 (neurotransmitter transporter, glycine), member 9 [Source:HGNC Symbol;Acc:11056]
ENSG00000085449	7324.52	1.73837	0.0924692	18.7995	7.63e-79	2.32e-76	3953	4521	5475	4069	11771	12721	chr2	224720433	224810104	5516	-	42.72	q36.1	protein_coding	WDFY1	WD repeat and FYVE domain containing 1 [Source:HGNC Symbol;Acc:20451]
ENSG00000185070	8419.92	1.59442	0.0848297	18.7956	8.21e-79	2.47e-76	3637	3468	7198	5421	14439	14866	chr14	85996488	86095034	9163	+	40.12	q31.3	protein_coding	FLRT2	fibronectin leucine rich transmembrane protein 2 [Source:HGNC Symbol;Acc:3761]
ENSG00000061918	2184.93	2.27576	0.121478	18.734	2.62e-78	7.77e-76	372	399	1499	991	4502	4719	chr4	156680144	156728743	3724	+	36.52	q32.1	protein_coding	GUCY1B3	guanylate cyclase 1, soluble, beta 3 [Source:HGNC Symbol;Acc:4687]
ENSG00000105290	2197.49	-2.05618	0.110213	-18.6564	1.12e-77	3.29e-75	2254	2372	4295	3630	732	742	chr19	36358801	36370693	3656	+	57.02	q13.12	protein_coding	APLP1	amyloid beta (A4) precursor-like protein 1 [Source:HGNC Symbol;Acc:597]
ENSG00000270823	5136.14	-1.62368	0.0870722	-18.6475	1.32e-77	3.84e-75	4766	4635	10316	8352	2257	2422	chr7	130135635	130138268	2634	-	38.88	q32.2	antisense	hsa-mir-335	hsa-mir-335 [Source:miRBase;Acc:MI0000816]
ENSG00000157617	5292.25	-1.77196	0.0951857	-18.6158	2.39e-77	6.86e-75	7090	7680	8407	6595	1727	1655	chr21	43305221	43373999	8602	-	47.89	q22.3	protein_coding	C2CD2	C2 calcium-dependent domain containing 2 [Source:HGNC Symbol;Acc:1266]
ENSG00000145147	2120.37	2.07377	0.111656	18.5727	5.34e-77	1.52e-74	1358	1316	1293	955	3619	3653	chr4	20254883	20622184	9700	+	36.01	p15.31	protein_coding	SLIT2	slit homolog 2 (Drosophila) [Source:HGNC Symbol;Acc:11086]
ENSG00000013293	2922.07	-2.19701	0.118556	-18.5315	1.15e-76	3.23e-74	1604	1927	7545	5836	1008	1245	chr3	170177372	170303863	10459	-	42.15	q26.2	protein_coding	SLC7A14	solute carrier family 7, member 14 [Source:HGNC Symbol;Acc:29326]
ENSG00000167900	1687.96	2.91821	0.157925	18.4784	3.08e-76	8.56e-74	4211	4166	118	88	608	591	chr17	76170160	76183314	1857	-	53.2	q25.3	protein_coding	TK1	thymidine kinase 1, soluble [Source:HGNC Symbol;Acc:11830]
ENSG00000156675	6644.58	1.50984	0.0822079	18.3661	2.46e-75	6.74e-73	5031	5147	5003	3944	9406	10252	chr8	37716136	37756985	9602	-	45.87	p11.23	protein_coding	RAB11FIP1	RAB11 family interacting protein 1 (class I) [Source:HGNC Symbol;Acc:30265]
ENSG00000006118	11799.3	-1.4666	0.0799839	-18.3362	4.26e-75	1.16e-72	13015	14153	20229	16545	5008	5272	chr11	60691935	60704631	7271	+	58.71	q12.2	protein_coding	TMEM132A	transmembrane protein 132A [Source:HGNC Symbol;Acc:31092]
ENSG00000090612	2040.88	2.10768	0.115248	18.2883	1.03e-74	2.76e-72	1008	1139	1280	941	3575	3784	chr12	133707570	133783698	6905	+	40.51	q24.33	protein_coding	ZNF268	zinc finger protein 268 [Source:HGNC Symbol;Acc:13061]
ENSG00000226087	743.397	-3.6019	0.197171	-18.2679	1.49e-74	3.97e-72	303	289	2407	1776	100	166	chr2	47452933	47466364	677	+	47.1	p21	lincRNA	AC106869.2
ENSG00000206538	11450.1	2.20548	0.12103	18.2226	3.41e-74	8.99e-72	4310	5420	7612	4783	20417	23203	chr3	86987119	87040269	11574	-	36.31	p12.1	protein_coding	VGLL3	vestigial like 3 (Drosophila) [Source:HGNC Symbol;Acc:24327]
ENSG00000183044	1773.14	-2.09453	0.114951	-18.2211	3.51e-74	9.16e-72	640	676	4751	4027	772	819	chr16	8768422	8878432	9744	+	47.35	p13.2	protein_coding	ABAT	4-aminobutyrate aminotransferase [Source:HGNC Symbol;Acc:23]
ENSG00000038427	61116.4	-1.32878	0.0735807	-18.0588	6.72e-73	1.73e-70	81313	82256	92851	73303	25562	25399	chr5	82767284	82878122	14831	+	37.22	q14.2	protein_coding	VCAN	versican [Source:HGNC Symbol;Acc:2464]
ENSG00000198794	814.925	-2.95359	0.163622	-18.0513	7.7e-73	1.97e-70	381	325	2403	1913	206	224	chr15	75249560	75313837	4874	+	48.31	q24.2	protein_coding	SCAMP5	secretory carrier membrane protein 5 [Source:HGNC Symbol;Acc:30386]
ENSG00000150687	85228.9	-1.46609	0.0812346	-18.0477	8.23e-73	2.08e-70	78145	79959	173635	127369	42378	41203	chr11	86502101	86663952	11725	+	42.16	q14.2	protein_coding	PRSS23	protease, serine, 23 [Source:HGNC Symbol;Acc:14370]
ENSG00000106537	1577.23	-2.93263	0.164034	-17.8781	1.75e-71	4.37e-69	2062	2263	3335	1940	268	256	chr7	16793160	16824161	2224	+	39.23	p21.1	protein_coding	TSPAN13	tetraspanin 13 [Source:HGNC Symbol;Acc:21643]
ENSG00000161010	43819.5	1.3825	0.0773589	17.8712	1.98e-71	4.9e-69	33111	34634	34362	28235	58253	68072	chr5	179261436	179289173	9193	-	49.56	q35.3	protein_coding	C5orf45	chromosome 5 open reading frame 45 [Source:HGNC Symbol;Acc:30817]
ENSG00000223609	1814.67	-2.40117	0.134506	-17.8517	2.8e-71	6.88e-69	529	557	5357	4262	591	819	chr11	5253908	5256600	1062	-	37.91	p15.4	protein_coding	HBD	hemoglobin, delta [Source:HGNC Symbol;Acc:4829]
ENSG00000163820	11416.9	-1.59847	0.0898863	-17.7833	9.53e-71	2.32e-68	11140	10519	22078	18477	4698	5683	chr3	45959396	46037316	8890	-	47.08	p21.31	protein_coding	FYCO1	FYVE and coiled-coil domain containing 1 [Source:HGNC Symbol;Acc:14673]
ENSG00000143320	2041.74	-2.49753	0.140548	-17.7699	1.21e-70	2.91e-68	4286	3495	2269	1929	268	308	chr1	156669398	156675608	1100	-	55.42	q23.1	protein_coding	CRABP2	cellular retinoic acid binding protein 2 [Source:HGNC Symbol;Acc:2339]
ENSG00000101333	8865.55	-1.81224	0.102353	-17.7057	3.79e-70	9.04e-68	13290	15344	12761	9006	2193	2566	chr20	9049410	9461889	6900	+	39.14	p12.3	protein_coding	PLCB4	phospholipase C, beta 4 [Source:HGNC Symbol;Acc:9059]
ENSG00000182199	12467	1.44013	0.0815788	17.6532	9.61e-70	2.27e-67	11070	11021	8868	7494	17293	17029	chr12	57623110	57628718	4838	+	56.68	q13.3	protein_coding	SHMT2	serine hydroxymethyltransferase 2 (mitochondrial) [Source:HGNC Symbol;Acc:10852]
ENSG00000174099	14261.5	1.37207	0.0778856	17.6165	1.84e-69	4.32e-67	11804	12414	11168	8646	19538	19953	chr12	65672423	65882024	5791	+	37.17	q14.3	protein_coding	MSRB3	methionine sulfoxide reductase B3 [Source:HGNC Symbol;Acc:27375]
ENSG00000197565	7379.11	-1.50218	0.0852921	-17.6122	1.98e-69	4.61e-67	3819	3765	16880	14542	4062	4539	chrX	107386780	107682727	9942	-	40.29	q22.3	protein_coding	COL4A6	collagen, type IV, alpha 6 [Source:HGNC Symbol;Acc:2208]
ENSG00000166224	4830.01	1.58433	0.0899925	17.6051	2.25e-69	5.18e-67	3497	3504	3399	2948	7250	7492	chr10	72575717	72640930	6257	+	41.07	q22.1	protein_coding	SGPL1	sphingosine-1-phosphate lyase 1 [Source:HGNC Symbol;Acc:10817]
ENSG00000186480	8124.78	2.02244	0.11508	17.5743	3.88e-69	8.84e-67	12842	15082	2670	1977	6257	8308	chr7	155089486	155101945	3650	+	44.41	q36.2	protein_coding	INSIG1	insulin induced gene 1 [Source:HGNC Symbol;Acc:6083]
ENSG00000181467	3328.66	1.67428	0.0955262	17.527	8.92e-69	2.02e-66	2246	2280	2293	1968	5087	5446	chr3	152880029	152886265	6237	+	42.02	q25.2	protein_coding	RAP2B	RAP2B, member of RAS oncogene family [Source:HGNC Symbol;Acc:9862]
ENSG00000104213	3018.12	-1.95049	0.111301	-17.5245	9.32e-69	2.09e-66	4079	3564	5145	4347	899	1003	chr8	17433942	17501580	2409	+	44.54	p22	protein_coding	PDGFRL	platelet-derived growth factor receptor-like [Source:HGNC Symbol;Acc:8805]
ENSG00000006007	22792.8	-1.32795	0.0759443	-17.4858	1.84e-68	4.08e-66	19306	18587	45268	36512	11871	13302	chr16	19513015	19533467	4412	-	40.17	p12.3	protein_coding	GDE1	glycerophosphodiester phosphodiesterase 1 [Source:HGNC Symbol;Acc:29644]
ENSG00000152291	42176.1	1.27272	0.0730094	17.4322	4.7e-68	1.03e-65	30413	31098	34967	29821	59422	61760	chr2	85545147	85555548	7077	-	47.68	p11.2	protein_coding	TGOLN2	trans-golgi network protein 2 [Source:HGNC Symbol;Acc:15450]
ENSG00000121039	17672.5	1.78486	0.102587	17.3986	8.46e-68	1.85e-65	4739	5394	15191	10211	30658	36401	chr8	74206847	74237516	5321	+	41.68	q21.11	protein_coding	RDH10	retinol dehydrogenase 10 (all-trans) [Source:HGNC Symbol;Acc:19975]
ENSG00000181704	5484.63	-1.95088	0.112293	-17.3732	1.32e-67	2.85e-65	5554	6126	11601	7981	1720	2168	chrX	67718165	67757127	8850	+	41.22	q12	protein_coding	YIPF6	Yip1 domain family, member 6 [Source:HGNC Symbol;Acc:28304]
ENSG00000105976	5214.41	-1.8318	0.105506	-17.362	1.6e-67	3.43e-65	8055	8500	7297	5736	1230	1601	chr7	116312444	116438440	7109	+	39.03	q31.2	protein_coding	MET	met proto-oncogene [Source:HGNC Symbol;Acc:7029]
ENSG00000054983	4225.38	-1.86802	0.10763	-17.3559	1.78e-67	3.77e-65	3895	4486	8841	6588	1475	1781	chr14	88304164	88460009	6825	-	39.12	q31.3	protein_coding	GALC	galactosylceramidase [Source:HGNC Symbol;Acc:4115]
ENSG00000126562	992.38	-2.79479	0.161029	-17.3558	1.78e-67	3.77e-65	1522	1555	1468	1361	153	164	chr17	40932696	40948954	5089	+	53.94	q21.31	protein_coding	WNK4	WNK lysine deficient protein kinase 4 [Source:HGNC Symbol;Acc:14544]
ENSG00000236107	1732.56	2.06642	0.119434	17.3018	4.56e-67	9.54e-65	1022	1064	1094	777	2948	3066	chr2	166813909	167158294	3839	+	35.44	q24.3	antisense	AC010127.3
ENSG00000203812	2964.43	-1.72845	0.0999271	-17.2971	4.95e-67	1.03e-64	1779	1694	7233	5570	1444	1532	chr1	149822643	149823191	549	+	61.75	q21.2	protein_coding	HIST2H2AA4	histone cluster 2, H2aa4 [Source:HGNC Symbol;Acc:29668]
ENSG00000154734	61798.3	1.28517	0.0743439	17.2868	5.91e-67	1.22e-64	29873	30248	57877	47205	99590	98024	chr21	28208066	28217728	7063	-	45.12	q21.3	protein_coding	ADAMTS1	ADAM metallopeptidase with thrombospondin type 1 motif, 1 [Source:HGNC Symbol;Acc:217]
ENSG00000157227	89258.2	1.38062	0.0800788	17.2407	1.31e-66	2.68e-64	83462	83058	61509	55944	116540	121028	chr14	23305766	23318236	4464	+	57.23	q11.2	protein_coding	MMP14	matrix metallopeptidase 14 (membrane-inserted) [Source:HGNC Symbol;Acc:7160]
ENSG00000088367	6421.05	-1.54592	0.0900347	-17.1703	4.43e-66	8.98e-64	8405	7875	10621	8370	2343	2678	chr20	34679426	34820721	7859	+	49.98	q11.23	protein_coding	EPB41L1	erythrocyte membrane protein band 4.1-like 1 [Source:HGNC Symbol;Acc:3378]
ENSG00000172057	10916.6	-1.32351	0.077242	-17.1345	8.2e-66	1.65e-63	9876	9726	21019	16875	5696	5990	chr17	38077294	38083854	3752	-	57.09	q12	protein_coding	ORMDL3	ORM1-like 3 (S. cerevisiae) [Source:HGNC Symbol;Acc:16038]
ENSG00000183558	3051.66	-1.697	0.0991355	-17.118	1.09e-65	2.17e-63	1836	1747	7391	5712	1518	1595	chr1	149813505	149814478	974	-	60.88	q21.2	protein_coding	HIST2H2AA3	histone cluster 2, H2aa3 [Source:HGNC Symbol;Acc:4736]
ENSG00000140931	3922.18	1.85577	0.108515	17.1016	1.44e-65	2.86e-63	2391	2135	2491	2260	6780	6556	chr16	66637777	66647795	3163	+	58.84	q21	protein_coding	CMTM3	CKLF-like MARVEL transmembrane domain containing 3 [Source:HGNC Symbol;Acc:19174]
ENSG00000169908	28170.3	-1.64555	0.0962458	-17.0973	1.55e-65	3.05e-63	23315	25377	62830	43462	11799	14272	chr3	149086809	149095652	3668	-	37.89	q25.1	protein_coding	TM4SF1	transmembrane 4 L six family member 1 [Source:HGNC Symbol;Acc:11853]
ENSG00000140836	4829.97	1.54434	0.0904152	17.0805	2.07e-65	4.04e-63	3170	3259	3792	2905	7521	7508	chr16	72816784	73093597	17503	-	46.45	q22.3	protein_coding	ZFHX3	zinc finger homeobox 3 [Source:HGNC Symbol;Acc:777]
ENSG00000133104	10116.2	1.32665	0.078114	16.9835	1.09e-64	2.1e-62	6717	6668	8632	7009	14927	15359	chr13	36875775	36944317	6387	-	39.04	q13.3	protein_coding	SPG20	spastic paraplegia 20 (Troyer syndrome) [Source:HGNC Symbol;Acc:18514]
ENSG00000161671	14989.5	-1.3863	0.0818482	-16.9374	2.38e-64	4.58e-62	16591	16547	25863	21321	7098	6834	chr19	50979657	50986608	3229	+	60.63	q13.33	protein_coding	EMC10	ER membrane protein complex subunit 10 [Source:HGNC Symbol;Acc:27609]
ENSG00000242265	8299.7	-1.45949	0.0864951	-16.8736	7.03e-64	1.34e-61	12217	12279	12127	9052	2775	3153	chr7	94285637	94299007	6629	+	43.22	q21.3	protein_coding	PEG10	paternally expressed 10 [Source:HGNC Symbol;Acc:14005]
ENSG00000139410	932.559	-2.58537	0.153612	-16.8305	1.46e-63	2.76e-61	998	916	2059	1585	220	248	chr12	113860042	113876081	2216	+	50.91	q24.13	protein_coding	SDSL	serine dehydratase-like [Source:HGNC Symbol;Acc:30404]
ENSG00000103034	3044.77	-1.67558	0.0997126	-16.8041	2.28e-63	4.28e-61	3597	3585	5489	4225	1160	1181	chr16	58496750	58547532	9647	+	53.85	q21	protein_coding	NDRG4	NDRG family member 4 [Source:HGNC Symbol;Acc:14466]
ENSG00000166448	3931.4	-1.57555	0.0940628	-16.75	5.66e-63	1.06e-60	3224	3354	7997	6705	1908	1905	chr7	98444111	98468394	4663	-	52.26	q22.1	protein_coding	TMEM130	transmembrane protein 130 [Source:HGNC Symbol;Acc:25429]
ENSG00000175215	30669.4	1.24362	0.0743999	16.7153	1.01e-62	1.88e-60	24486	23757	25298	21269	41920	43370	chr12	58213710	58240522	5442	-	51.21	q14.1	protein_coding	CTDSP2	CTD (carboxy-terminal domain, RNA polymerase II, polypeptide A) small phosphatase 2 [Source:HGNC Symbol;Acc:17077]
ENSG00000132563	5541.71	-1.49708	0.0898349	-16.6648	2.36e-62	4.34e-60	4225	4176	11896	9382	2944	2862	chr5	137774706	137782658	3284	+	58.31	q31.2	protein_coding	REEP2	receptor accessory protein 2 [Source:HGNC Symbol;Acc:17975]
ENSG00000139182	7049.58	-1.49983	0.0904189	-16.5875	8.58e-62	1.56e-59	7974	8211	11751	10309	3056	2986	chr12	7282294	7311541	6865	+	51.75	p13.31	protein_coding	CLSTN3	calsyntenin 3 [Source:HGNC Symbol;Acc:18371]
ENSG00000082438	1083.65	2.24039	0.135164	16.5753	1.05e-61	1.9e-59	392	401	668	498	2047	2193	chr2	165510134	165700189	17176	-	36.27	q24.3	protein_coding	COBLL1	cordon-bleu WH2 repeat protein-like 1 [Source:HGNC Symbol;Acc:23571]
ENSG00000171246	2978.06	-2.40975	0.145423	-16.5706	1.14e-61	2.04e-59	3855	3840	4447	5159	684	739	chr17	78440948	78451643	6703	-	60.76	q25.3	protein_coding	NPTX1	neuronal pentraxin I [Source:HGNC Symbol;Acc:7952]
ENSG00000197747	12778.4	1.60021	0.0965748	16.5696	1.16e-61	2.06e-59	16763	14719	6909	5893	15392	14611	chr1	151955391	151966866	1543	-	45.97	q21.3	protein_coding	S100A10	S100 calcium binding protein A10 [Source:HGNC Symbol;Acc:10487]
ENSG00000108846	3917.57	1.80709	0.109452	16.5104	3.09e-61	5.48e-59	4571	4445	1869	1797	5059	4918	chr17	48712138	48769613	9614	+	51.95	q21.33	protein_coding	ABCC3	ATP-binding cassette, sub-family C (CFTR/MRP), member 3 [Source:HGNC Symbol;Acc:54]
ENSG00000087116	16693	1.5048	0.0912549	16.4901	4.32e-61	7.61e-59	15767	16947	10827	9367	23046	21267	chr5	178537852	178772431	7687	-	53.87	q35.3	protein_coding	ADAMTS2	ADAM metallopeptidase with thrombospondin type 1 motif, 2 [Source:HGNC Symbol;Acc:218]
ENSG00000183087	192697	-1.35946	0.0825883	-16.4606	7.03e-61	1.23e-58	142881	148936	393815	325690	112243	104092	chr13	114523522	114567046	6130	-	57.6	q34	protein_coding	GAS6	growth arrest-specific 6 [Source:HGNC Symbol;Acc:4168]
ENSG00000109099	21530.1	1.28249	0.078029	16.436	1.06e-60	1.83e-58	6944	7354	22423	16749	35121	38183	chr17	15133095	15168643	2920	-	45.53	p12	protein_coding	PMP22	peripheral myelin protein 22 [Source:HGNC Symbol;Acc:9118]
ENSG00000137310	819.019	2.91574	0.177994	16.3811	2.61e-60	4.5e-58	1387	1257	159	140	919	824	chr6	31126319	31134936	3538	+	51.1	p21.33	protein_coding	TCF19	transcription factor 19 [Source:HGNC Symbol;Acc:11629]
ENSG00000092096	5131.16	-1.42009	0.0867238	-16.3748	2.89e-60	4.96e-58	4973	5138	9497	7839	2394	2616	chr14	23815515	23822121	4278	-	57.86	q11.2	protein_coding	SLC22A17	solute carrier family 22, member 17 [Source:HGNC Symbol;Acc:23095]
ENSG00000117724	2651.39	2.23415	0.136476	16.3703	3.12e-60	5.3e-58	6794	6663	254	170	796	733	chr1	214776538	214837931	11663	+	40.92	q41	protein_coding	CENPF	centromere protein F, 350/400kDa [Source:HGNC Symbol;Acc:1857]
ENSG00000105696	3365.04	-1.54718	0.094573	-16.3597	3.71e-60	6.28e-58	1869	1854	7871	6383	1861	1904	chr19	18718240	18731849	2626	+	58.34	p13.11	protein_coding	TMEM59L	transmembrane protein 59-like [Source:HGNC Symbol;Acc:13237]
ENSG00000110435	7485.47	-1.63699	0.1004	-16.3047	9.13e-60	1.53e-57	7490	8042	15214	10596	3251	3097	chr11	34937376	35042138	3760	+	36.68	p13	protein_coding	PDHX	pyruvate dehydrogenase complex, component X [Source:HGNC Symbol;Acc:21350]
ENSG00000151632	3762.61	2.02784	0.124553	16.2809	1.35e-59	2.25e-57	2002	1564	2373	1975	6181	7561	chr10	5029967	5060223	6086	-	38.99	p15.1	protein_coding	AKR1C2	aldo-keto reductase family 1, member C2 [Source:HGNC Symbol;Acc:385]
ENSG00000091527	20749.3	1.23672	0.0760908	16.2532	2.12e-59	3.51e-57	17364	17196	16604	14283	27092	29316	chr3	133292574	133309105	4367	+	42.4	q22.1	protein_coding	CDV3	CDV3 homolog (mouse) [Source:HGNC Symbol;Acc:26928]
ENSG00000094975	6057.95	-1.79536	0.110507	-16.2466	2.36e-59	3.89e-57	6403	7002	12296	8374	2035	2533	chr1	172501489	172580971	7835	+	36.42	q24.3	protein_coding	SUCO	SUN domain containing ossification factor [Source:HGNC Symbol;Acc:1240]
ENSG00000102755	1305.7	2.49904	0.154254	16.2008	4.97e-59	8.14e-57	1057	1205	481	478	2241	1972	chr13	28874489	29069265	8072	-	41.61	q12.3	protein_coding	FLT1	fms-related tyrosine kinase 1 [Source:HGNC Symbol;Acc:3763]
ENSG00000039139	12544.6	-1.45038	0.089544	-16.1974	5.26e-59	8.56e-57	10045	10751	26142	20112	5888	7175	chr5	13690440	13944652	16475	-	38.97	p15.2	protein_coding	DNAH5	dynein, axonemal, heavy chain 5 [Source:HGNC Symbol;Acc:2950]
ENSG00000166949	41674.2	-1.14589	0.0707788	-16.1898	5.95e-59	9.62e-57	48887	48720	66152	54261	20157	21911	chr15	67356101	67487533	9113	+	48.34	q22.33	protein_coding	SMAD3	SMAD family member 3 [Source:HGNC Symbol;Acc:6769]
ENSG00000101346	13977.7	-1.24865	0.077386	-16.1353	1.44e-58	2.31e-56	18244	17799	20895	17528	6099	6410	chr20	30795683	30826470	6426	+	47.65	q11.21	protein_coding	POFUT1	protein O-fucosyltransferase 1 [Source:HGNC Symbol;Acc:14988]
ENSG00000155380	3668.19	1.52856	0.0947518	16.1323	1.51e-58	2.42e-56	2845	2963	2773	2073	5214	5541	chr1	113454469	113499635	6438	-	40.76	p13.2	protein_coding	SLC16A1	solute carrier family 16 (monocarboxylate transporter), member 1 [Source:HGNC Symbol;Acc:10922]
ENSG00000103257	7489.03	1.53581	0.095373	16.1032	2.42e-58	3.84e-56	9671	10756	3822	3325	8188	7848	chr16	87863629	87903094	4745	-	58.41	q24.2	protein_coding	SLC7A5	solute carrier family 7 (amino acid transporter light chain, L system), member 5 [Source:HGNC Symbol;Acc:11063]
ENSG00000095752	2116.98	-1.98956	0.123864	-16.0625	4.67e-58	7.36e-56	4284	4368	2034	1527	357	332	chr19	55875757	55881831	2671	-	60.87	q13.42	protein_coding	IL11	interleukin 11 [Source:HGNC Symbol;Acc:5966]
ENSG00000171517	1760.52	-1.91032	0.11947	-15.9899	1.5e-57	2.35e-55	1670	1544	3797	2923	650	728	chr1	85277285	85358896	3543	-	41.6	p22.3	protein_coding	LPAR3	lysophosphatidic acid receptor 3 [Source:HGNC Symbol;Acc:14298]
ENSG00000162692	9901.98	1.63923	0.102615	15.9746	1.92e-57	2.99e-55	1012	1107	8119	7983	18271	20907	chr1	101185298	101204601	6049	+	36.93	p21.2	protein_coding	VCAM1	vascular cell adhesion molecule 1 [Source:HGNC Symbol;Acc:12663]
ENSG00000138449	8197.95	1.69067	0.106286	15.9067	5.69e-57	8.81e-55	1812	1786	7441	5235	13761	17704	chr2	190425305	190448484	4330	-	38.25	q32.2	protein_coding	SLC40A1	solute carrier family 40 (iron-regulated transporter), member 1 [Source:HGNC Symbol;Acc:10909]
ENSG00000121753	4698.92	-1.38923	0.0874871	-15.8792	8.83e-57	1.36e-54	3865	4033	9427	7566	2424	2584	chr1	32192718	32230494	7761	-	58.75	p35.2	protein_coding	BAI2	brain-specific angiogenesis inhibitor 2 [Source:HGNC Symbol;Acc:944]
ENSG00000152804	2407.52	1.71245	0.107901	15.8706	1.01e-56	1.55e-54	1979	1932	1534	1308	3643	3558	chr10	94447945	94455403	4772	+	49.19	q23.33	protein_coding	HHEX	hematopoietically expressed homeobox [Source:HGNC Symbol;Acc:4901]
ENSG00000146966	6766.66	-1.37993	0.0870665	-15.8491	1.43e-56	2.17e-54	6163	6169	12554	10935	3307	3695	chr7	140218220	140373793	5148	-	47.56	q34	protein_coding	DENND2A	DENN/MADD domain containing 2A [Source:HGNC Symbol;Acc:22212]
ENSG00000154330	4053.02	-1.46974	0.09325	-15.7613	5.74e-56	8.68e-54	3633	3598	8241	6305	1908	2139	chr9	70943224	71145977	7426	+	40.29	q21.11	protein_coding	PGM5	phosphoglucomutase 5 [Source:HGNC Symbol;Acc:8908]
ENSG00000184524	1886.37	-2.36483	0.150352	-15.7286	9.63e-56	1.45e-53	2506	2347	3540	2674	531	393	chr11	787104	790123	1649	-	66.23	p15.5	protein_coding	CEND1	cell cycle exit and neuronal differentiation 1 [Source:HGNC Symbol;Acc:24153]
ENSG00000198830	17245	-1.46471	0.0931762	-15.7198	1.11e-55	1.65e-53	28821	28370	21522	16840	4721	6023	chr1	26798941	26802463	2509	+	48.34	p36.11	protein_coding	HMGN2	high mobility group nucleosomal binding domain 2 [Source:HGNC Symbol;Acc:4986]
ENSG00000135272	2947.7	1.93464	0.123132	15.712	1.25e-55	1.86e-53	1582	1924	2013	1425	4558	5546	chr7	114562209	114659256	5252	+	36.79	q31.1	protein_coding	MDFIC	MyoD family inhibitor domain containing [Source:HGNC Symbol;Acc:28870]
ENSG00000154654	1291.29	1.98696	0.126505	15.7065	1.37e-55	2.02e-53	401	372	916	724	2413	2603	chr21	22370633	22915650	8732	+	34.03	q21.1	protein_coding	NCAM2	neural cell adhesion molecule 2 [Source:HGNC Symbol;Acc:7657]
ENSG00000100311	429.837	-4.50731	0.287547	-15.675	2.24e-55	3.29e-53	618	556	927	623	32	20	chr22	39619364	39640756	3761	-	58.13	q13.1	protein_coding	PDGFB	platelet-derived growth factor beta polypeptide [Source:HGNC Symbol;Acc:8800]
ENSG00000177098	2424.72	-1.87079	0.11959	-15.6433	3.69e-55	5.39e-53	2175	2336	5331	3827	857	1069	chr11	118004092	118023603	5649	-	52.64	q23.3	protein_coding	SCN4B	sodium channel, voltage-gated, type IV, beta subunit [Source:HGNC Symbol;Acc:10592]
ENSG00000083444	56264.1	-1.16963	0.0747945	-15.6379	4.01e-55	5.83e-53	67808	65960	87163	74242	27498	28027	chr1	11994262	12035595	5320	+	53.54	p36.22	protein_coding	PLOD1	procollagen-lysine, 2-oxoglutarate 5-dioxygenase 1 [Source:HGNC Symbol;Acc:9081]
ENSG00000100321	6533.2	-1.37333	0.0880497	-15.5972	7.61e-55	1.1e-52	3632	3955	14261	12158	3908	3984	chr22	39745930	39781593	6945	+	55.76	q13.1	protein_coding	SYNGR1	synaptogyrin 1 [Source:HGNC Symbol;Acc:11498]
ENSG00000253368	11621.5	-1.245	0.0798893	-15.584	9.35e-55	1.34e-52	16047	15803	16519	13817	4919	4975	chr1	27320198	27327389	1976	+	55.78	p36.11	protein_coding	TRNP1	TMF1-regulated nuclear protein 1 [Source:HGNC Symbol;Acc:34348]
ENSG00000116991	9045.37	-1.42208	0.0915686	-15.5302	2.17e-54	3.09e-52	2957	2880	21948	19015	5374	6497	chr1	232533711	232697304	7641	-	41.11	q42.2	protein_coding	SIPA1L2	signal-induced proliferation-associated 1 like 2 [Source:HGNC Symbol;Acc:23800]
ENSG00000177363	4277.46	-1.45191	0.0934977	-15.5289	2.21e-54	3.14e-52	1291	1428	10842	8749	2605	2929	chr11	62453874	62457371	2585	-	53.74	q12.3	protein_coding	LRRN4CL	LRRN4 C-terminal like [Source:HGNC Symbol;Acc:33724]
ENSG00000183876	2403.28	-1.73923	0.11206	-15.5205	2.52e-54	3.56e-52	4115	4157	3055	2283	573	658	chr5	149675906	149718870	3269	-	48.17	q32	protein_coding	ARSI	arylsulfatase family, member I [Source:HGNC Symbol;Acc:32521]
ENSG00000165891	1336.42	2.14673	0.138945	15.4502	7.52e-54	1.05e-51	1153	1239	654	542	2166	1917	chr12	77415027	77459360	6303	-	40.18	q21.2	protein_coding	E2F7	E2F transcription factor 7 [Source:HGNC Symbol;Acc:23820]
ENSG00000107566	4671.75	-1.89406	0.122731	-15.4326	9.88e-54	1.38e-51	6874	6489	7114	6012	1130	1615	chr10	101909851	101948091	5792	-	38.56	q24.31	protein_coding	ERLIN1	ER lipid raft associated 1 [Source:HGNC Symbol;Acc:16947]
ENSG00000076641	3533.93	1.70227	0.110428	15.4152	1.29e-53	1.8e-51	2448	2679	2602	1811	5033	5994	chr8	81880045	82024303	11023	-	40.56	q21.13	protein_coding	PAG1	phosphoprotein associated with glycosphingolipid microdomains 1 [Source:HGNC Symbol;Acc:30043]
ENSG00000139200	2284.89	-1.80442	0.117193	-15.397	1.71e-53	2.37e-51	2039	2092	4579	3987	995	902	chr12	6802958	6809966	3266	-	58.41	p13.31	protein_coding	PIANP	PILR alpha associated neural protein [Source:HGNC Symbol;Acc:25338]
ENSG00000129038	21964.1	-1.29159	0.0843388	-15.3143	6.13e-53	8.42e-51	24826	25777	34595	31210	10450	10409	chr15	74218330	74244478	3637	+	55.02	q24.1	protein_coding	LOXL1	lysyl oxidase-like 1 [Source:HGNC Symbol;Acc:6665]
ENSG00000089818	5619.43	-1.49609	0.0978647	-15.2873	9.29e-53	1.27e-50	6151	6014	10597	7797	2577	2425	chr12	8234807	8250367	4155	+	42.07	p13.31	protein_coding	NECAP1	NECAP endocytosis associated 1 [Source:HGNC Symbol;Acc:24539]
ENSG00000133818	8157.07	1.4671	0.0959908	15.2837	9.82e-53	1.33e-50	4730	5204	7174	4956	12329	13367	chr11	14299472	14386052	3467	-	39.24	p15.2	protein_coding	RRAS2	related RAS viral (r-ras) oncogene homolog 2 [Source:HGNC Symbol;Acc:17271]
ENSG00000125648	6419.79	-1.28623	0.084296	-15.2585	1.45e-52	1.95e-50	4902	5269	12894	10383	3581	3787	chr19	6436090	6465214	4859	-	52.6	p13.3	protein_coding	SLC25A23	solute carrier family 25 (mitochondrial carrier; phosphate carrier), member 23 [Source:HGNC Symbol;Acc:19375]
ENSG00000116478	9947.36	-1.26465	0.0828973	-15.2557	1.51e-52	2.03e-50	12774	12071	15284	12830	4317	4741	chr1	32757687	32799236	4009	+	46.79	p35.1	protein_coding	HDAC1	histone deacetylase 1 [Source:HGNC Symbol;Acc:4852]
ENSG00000166311	18667.9	-1.12093	0.0735066	-15.2493	1.66e-52	2.22e-50	18642	18476	32450	26638	10163	10835	chr11	6411655	6416228	2756	+	56.69	p15.4	protein_coding	SMPD1	sphingomyelin phosphodiesterase 1, acid lysosomal [Source:HGNC Symbol;Acc:11120]
ENSG00000135842	5547.47	1.34812	0.0888558	15.172	5.42e-52	7.21e-50	5315	5423	4100	3243	6687	7752	chr1	184759858	184943682	8372	-	40.12	q25.3	protein_coding	FAM129A	family with sequence similarity 129, member A [Source:HGNC Symbol;Acc:16784]
ENSG00000161888	1214.62	2.05546	0.135487	15.1709	5.51e-52	7.29e-50	1982	1976	397	331	1160	1178	chr19	11242196	11266484	2839	-	53.53	p13.2	protein_coding	SPC24	SPC24, NDC80 kinetochore complex component [Source:HGNC Symbol;Acc:26913]
ENSG00000101210	562.274	-3.37312	0.222587	-15.1541	7.11e-52	9.37e-50	668	719	1139	935	94	60	chr20	62119366	62130505	1843	-	63.21	q13.33	protein_coding	EEF1A2	eukaryotic translation elongation factor 1 alpha 2 [Source:HGNC Symbol;Acc:3192]
ENSG00000188487	502.847	-3.49956	0.231117	-15.142	8.56e-52	1.12e-49	849	864	721	622	44	48	chr11	15133970	15268754	3330	+	43.7	p15.2	protein_coding	INSC	inscuteable homolog (Drosophila) [Source:HGNC Symbol;Acc:33116]
ENSG00000127452	2142.53	1.67596	0.110898	15.1126	1.34e-51	1.74e-49	1339	1379	1476	1315	3441	3472	chr19	9920943	9938492	2913	-	50.56	p13.2	protein_coding	FBXL12	F-box and leucine-rich repeat protein 12 [Source:HGNC Symbol;Acc:13611]
ENSG00000229036	3780.77	-1.55361	0.102881	-15.1011	1.59e-51	2.06e-49	5393	5197	5929	4399	1239	1470	chr6	143806116	143828464	4471	+	37.6	q24.2	antisense	RP1-20N2.6
ENSG00000169744	6029.16	-1.66403	0.110679	-15.0347	4.35e-51	5.62e-49	7456	7823	10755	7565	1930	2515	chr4	16503164	16900432	5586	-	40.21	p15.32	protein_coding	LDB2	LIM domain binding 2 [Source:HGNC Symbol;Acc:6533]
ENSG00000101057	612.937	4.99408	0.332648	15.0131	6.03e-51	7.74e-49	1552	1283	16	11	330	333	chr20	42295754	42345136	2682	+	49.83	q13.12	protein_coding	MYBL2	v-myb avian myeloblastosis viral oncogene homolog-like 2 [Source:HGNC Symbol;Acc:7548]
ENSG00000115107	8510.68	-1.20509	0.0803394	-15	7.34e-51	9.38e-49	12256	12415	11432	9483	3429	3584	chr2	119981384	120023228	4713	+	51.68	q14.2	protein_coding	STEAP3	STEAP family member 3, metalloreductase [Source:HGNC Symbol;Acc:24592]
ENSG00000184106	244.159	4.60621	0.307901	14.96	1.34e-50	1.7e-48	67	59	38	24	529	632	chr6	41176292	41190382	1230	-	41.59	p21.1	pseudogene	TREML3P	triggering receptor expressed on myeloid cells-like 3, pseudogene [Source:HGNC Symbol;Acc:30806]
ENSG00000104853	14740.8	-1.20163	0.0803625	-14.9527	1.5e-50	1.89e-48	17035	16637	23821	19944	7394	7311	chr19	45457842	45496599	5229	+	52.83	q13.32	protein_coding	CLPTM1	cleft lip and palate associated transmembrane protein 1 [Source:HGNC Symbol;Acc:2087]
ENSG00000198876	3531.37	-1.52077	0.10181	-14.9374	1.88e-50	2.37e-48	4660	4294	5788	4603	1408	1383	chr9	34086385	34127397	4390	-	45.99	p13.3	protein_coding	DCAF12	DDB1 and CUL4 associated factor 12 [Source:HGNC Symbol;Acc:19911]
ENSG00000174791	2707.65	-1.56412	0.10472	-14.9362	1.91e-50	2.4e-48	3593	3664	4172	3486	1013	988	chr11	66097713	66104311	5469	-	62.24	q13.2	protein_coding	RIN1	Ras and Rab interactor 1 [Source:HGNC Symbol;Acc:18749]
ENSG00000143933	128868	-1.23239	0.0825579	-14.9276	2.18e-50	2.72e-48	122728	129934	248548	175584	65969	72502	chr2	47387221	47403740	6466	-	39.71	p21	protein_coding	CALM2	calmodulin 2 (phosphorylase kinase, delta) [Source:HGNC Symbol;Acc:1445]
ENSG00000213625	14249.3	1.28501	0.0863696	14.8781	4.58e-50	5.67e-48	7675	8072	13612	10081	20415	24037	chr1	65886270	65901690	5105	+	40.78	p31.3	protein_coding	LEPROT	leptin receptor overlapping transcript [Source:HGNC Symbol;Acc:29477]
ENSG00000133789	6511.63	1.25066	0.0841001	14.871	5.08e-50	6.27e-48	5348	5435	5300	4372	8373	9433	chr11	9685624	9774538	7190	+	39.97	p15.4	protein_coding	SWAP70	SWAP switching B-cell complex 70kDa subunit [Source:HGNC Symbol;Acc:17070]
ENSG00000169184	915.144	-2.3413	0.157801	-14.837	8.44e-50	1.04e-47	1151	1035	1666	1483	238	244	chr22	28144265	28197486	7693	-	52.09	q12.1	protein_coding	MN1	meningioma (disrupted in balanced translocation) 1 [Source:HGNC Symbol;Acc:7180]
ENSG00000100626	1705.83	-2.16927	0.146608	-14.7964	1.54e-49	1.89e-47	681	554	4851	3748	623	855	chr14	69725994	69821183	8235	+	48.49	q24.1	protein_coding	GALNT16	UDP-N-acetyl-alpha-D-galactosamine:polypeptide N-acetylgalactosaminyltransferase 16 [Source:HGNC Symbol;Acc:23233]
ENSG00000225511	2136.61	-2.02087	0.13662	-14.7919	1.65e-49	2.01e-47	1659	1649	4498	4262	916	759	chr9	94903580	94922396	3858	+	48	q22.31	processed_transcript	LINC00475	long intergenic non-protein coding RNA 475 [Source:HGNC Symbol;Acc:23569]
ENSG00000152601	12524.7	1.61203	0.109102	14.7755	2.11e-49	2.55e-47	8099	9515	10109	6529	18408	20437	chr3	151961617	152183569	9989	+	35.71	q25.1	protein_coding	MBNL1	muscleblind-like splicing regulator 1 [Source:HGNC Symbol;Acc:6923]
ENSG00000170775	9611.04	1.19501	0.080923	14.7672	2.38e-49	2.87e-47	7146	7216	8456	6798	13514	13418	chr7	124386051	124405681	3021	-	38.4	q31.33	protein_coding	GPR37	G protein-coupled receptor 37 (endothelin receptor type B-like) [Source:HGNC Symbol;Acc:4494]
ENSG00000111913	1282.69	-1.95713	0.132652	-14.7539	2.91e-49	3.48e-47	1407	1326	2596	1962	426	478	chr6	24797601	25042238	7697	-	41.74	p22.3	protein_coding	FAM65B	family with sequence similarity 65, member B [Source:HGNC Symbol;Acc:13872]
ENSG00000180875	947.996	2.24344	0.152177	14.7423	3.45e-49	4.12e-47	1529	1445	312	226	952	1007	chr1	240652873	240775449	4170	-	40.58	q43	protein_coding	GREM2	gremlin 2, DAN family BMP antagonist [Source:HGNC Symbol;Acc:17655]
ENSG00000050165	244790	-1.10569	0.0752425	-14.6951	6.93e-49	8.24e-47	218544	214958	442616	372263	147541	145126	chr11	11984653	12031316	5059	-	49.18	p15.3	protein_coding	DKK3	dickkopf WNT signaling pathway inhibitor 3 [Source:HGNC Symbol;Acc:2893]
ENSG00000117228	8659.21	-1.25131	0.0852342	-14.6808	8.55e-49	1.01e-46	14576	14498	10230	7952	2970	2909	chr1	89518002	89531043	4992	-	38.12	p22.2	protein_coding	GBP1	guanylate binding protein 1, interferon-inducible [Source:HGNC Symbol;Acc:4182]
ENSG00000112290	1481.84	1.93646	0.131927	14.6783	8.88e-49	1.05e-46	862	1024	919	763	2536	2434	chr6	110421022	110501207	3260	-	36.65	q21	protein_coding	WASF1	WAS protein family, member 1 [Source:HGNC Symbol;Acc:12732]
ENSG00000204592	29217.4	1.10346	0.0752378	14.6663	1.06e-48	1.24e-46	16369	16162	28174	24328	42069	45370	chr6	30457244	30461982	2975	+	55.48	p21.33	protein_coding	HLA-E	major histocompatibility complex, class I, E [Source:HGNC Symbol;Acc:4962]
ENSG00000138356	4449.34	-1.42064	0.0968876	-14.6628	1.12e-48	1.3e-46	4332	4366	8852	6354	2153	2204	chr2	201450591	201541787	5552	+	41.56	q33.1	protein_coding	AOX1	aldehyde oxidase 1 [Source:HGNC Symbol;Acc:553]
ENSG00000112175	363.632	-3.65213	0.249309	-14.649	1.37e-48	1.59e-46	144	144	1154	894	48	78	chr6	55618443	55740362	3952	-	34.1	p12.1	protein_coding	BMP5	bone morphogenetic protein 5 [Source:HGNC Symbol;Acc:1072]
ENSG00000088298	4115	-1.40859	0.0963479	-14.6199	2.1e-48	2.43e-46	4583	4205	7242	6028	1853	2014	chr20	33703167	33865928	3380	-	46.07	q11.22	protein_coding	EDEM2	ER degradation enhancer, mannosidase alpha-like 2 [Source:HGNC Symbol;Acc:15877]
ENSG00000137193	3019.87	1.46933	0.100528	14.6161	2.22e-48	2.55e-46	1655	1712	2416	2114	4835	4881	chr6	37137979	37143202	2977	+	53.6	p21.2	protein_coding	PIM1	pim-1 oncogene [Source:HGNC Symbol;Acc:8986]
ENSG00000155961	287.065	-4.47083	0.306033	-14.609	2.46e-48	2.82e-46	160	162	858	698	34	20	chrX	154487526	154493874	3505	-	41.08	q28	protein_coding	RAB39B	RAB39B, member RAS oncogene family [Source:HGNC Symbol;Acc:16499]
ENSG00000070214	3831.24	1.64808	0.112819	14.6082	2.49e-48	2.84e-46	2729	2978	2900	1984	5300	6447	chr9	108006903	108201452	12613	+	38.86	q31.1	protein_coding	SLC44A1	solute carrier family 44 (choline transporter), member 1 [Source:HGNC Symbol;Acc:18798]
ENSG00000101680	6920.52	1.34543	0.0921488	14.6006	2.78e-48	3.16e-46	6180	6458	4910	4454	9236	9229	chr18	6941743	7117813	15872	-	43.14	p11.23	protein_coding	LAMA1	laminin, alpha 1 [Source:HGNC Symbol;Acc:6481]
ENSG00000165175	3232.71	1.42653	0.0979229	14.5679	4.5e-48	5.08e-46	3585	3764	2152	1615	3753	4040	chrX	38660685	38665790	2592	+	53.8	p11.4	protein_coding	MID1IP1	MID1 interacting protein 1 [Source:HGNC Symbol;Acc:20715]
ENSG00000087842	2351.8	1.65722	0.113805	14.5618	4.91e-48	5.53e-46	2384	2204	1442	1198	2932	3518	chrX	15402921	15511687	2512	-	38.99	p22.2	protein_coding	PIR	pirin (iron-binding nuclear protein) [Source:HGNC Symbol;Acc:30048]
ENSG00000151572	15292	-1.12937	0.0776167	-14.5506	5.79e-48	6.48e-46	11698	11419	30694	23962	9089	10184	chr12	101111304	101522419	4997	+	39.06	q23.1	protein_coding	ANO4	anoctamin 4 [Source:HGNC Symbol;Acc:23837]
ENSG00000179163	1342.6	-2.12178	0.146061	-14.5267	8.21e-48	9.15e-46	907	718	3455	2634	542	534	chr1	24171567	24194784	2047	-	45.7	p36.11	protein_coding	FUCA1	fucosidase, alpha-L- 1, tissue [Source:HGNC Symbol;Acc:4006]
ENSG00000120708	308053	-1.10088	0.0758398	-14.5159	9.62e-48	1.07e-45	368031	365150	460041	408094	150498	163738	chr5	135364584	135399507	7835	+	48.98	q31.1	protein_coding	TGFBI	transforming growth factor, beta-induced, 68kDa [Source:HGNC Symbol;Acc:11771]
ENSG00000094804	620.144	2.85858	0.197197	14.496	1.28e-47	1.42e-45	914	956	122	130	738	684	chr17	38443885	38459171	3382	+	43.66	q21.2	protein_coding	CDC6	cell division cycle 6 [Source:HGNC Symbol;Acc:1744]
ENSG00000170035	6276.57	1.21482	0.0839869	14.4644	2.03e-47	2.24e-45	5138	5293	5346	4156	8378	8611	chr2	181831975	181941312	3004	+	35.61	q31.3	protein_coding	UBE2E3	ubiquitin-conjugating enzyme E2E 3 [Source:HGNC Symbol;Acc:12479]
ENSG00000140575	33189.6	1.05738	0.0731351	14.4579	2.23e-47	2.45e-45	33065	33425	26834	22670	39228	40478	chr15	90931450	91045475	10806	+	40.77	q26.1	protein_coding	IQGAP1	IQ motif containing GTPase activating protein 1 [Source:HGNC Symbol;Acc:6110]
ENSG00000113368	732.147	2.82894	0.195684	14.4566	2.28e-47	2.49e-45	1618	1561	92	70	402	487	chr5	126112315	126172712	3635	+	42.33	q23.2	protein_coding	LMNB1	lamin B1 [Source:HGNC Symbol;Acc:6637]
ENSG00000185088	9662.3	1.23245	0.0854053	14.4306	3.32e-47	3.61e-45	7404	6781	8321	6814	13021	14478	chr15	63418071	63450220	4037	-	39.85	q22.2	protein_coding	RPS27L	ribosomal protein S27-like [Source:HGNC Symbol;Acc:18476]
ENSG00000078804	6965	-1.3323	0.0923346	-14.429	3.4e-47	3.68e-45	7898	7890	11748	9619	3394	3150	chr20	33292094	33301243	4228	+	55.18	q11.22	protein_coding	TP53INP2	tumor protein p53 inducible nuclear protein 2 [Source:HGNC Symbol;Acc:16104]
ENSG00000170312	714.725	3.75649	0.2607	14.4092	4.53e-47	4.88e-45	1598	1862	22	36	293	319	chr10	62538089	62554610	3909	+	35.07	q21.2	protein_coding	CDK1	cyclin-dependent kinase 1 [Source:HGNC Symbol;Acc:1722]
ENSG00000128917	3337.17	-1.86433	0.129714	-14.3726	7.69e-47	8.25e-45	7175	7747	2075	2152	436	472	chr15	41221538	41231237	4720	+	57.2	q15.1	protein_coding	DLL4	delta-like 4 (Drosophila) [Source:HGNC Symbol;Acc:2910]
ENSG00000181588	4199.95	1.31476	0.0915557	14.3602	9.2e-47	9.83e-45	2998	3120	3500	2839	6093	6074	chr19	1554668	1568057	2850	-	60.48	p13.3	protein_coding	MEX3D	mex-3 RNA binding family member D [Source:HGNC Symbol;Acc:16734]
ENSG00000198018	2948.79	1.48256	0.103377	14.3413	1.21e-46	1.29e-44	2311	2550	2162	1750	4255	4177	chr10	101419263	101465997	3657	+	40.08	q24.2	protein_coding	ENTPD7	ectonucleoside triphosphate diphosphohydrolase 7 [Source:HGNC Symbol;Acc:19745]
ENSG00000004776	13709.6	-1.224	0.0853925	-14.3338	1.35e-46	1.43e-44	10013	9500	26915	23767	8386	8433	chr19	36245469	36248980	1722	-	62.56	q13.12	protein_coding	HSPB6	heat shock protein, alpha-crystallin-related, B6 [Source:HGNC Symbol;Acc:26511]
ENSG00000151617	5505.07	-1.53718	0.107371	-14.3166	1.72e-46	1.82e-44	3532	3731	13412	9038	2700	3227	chr4	148402069	148466106	4238	+	38.78	q31.22	protein_coding	EDNRA	endothelin receptor type A [Source:HGNC Symbol;Acc:3179]
ENSG00000137075	3623.15	1.50146	0.104904	14.3128	1.82e-46	1.91e-44	2133	2294	3126	2162	5457	6022	chr9	36336393	36487545	6138	-	41.31	p13.2	protein_coding	RNF38	ring finger protein 38 [Source:HGNC Symbol;Acc:18052]
ENSG00000177469	79748.5	1.27774	0.0893225	14.3048	2.04e-46	2.14e-44	80021	80371	57128	49521	105027	94884	chr17	40554470	40575535	3828	-	52.7	q21.2	protein_coding	PTRF	polymerase I and transcript release factor [Source:HGNC Symbol;Acc:9688]
ENSG00000115963	65739.2	1.21896	0.0854741	14.2611	3.82e-46	3.98e-44	33156	36358	64159	49617	92391	112070	chr2	151324709	151395525	3594	-	38.66	q23.3	protein_coding	RND3	Rho family GTPase 3 [Source:HGNC Symbol;Acc:671]
ENSG00000130707	3782.79	-1.37837	0.0967309	-14.2495	4.52e-46	4.69e-44	2476	2418	8079	6807	2050	2387	chr9	133320316	133376661	3050	+	55.65	q34.11	protein_coding	ASS1	argininosuccinate synthase 1 [Source:HGNC Symbol;Acc:758]
ENSG00000138180	752.469	3.33396	0.234246	14.2327	5.74e-46	5.93e-44	1848	1886	41	30	268	284	chr10	95256389	95288849	3271	+	40.68	q23.33	protein_coding	CEP55	centrosomal protein 55kDa [Source:HGNC Symbol;Acc:1161]
ENSG00000130021	3458.98	-1.58576	0.111622	-14.2065	8.34e-46	8.59e-44	4230	4626	6034	4255	1194	1439	chrX	6966961	7066231	3168	-	43.76	p22.31	protein_coding	HDHD1	haloacid dehalogenase-like hydrolase domain containing 1 [Source:HGNC Symbol;Acc:16818]
ENSG00000125968	3157.05	-1.75611	0.124027	-14.159	1.64e-45	1.69e-43	6412	6645	2957	2050	607	526	chr20	30193086	30194318	1233	+	58.56	q11.21	protein_coding	ID1	inhibitor of DNA binding 1, dominant negative helix-loop-helix protein [Source:HGNC Symbol;Acc:5360]
ENSG00000138061	1292.97	2.05405	0.145085	14.1575	1.68e-45	1.71e-43	408	480	865	690	2166	2833	chr2	38294116	38337044	6011	-	44.41	p22.2	protein_coding	CYP1B1	cytochrome P450, family 1, subfamily B, polypeptide 1 [Source:HGNC Symbol;Acc:2597]
ENSG00000006327	17900	-1.23094	0.0872013	-14.1161	3.02e-45	3.08e-43	29270	29197	20623	17954	6551	6167	chr16	3068446	3072384	1848	+	60.12	p13.3	protein_coding	TNFRSF12A	tumor necrosis factor receptor superfamily, member 12A [Source:HGNC Symbol;Acc:18152]
ENSG00000106070	3155.28	1.34401	0.0952222	14.1144	3.09e-45	3.14e-43	2309	2385	2625	2045	4400	4740	chr7	50657760	50861159	9944	-	45.52	p12.1	protein_coding	GRB10	growth factor receptor-bound protein 10 [Source:HGNC Symbol;Acc:4564]
ENSG00000100739	6791.1	-1.20595	0.0855549	-14.0956	4.04e-45	4.08e-43	8030	8119	10566	9059	3119	3475	chr14	96722161	96735304	2755	+	46.83	q32.2	protein_coding	BDKRB1	bradykinin receptor B1 [Source:HGNC Symbol;Acc:1029]
ENSG00000128872	4421.11	-1.30666	0.0927113	-14.0938	4.14e-45	4.17e-43	4254	4352	8243	6496	2126	2475	chr15	52043758	52108565	11636	+	41.52	q21.2	protein_coding	TMOD2	tropomodulin 2 (neuronal) [Source:HGNC Symbol;Acc:11872]
ENSG00000111802	5068.56	1.4464	0.10263	14.0933	4.17e-45	4.18e-43	3163	3488	4286	3151	7033	8576	chr6	24650205	24667261	3082	-	39.02	p22.3	protein_coding	TDP2	tyrosyl-DNA phosphodiesterase 2 [Source:HGNC Symbol;Acc:17768]
ENSG00000049239	11073.3	1.25374	0.0889823	14.0898	4.39e-45	4.38e-43	6430	6902	9455	8648	15919	17654	chr1	9294834	9331396	9321	+	52.29	p36.22	protein_coding	H6PD	hexose-6-phosphate dehydrogenase (glucose 1-dehydrogenase) [Source:HGNC Symbol;Acc:4795]
ENSG00000176973	3486.87	-1.49856	0.106389	-14.0856	4.65e-45	4.62e-43	4494	4231	5600	4694	1463	1350	chr11	65339820	65341669	1458	+	64.22	q13.1	protein_coding	FAM89B	family with sequence similarity 89, member B [Source:HGNC Symbol;Acc:16708]
ENSG00000140937	30472.1	1.08596	0.0773004	14.0486	7.86e-45	7.78e-43	16114	16917	31255	24580	46068	45211	chr16	64977656	65160015	9920	-	40.38	q21	protein_coding	CDH11	cadherin 11, type 2, OB-cadherin (osteoblast) [Source:HGNC Symbol;Acc:1750]
ENSG00000140044	5245.81	1.54085	0.10971	14.0447	8.3e-45	8.18e-43	3337	3029	3874	3535	8755	7955	chr14	75894419	75940814	6235	+	50	q24.3	protein_coding	JDP2	Jun dimerization protein 2 [Source:HGNC Symbol;Acc:17546]
ENSG00000141401	711.305	2.50578	0.178539	14.0349	9.53e-45	9.36e-43	388	453	373	230	1277	1337	chr18	11981024	12030876	3819	+	49.27	p11.21	protein_coding	IMPA2	inositol(myo)-1(or 4)-monophosphatase 2 [Source:HGNC Symbol;Acc:6051]
ENSG00000134698	2120.21	1.50738	0.107439	14.03	1.02e-44	9.99e-43	1528	1538	1590	1318	3188	3198	chr1	36273773	36323491	7267	+	41.53	p34.3	protein_coding	AGO4	argonaute RISC catalytic component 4 [Source:HGNC Symbol;Acc:18424]
ENSG00000110092	192085	-1.02982	0.0736029	-13.9915	1.76e-44	1.71e-42	133198	142598	388463	295819	123335	134753	chr11	69455855	69469242	4830	+	58.58	q13.3	protein_coding	CCND1	cyclin D1 [Source:HGNC Symbol;Acc:1582]
ENSG00000165424	10503.9	1.10905	0.0794611	13.9571	2.85e-44	2.76e-42	6945	7447	9898	7970	14165	15608	chr10	81142081	81205383	5051	-	53.44	q22.3	protein_coding	ZCCHC24	zinc finger, CCHC domain containing 24 [Source:HGNC Symbol;Acc:26911]
ENSG00000182957	7973.6	1.15099	0.0825516	13.9426	3.49e-44	3.37e-42	7695	8305	6333	5069	9590	9945	chr13	24553944	24881212	9941	+	44.13	q12.12	protein_coding	SPATA13	spermatogenesis associated 13 [Source:HGNC Symbol;Acc:23222]
ENSG00000165806	1767.79	1.70391	0.12227	13.9356	3.85e-44	3.71e-42	1416	1295	1159	983	2760	2632	chr10	115438942	115490662	3466	+	42.97	q25.3	protein_coding	CASP7	caspase 7, apoptosis-related cysteine peptidase [Source:HGNC Symbol;Acc:1508]
ENSG00000112531	8996.68	1.50117	0.10774	13.9333	3.98e-44	3.82e-42	5944	7500	7109	5215	12493	14343	chr6	163835032	163999628	17368	+	36.39	q26	protein_coding	QKI	QKI, KH domain containing, RNA binding [Source:HGNC Symbol;Acc:21100]
ENSG00000151388	15363.2	-1.05931	0.0760835	-13.923	4.59e-44	4.4e-42	20019	19992	22611	17759	7379	7549	chr5	33523640	33892297	9778	-	40.43	p13.2	protein_coding	ADAMTS12	ADAM metallopeptidase with thrombospondin type 1 motif, 12 [Source:HGNC Symbol;Acc:14605]
ENSG00000145777	1904.54	-1.90025	0.136516	-13.9196	4.82e-44	4.59e-42	693	925	5199	3851	881	984	chr5	110405760	110413722	4282	+	43.11	q22.1	protein_coding	TSLP	thymic stromal lymphopoietin [Source:HGNC Symbol;Acc:30743]
ENSG00000071242	23114.9	-1.04436	0.0750514	-13.9152	5.12e-44	4.86e-42	15214	15505	47429	37074	14854	16758	chr6	166822852	167319939	8243	-	46.48	q27	protein_coding	RPS6KA2	ribosomal protein S6 kinase, 90kDa, polypeptide 2 [Source:HGNC Symbol;Acc:10431]
ENSG00000101294	17981.7	-1.02177	0.0735573	-13.8908	7.2e-44	6.81e-42	22346	22829	26487	21607	8776	9530	chr20	30102231	30157370	5701	+	49.35	q11.21	protein_coding	HM13	histocompatibility (minor) 13 [Source:HGNC Symbol;Acc:16435]
ENSG00000197063	6677.49	1.22403	0.0882786	13.8656	1.02e-43	9.65e-42	5954	5590	5276	4570	8662	9160	chr17	79876146	79885590	5220	-	60.3	q25.3	protein_coding	MAFG	v-maf avian musculoaponeurotic fibrosarcoma oncogene homolog G [Source:HGNC Symbol;Acc:6781]
ENSG00000168824	3388.19	-1.56418	0.112873	-13.8579	1.14e-43	1.07e-41	1551	1923	7879	6726	1802	2026	chr4	4349867	4420785	4355	+	50.8	p16.3	protein_coding	NSG1	Homo sapiens neuron specific gene family member 1 (NSG1), transcript variant 3, mRNA. [Source:RefSeq mRNA;Acc:NM_001287763]
ENSG00000136810	21963.9	1.20935	0.0873208	13.8495	1.28e-43	1.2e-41	26966	24241	15132	12728	23123	26796	chr9	113006091	113018920	1142	-	42.28	q31.3	protein_coding	TXN	thioredoxin [Source:HGNC Symbol;Acc:12435]
ENSG00000249835	3836.44	-1.3559	0.0980396	-13.8301	1.68e-43	1.56e-41	4929	4978	6172	4652	1645	1605	chr5	82827171	82877139	877	-	36.44	q14.3	antisense	VCAN-AS1	VCAN antisense RNA 1 [Source:HGNC Symbol;Acc:40163]
ENSG00000136928	1026.41	-2.17295	0.157202	-13.8226	1.86e-43	1.73e-41	1278	1140	2005	1519	322	278	chr9	101050391	101471479	6007	-	45.69	q22.33	protein_coding	GABBR2	gamma-aminobutyric acid (GABA) B receptor, 2 [Source:HGNC Symbol;Acc:4507]
ENSG00000138756	4765.96	1.42859	0.103431	13.812	2.16e-43	2e-41	3132	3392	4152	2841	6777	7651	chr4	79697496	79837526	9938	+	35.68	q21.21	protein_coding	BMP2K	BMP2 inducible kinase [Source:HGNC Symbol;Acc:18041]
ENSG00000139514	6042.32	1.2327	0.0893039	13.8034	2.43e-43	2.24e-41	8267	8509	3548	3060	6028	5990	chr13	30083547	30169825	7692	-	47.44	q12.3	protein_coding	SLC7A1	solute carrier family 7 (cationic amino acid transporter, y+ system), member 1 [Source:HGNC Symbol;Acc:11057]
ENSG00000134247	3860.97	-1.34784	0.0979836	-13.7558	4.7e-43	4.32e-41	5072	4754	5916	5015	1654	1668	chr1	117452679	117532980	6352	+	44.19	p13.1	protein_coding	PTGFRN	prostaglandin F2 receptor inhibitor [Source:HGNC Symbol;Acc:9601]
ENSG00000171658	339.059	3.71969	0.270435	13.7545	4.79e-43	4.38e-41	143	111	93	55	613	883	chr3	185677732	185698658	2625	+	44.6	q27.2	pseudogene	RP11-443P15.2
ENSG00000169429	302.399	3.56145	0.25944	13.7275	6.95e-43	6.34e-41	70	92	72	77	660	712	chr4	74606223	74609433	2274	+	32.05	q13.3	protein_coding	IL8	interleukin 8 [Source:HGNC Symbol;Acc:6025]
ENSG00000147224	5706.87	-1.26636	0.0923515	-13.7123	8.56e-43	7.78e-41	7670	7743	8275	6885	2496	2370	chrX	106871737	106894256	2197	+	41.74	q22.3	protein_coding	PRPS1	phosphoribosyl pyrophosphate synthetase 1 [Source:HGNC Symbol;Acc:9462]
ENSG00000152377	3327.22	-1.3568	0.0995129	-13.6344	2.5e-42	2.26e-40	4125	4462	5056	4282	1336	1488	chr5	136310987	136934068	6174	-	42.8	q31.2	protein_coding	SPOCK1	sparc/osteonectin, cwcv and kazal-like domains proteoglycan (testican) 1 [Source:HGNC Symbol;Acc:11251]
ENSG00000187720	21617.1	-1.03435	0.0759225	-13.6238	2.89e-42	2.61e-40	22599	22812	35311	29753	11582	13024	chr15	71389291	72075722	15803	+	42.5	q23	protein_coding	THSD4	thrombospondin, type I, domain containing 4 [Source:HGNC Symbol;Acc:25835]
ENSG00000174871	543.565	-2.76228	0.202914	-13.6131	3.35e-42	3.01e-40	691	683	1039	844	88	127	chr11	66045661	66052772	2069	+	61.39	q13.2	protein_coding	CNIH2	cornichon family AMPA receptor auxiliary protein 2 [Source:HGNC Symbol;Acc:28744]
ENSG00000144959	6042.64	-1.21497	0.0892732	-13.6096	3.51e-42	3.15e-40	9390	9914	7662	5786	2108	2353	chr3	172348039	172429008	4808	-	41.72	q26.31	protein_coding	NCEH1	neutral cholesterol ester hydrolase 1 [Source:HGNC Symbol;Acc:29260]
ENSG00000177156	23440	1.18714	0.0873404	13.5921	4.46e-42	3.98e-40	26591	24250	16703	14674	27806	27547	chr11	747329	765024	3005	+	52.03	p15.5	protein_coding	TALDO1	transaldolase 1 [Source:HGNC Symbol;Acc:11559]
ENSG00000168398	30447	-1.0949	0.0807387	-13.5611	6.81e-42	6.06e-40	16647	15979	62509	55667	20499	22467	chr14	96671016	96710666	7008	+	50.21	q32.2	protein_coding	BDKRB2	bradykinin receptor B2 [Source:HGNC Symbol;Acc:1030]
ENSG00000167775	3124.95	-1.34026	0.0988765	-13.5549	7.41e-42	6.57e-40	4034	4230	4637	3932	1284	1335	chr19	8367011	8373240	2277	-	58.35	p13.2	protein_coding	CD320	CD320 molecule [Source:HGNC Symbol;Acc:16692]
ENSG00000242550	367.951	3.45751	0.255965	13.5077	1.41e-41	1.24e-39	46	29	129	81	968	789	chr18	61564408	61603345	2700	+	36.52	q21.33	protein_coding	SERPINB10	serpin peptidase inhibitor, clade B (ovalbumin), member 10 [Source:HGNC Symbol;Acc:8942]
ENSG00000251537	3589.24	1.41497	0.104772	13.5052	1.46e-41	1.28e-39	4124	3733	2277	1995	4431	4391	chr17	15474805	15554967	5514	-	45.1	p12	protein_coding	RP11-385D13.1	Uncharacterized protein [Source:UniProtKB/TrEMBL;Acc:H0Y626]
ENSG00000221926	6132.03	1.27908	0.0948123	13.4907	1.77e-41	1.56e-39	6913	6272	4218	3676	7372	7467	chr17	15531274	15587625	5640	-	45.66	p12	protein_coding	TRIM16	tripartite motif containing 16 [Source:HGNC Symbol;Acc:17241]
ENSG00000101290	9846.84	1.05667	0.0783391	13.4885	1.83e-41	1.6e-39	7451	7404	9263	7380	13162	13538	chr20	5107432	5178533	11893	+	44.84	p12.3	protein_coding	CDS2	CDP-diacylglycerol synthase (phosphatidate cytidylyltransferase) 2 [Source:HGNC Symbol;Acc:1801]
ENSG00000167815	15544.9	-1.12836	0.0837597	-13.4714	2.3e-41	2.01e-39	17895	16224	25893	20786	8143	8330	chr19	12907634	12912694	2114	-	54.61	p13.2	protein_coding	PRDX2	peroxiredoxin 2 [Source:HGNC Symbol;Acc:9353]
ENSG00000269738	1077.29	-1.91494	0.142183	-13.4681	2.41e-41	2.09e-39	1400	1523	1796	1405	305	350	chr9	125148344	125148928	87	-	49.4	q33.2	protein_coding	AL162424.1	Uncharacterized protein [Source:UniProtKB/TrEMBL;Acc:M0QXR1]
ENSG00000181035	1519.97	-1.84996	0.137497	-13.4545	2.9e-41	2.51e-39	1732	1565	2790	2431	595	525	chr19	19174808	19223697	4519	+	52.59	p13.11	protein_coding	SLC25A42	solute carrier family 25, member 42 [Source:HGNC Symbol;Acc:28380]
ENSG00000185896	38617.3	1.03949	0.0772842	13.4502	3.07e-41	2.65e-39	31172	32042	34189	29398	50764	50389	chr13	113951556	113977987	5739	+	50.64	q34	protein_coding	LAMP1	lysosomal-associated membrane protein 1 [Source:HGNC Symbol;Acc:6499]
ENSG00000089685	1792.23	2.40393	0.178837	13.442	3.43e-41	2.95e-39	4940	4523	108	80	425	339	chr17	76210267	76221717	3815	+	49.27	q25.3	protein_coding	BIRC5	baculoviral IAP repeat containing 5 [Source:HGNC Symbol;Acc:593]
ENSG00000241685	16702.4	-1.05723	0.0787283	-13.4288	4.1e-41	3.51e-39	23375	22848	22712	18816	7729	7686	chr7	98923521	98985787	2557	+	48.37	q22.1	protein_coding	ARPC1A	actin related protein 2/3 complex, subunit 1A, 41kDa [Source:HGNC Symbol;Acc:703]
ENSG00000165072	1634.12	1.90836	0.142149	13.4251	4.31e-41	3.68e-39	1308	1368	1056	696	2677	2338	chr9	72658497	72841886	3854	+	40.24	q21.12	protein_coding	MAMDC2	MAM domain containing 2 [Source:HGNC Symbol;Acc:23673]
ENSG00000105835	7138.15	1.6539	0.123384	13.4045	5.69e-41	4.84e-39	4049	4499	5673	3997	9711	13724	chr7	105888731	105926772	9049	-	37.12	q22.3	protein_coding	NAMPT	nicotinamide phosphoribosyltransferase [Source:HGNC Symbol;Acc:30092]
ENSG00000090097	8286.2	-1.12863	0.0842417	-13.3976	6.25e-41	5.3e-39	9446	9263	13415	11012	4346	4278	chr3	51991470	52002426	3686	-	60.69	p21.2	protein_coding	PCBP4	poly(rC) binding protein 4 [Source:HGNC Symbol;Acc:8652]
ENSG00000129636	17308.9	-1.10783	0.0827251	-13.3917	6.76e-41	5.7e-39	15126	15099	32222	25917	9493	11371	chr16	47188298	47498060	7768	-	37.51	q12.1	protein_coding	ITFG1	integrin alpha FG-GAP repeat containing 1 [Source:HGNC Symbol;Acc:30697]
ENSG00000166340	32667.2	0.960036	0.0716875	13.392	6.74e-41	5.7e-39	19586	20275	33591	27874	44401	48089	chr11	6634000	6640692	4895	-	50.28	p15.4	protein_coding	TPP1	tripeptidyl peptidase I [Source:HGNC Symbol;Acc:2073]
ENSG00000114796	2677.4	1.85107	0.13823	13.3912	6.8e-41	5.72e-39	1104	1293	1976	1489	3977	5686	chr3	183353356	183402265	8650	+	39.02	q27.1	protein_coding	KLHL24	kelch-like family member 24 [Source:HGNC Symbol;Acc:25947]
ENSG00000112972	6773.34	1.25677	0.0939318	13.3796	7.96e-41	6.67e-39	10514	10837	3786	2697	5542	6360	chr5	43289497	43313614	4702	-	38.81	p12	protein_coding	HMGCS1	3-hydroxy-3-methylglutaryl-CoA synthase 1 (soluble) [Source:HGNC Symbol;Acc:5007]
ENSG00000073712	22139.1	1.05529	0.0788864	13.3774	8.2e-41	6.84e-39	21669	21772	18996	14583	27091	26582	chr14	53323986	53419153	8510	-	39.3	q22.1	protein_coding	FERMT2	fermitin family member 2 [Source:HGNC Symbol;Acc:15767]
ENSG00000092969	7141.64	1.68324	0.126484	13.308	2.08e-40	1.73e-38	4598	5755	5535	3521	11488	10647	chr1	218519577	218617961	5151	+	41.85	q41	protein_coding	TGFB2	transforming growth factor, beta 2 [Source:HGNC Symbol;Acc:11768]
ENSG00000090530	22893.8	-1.02935	0.0774154	-13.2964	2.43e-40	2.01e-38	22474	22433	39862	31748	13654	13383	chr3	189674517	189840226	5605	-	38.18	q28	protein_coding	LEPREL1	leprecan-like 1 [Source:HGNC Symbol;Acc:19317]
ENSG00000143476	404.701	3.17802	0.23908	13.2927	2.55e-40	2.11e-38	688	659	74	48	436	410	chr1	212208919	212280742	4892	+	38.43	q32.3	protein_coding	DTL	denticleless E3 ubiquitin protein ligase homolog (Drosophila) [Source:HGNC Symbol;Acc:30288]
ENSG00000152527	4090.58	1.38928	0.104722	13.2664	3.63e-40	2.99e-38	1580	1916	3642	3109	6585	7112	chr2	43864412	43995126	9835	+	38.98	p21	protein_coding	PLEKHH2	pleckstrin homology domain containing, family H (with MyTH4 domain) member 2 [Source:HGNC Symbol;Acc:30506]
ENSG00000166974	7647.45	-1.12682	0.0849477	-13.2649	3.7e-40	3.04e-38	7230	7794	13880	10604	4239	4390	chr18	32556892	32723434	6180	+	39.48	q12.1	protein_coding	MAPRE2	microtubule-associated protein, RP/EB family, member 2 [Source:HGNC Symbol;Acc:6891]
ENSG00000134954	12319.3	1.12538	0.0848642	13.261	3.9e-40	3.19e-38	15704	15008	8191	7283	12873	13313	chr11	128328656	128457453	7153	-	42.5	q24.3	protein_coding	ETS1	v-ets avian erythroblastosis virus E26 oncogene homolog 1 [Source:HGNC Symbol;Acc:3488]
ENSG00000134243	28833.8	-0.942569	0.0710966	-13.2576	4.08e-40	3.33e-38	29113	29596	48336	38367	16860	17943	chr1	109852192	109940573	8760	-	42.27	p13.3	protein_coding	SORT1	sortilin 1 [Source:HGNC Symbol;Acc:11186]
ENSG00000103066	5889.49	-1.16017	0.0876328	-13.239	5.23e-40	4.25e-38	8539	8639	7802	6449	2473	2452	chr16	68279207	68294961	4460	+	53.91	q22.1	protein_coding	PLA2G15	phospholipase A2, group XV [Source:HGNC Symbol;Acc:17163]
ENSG00000204580	6831.57	-1.11357	0.0843157	-13.2071	7.98e-40	6.47e-38	8338	8077	10605	8658	3402	3472	chr6	30844198	30867933	9122	+	55.25	p21.33	protein_coding	DDR1	discoidin domain receptor tyrosine kinase 1 [Source:HGNC Symbol;Acc:2730]
ENSG00000006534	4070.53	1.28995	0.0980679	13.1537	1.62e-39	1.31e-37	2827	2785	3318	2979	5980	5961	chr11	67776048	67796744	6621	+	58.4	q13.2	protein_coding	ALDH3B1	aldehyde dehydrogenase 3 family, member B1 [Source:HGNC Symbol;Acc:410]
ENSG00000067798	6388.54	1.19476	0.0908374	13.1528	1.64e-39	1.32e-37	7958	8443	4039	3557	6741	6731	chr12	78224685	78606790	11179	+	34.97	q21.2	protein_coding	NAV3	neuron navigator 3 [Source:HGNC Symbol;Acc:15998]
ENSG00000138085	8647	-1.23811	0.0941774	-13.1466	1.78e-39	1.43e-37	9574	8584	14323	12793	4272	4655	chr2	27434895	27440046	2019	+	45.56	p23.3	protein_coding	ATRAID	all-trans retinoic acid-induced differentiation factor [Source:HGNC Symbol;Acc:24090]
ENSG00000088812	17274.2	-0.972445	0.0739797	-13.1448	1.82e-39	1.46e-37	16815	16841	29953	23589	10097	10952	chr20	3451687	3631769	8753	+	40.34	p13	protein_coding	ATRN	attractin [Source:HGNC Symbol;Acc:885]
ENSG00000085978	3236.81	-1.42087	0.108113	-13.1425	1.88e-39	1.5e-37	3917	3419	5504	4586	1372	1545	chr2	234118697	234204320	6047	+	45.33	q37.1	protein_coding	ATG16L1	autophagy related 16-like 1 (S. cerevisiae) [Source:HGNC Symbol;Acc:21498]
ENSG00000159403	44572.4	1.07007	0.0814318	13.1406	1.93e-39	1.53e-37	18339	17768	45267	41097	67751	73176	chr12	7187513	7245203	4696	-	53.13	p13.31	protein_coding	C1R	complement component 1, r subcomponent [Source:HGNC Symbol;Acc:1246]
ENSG00000135069	9750.98	1.25992	0.0959314	13.1335	2.12e-39	1.68e-37	5513	6646	9043	6860	14044	15279	chr9	80912059	80945009	2188	+	45.59	q21.2	protein_coding	PSAT1	phosphoserine aminotransferase 1 [Source:HGNC Symbol;Acc:19129]
ENSG00000164253	3746.52	1.30045	0.0990623	13.1276	2.29e-39	1.81e-37	3123	3192	2969	2426	4669	5617	chr5	76721795	76916436	7230	-	37.31	q14.1	protein_coding	WDR41	WD repeat domain 41 [Source:HGNC Symbol;Acc:25601]
ENSG00000049323	157968	-0.948071	0.0722439	-13.1232	2.42e-39	1.91e-37	171165	169208	249927	209462	91515	92571	chr2	33172039	33624576	7329	+	40.25	p22.3	protein_coding	LTBP1	latent transforming growth factor beta binding protein 1 [Source:HGNC Symbol;Acc:6714]
ENSG00000169851	5426.54	1.48153	0.11293	13.119	2.56e-39	2.01e-37	6599	6672	3469	2406	6691	5842	chr4	30722037	31148422	10269	+	35.57	p15.1	protein_coding	PCDH7	protocadherin 7 [Source:HGNC Symbol;Acc:8659]
ENSG00000110811	20273.8	-1.02087	0.0779669	-13.0936	3.58e-39	2.81e-37	26085	26116	29171	23993	10207	10019	chr12	6937572	6949018	4606	+	56.27	p13.31	polymorphic_pseudogene	LEPREL2	leprecan-like 2 [Source:HGNC Symbol;Acc:19318]
ENSG00000130005	4058	-1.17282	0.0896287	-13.0853	4e-39	3.12e-37	3110	3106	8084	6469	2433	2548	chr19	1397091	1401569	1739	-	64.28	p13.3	protein_coding	GAMT	guanidinoacetate N-methyltransferase [Source:HGNC Symbol;Acc:4136]
ENSG00000137076	96139.8	1.06657	0.0815561	13.0778	4.41e-39	3.44e-37	95626	93917	76317	67309	118348	114692	chr9	35696945	35732392	10076	-	51.19	p13.3	protein_coding	TLN1	talin 1 [Source:HGNC Symbol;Acc:11845]
ENSG00000105778	5607.5	1.19754	0.0918922	13.032	8.04e-39	6.24e-37	4529	4867	4957	3605	7345	7736	chr7	32535038	33078516	14928	+	41.06	p14.3	protein_coding	AVL9	AVL9 homolog (S. cerevisiase) [Source:HGNC Symbol;Acc:28994]
ENSG00000136868	7941.04	1.03831	0.0797228	13.024	8.93e-39	6.91e-37	6967	7201	7066	5611	9788	10296	chr9	115983808	116028674	5320	+	41.59	q32	protein_coding	SLC31A1	solute carrier family 31 (copper transporter), member 1 [Source:HGNC Symbol;Acc:11016]
ENSG00000089472	3592.05	-1.25443	0.0965411	-12.9938	1.33e-38	1.02e-36	2833	2854	6849	6032	2028	2160	chrX	65382391	65488709	7113	+	38.5	q12	protein_coding	HEPH	hephaestin [Source:HGNC Symbol;Acc:4866]
ENSG00000268854	3761.15	-1.28559	0.0991029	-12.9722	1.76e-38	1.35e-36	3826	4232	6776	5109	1857	1892	chr19	50983376	50986608	375	-	63.93	q13.33	antisense	CTD-2545M3.2
ENSG00000128045	1023.05	-2.08044	0.160768	-12.9406	2.65e-38	2.04e-36	1424	1499	1519	1420	232	310	chr4	53728457	53733000	2470	+	47.73	q12	protein_coding	RASL11B	RAS-like, family 11, member B [Source:HGNC Symbol;Acc:23804]
ENSG00000126950	4151.12	-1.28199	0.0991021	-12.9361	2.82e-38	2.15e-36	2904	3011	8580	7011	2231	2733	chrX	100333709	100351353	2571	+	44.18	q22.1	protein_coding	TMEM35	transmembrane protein 35 [Source:HGNC Symbol;Acc:25864]
ENSG00000227195	746.467	2.14936	0.16645	12.9129	3.81e-38	2.9e-36	354	298	446	372	1443	1358	chr20	26167556	26232162	4401	-	36.21	p11.1	processed_transcript	MIR663A	microRNA 663a [Source:HGNC Symbol;Acc:32919]
ENSG00000090889	832.668	3.92221	0.303768	12.9119	3.86e-38	2.93e-36	2368	1915	20	22	294	197	chrX	69509879	69640682	4723	+	40.49	q13.1	protein_coding	KIF4A	kinesin family member 4A [Source:HGNC Symbol;Acc:13339]
ENSG00000063180	600.447	-2.64068	0.204542	-12.9102	3.94e-38	2.99e-36	655	547	1254	1117	166	128	chr19	49141199	49149569	2075	-	53.83	q13.33	protein_coding	CA11	carbonic anhydrase XI [Source:HGNC Symbol;Acc:1370]
ENSG00000131669	7862.95	-1.05016	0.0814078	-12.9	4.5e-38	3.4e-36	8654	8519	13106	10210	4241	4435	chr9	95883771	95896570	2648	-	59.68	q22.31	protein_coding	NINJ1	ninjurin 1 [Source:HGNC Symbol;Acc:7824]
ENSG00000108448	2725.44	1.3337	0.103414	12.8968	4.69e-38	3.54e-36	2575	2429	1999	1712	3575	3664	chr17	18601311	18639431	4329	+	44.38	p11.2	protein_coding	TRIM16L	tripartite motif containing 16-like [Source:HGNC Symbol;Acc:32670]
ENSG00000165943	3787.25	-1.26814	0.098369	-12.8917	5.02e-38	3.77e-36	3299	3132	7699	5676	2101	2165	chr14	93648541	93651273	2537	-	51.56	q32.12	protein_coding	MOAP1	modulator of apoptosis 1 [Source:HGNC Symbol;Acc:16658]
ENSG00000092621	5171.63	1.17098	0.0908376	12.891	5.06e-38	3.79e-36	6408	6522	3362	2983	5394	5688	chr1	120202421	120286838	5622	+	44.18	p12	protein_coding	PHGDH	phosphoglycerate dehydrogenase [Source:HGNC Symbol;Acc:8923]
ENSG00000103489	4266.61	-1.21579	0.0943322	-12.8884	5.23e-38	3.91e-36	7828	8247	4103	3304	1158	1306	chr16	17195626	17564738	11004	-	45.88	p12.3	protein_coding	XYLT1	xylosyltransferase I [Source:HGNC Symbol;Acc:15516]
ENSG00000067113	3496.24	1.34623	0.104503	12.8823	5.66e-38	4.22e-36	1859	2094	3282	2338	5308	5657	chr5	54720682	54830878	2016	-	39.62	q11.2	protein_coding	PPAP2A	phosphatidic acid phosphatase type 2A [Source:HGNC Symbol;Acc:9228]
ENSG00000170540	11951.5	-1.47106	0.114195	-12.882	5.69e-38	4.22e-36	15189	16953	20587	13058	4171	5102	chr16	18802991	18813000	3664	-	40.91	p12.3	protein_coding	ARL6IP1	ADP-ribosylation factor-like 6 interacting protein 1 [Source:HGNC Symbol;Acc:697]
ENSG00000225783	1461.75	-1.74367	0.135362	-12.8815	5.72e-38	4.23e-36	1136	1346	2958	2616	594	699	chr22	27042392	27072438	11590	+	49.99	q12.1	lincRNA	MIAT	myocardial infarction associated transcript (non-protein coding) [Source:HGNC Symbol;Acc:33425]
ENSG00000080709	909.165	-1.95087	0.151571	-12.871	6.56e-38	4.84e-36	750	803	2070	1531	368	347	chr5	113696642	113832337	3995	+	38.35	q22.3	protein_coding	KCNN2	potassium intermediate/small conductance calcium-activated channel, subfamily N, member 2 [Source:HGNC Symbol;Acc:6291]
ENSG00000137804	916.881	2.53305	0.196811	12.8705	6.6e-38	4.86e-36	2201	2295	68	81	326	346	chr15	41624892	41673248	2875	+	44.52	q15.1	protein_coding	NUSAP1	nucleolar and spindle associated protein 1 [Source:HGNC Symbol;Acc:18538]
ENSG00000160446	2059.24	-1.52763	0.118695	-12.8702	6.63e-38	4.86e-36	2941	2588	3175	2606	762	787	chr9	131483148	131486406	2597	-	61.4	q34.11	protein_coding	ZDHHC12	zinc finger, DHHC-type containing 12 [Source:HGNC Symbol;Acc:19159]
ENSG00000134444	5444.29	-1.0932	0.0849961	-12.8617	7.39e-38	5.41e-36	6249	6273	8679	7066	2781	2919	chr18	59854491	59974355	7592	+	34.67	q21.33	protein_coding	KIAA1468	KIAA1468 [Source:HGNC Symbol;Acc:29289]
ENSG00000164692	1.37686e+06	1.04224	0.0811378	12.8454	9.13e-38	6.66e-36	940282	998490	1289975	1099038	1951957	1851181	chr7	94023873	94060544	11151	+	37.57	q21.3	protein_coding	COL1A2	collagen, type I, alpha 2 [Source:HGNC Symbol;Acc:2198]
ENSG00000157542	417.851	-2.712	0.21136	-12.8312	1.1e-37	7.98e-36	55	74	1344	1068	138	146	chr21	38979678	39288749	19671	-	43.67	q22.13	protein_coding	KCNJ6	potassium inwardly-rectifying channel, subfamily J, member 6 [Source:HGNC Symbol;Acc:6267]
ENSG00000172531	9343.83	-1.14915	0.0895667	-12.8301	1.11e-37	8.07e-36	15721	14702	11022	8922	3542	3392	chr11	67165654	67188654	2711	-	61.16	q13.2	protein_coding	PPP1CA	protein phosphatase 1, catalytic subunit, alpha isozyme [Source:HGNC Symbol;Acc:9281]
ENSG00000128165	678.72	2.4951	0.19457	12.8237	1.21e-37	8.74e-36	250	250	282	334	1401	1322	chr22	50919985	50924869	4276	+	63.64	q13.33	protein_coding	ADM2	adrenomedullin 2 [Source:HGNC Symbol;Acc:28898]
ENSG00000118579	6249.75	1.0557	0.0823435	12.8207	1.26e-37	9.05e-36	4210	4279	6124	4819	8518	9023	chr4	17616254	17635728	10982	+	44.87	p15.32	protein_coding	MED28	mediator complex subunit 28 [Source:HGNC Symbol;Acc:24628]
ENSG00000198053	7984.86	-1.07696	0.0840222	-12.8175	1.31e-37	9.41e-36	9291	8915	13184	10036	4092	4382	chr20	1875154	1920543	4032	+	51.23	p13	protein_coding	SIRPA	signal-regulatory protein alpha [Source:HGNC Symbol;Acc:9662]
ENSG00000186522	6099.1	1.14215	0.0891119	12.817	1.32e-37	9.45e-36	5635	6281	4990	3901	7233	7901	chr2	110300559	110371783	4162	-	40.38	q13	protein_coding	2023-09-10	septin 10 [Source:HGNC Symbol;Acc:14349]
ENSG00000054277	9282.68	1.20536	0.094056	12.8154	1.35e-37	9.62e-36	3383	3660	10230	7056	14650	15888	chr1	241753404	241840678	3480	-	39.62	q43	protein_coding	OPN3	opsin 3 [Source:HGNC Symbol;Acc:14007]
ENSG00000198846	2819.03	1.25687	0.0980767	12.8152	1.35e-37	9.62e-36	2106	2124	2373	1957	3946	4048	chr8	59717977	60031767	4131	-	37.57	q12.1	protein_coding	TOX	thymocyte selection-associated high mobility group box [Source:HGNC Symbol;Acc:18988]
ENSG00000132688	26662.4	-1.01795	0.0795097	-12.8029	1.58e-37	1.12e-35	39473	39547	32622	28679	11689	11772	chr1	156638555	156647189	5558	-	59	q23.1	protein_coding	NES	nestin [Source:HGNC Symbol;Acc:7756]
ENSG00000213672	4344.89	-1.1362	0.0888874	-12.7825	2.05e-37	1.46e-35	3505	3560	8278	6820	2531	2781	chr3	48701364	48723797	3635	-	53.13	p21.31	protein_coding	NCKIPSD	NCK interacting protein with SH3 domain [Source:HGNC Symbol;Acc:15486]
ENSG00000163638	1651.78	-1.57019	0.122955	-12.7704	2.4e-37	1.7e-35	889	838	3767	3317	939	909	chr3	64501333	64673676	10693	-	40.09	p14.1	protein_coding	ADAMTS9	ADAM metallopeptidase with thrombospondin type 1 motif, 9 [Source:HGNC Symbol;Acc:13202]
ENSG00000143387	13629	1.15022	0.0901298	12.7618	2.68e-37	1.89e-35	6568	5926	13106	11790	20914	21989	chr1	150768684	150780799	1887	-	43	q21.3	protein_coding	CTSK	cathepsin K [Source:HGNC Symbol;Acc:2536]
ENSG00000104635	7745.17	1.04875	0.0822878	12.7449	3.33e-37	2.34e-35	8120	8383	6409	4867	8664	9295	chr8	22224762	22291642	6942	+	48.28	p21.3	protein_coding	SLC39A14	solute carrier family 39 (zinc transporter), member 14 [Source:HGNC Symbol;Acc:20858]
ENSG00000175166	33961.2	-0.926025	0.0727228	-12.7336	3.85e-37	2.7e-35	49328	47863	44140	35382	15830	16464	chr3	184016497	184026842	5453	+	49	q27.1	protein_coding	PSMD2	proteasome (prosome, macropain) 26S subunit, non-ATPase, 2 [Source:HGNC Symbol;Acc:9559]
ENSG00000130224	1952.35	-1.76081	0.138722	-12.6931	6.46e-37	4.52e-35	1909	2058	4249	2729	698	877	chrX	114345185	114468635	4923	-	37.13	q23	protein_coding	LRCH2	leucine-rich repeats and calponin homology (CH) domain containing 2 [Source:HGNC Symbol;Acc:29292]
ENSG00000197321	24434.7	-0.970982	0.0765252	-12.6884	6.86e-37	4.79e-35	19110	19325	44091	38487	15790	16878	chr10	29746267	30025710	10341	-	43.6	p11.23	protein_coding	SVIL	supervillin [Source:HGNC Symbol;Acc:11480]
ENSG00000166922	1397.22	-1.82661	0.143993	-12.6854	7.13e-37	4.96e-35	1053	1092	3345	2335	528	703	chr15	32933877	32989299	2192	+	42.31	q13.3	protein_coding	SCG5	secretogranin V (7B2 protein) [Source:HGNC Symbol;Acc:10816]
ENSG00000258691	8100.27	-1.17002	0.0924099	-12.6612	9.7e-37	6.73e-35	6692	6309	14807	13527	4805	4978	chr14	96671181	96730266	855	+	48.7	q32.2	protein_coding	RP11-404P21.8	Uncharacterized protein [Source:UniProtKB/TrEMBL;Acc:G3V318]
ENSG00000180370	10935.9	1.07259	0.084774	12.6524	1.09e-36	7.51e-35	8422	9239	10132	7798	13588	15490	chr3	196466728	196559518	6270	+	41.7	q29	protein_coding	PAK2	p21 protein (Cdc42/Rac)-activated kinase 2 [Source:HGNC Symbol;Acc:8591]
ENSG00000114423	2152.84	1.39446	0.11022	12.6516	1.1e-36	7.56e-35	1421	1525	1693	1481	3214	3249	chr3	105374305	105588396	12148	-	35.4	q13.11	protein_coding	CBLB	Cbl proto-oncogene B, E3 ubiquitin protein ligase [Source:HGNC Symbol;Acc:1542]
ENSG00000092853	360.805	4.13171	0.326758	12.6446	1.2e-36	8.25e-35	668	635	39	14	272	437	chr1	36185819	36235568	5411	-	42.79	p34.3	protein_coding	CLSPN	claspin [Source:HGNC Symbol;Acc:19715]
ENSG00000183856	874.628	2.84124	0.224878	12.6346	1.36e-36	9.34e-35	2099	2272	46	60	322	269	chr1	156495197	156542396	6742	-	50.86	q23.1	protein_coding	IQGAP3	IQ motif containing GTPase activating protein 3 [Source:HGNC Symbol;Acc:20669]
ENSG00000103260	4296.43	-1.23627	0.0979006	-12.6279	1.48e-36	1.02e-34	3728	4278	7860	6525	2249	2475	chr16	765115	769655	3692	+	66.79	p13.3	protein_coding	METRN	meteorin, glial cell differentiation regulator [Source:HGNC Symbol;Acc:14151]
ENSG00000183723	2554.91	-1.45143	0.114983	-12.6231	1.58e-36	1.08e-34	2890	3038	4462	3461	984	1254	chr16	66648653	66730610	8117	-	45.26	q22.1	protein_coding	CMTM4	CKLF-like MARVEL transmembrane domain containing 4 [Source:HGNC Symbol;Acc:19175]
ENSG00000237649	931.013	2.84093	0.225082	12.6218	1.6e-36	1.09e-34	2272	2206	71	68	458	310	chr6	33359313	33377701	3345	+	47.68	p21.32	protein_coding	KIFC1	kinesin family member C1 [Source:HGNC Symbol;Acc:6389]
ENSG00000164414	1982.1	1.39879	0.110861	12.6175	1.69e-36	1.15e-34	1033	1098	1764	1363	2971	3389	chr6	88180341	88222054	1994	+	39.25	q15	protein_coding	SLC35A1	solute carrier family 35 (CMP-sialic acid transporter), member A1 [Source:HGNC Symbol;Acc:11021]
ENSG00000143153	3367.13	-1.88195	0.14924	-12.6102	1.85e-36	1.26e-34	5655	6530	4399	2752	605	880	chr1	169074935	169101960	3068	+	43.48	q24.2	protein_coding	ATP1B1	ATPase, Na+/K+ transporting, beta 1 polypeptide [Source:HGNC Symbol;Acc:804]
ENSG00000267328	9900.66	-1.20141	0.0954465	-12.5872	2.48e-36	1.68e-34	7259	6613	19062	17475	6166	6174	chr19	36245467	36246391	660	+	57.41	q13.12	antisense	AC002398.12
ENSG00000067177	1738.44	-1.60132	0.127266	-12.5825	2.64e-36	1.78e-34	2415	2158	2911	2147	646	634	chrX	71798664	71934167	6350	-	37.87	q13.2	protein_coding	PHKA1	phosphorylase kinase, alpha 1 (muscle) [Source:HGNC Symbol;Acc:8925]
ENSG00000106299	5107.59	-1.56662	0.124522	-12.581	2.69e-36	1.8e-34	5958	7096	9237	5996	1756	2179	chr7	123321989	123389121	4435	-	35.43	q31.32	protein_coding	WASL	Wiskott-Aldrich syndrome-like [Source:HGNC Symbol;Acc:12735]
ENSG00000143126	1342.04	-1.6801	0.133681	-12.568	3.17e-36	2.12e-34	1752	1980	2049	1701	456	448	chr1	109792641	109818372	12349	+	59.75	p13.3	protein_coding	CELSR2	cadherin, EGF LAG seven-pass G-type receptor 2 [Source:HGNC Symbol;Acc:3231]
ENSG00000128482	913.969	-2.58077	0.205407	-12.5642	3.32e-36	2.22e-34	1518	1498	1395	1005	106	204	chr17	19314438	19320589	3652	+	60.03	p11.2	protein_coding	RNF112	ring finger protein 112 [Source:HGNC Symbol;Acc:12968]
ENSG00000054654	1571.22	1.49986	0.119442	12.5572	3.63e-36	2.42e-34	1385	1388	1073	929	2061	2329	chr14	64319683	64693165	31405	+	40.76	q23.2	protein_coding	SYNE2	spectrin repeat containing, nuclear envelope 2 [Source:HGNC Symbol;Acc:17084]
ENSG00000267062	4556.49	-1.10537	0.0880728	-12.5507	3.94e-36	2.62e-34	5061	5077	7484	6019	2316	2531	chr19	12907637	12912663	296	+	54.47	p13.2	antisense	CTD-2659N19.10
ENSG00000175063	718.777	3.87297	0.308629	12.5489	4.03e-36	2.67e-34	1963	1811	20	12	178	183	chr20	44441215	44445596	1641	+	51.32	q13.12	protein_coding	UBE2C	ubiquitin-conjugating enzyme E2C [Source:HGNC Symbol;Acc:15937]
ENSG00000136238	22338.2	0.952645	0.075927	12.5469	4.14e-36	2.74e-34	19758	19733	20288	16868	27775	27786	chr7	6414154	6443608	3114	+	45.86	p22.1	protein_coding	RAC1	ras-related C3 botulinum toxin substrate 1 (rho family, small GTP binding protein Rac1) [Source:HGNC Symbol;Acc:9801]
ENSG00000162496	1624.79	-1.56233	0.124562	-12.5426	4.36e-36	2.88e-34	1417	1286	3245	2819	743	850	chr1	12627939	12677737	3037	-	51.31	p36.22	protein_coding	DHRS3	dehydrogenase/reductase (SDR family) member 3 [Source:HGNC Symbol;Acc:17693]
ENSG00000166833	3231.86	1.34737	0.107574	12.525	5.45e-36	3.59e-34	3644	4097	2015	1743	3773	3624	chr11	19372271	20143144	14577	+	44.51	p15.1	protein_coding	NAV2	neuron navigator 2 [Source:HGNC Symbol;Acc:15997]
ENSG00000125965	4088.4	-1.20876	0.0965466	-12.52	5.8e-36	3.81e-34	1830	2090	9351	7404	2671	2923	chr20	34021145	34042568	2646	-	48.35	q11.22	protein_coding	GDF5	growth differentiation factor 5 [Source:HGNC Symbol;Acc:4220]
ENSG00000114503	8490.24	-1.07373	0.0857902	-12.5158	6.12e-36	4.01e-34	8915	8949	14498	11361	4355	5131	chr3	196662273	196669468	5114	-	44	q29	protein_coding	NCBP2	nuclear cap binding protein subunit 2, 20kDa [Source:HGNC Symbol;Acc:7659]
ENSG00000197081	63378.4	0.992533	0.0793456	12.509	6.67e-36	4.36e-34	49249	47601	57852	51374	83547	85002	chr6	160390131	160534539	9958	+	45.55	q25.3	protein_coding	IGF2R	insulin-like growth factor 2 receptor [Source:HGNC Symbol;Acc:5467]
ENSG00000102452	1358.72	-1.55501	0.124337	-12.5064	6.89e-36	4.48e-34	1277	1321	2600	2173	599	658	chr13	101706130	102068843	8949	-	37.99	q33.1	protein_coding	NALCN	sodium leak channel, non-selective [Source:HGNC Symbol;Acc:19082]
ENSG00000198959	22796.6	-1.10117	0.0880481	-12.5065	6.88e-36	4.48e-34	19214	19081	40856	36418	12714	15301	chr20	36756863	36794980	6962	-	52.95	q11.23	protein_coding	TGM2	transglutaminase 2 [Source:HGNC Symbol;Acc:11778]
ENSG00000113558	34538.1	-0.962017	0.0769863	-12.4959	7.86e-36	5.09e-34	34611	33385	59089	47069	19574	22527	chr5	133484633	133512729	12764	-	41.25	q31.1	protein_coding	SKP1	S-phase kinase-associated protein 1 [Source:HGNC Symbol;Acc:10899]
ENSG00000156113	10055.2	-1.00773	0.0806488	-12.4953	7.92e-36	5.12e-34	12699	12604	14951	11861	4821	5476	chr10	78629359	79398353	18808	-	43.95	q22.3	protein_coding	KCNMA1	potassium large conductance calcium-activated channel, subfamily M, alpha member 1 [Source:HGNC Symbol;Acc:6284]
ENSG00000166900	2485.17	1.51556	0.121327	12.4915	8.3e-36	5.36e-34	2012	2159	1651	1544	3709	3379	chr11	59480929	59573354	7624	+	43.39	q12.1	protein_coding	STX3	syntaxin 3 [Source:HGNC Symbol;Acc:11438]
ENSG00000118855	13118.5	-1.17772	0.0943003	-12.489	8.57e-36	5.51e-34	12749	13380	24874	17477	6549	7827	chr3	158449987	158547508	5288	+	40.83	q25.32	protein_coding	MFSD1	major facilitator superfamily domain containing 1 [Source:HGNC Symbol;Acc:25874]
ENSG00000151729	1998.04	-1.68427	0.135182	-12.4593	1.24e-35	7.99e-34	2084	2316	3530	3098	676	929	chr4	186064395	186071536	4844	+	46.96	q35.1	protein_coding	SLC25A4	solute carrier family 25 (mitochondrial carrier; adenine nucleotide translocator), member 4 [Source:HGNC Symbol;Acc:10990]
ENSG00000197965	30516.1	0.90626	0.0727487	12.4574	1.27e-35	8.16e-34	22905	23235	31106	24197	39360	40474	chr1	167690429	167761156	7069	+	41.24	q24.2	protein_coding	MPZL1	myelin protein zero-like 1 [Source:HGNC Symbol;Acc:7226]
ENSG00000186716	5608.43	-1.11623	0.0896543	-12.4504	1.39e-35	8.88e-34	6994	6600	8657	7068	2791	2809	chr22	23521891	23660224	12389	+	53.07	q11.23	protein_coding	BCR	breakpoint cluster region [Source:HGNC Symbol;Acc:1014]
ENSG00000171606	2345.14	1.4589	0.117207	12.4472	1.45e-35	9.23e-34	1485	1692	1873	1499	3715	3424	chr19	58694396	58724928	8332	+	47.52	q13.43	protein_coding	ZNF274	zinc finger protein 274 [Source:HGNC Symbol;Acc:13068]
ENSG00000127022	64659.6	0.945331	0.0760295	12.4337	1.71e-35	1.09e-33	54483	57865	60983	48056	75298	86831	chr5	179105629	179157926	6235	+	45.8	q35.3	protein_coding	CANX	calnexin [Source:HGNC Symbol;Acc:1473]
ENSG00000011426	4014.72	1.42011	0.114294	12.425	1.91e-35	1.21e-33	9992	10181	631	434	1118	1066	chr7	36429415	36493400	6012	+	37.88	p14.2	protein_coding	ANLN	anillin, actin binding protein [Source:HGNC Symbol;Acc:14082]
ENSG00000151718	10998.7	1.06665	0.0859414	12.4114	2.27e-35	1.43e-33	9224	9337	9914	7831	14707	13908	chr4	184020446	184241930	9966	+	39.31	q35.1	protein_coding	WWC2	WW and C2 domain containing 2 [Source:HGNC Symbol;Acc:24148]
ENSG00000158195	13167.2	1.11996	0.0902993	12.4028	2.52e-35	1.59e-33	11148	11217	10721	9783	17592	16988	chr1	27730730	27816669	5666	-	44.01	p36.11	protein_coding	WASF2	WAS protein family, member 2 [Source:HGNC Symbol;Acc:12733]
ENSG00000178860	2155.49	1.30233	0.105001	12.403	2.52e-35	1.59e-33	2033	2050	1622	1323	2703	2909	chr8	72753784	72756703	2113	-	58.6	q13.3	protein_coding	MSC	musculin [Source:HGNC Symbol;Acc:7321]
ENSG00000115808	2982.31	1.36609	0.110199	12.3965	2.73e-35	1.71e-33	2451	2583	2293	1863	3671	4625	chr2	37070783	37193615	8345	-	37.76	p22.2	protein_coding	STRN	striatin, calmodulin binding protein [Source:HGNC Symbol;Acc:11424]
ENSG00000169169	4426.53	-1.16182	0.0938274	-12.3825	3.25e-35	2.03e-33	4893	4611	7652	5938	2329	2348	chr19	50194155	50216988	5864	+	53.01	q13.33	protein_coding	CPT1C	carnitine palmitoyltransferase 1C [Source:HGNC Symbol;Acc:18540]
ENSG00000153721	3230.25	-1.2222	0.0989919	-12.3465	5.09e-35	3.18e-33	3883	3885	5076	4231	1555	1527	chr6	154708638	154831793	21564	-	42.73	q25.2	protein_coding	CNKSR3	CNKSR family member 3 [Source:HGNC Symbol;Acc:23034]
ENSG00000146433	8840.97	-1.30877	0.10611	-12.334	5.94e-35	3.7e-33	9927	10863	15440	11104	3593	4655	chr6	158957468	159056460	5390	+	47.38	q25.3	protein_coding	TMEM181	transmembrane protein 181 [Source:HGNC Symbol;Acc:20958]
ENSG00000140950	4715.73	1.15102	0.0935833	12.2994	9.12e-35	5.67e-33	4917	4577	3735	2994	5772	5751	chr16	84511681	84587639	6505	-	49.7	q24.1	protein_coding	TLDC1	TBC/LysM-associated domain containing 1 [Source:HGNC Symbol;Acc:29325]
ENSG00000106976	1968.62	-1.66194	0.135434	-12.2712	1.29e-34	8.02e-33	3275	3121	2296	2298	518	617	chr9	130965658	131017527	5585	+	55.13	q34.11	protein_coding	DNM1	dynamin 1 [Source:HGNC Symbol;Acc:2972]
ENSG00000145623	20627.5	-1.00005	0.0815536	-12.2625	1.44e-34	8.9e-33	20191	20512	35431	28441	11250	13446	chr5	38845960	38945698	7174	+	40.64	p13.1	protein_coding	OSMR	oncostatin M receptor [Source:HGNC Symbol;Acc:8507]
ENSG00000013619	1879.39	1.67345	0.136506	12.2592	1.5e-34	9.26e-33	1023	1100	1215	1289	2961	3294	chrX	149529689	149682448	5958	+	44.07	q28	protein_coding	MAMLD1	mastermind-like domain containing 1 [Source:HGNC Symbol;Acc:2568]
ENSG00000152242	3374.27	-1.45784	0.118932	-12.2578	1.53e-34	9.39e-33	3892	4365	6098	4080	1295	1543	chr18	43753519	43846949	5614	+	40.58	q21.1	protein_coding	C18orf25	chromosome 18 open reading frame 25 [Source:HGNC Symbol;Acc:28172]
ENSG00000139178	21386.7	1.00215	0.0817733	12.2552	1.58e-34	9.67e-33	9870	9415	22253	19785	32001	33328	chr12	7242183	7261869	5014	-	49.07	p13.31	protein_coding	C1RL	complement component 1, r subcomponent-like [Source:HGNC Symbol;Acc:21265]
ENSG00000164307	9313.59	0.962076	0.0785983	12.2404	1.89e-34	1.16e-32	8025	8452	8532	6911	11248	11987	chr5	96096521	96143803	7938	-	39.28	q15	protein_coding	ERAP1	endoplasmic reticulum aminopeptidase 1 [Source:HGNC Symbol;Acc:18173]
ENSG00000162878	12962.8	1.093	0.0893566	12.2318	2.1e-34	1.28e-32	8357	7306	12545	10436	18603	19295	chr2	42275160	42285668	3925	+	56.22	p21	protein_coding	PKDCC	protein kinase domain containing, cytoplasmic [Source:HGNC Symbol;Acc:25123]
ENSG00000116132	6911.09	1.31871	0.107913	12.2202	2.43e-34	1.48e-32	5332	5777	5836	4271	8421	11010	chr1	170631869	170708560	8246	+	39.17	q24.2	protein_coding	PRRX1	paired related homeobox 1 [Source:HGNC Symbol;Acc:9142]
ENSG00000126787	1005.13	2.92072	0.239395	12.2004	3.09e-34	1.88e-32	2644	2759	34	30	196	178	chr14	55614830	55658396	3667	-	39.11	q22.3	protein_coding	DLGAP5	discs, large (Drosophila) homolog-associated protein 5 [Source:HGNC Symbol;Acc:16864]
ENSG00000111057	2934.51	-1.44199	0.118242	-12.1952	3.3e-34	2e-32	5429	5171	3118	2596	871	751	chr12	53342655	53346685	3218	+	56.19	q13.13	protein_coding	KRT18	keratin 18 [Source:HGNC Symbol;Acc:6430]
ENSG00000104936	11278.8	-1.14574	0.093989	-12.1901	3.51e-34	2.12e-32	10344	10224	20246	17125	6862	6179	chr19	46272975	46285810	5807	-	59.04	q13.32	protein_coding	DMPK	dystrophia myotonica-protein kinase [Source:HGNC Symbol;Acc:2933]
ENSG00000187231	2213.82	1.49972	0.123032	12.1896	3.53e-34	2.13e-32	1613	1769	1800	1222	2989	3566	chr2	179966419	180129517	11349	-	36.9	q31.2	protein_coding	SESTD1	SEC14 and spectrin domains 1 [Source:HGNC Symbol;Acc:18379]
ENSG00000127334	1845.99	1.56025	0.128011	12.1884	3.59e-34	2.16e-32	1355	1617	1389	1000	2499	2919	chr12	68042118	68059186	9494	+	43.53	q15	protein_coding	DYRK2	dual-specificity tyrosine-(Y)-phosphorylation regulated kinase 2 [Source:HGNC Symbol;Acc:3093]
ENSG00000143341	2932.65	1.24985	0.102585	12.1837	3.8e-34	2.28e-32	4233	4516	1588	1377	2696	2764	chr1	185703683	186160085	18583	+	35.97	q25.3	protein_coding	HMCN1	hemicentin 1 [Source:HGNC Symbol;Acc:19194]
ENSG00000113657	9292.17	1.15355	0.0948851	12.1574	5.24e-34	3.14e-32	10078	9345	6653	6219	10842	11435	chr5	146770374	146889619	7164	-	41.43	q32	protein_coding	DPYSL3	dihydropyrimidinase-like 3 [Source:HGNC Symbol;Acc:3015]
ENSG00000039560	36605.7	0.906146	0.0746839	12.1331	7.05e-34	4.22e-32	25572	26660	36144	31141	47808	49865	chr5	34656342	34832732	7702	+	42.13	p13.2	protein_coding	RAI14	retinoic acid induced 14 [Source:HGNC Symbol;Acc:14873]
ENSG00000132718	19429.8	-0.917329	0.0756325	-12.1288	7.44e-34	4.44e-32	18269	18191	33914	26636	12293	12407	chr1	155829300	155854990	5240	+	46.5	q22	protein_coding	SYT11	synaptotagmin XI [Source:HGNC Symbol;Acc:19239]
ENSG00000177409	3716.48	1.33067	0.10995	12.1025	1.02e-33	6.1e-32	2002	2166	3092	2860	5258	6406	chr7	92759368	92777682	7135	-	39.58	q21.2	protein_coding	SAMD9L	sterile alpha motif domain containing 9-like [Source:HGNC Symbol;Acc:1349]
ENSG00000160285	14265.4	1.02424	0.0846695	12.097	1.1e-33	6.51e-32	18346	17682	10049	8596	14892	14436	chr21	47608055	47648738	7238	-	53.33	q22.3	protein_coding	LSS	lanosterol synthase (2,3-oxidosqualene-lanosterol cyclase) [Source:HGNC Symbol;Acc:6708]
ENSG00000196139	763.535	2.12288	0.175775	12.0773	1.39e-33	8.25e-32	434	325	466	365	1417	1370	chr10	5077546	5149878	4532	+	40.4	p15.1	protein_coding	AKR1C3	aldo-keto reductase family 1, member C3 [Source:HGNC Symbol;Acc:386]
ENSG00000162735	10736.3	-1.01677	0.0841997	-12.0757	1.42e-33	8.39e-32	8910	8330	20166	16362	6511	7448	chr1	160246602	160256138	4461	-	46.35	q23.2	protein_coding	PEX19	peroxisomal biogenesis factor 19 [Source:HGNC Symbol;Acc:9713]
ENSG00000171130	3092.63	-1.16265	0.0962901	-12.0744	1.44e-33	8.5e-32	2950	3020	5647	4407	1692	1769	chr7	149570057	149577784	3332	+	54.96	q36.1	protein_coding	ATP6V0E2	ATPase, H+ transporting V0 subunit e2 [Source:HGNC Symbol;Acc:21723]
ENSG00000169679	1021.39	2.62676	0.217723	12.0647	1.62e-33	9.55e-32	2769	2626	56	38	194	254	chr2	111395275	111435691	6032	-	38.24	q13	protein_coding	BUB1	BUB1 mitotic checkpoint serine/threonine kinase [Source:HGNC Symbol;Acc:1148]
ENSG00000107821	1620.07	-1.54596	0.128167	-12.0621	1.67e-33	9.83e-32	2309	2384	2216	2018	574	551	chr10	102821598	102827888	3613	+	58.78	q24.31	protein_coding	KAZALD1	Kazal-type serine peptidase inhibitor domain 1 [Source:HGNC Symbol;Acc:25460]
ENSG00000227036	593.541	-2.49385	0.206799	-12.0593	1.73e-33	1.01e-31	1109	1040	683	646	78	106	chr17	70319264	70636611	8615	-	47.33	q24.3	lincRNA	LINC00511	long intergenic non-protein coding RNA 511 [Source:HGNC Symbol;Acc:43564]
ENSG00000040199	3242.68	1.28545	0.106602	12.0584	1.75e-33	1.02e-31	3034	3048	2401	2074	4384	4049	chr16	71671738	71758604	12493	-	41.82	q22.2	protein_coding	PHLPP2	PH domain and leucine rich repeat protein phosphatase 2 [Source:HGNC Symbol;Acc:29149]
ENSG00000196611	4787.55	-1.33201	0.110713	-12.0312	2.44e-33	1.42e-31	11928	10467	2481	2233	698	756	chr11	102660651	102668891	1970	-	39.69	q22.2	protein_coding	MMP1	matrix metallopeptidase 1 (interstitial collagenase) [Source:HGNC Symbol;Acc:7155]
ENSG00000113273	7244.34	-1.01689	0.0845417	-12.0283	2.52e-33	1.47e-31	7763	7975	11442	9836	3868	4283	chr5	78073032	78281910	7189	-	41.01	q14.1	protein_coding	ARSB	arylsulfatase B [Source:HGNC Symbol;Acc:714]
ENSG00000029534	1376.39	-1.62734	0.135306	-12.027	2.56e-33	1.49e-31	1347	1292	2757	2149	649	572	chr8	41510739	41754280	10799	-	49.32	p11.21	protein_coding	ANK1	ankyrin 1, erythrocytic [Source:HGNC Symbol;Acc:492]
ENSG00000173262	977.733	1.70566	0.141855	12.024	2.66e-33	1.54e-31	709	662	677	546	1429	1655	chr12	7965108	8043744	5575	-	45.1	p13.31	protein_coding	SLC2A14	solute carrier family 2 (facilitated glucose transporter), member 14 [Source:HGNC Symbol;Acc:18301]
ENSG00000150630	5275.69	1.11404	0.0926577	12.0232	2.69e-33	1.55e-31	6374	5936	3838	3170	5877	5837	chr4	177604689	177713881	2423	-	35.55	q34.3	protein_coding	VEGFC	vascular endothelial growth factor C [Source:HGNC Symbol;Acc:12682]
ENSG00000042286	3356.31	1.29057	0.107359	12.021	2.76e-33	1.59e-31	4414	4089	2007	1833	3652	3638	chr10	71857979	71892690	5131	-	50.25	q22.1	protein_coding	AIFM2	apoptosis-inducing factor, mitochondrion-associated, 2 [Source:HGNC Symbol;Acc:21411]
ENSG00000084764	3930.39	-1.10192	0.0916845	-12.0186	2.84e-33	1.63e-31	4306	4553	6341	5194	2009	2144	chr2	27193480	27250064	3459	+	45.89	p23.3	protein_coding	MAPRE3	microtubule-associated protein, RP/EB family, member 3 [Source:HGNC Symbol;Acc:6892]
ENSG00000173757	5345.85	1.03931	0.0865134	12.0133	3.02e-33	1.74e-31	4992	4959	4516	3823	6499	6762	chr17	40351186	40428725	6447	-	43.63	q21.2	protein_coding	STAT5B	signal transducer and activator of transcription 5B [Source:HGNC Symbol;Acc:11367]
ENSG00000066933	4314.73	1.10598	0.09216	12.0007	3.52e-33	2.01e-31	3456	3663	3675	3188	5510	5940	chr15	72114632	72410918	20250	-	37.93	q23	protein_coding	MYO9A	myosin IXA [Source:HGNC Symbol;Acc:7608]
ENSG00000272796	998.948	-1.98115	0.165081	-12.0011	3.51e-33	2.01e-31	1607	1674	1262	1163	262	214	chr1	23243175	23247993	4819	+	53.41	p36.12	lincRNA	RP1-74M1.3
ENSG00000170214	393.703	2.47028	0.206155	11.9827	4.38e-33	2.5e-31	166	151	201	163	768	789	chr5	159343790	159399551	1738	+	43.85	q33.3	protein_coding	ADRA1B	adrenoceptor alpha 1B [Source:HGNC Symbol;Acc:278]
ENSG00000136636	5942.91	-1.05043	0.0877105	-11.9761	4.74e-33	2.7e-31	6755	6804	9712	7455	2985	3405	chr1	215740735	215795149	4929	+	36.04	q41	protein_coding	KCTD3	potassium channel tetramerization domain containing 3 [Source:HGNC Symbol;Acc:21305]
ENSG00000164099	12128.7	0.937755	0.0783424	11.9699	5.11e-33	2.9e-31	4171	4285	13786	11838	18418	19606	chr4	119201193	119274158	5725	-	36.51	q26	protein_coding	PRSS12	protease, serine, 12 (neurotrypsin, motopsin) [Source:HGNC Symbol;Acc:9477]
ENSG00000109501	15627.7	-1.03561	0.0865676	-11.963	5.55e-33	3.14e-31	14398	14929	26955	22902	9702	9092	chr4	6271576	6304992	4513	+	57.04	p16.1	protein_coding	WFS1	Wolfram syndrome 1 (wolframin) [Source:HGNC Symbol;Acc:12762]
ENSG00000166783	5492.27	1.03577	0.086583	11.9628	5.57e-33	3.15e-31	3998	4235	5071	4295	7160	7706	chr16	15688243	15737023	11162	-	44.18	p13.11	protein_coding	KIAA0430	KIAA0430 [Source:HGNC Symbol;Acc:29562]
ENSG00000068001	7742.58	-0.966393	0.0807975	-11.9607	5.71e-33	3.22e-31	8189	8282	12439	10353	4410	4609	chr3	50355221	50360337	4545	-	61.05	p21.31	protein_coding	HYAL2	hyaluronoglucosaminidase 2 [Source:HGNC Symbol;Acc:5321]
ENSG00000115232	3006.8	1.31483	0.109946	11.9589	5.83e-33	3.28e-31	4216	4883	1597	1312	2590	3010	chr2	182321929	182400914	7901	+	36.12	q31.3	protein_coding	ITGA4	integrin, alpha 4 (antigen CD49D, alpha 4 subunit of VLA-4 receptor) [Source:HGNC Symbol;Acc:6140]
ENSG00000102038	17254	-0.926869	0.0775571	-11.9508	6.43e-33	3.61e-31	18961	18357	27341	22518	9541	10749	chrX	128580480	128657477	4101	-	36.87	q25	protein_coding	SMARCA1	SWI/SNF related, matrix associated, actin dependent regulator of chromatin, subfamily a, member 1 [Source:HGNC Symbol;Acc:11097]
ENSG00000189184	66705.3	-0.854816	0.0715356	-11.9495	6.53e-33	3.66e-31	52654	53838	122059	97052	44056	49500	chr4	138440072	138453648	5925	-	36.59	q28.3	protein_coding	PCDH18	protocadherin 18 [Source:HGNC Symbol;Acc:14268]
ENSG00000075426	11764.8	0.937013	0.0784332	11.9466	6.76e-33	3.78e-31	7936	8047	11725	9948	15838	16268	chr2	28615315	28640179	7157	+	51.8	p23.2	protein_coding	FOSL2	FOS-like antigen 2 [Source:HGNC Symbol;Acc:3798]
ENSG00000260336	3100.94	1.25665	0.10519	11.9465	6.77e-33	3.78e-31	1807	1888	2659	2419	4741	4673	chr7	100737328	100741248	3921	+	46.21	q22.1	sense_overlapping	RP11-395B7.7
ENSG00000135108	7161.98	-0.96622	0.0808914	-11.9447	6.92e-33	3.85e-31	6691	6810	12587	9938	4313	4579	chr12	117581146	117628336	5596	-	44.36	q24.22	protein_coding	FBXO21	F-box protein 21 [Source:HGNC Symbol;Acc:13592]
ENSG00000072422	6793.99	1.09775	0.0919268	11.9416	7.18e-33	3.99e-31	5403	5129	6054	5071	9411	8978	chr10	62629196	62761198	4841	-	38.94	q21.2	protein_coding	RHOBTB1	Rho-related BTB domain containing 1 [Source:HGNC Symbol;Acc:18738]
ENSG00000178033	3799.47	1.19104	0.0999217	11.9197	9.34e-33	5.18e-31	3481	3591	3086	2448	5024	4705	chr6	116832809	116845955	9784	+	39.01	q22.1	protein_coding	FAM26E	family with sequence similarity 26, member E [Source:HGNC Symbol;Acc:21568]
ENSG00000153879	2510.35	1.44603	0.121398	11.9114	1.03e-32	5.7e-31	1572	1804	2193	1480	3561	4108	chr19	33864236	33873592	4411	+	44.81	q13.11	protein_coding	CEBPG	CCAAT/enhancer binding protein (C/EBP), gamma [Source:HGNC Symbol;Acc:1837]
ENSG00000163661	9840.45	0.979795	0.0823016	11.9049	1.12e-32	6.15e-31	6624	6512	9592	8264	12894	14411	chr3	157154578	157161417	1940	+	42.75	q25.32	protein_coding	PTX3	pentraxin 3, long [Source:HGNC Symbol;Acc:9692]
ENSG00000119812	8068.08	1.01303	0.0851112	11.9025	1.15e-32	6.33e-31	6502	6858	7756	5739	10242	10688	chr2	33808725	33824449	4921	-	37.55	p22.3	protein_coding	FAM98A	family with sequence similarity 98, member A [Source:HGNC Symbol;Acc:24520]
ENSG00000180914	14517.6	-0.984327	0.0827312	-11.8979	1.21e-32	6.67e-31	15624	17393	23388	18005	7670	8454	chr3	8792094	8811314	4514	-	50	p25.3	protein_coding	OXTR	oxytocin receptor [Source:HGNC Symbol;Acc:8529]
ENSG00000137509	15626.3	-0.958625	0.0805867	-11.8956	1.25e-32	6.84e-31	14821	14474	27014	22080	9027	10519	chr11	82534544	82681626	6482	-	39.37	q14.1	protein_coding	PRCP	prolylcarboxypeptidase (angiotensinase C) [Source:HGNC Symbol;Acc:9344]
ENSG00000124942	270171	0.935528	0.0789731	11.8462	2.25e-32	1.23e-30	301778	299450	215414	185683	302024	291503	chr11	62201016	62323707	19463	-	50.05	q12.3	protein_coding	AHNAK	AHNAK nucleoprotein [Source:HGNC Symbol;Acc:347]
ENSG00000068650	4493.54	1.10771	0.0935589	11.8397	2.43e-32	1.33e-30	4052	4142	3712	3141	5786	5629	chr13	113344643	113541482	12172	+	50.33	q34	protein_coding	ATP11A	ATPase, class VI, type 11A [Source:HGNC Symbol;Acc:13552]
ENSG00000134107	1944.78	1.48439	0.125573	11.821	3.04e-32	1.66e-30	2696	2670	946	929	1916	2176	chr3	5020801	5027008	3837	+	48.92	p26.1	protein_coding	BHLHE40	basic helix-loop-helix family, member e40 [Source:HGNC Symbol;Acc:1046]
ENSG00000205730	7723.58	0.957349	0.0810572	11.8108	3.43e-32	1.87e-30	6251	6309	7337	5948	9418	10520	chr16	19125254	19132946	7693	+	49.33	p12.3	protein_coding	ITPRIPL2	inositol 1,4,5-trisphosphate receptor interacting protein-like 2 [Source:HGNC Symbol;Acc:27257]
ENSG00000197977	2000.98	1.5017	0.127162	11.8093	3.49e-32	1.89e-30	849	911	1718	1394	2939	3890	chr6	10980992	11044547	3997	-	39.64	p24.2	protein_coding	ELOVL2	ELOVL fatty acid elongase 2 [Source:HGNC Symbol;Acc:14416]
ENSG00000196072	5637.72	-1.10558	0.0936379	-11.8069	3.59e-32	1.94e-30	6069	6337	9443	7403	2739	3308	chr10	102033713	102046469	2215	-	47.82	q24.31	protein_coding	BLOC1S2	biogenesis of lysosomal organelles complex-1, subunit 2 [Source:HGNC Symbol;Acc:20984]
ENSG00000072310	5818.97	1.05784	0.089797	11.7803	4.93e-32	2.66e-30	5546	5831	4840	3962	7180	6959	chr17	17713713	17740325	8039	-	58.04	p11.2	protein_coding	SREBF1	sterol regulatory element binding transcription factor 1 [Source:HGNC Symbol;Acc:11289]
ENSG00000137501	7807.33	-1.00526	0.085363	-11.7763	5.17e-32	2.79e-30	7085	7618	13749	11024	4441	5096	chr11	85405267	85522184	11248	-	40.22	q14.1	protein_coding	SYTL2	synaptotagmin-like 2 [Source:HGNC Symbol;Acc:15585]
ENSG00000019549	7050.61	0.987438	0.0838678	11.7737	5.33e-32	2.87e-30	5845	6253	6340	5343	8737	9185	chr8	49830249	49834299	2282	-	40.95	q11.21	protein_coding	SNAI2	snail family zinc finger 2 [Source:HGNC Symbol;Acc:11094]
ENSG00000120833	1706.58	-1.54765	0.13155	-11.7647	5.93e-32	3.18e-30	3277	3624	1534	1206	324	400	chr12	93963590	93977263	6776	+	47.34	q22	protein_coding	SOCS2	suppressor of cytokine signaling 2 [Source:HGNC Symbol;Acc:19382]
ENSG00000158747	10632.8	-0.946704	0.0804941	-11.7612	6.19e-32	3.31e-30	4848	5159	22302	18809	7836	8682	chr1	19967048	19984945	3461	+	56.98	p36.13	protein_coding	NBL1	neuroblastoma 1, DAN family BMP antagonist [Source:HGNC Symbol;Acc:7650]
ENSG00000170390	1372.11	1.48035	0.125904	11.7578	6.44e-32	3.44e-30	1368	1518	919	709	1684	1817	chr4	150999426	151178609	4593	+	40.72	q31.23	protein_coding	DCLK2	doublecortin-like kinase 2 [Source:HGNC Symbol;Acc:19002]
ENSG00000158042	5366.45	-1.10568	0.0940518	-11.7561	6.57e-32	3.5e-30	6356	5717	8633	7135	2773	2890	chr11	6702013	6704632	2276	-	48.63	p15.4	protein_coding	MRPL17	mitochondrial ribosomal protein L17 [Source:HGNC Symbol;Acc:14053]
ENSG00000184588	1115.79	-1.78314	0.151791	-11.7473	7.29e-32	3.88e-30	881	986	2515	1836	418	556	chr1	66258197	66840259	8641	+	37.45	p31.3	protein_coding	PDE4B	phosphodiesterase 4B, cAMP-specific [Source:HGNC Symbol;Acc:8781]
ENSG00000183668	1159.64	-1.71098	0.14588	-11.7287	9.08e-32	4.82e-30	818	801	2493	2223	597	518	chr19	43715943	43773682	5048	-	42.07	q13.31	protein_coding	PSG9	pregnancy specific beta-1-glycoprotein 9 [Source:HGNC Symbol;Acc:9526]
ENSG00000123104	1968.22	1.30515	0.111311	11.7252	9.46e-32	5.01e-30	1526	1656	1544	1324	2629	2861	chr12	26490342	26986131	11856	-	38.27	p11.23	protein_coding	ITPR2	inositol 1,4,5-trisphosphate receptor, type 2 [Source:HGNC Symbol;Acc:6181]
ENSG00000187764	817.271	-2.05133	0.174952	-11.7251	9.47e-32	5.01e-30	890	987	1603	1209	214	310	chr9	91975702	92113045	14160	-	51.34	q22.2	protein_coding	SEMA4D	sema domain, immunoglobulin domain (Ig), transmembrane domain (TM) and short cytoplasmic domain, (semaphorin) 4D [Source:HGNC Symbol;Acc:10732]
ENSG00000109586	9022.46	-1.23256	0.105354	-11.6992	1.29e-31	6.79e-30	10846	11807	15319	10232	3791	4537	chr4	174089904	174245118	6865	+	38.98	q34.1	protein_coding	GALNT7	UDP-N-acetyl-alpha-D-galactosamine:polypeptide N-acetylgalactosaminyltransferase 7 (GalNAc-T7) [Source:HGNC Symbol;Acc:4129]
ENSG00000104325	7540.5	-1.11471	0.095334	-11.6926	1.39e-31	7.32e-30	9507	8716	11311	9801	3468	4100	chr8	91013633	91064320	3507	+	38.15	q21.3	protein_coding	DECR1	2,4-dienoyl CoA reductase 1, mitochondrial [Source:HGNC Symbol;Acc:2753]
ENSG00000011021	3224.02	1.28854	0.110272	11.6851	1.52e-31	7.98e-30	2915	2806	2500	2066	4538	4062	chr1	11866207	11903201	6884	+	47.77	p36.22	protein_coding	CLCN6	chloride channel, voltage-sensitive 6 [Source:HGNC Symbol;Acc:2024]
ENSG00000097021	7149.91	-1.03741	0.0887883	-11.6841	1.54e-31	8.06e-30	8825	8346	10619	9151	3713	3744	chr1	6324329	6454451	4892	-	54	p36.31	protein_coding	ACOT7	acyl-CoA thioesterase 7 [Source:HGNC Symbol;Acc:24157]
ENSG00000069431	529.68	2.09479	0.179317	11.682	1.57e-31	8.24e-30	162	181	347	280	970	1100	chr12	21950335	22094336	11421	-	35.98	p12.1	protein_coding	ABCC9	ATP-binding cassette, sub-family C (CFTR/MRP), member 9 [Source:HGNC Symbol;Acc:60]
ENSG00000155313	5455.97	1.10535	0.0946306	11.6807	1.6e-31	8.35e-30	3741	4337	4933	4118	7288	7775	chr21	17102344	17252377	7812	+	35.41	q21.1	protein_coding	USP25	ubiquitin specific peptidase 25 [Source:HGNC Symbol;Acc:12624]
ENSG00000171385	416.809	-2.36851	0.202774	-11.6805	1.6e-31	8.35e-30	160	148	1204	940	156	164	chr1	112313284	112531777	7863	-	47.27	p13.2	protein_coding	KCND3	potassium voltage-gated channel, Shal-related subfamily, member 3 [Source:HGNC Symbol;Acc:6239]
ENSG00000138623	8081.73	-1.0953	0.0940086	-11.6511	2.27e-31	1.18e-29	17572	17645	5506	4268	1832	1686	chr15	74701630	74726808	4309	-	57.93	q24.1	protein_coding	SEMA7A	semaphorin 7A, GPI membrane anchor (John Milton Hagen blood group) [Source:HGNC Symbol;Acc:10741]
ENSG00000130147	27696	-0.889437	0.0763886	-11.6436	2.47e-31	1.28e-29	36005	35142	37699	32642	14246	15185	chr2	235860617	235964358	7129	+	50.77	q37.2	protein_coding	SH3BP4	SH3-domain binding protein 4 [Source:HGNC Symbol;Acc:10826]
ENSG00000072163	3545.95	1.16852	0.100402	11.6384	2.63e-31	1.36e-29	3932	4079	2655	2049	4167	3966	chr2	128395956	128439360	8487	-	56.36	q14.3	protein_coding	LIMS2	LIM and senescent cell antigen-like domains 2 [Source:HGNC Symbol;Acc:16084]
ENSG00000168785	11205.8	-1.05498	0.0907037	-11.6311	2.87e-31	1.48e-29	10397	10809	20558	15443	6013	7344	chr4	99391518	99579780	7430	-	41.93	q23	protein_coding	TSPAN5	tetraspanin 5 [Source:HGNC Symbol;Acc:17753]
ENSG00000172939	5860.69	0.975667	0.0838975	11.6293	2.93e-31	1.51e-29	5601	5740	5196	4081	6732	7341	chr3	38206580	38296979	6075	+	38.67	p22.2	protein_coding	OXSR1	oxidative stress responsive 1 [Source:HGNC Symbol;Acc:8508]
ENSG00000147573	494.292	-2.63058	0.226251	-11.6268	3.01e-31	1.55e-29	937	904	550	519	74	60	chr8	67039131	67087720	3079	+	40.98	q13.1	protein_coding	TRIM55	tripartite motif containing 55 [Source:HGNC Symbol;Acc:14215]
ENSG00000171621	2894.22	1.21663	0.104758	11.6137	3.51e-31	1.8e-29	3603	3468	1873	1660	3177	3186	chr1	9352939	9429591	3403	+	54.29	p36.22	protein_coding	SPSB1	splA/ryanodine receptor domain and SOCS box containing 1 [Source:HGNC Symbol;Acc:30628]
ENSG00000168958	11074.4	0.934609	0.0805286	11.6059	3.85e-31	1.97e-29	7387	7608	11681	8882	14266	16014	chr2	228189867	228222550	6162	+	36.79	q36.3	protein_coding	MFF	mitochondrial fission factor [Source:HGNC Symbol;Acc:24858]
ENSG00000138594	11743.9	0.913319	0.078712	11.6033	3.97e-31	2.03e-29	9140	9876	11492	9170	14428	15610	chr15	52121825	52239492	7045	+	41.02	q21.2	protein_coding	TMOD3	tropomodulin 3 (ubiquitous) [Source:HGNC Symbol;Acc:11873]
ENSG00000145246	7312.94	0.957647	0.0825654	11.5986	4.19e-31	2.14e-29	5722	6093	6910	5689	9292	9613	chr4	47487305	47595503	7965	+	37.6	p12	protein_coding	ATP10D	ATPase, class V, type 10D [Source:HGNC Symbol;Acc:13549]
ENSG00000114270	16234.6	-0.939311	0.0810901	-11.5836	4.99e-31	2.55e-29	21805	23175	20873	18262	7791	8027	chr3	48601506	48632700	11071	-	60.13	p21.31	protein_coding	COL7A1	collagen, type VII, alpha 1 [Source:HGNC Symbol;Acc:2214]
ENSG00000153446	457.425	-2.85876	0.247031	-11.5725	5.68e-31	2.89e-29	375	297	1108	991	80	146	chr16	5094123	5116111	2067	-	47.99	p13.3	protein_coding	C16orf89	chromosome 16 open reading frame 89 [Source:HGNC Symbol;Acc:28687]
ENSG00000106688	1594.65	-1.51523	0.130949	-11.5711	5.77e-31	2.93e-29	1050	1087	3697	2721	757	973	chr9	4490444	4587469	3998	+	42.12	p24.2	protein_coding	SLC1A1	solute carrier family 1 (neuronal/epithelial high affinity glutamate transporter, system Xag), member 1 [Source:HGNC Symbol;Acc:10939]
ENSG00000104321	55079.8	-1.25096	0.108165	-11.5653	6.18e-31	3.13e-29	32145	37289	122647	91628	29504	39992	chr8	72932152	72987852	6377	-	36.36	q13.3	protein_coding	TRPA1	transient receptor potential cation channel, subfamily A, member 1 [Source:HGNC Symbol;Acc:497]
ENSG00000166165	5476.11	-1.10746	0.0957605	-11.5649	6.21e-31	3.14e-29	6283	5837	8808	7435	2969	2857	chr14	103985996	103989448	2669	-	70.4	q32.32	protein_coding	CKB	creatine kinase, brain [Source:HGNC Symbol;Acc:1991]
ENSG00000160867	533.426	-2.53641	0.219519	-11.5544	7.01e-31	3.54e-29	778	817	813	734	78	130	chr5	176513887	176525145	4829	+	60.18	q35.2	protein_coding	FGFR4	fibroblast growth factor receptor 4 [Source:HGNC Symbol;Acc:3691]
ENSG00000213064	3172.1	1.34085	0.116215	11.5377	8.52e-31	4.29e-29	2312	2692	2653	1965	4019	4996	chr1	168195176	168222263	11221	+	43.37	q24.2	protein_coding	SFT2D2	SFT2 domain containing 2 [Source:HGNC Symbol;Acc:25140]
ENSG00000170421	2021.31	-1.36772	0.118569	-11.5352	8.77e-31	4.41e-29	3091	2900	2705	2305	769	732	chr12	53290977	53343738	5005	-	50.58	q13.13	protein_coding	KRT8	keratin 8 [Source:HGNC Symbol;Acc:6446]
ENSG00000182871	30097.6	-0.93451	0.0811054	-11.5222	1.02e-30	5.12e-29	34692	36753	43051	38699	15943	17285	chr21	46825052	46933634	8525	+	59.66	q22.3	protein_coding	COL18A1	collagen, type XVIII, alpha 1 [Source:HGNC Symbol;Acc:2195]
ENSG00000133816	21558.9	-1.03568	0.0899604	-11.5126	1.14e-30	5.71e-29	39771	38499	20773	17493	7541	6870	chr11	12115543	12285334	15819	+	47.45	p15.3	protein_coding	MICAL2	microtubule associated monooxygenase, calponin and LIM domain containing 2 [Source:HGNC Symbol;Acc:24693]
ENSG00000183049	1956.17	-1.45327	0.126241	-11.5119	1.15e-30	5.74e-29	445	512	4836	4328	1159	1445	chr10	12391481	12877545	8746	+	45.61	p13	protein_coding	CAMK1D	calcium/calmodulin-dependent protein kinase ID [Source:HGNC Symbol;Acc:19341]
ENSG00000104177	1437.69	-1.62467	0.141142	-11.5109	1.16e-30	5.8e-29	1597	1655	2875	1845	571	597	chr15	48431625	48470714	9261	-	34.01	q21.1	protein_coding	MYEF2	myelin expression factor 2 [Source:HGNC Symbol;Acc:17940]
ENSG00000101224	7355.39	1.09264	0.0949554	11.5069	1.22e-30	6.06e-29	7936	7518	5412	5048	8432	8920	chr20	3767578	3786762	4149	+	52.78	p13	protein_coding	CDC25B	cell division cycle 25B [Source:HGNC Symbol;Acc:1726]
ENSG00000035141	3219.22	-1.17982	0.102583	-11.5011	1.3e-30	6.47e-29	4492	4117	4629	3841	1365	1528	chr2	70523107	70529222	3086	-	48.46	p13.3	protein_coding	FAM136A	family with sequence similarity 136, member A [Source:HGNC Symbol;Acc:25911]
ENSG00000101255	2666.96	1.26694	0.110322	11.484	1.59e-30	7.87e-29	2613	2536	1923	1732	3135	3704	chr20	361261	378203	2948	+	51.75	p13	protein_coding	TRIB3	tribbles pseudokinase 3 [Source:HGNC Symbol;Acc:16228]
ENSG00000177105	2763.54	1.41314	0.123253	11.4654	1.97e-30	9.75e-29	2524	2263	2087	1639	4098	3529	chr11	3848208	3862213	1782	-	51.22	p15.4	protein_coding	RHOG	ras homolog family member G [Source:HGNC Symbol;Acc:672]
ENSG00000196639	4763.09	1.04179	0.0910047	11.4476	2.42e-30	1.19e-28	4075	4207	4237	3432	5647	6563	chr3	11178779	11305243	5546	+	46.19	p25.3	protein_coding	HRH1	histamine receptor H1 [Source:HGNC Symbol;Acc:5182]
ENSG00000171533	773.177	-1.88504	0.164711	-11.4445	2.51e-30	1.24e-28	674	568	1743	1356	326	320	chr11	75297963	75380165	6433	-	44.55	q13.5	protein_coding	MAP6	microtubule-associated protein 6 [Source:HGNC Symbol;Acc:6868]
ENSG00000132429	1276.55	1.56554	0.136815	11.4428	2.56e-30	1.26e-28	1287	1341	886	591	1631	1715	chr6	105606155	105627870	1881	-	39.7	q21	protein_coding	POPDC3	popeye domain containing 3 [Source:HGNC Symbol;Acc:17649]
ENSG00000116729	35891.8	-0.818359	0.0715545	-11.4369	2.74e-30	1.34e-28	35243	35569	59729	46793	22240	24351	chr1	68564142	68698803	4513	-	41.57	p31.3	protein_coding	WLS	wntless Wnt ligand secretion mediator [Source:HGNC Symbol;Acc:30238]
ENSG00000042493	3562.78	-1.11198	0.0972415	-11.4352	2.79e-30	1.37e-28	5353	5211	4494	3876	1458	1542	chr2	85621871	85645555	2607	-	51.32	p11.2	protein_coding	CAPG	capping protein (actin filament), gelsolin-like [Source:HGNC Symbol;Acc:1474]
ENSG00000182217	1820.48	-1.64438	0.143826	-11.4331	2.86e-30	1.4e-28	885	907	4393	3643	806	1191	chr1	149825607	149832714	1869	-	46.89	q21.2	protein_coding	HIST2H4B	histone cluster 2, H4b [Source:HGNC Symbol;Acc:29607]
ENSG00000042062	6651.93	-1.107	0.0968428	-11.4309	2.93e-30	1.43e-28	6617	6791	11023	9739	3369	4125	chr20	49202645	49308065	6009	-	51.6	q13.13	protein_coding	FAM65C	family with sequence similarity 65, member C [Source:HGNC Symbol;Acc:16168]
ENSG00000189067	15977.2	0.851455	0.0745394	11.4229	3.21e-30	1.57e-28	13770	13685	15499	12682	18765	20543	chr16	11641853	11730237	4784	-	49.17	p13.13	protein_coding	LITAF	lipopolysaccharide-induced TNF factor [Source:HGNC Symbol;Acc:16841]
ENSG00000102385	2129.69	-1.36143	0.11943	-11.3995	4.21e-30	2.05e-28	2758	2921	3000	2795	819	937	chrX	100474758	100519486	8187	+	45.17	q22.1	protein_coding	DRP2	dystrophin related protein 2 [Source:HGNC Symbol;Acc:3032]
ENSG00000182551	11124.6	-0.939538	0.0824362	-11.3971	4.32e-30	2.1e-28	10475	10404	19810	15095	7034	6961	chr2	3501132	3523507	5560	-	44.71	p25.3	protein_coding	ADI1	acireductone dioxygenase 1 [Source:HGNC Symbol;Acc:30576]
ENSG00000033327	2349.64	1.17085	0.102778	11.392	4.58e-30	2.22e-28	1647	1632	2141	1718	3312	3391	chr11	77926343	78129394	6771	-	41.71	q14.1	protein_coding	GAB2	GRB2-associated binding protein 2 [Source:HGNC Symbol;Acc:14458]
ENSG00000174938	2308.13	-1.21235	0.106475	-11.3862	4.9e-30	2.37e-28	2319	2196	4141	3374	1187	1320	chr16	29882480	29910868	4110	-	52.94	p11.2	protein_coding	SEZ6L2	seizure related 6 homolog (mouse)-like 2 [Source:HGNC Symbol;Acc:30844]
ENSG00000113721	49410.6	0.873886	0.0768149	11.3765	5.47e-30	2.64e-28	47486	47324	45287	36815	58935	57117	chr5	149493400	149535435	7137	-	54.34	q32	protein_coding	PDGFRB	platelet-derived growth factor receptor, beta polypeptide [Source:HGNC Symbol;Acc:8804]
ENSG00000183941	1822.24	-1.64244	0.144378	-11.376	5.51e-30	2.66e-28	885	909	4391	3649	806	1195	chr1	149804221	149811339	1880	+	46.89	q21.2	protein_coding	HIST2H4A	histone cluster 2, H4a [Source:HGNC Symbol;Acc:4794]
ENSG00000081923	21290.2	-0.96519	0.084899	-11.3687	5.99e-30	2.88e-28	22245	23629	35740	26804	12571	12029	chr18	55313658	55470333	6652	-	42.99	q21.31	protein_coding	ATP8B1	ATPase, aminophospholipid transporter, class I, type 8B, member 1 [Source:HGNC Symbol;Acc:3706]
ENSG00000127528	437.106	2.47595	0.218025	11.3563	6.9e-30	3.31e-28	565	443	154	128	617	594	chr19	16435628	16438685	2018	+	65.53	p13.11	protein_coding	KLF2	Kruppel-like factor 2 [Source:HGNC Symbol;Acc:6347]
ENSG00000010610	5465.72	1.15273	0.101513	11.3554	6.97e-30	3.34e-28	4046	4108	4753	4075	7987	7176	chr12	6896024	6929974	4583	+	48.56	p13.31	protein_coding	CD4	CD4 molecule [Source:HGNC Symbol;Acc:1678]
ENSG00000067900	9479.84	0.97379	0.0858077	11.3485	7.54e-30	3.61e-28	7847	8082	9343	6731	11696	12541	chr18	18526867	18691812	11064	-	36.92	q11.1	protein_coding	ROCK1	Rho-associated, coiled-coil containing protein kinase 1 [Source:HGNC Symbol;Acc:10251]
ENSG00000166750	21230.8	0.988408	0.0872122	11.3334	8.97e-30	4.28e-28	15209	15983	20078	17164	25823	31528	chr17	33570055	33600674	10709	+	41.62	q12	protein_coding	SLFN5	schlafen family member 5 [Source:HGNC Symbol;Acc:28286]
ENSG00000023909	5760.47	1.13019	0.0997298	11.3325	9.06e-30	4.32e-28	3913	4405	5559	4034	7433	8717	chr1	94350761	94374966	5374	-	36.34	p22.1	protein_coding	GCLM	glutamate-cysteine ligase, modifier subunit [Source:HGNC Symbol;Acc:4312]
ENSG00000187605	2961.65	1.30431	0.115111	11.3309	9.22e-30	4.39e-28	3157	3375	2112	1622	3765	3318	chr2	74229840	74335303	11439	+	46.13	p13.1	protein_coding	TET3	tet methylcytosine dioxygenase 3 [Source:HGNC Symbol;Acc:28313]
ENSG00000115935	2567.44	1.17831	0.104005	11.3294	9.39e-30	4.46e-28	3055	2890	1795	1525	2815	3001	chr2	175424300	175547644	9121	-	41.82	q31.1	protein_coding	WIPF1	WAS/WASL interacting protein family, member 1 [Source:HGNC Symbol;Acc:12736]
ENSG00000185697	2243.13	-1.60134	0.141352	-11.3288	9.45e-30	4.48e-28	3580	4204	2869	1969	520	705	chr8	67474410	67526482	7239	-	36.72	q13.1	protein_coding	MYBL1	v-myb avian myeloblastosis viral oncogene homolog-like 1 [Source:HGNC Symbol;Acc:7547]
ENSG00000125266	3346	1.32537	0.117051	11.323	1.01e-29	4.78e-28	2883	2778	2883	1918	4740	4443	chr13	107142079	107187462	4461	-	40.81	q33.3	protein_coding	EFNB2	ephrin-B2 [Source:HGNC Symbol;Acc:3227]
ENSG00000141753	181747	-0.854005	0.0755143	-11.3092	1.18e-29	5.58e-28	122575	123335	332509	294977	129738	139738	chr17	38599702	38613983	2211	+	53.01	q21.2	protein_coding	IGFBP4	insulin-like growth factor binding protein 4 [Source:HGNC Symbol;Acc:5473]
ENSG00000130589	3673.89	1.18092	0.104457	11.3053	1.23e-29	5.82e-28	2842	3224	2984	2647	4620	5296	chr20	62189439	62205592	12066	-	66.08	q13.33	protein_coding	HELZ2	helicase with zinc finger 2, transcriptional coactivator [Source:HGNC Symbol;Acc:30021]
ENSG00000149090	38052.7	-0.83707	0.0741224	-11.2931	1.42e-29	6.68e-28	33321	32102	65514	54963	24921	27285	chr11	35453370	35551848	3862	-	41.96	p13	protein_coding	PAMR1	peptidase domain containing associated with muscle regeneration 1 [Source:HGNC Symbol;Acc:24554]
ENSG00000164930	21418.3	-1.11041	0.0983396	-11.2916	1.44e-29	6.78e-28	24761	26895	36480	24377	9979	11599	chr8	104310661	104345094	4065	+	37.65	q22.3	protein_coding	FZD6	frizzled family receptor 6 [Source:HGNC Symbol;Acc:4044]
ENSG00000105281	24048.4	-0.914616	0.0810312	-11.2872	1.52e-29	7.11e-28	31902	32664	31155	27999	11629	12752	chr19	47278140	47291851	3332	-	54.4	q13.32	protein_coding	SLC1A5	solute carrier family 1 (neutral amino acid transporter), member 5 [Source:HGNC Symbol;Acc:10943]
ENSG00000131238	6809.88	1.03986	0.0921827	11.2804	1.64e-29	7.67e-28	9260	8337	4723	3964	6832	6978	chr1	40538379	40563375	3304	-	44.07	p34.2	protein_coding	PPT1	palmitoyl-protein thioesterase 1 [Source:HGNC Symbol;Acc:9325]
ENSG00000173801	6487.57	-1.13337	0.100506	-11.2766	1.71e-29	8e-28	7323	7096	10120	9117	3535	3261	chr17	39775692	39943183	5963	-	53.04	q21.2	protein_coding	JUP	junction plakoglobin [Source:HGNC Symbol;Acc:6207]
ENSG00000167964	408.152	-2.54359	0.225664	-11.2716	1.81e-29	8.45e-28	352	290	1061	738	125	111	chr16	2190804	2204166	2488	+	58.26	p13.3	protein_coding	RAB26	RAB26, member RAS oncogene family [Source:HGNC Symbol;Acc:14259]
ENSG00000124120	2840.43	1.11263	0.098799	11.2616	2.03e-29	9.45e-28	2348	2471	2534	1947	3586	3880	chr20	43104526	43123244	7044	+	46.55	q13.12	protein_coding	TTPAL	tocopherol (alpha) transfer protein-like [Source:HGNC Symbol;Acc:16114]
ENSG00000109846	1692.26	1.3608	0.120903	11.2553	2.18e-29	1.01e-27	1537	1472	1229	1075	2328	2252	chr11	111779289	111794446	3034	-	46.13	q23.1	protein_coding	CRYAB	crystallin, alpha B [Source:HGNC Symbol;Acc:2389]
ENSG00000119314	4849.67	1.47595	0.131366	11.2354	2.73e-29	1.27e-27	3166	4363	3958	2706	6675	7530	chr9	114980715	115095947	7520	-	37.7	q32	protein_coding	PTBP3	polypyrimidine tract binding protein 3 [Source:HGNC Symbol;Acc:10253]
ENSG00000184254	717.67	-1.89732	0.168953	-11.2298	2.91e-29	1.35e-27	502	571	1508	1421	295	317	chr15	101417919	101456831	5772	+	48.81	q26.3	protein_coding	ALDH1A3	aldehyde dehydrogenase 1 family, member A3 [Source:HGNC Symbol;Acc:409]
ENSG00000188321	832.318	1.6659	0.148386	11.2268	3.01e-29	1.39e-27	415	436	659	499	1323	1509	chr19	9434448	9461838	4730	+	40.31	p13.2	protein_coding	ZNF559	zinc finger protein 559 [Source:HGNC Symbol;Acc:28197]
ENSG00000141741	4178.41	-1.12342	0.100094	-11.2236	3.12e-29	1.44e-27	5265	4962	6338	5299	2120	2005	chr17	37884749	37887040	2292	-	57.02	q12	protein_coding	MIEN1	migration and invasion enhancer 1 [Source:HGNC Symbol;Acc:28230]
ENSG00000100503	8646.53	0.932968	0.0831679	11.2179	3.33e-29	1.53e-27	9513	9431	6922	6045	9259	9937	chr14	51186481	51297839	13683	-	41.15	q22.1	protein_coding	NIN	ninein (GSK3B interacting protein) [Source:HGNC Symbol;Acc:14906]
ENSG00000230989	12886.2	-1.05167	0.0939157	-11.198	4.17e-29	1.92e-27	14048	15300	21974	15480	6393	7479	chr16	83841448	83853342	8157	+	44.98	q23.3	protein_coding	HSBP1	heat shock factor binding protein 1 [Source:HGNC Symbol;Acc:5203]
ENSG00000261115	1278.27	1.52106	0.13606	11.1794	5.15e-29	2.36e-27	144	114	1244	995	2526	2426	chr7	140774032	141180180	10618	+	43.27	q34	protein_coding	TMEM178B	transmembrane protein 178B [Source:HGNC Symbol;Acc:44112]
ENSG00000166908	4178.84	-1.03355	0.0924573	-11.1787	5.19e-29	2.37e-27	5166	4937	6371	5158	2150	2197	chr12	57984957	57997198	3296	+	46.8	q13.3	protein_coding	PIP4K2C	phosphatidylinositol-5-phosphate 4-kinase, type II, gamma [Source:HGNC Symbol;Acc:23786]
ENSG00000128272	24833.3	0.937312	0.0838504	11.1784	5.2e-29	2.38e-27	21584	20336	22548	19745	31564	31170	chr22	39915700	39918691	2515	+	58.92	q13.1	protein_coding	ATF4	activating transcription factor 4 [Source:HGNC Symbol;Acc:786]
ENSG00000180694	2752.88	1.67751	0.150221	11.167	5.92e-29	2.7e-27	1136	1450	2466	1457	4261	5301	chr8	91634223	91803860	5870	-	38.54	q21.3	protein_coding	TMEM64	transmembrane protein 64 [Source:HGNC Symbol;Acc:25441]
ENSG00000108861	12988.8	0.903813	0.0809509	11.165	6.05e-29	2.76e-27	11296	11227	12380	9935	16302	15883	chr17	41843489	41856356	5012	-	50.91	q21.31	protein_coding	DUSP3	dual specificity phosphatase 3 [Source:HGNC Symbol;Acc:3069]
ENSG00000187244	3715.13	-1.09941	0.0984711	-11.1648	6.06e-29	2.76e-27	4743	4956	5255	4529	1641	1901	chr19	45312328	45324673	5008	+	58.92	q13.32	protein_coding	BCAM	basal cell adhesion molecule (Lutheran blood group) [Source:HGNC Symbol;Acc:6722]
ENSG00000135387	30431.2	-0.990196	0.0887759	-11.1539	6.86e-29	3.11e-27	37560	39250	45546	35207	13943	17454	chr11	34073230	34122703	7689	+	40.22	p13	protein_coding	CAPRIN1	cell cycle associated protein 1 [Source:HGNC Symbol;Acc:6743]
ENSG00000109390	5836.39	-0.935208	0.0838541	-11.1528	6.94e-29	3.14e-27	5835	5950	9763	7825	3485	3612	chr4	140188034	140223705	1941	-	42.39	q31.1	protein_coding	NDUFC1	NADH dehydrogenase (ubiquinone) 1, subcomplex unknown, 1, 6kDa [Source:HGNC Symbol;Acc:7705]
ENSG00000122707	26514.5	-0.83047	0.0744618	-11.153	6.93e-29	3.14e-27	18704	19345	51158	38925	18699	20307	chr9	36036430	36124448	6045	+	39.34	p13.3	protein_coding	RECK	reversion-inducing-cysteine-rich protein with kazal motifs [Source:HGNC Symbol;Acc:11345]
ENSG00000120868	3874.32	1.14796	0.10307	11.1377	8.22e-29	3.71e-27	3156	3612	3346	2590	4671	5480	chr12	99038919	99129204	7901	+	39.48	q23.1	protein_coding	APAF1	apoptotic peptidase activating factor 1 [Source:HGNC Symbol;Acc:576]
ENSG00000059145	4191.17	1.00479	0.090259	11.1323	8.74e-29	3.94e-27	3269	3181	3915	3273	5454	5700	chr16	1413206	1464752	8504	-	57.82	p13.3	protein_coding	UNKL	unkempt family zinc finger-like [Source:HGNC Symbol;Acc:14184]
ENSG00000084652	14587.1	0.869865	0.0781808	11.1263	9.34e-29	4.2e-27	9996	9925	15015	12650	19475	19618	chr1	32645287	32663886	5103	+	50.3	p35.1	protein_coding	TXLNA	taxilin alpha [Source:HGNC Symbol;Acc:30685]
ENSG00000268310	1191	2.23042	0.200501	11.1242	9.56e-29	4.29e-27	3318	2955	79	62	281	228	chr17	76210462	76220740	1011	-	48.87	q25.3	protein_coding	AC087645.1	Uncharacterized protein [Source:UniProtKB/TrEMBL;Acc:M0R3F9]
ENSG00000143612	16440.7	-0.889863	0.0800056	-11.1225	9.75e-29	4.37e-27	17761	16421	26868	21379	9667	10427	chr1	154179182	154193104	2582	-	45.87	q21.3	protein_coding	C1orf43	chromosome 1 open reading frame 43 [Source:HGNC Symbol;Acc:29876]
ENSG00000167972	815.705	-1.90964	0.171794	-11.1159	1.05e-28	4.7e-27	337	338	2077	1789	445	349	chr16	2325882	2390747	7804	-	53.03	p13.3	protein_coding	ABCA3	ATP-binding cassette, sub-family A (ABC1), member 3 [Source:HGNC Symbol;Acc:33]
ENSG00000172059	832.044	1.63495	0.147143	11.1113	1.11e-28	4.93e-27	355	359	659	552	1361	1551	chr2	10182976	10194963	4589	+	50.79	p25.1	protein_coding	KLF11	Kruppel-like factor 11 [Source:HGNC Symbol;Acc:11811]
ENSG00000185883	12465.1	-0.964501	0.0868438	-11.1062	1.17e-28	5.22e-27	14341	14488	19034	15809	7122	6659	chr16	2563871	2570219	1498	+	60.18	p13.3	protein_coding	ATP6V0C	ATPase, H+ transporting, lysosomal 16kDa, V0 subunit c [Source:HGNC Symbol;Acc:855]
ENSG00000139263	4182.95	1.04128	0.0937619	11.1056	1.18e-28	5.24e-27	2444	2347	4123	3564	6068	6182	chr12	59265931	59314303	5893	-	39.12	q14.1	protein_coding	LRIG3	leucine-rich repeats and immunoglobulin-like domains 3 [Source:HGNC Symbol;Acc:30991]
ENSG00000260934	3151.85	-1.13962	0.10264	-11.1031	1.21e-28	5.38e-27	2610	2460	6189	4846	1775	2092	chr16	19513011	19513608	510	+	43.48	p12.3	antisense	CTA-363E6.7
ENSG00000115159	3031.79	-1.24751	0.112504	-11.0886	1.43e-28	6.32e-27	4308	4616	4370	3096	1098	1318	chr2	157291802	157470247	7155	+	37.9	q24.1	protein_coding	GPD2	glycerol-3-phosphate dehydrogenase 2 (mitochondrial) [Source:HGNC Symbol;Acc:4456]
ENSG00000171680	1676.11	-1.29655	0.117038	-11.0781	1.6e-28	7.09e-27	1918	1950	2705	2329	761	827	chr1	6526152	6580121	6954	-	58.85	p36.31	protein_coding	PLEKHG5	pleckstrin homology domain containing, family G (with RhoGef domain) member 5 [Source:HGNC Symbol;Acc:29105]
ENSG00000067082	10813.8	0.886716	0.0800592	11.0758	1.64e-28	7.27e-27	9406	10144	10320	8090	12531	13725	chr10	3818188	3827473	6139	-	48.08	p15.1	protein_coding	KLF6	Kruppel-like factor 6 [Source:HGNC Symbol;Acc:2235]
ENSG00000143819	8462.7	0.922414	0.0833655	11.0647	1.86e-28	8.21e-27	7440	7073	7895	6562	10490	10685	chr1	225997794	226033260	2504	+	50.77	q42.12	protein_coding	EPHX1	epoxide hydrolase 1, microsomal (xenobiotic) [Source:HGNC Symbol;Acc:3401]
ENSG00000125170	2491.43	-1.27477	0.115224	-11.0634	1.89e-28	8.32e-27	3270	3240	3927	2929	970	1214	chr16	57505863	57521239	4759	-	58.45	q21	protein_coding	DOK4	docking protein 4 [Source:HGNC Symbol;Acc:19868]
ENSG00000162849	968.473	-1.78074	0.161011	-11.0597	1.97e-28	8.64e-27	932	855	1852	1719	434	372	chr1	245318287	245872733	14403	+	44.8	q44	protein_coding	KIF26B	kinesin family member 26B [Source:HGNC Symbol;Acc:25484]
ENSG00000149582	3040.31	-1.41057	0.127639	-11.0512	2.16e-28	9.49e-27	3280	3243	5489	4322	1580	1254	chr11	118401756	118417995	5529	+	49.48	q23.3	protein_coding	TMEM25	transmembrane protein 25 [Source:HGNC Symbol;Acc:25890]
ENSG00000041982	90013.2	-0.933985	0.0845389	-11.048	2.24e-28	9.82e-27	160008	167016	84869	71097	32793	30225	chr9	117782806	117880536	8687	-	41.86	q33.1	protein_coding	TNC	tenascin C [Source:HGNC Symbol;Acc:5318]
ENSG00000073910	12801	-0.941686	0.0852857	-11.0415	2.41e-28	1.05e-26	12662	12218	21823	17566	8103	7702	chr13	32605437	32870794	16059	+	38.87	q13.1	protein_coding	FRY	furry homolog (Drosophila) [Source:HGNC Symbol;Acc:20367]
ENSG00000196569	2810.1	1.22503	0.11113	11.0234	2.95e-28	1.29e-26	2637	2511	2079	1943	3662	3643	chr6	129204342	129837714	10032	+	36.02	q22.33	protein_coding	LAMA2	laminin, alpha 2 [Source:HGNC Symbol;Acc:6482]
ENSG00000182718	126319	0.919925	0.0835211	11.0143	3.26e-28	1.42e-26	164489	150535	95147	79860	130156	125661	chr15	60639333	60695082	8822	-	44.95	q22.2	protein_coding	ANXA2	annexin A2 [Source:HGNC Symbol;Acc:537]
ENSG00000135047	23604.4	0.91529	0.0831249	11.011	3.38e-28	1.47e-26	20321	18629	22021	18988	28389	31582	chr9	90340434	90346308	2366	+	46.28	q21.33	protein_coding	CTSL	cathepsin L [Source:HGNC Symbol;Acc:2537]
ENSG00000100297	1594.08	1.43824	0.13065	11.0083	3.49e-28	1.51e-26	2538	2302	786	656	1562	1454	chr22	35796056	35821423	7338	+	52.51	q12.3	protein_coding	MCM5	minichromosome maintenance complex component 5 [Source:HGNC Symbol;Acc:6948]
ENSG00000079257	2579.78	-1.21732	0.110702	-10.9964	3.98e-28	1.72e-26	2902	2943	4444	3328	1161	1415	chr3	158363611	158390482	1504	-	36.96	q25.32	protein_coding	LXN	latexin [Source:HGNC Symbol;Acc:13347]
ENSG00000135503	3795.73	-1.05766	0.0962056	-10.9938	4.09e-28	1.77e-26	4385	4087	6060	5028	1961	2160	chr12	52345451	52390862	5690	+	44.84	q13.13	protein_coding	ACVR1B	activin A receptor, type IB [Source:HGNC Symbol;Acc:172]
ENSG00000178467	4583.69	-1.01662	0.0924817	-10.9926	4.15e-28	1.79e-26	4187	4118	8332	6529	2863	2793	chr3	49027319	49044587	7641	+	54.55	p21.31	protein_coding	P4HTM	prolyl 4-hydroxylase, transmembrane (endoplasmic reticulum) [Source:HGNC Symbol;Acc:28858]
ENSG00000112276	2240.72	1.30875	0.119069	10.9915	4.2e-28	1.81e-26	1145	1333	2041	1627	3158	3869	chr6	105544697	105585049	5808	-	40.62	q21	protein_coding	BVES	blood vessel epicardial substance [Source:HGNC Symbol;Acc:1152]
ENSG00000183780	187.131	-4.04572	0.368243	-10.9865	4.44e-28	1.91e-26	202	212	474	304	16	20	chr1	234040679	234460262	3195	+	42.36	q42.2	protein_coding	SLC35F3	solute carrier family 35, member F3 [Source:HGNC Symbol;Acc:23616]
ENSG00000005339	10084.2	0.949512	0.0864299	10.9859	4.47e-28	1.92e-26	9576	9203	9057	7368	12498	11965	chr16	3775055	3930727	15068	-	45.01	p13.3	protein_coding	CREBBP	CREB binding protein [Source:HGNC Symbol;Acc:2348]
ENSG00000139505	2248.16	1.70681	0.155433	10.981	4.72e-28	2.02e-26	1514	1921	1719	1051	2970	3940	chr13	25802307	25862147	6192	-	39.25	q12.13	protein_coding	MTMR6	myotubularin related protein 6 [Source:HGNC Symbol;Acc:7453]
ENSG00000221852	578.242	-1.99624	0.182234	-10.9543	6.34e-28	2.72e-26	362	372	1424	1118	264	226	chr17	39182278	39183454	1177	-	48.94	q21.2	protein_coding	KRTAP1-5	keratin associated protein 1-5 [Source:HGNC Symbol;Acc:16777]
ENSG00000169607	549.167	3.58841	0.327597	10.9537	6.38e-28	2.73e-26	1330	1461	22	16	216	134	chr2	113493930	113522254	5473	-	39.57	q13	protein_coding	CKAP2L	cytoskeleton associated protein 2-like [Source:HGNC Symbol;Acc:26877]
ENSG00000189057	217.647	3.76306	0.343775	10.9463	6.92e-28	2.96e-26	254	299	40	20	248	376	chr11	58874658	58894883	3857	+	38.92	q12.1	protein_coding	FAM111B	family with sequence similarity 111, member B [Source:HGNC Symbol;Acc:24200]
ENSG00000142945	956.299	2.28492	0.208895	10.9381	7.58e-28	3.23e-26	2688	2235	84	50	238	263	chr1	45205490	45233439	3658	+	49.08	p34.1	protein_coding	KIF2C	kinesin family member 2C [Source:HGNC Symbol;Acc:6393]
ENSG00000118526	12506.5	-0.820988	0.0750644	-10.9371	7.66e-28	3.25e-26	8985	9071	23379	18801	8910	9524	chr6	134210276	134216691	4551	+	47.57	q23.2	protein_coding	TCF21	transcription factor 21 [Source:HGNC Symbol;Acc:11632]
ENSG00000145244	796.883	1.92126	0.175661	10.9373	7.65e-28	3.25e-26	118	162	563	527	1687	1515	chr4	47596015	47840123	10087	-	38.52	p12	protein_coding	CORIN	corin, serine peptidase [Source:HGNC Symbol;Acc:19012]
ENSG00000085117	11620.2	-0.959298	0.0877153	-10.9365	7.71e-28	3.27e-26	13345	13253	16935	15551	6364	6621	chr11	44585977	44641913	4054	+	53.55	p11.2	protein_coding	CD82	CD82 molecule [Source:HGNC Symbol;Acc:6210]
ENSG00000157680	2128.19	1.39966	0.12798	10.9365	7.71e-28	3.27e-26	1797	2269	1543	1221	2590	3044	chr7	137065783	137531838	15547	-	39.15	q33	protein_coding	DGKI	diacylglycerol kinase, iota [Source:HGNC Symbol;Acc:2855]
ENSG00000007944	841.857	1.6908	0.15474	10.9267	8.59e-28	3.63e-26	555	505	649	454	1288	1446	chr6	16129356	16148479	3033	+	40.19	p22.3	protein_coding	MYLIP	myosin regulatory light chain interacting protein [Source:HGNC Symbol;Acc:21155]
ENSG00000008517	1111.43	1.69373	0.155053	10.9235	8.9e-28	3.76e-26	738	844	716	667	1509	1980	chr16	3115298	3131908	2924	+	53.24	p13.3	protein_coding	IL32	interleukin 32 [Source:HGNC Symbol;Acc:16830]
ENSG00000008130	6130.63	0.984918	0.0901996	10.9193	9.32e-28	3.93e-26	4327	4074	6206	4859	8509	8354	chr1	1682671	1711896	5637	-	53.7	p36.33	protein_coding	NADK	NAD kinase [Source:HGNC Symbol;Acc:29831]
ENSG00000108821	1.41918e+06	1.04311	0.0956088	10.9101	1.03e-27	4.34e-26	1563310	1673128	1057915	916222	1680815	1462228	chr17	48260650	48278993	9819	-	58.46	q21.33	protein_coding	COL1A1	collagen, type I, alpha 1 [Source:HGNC Symbol;Acc:2197]
ENSG00000155324	2934.98	1.1932	0.109487	10.8981	1.18e-27	4.94e-26	2885	2729	2489	1751	3730	3698	chr5	125695824	125832186	5051	+	38.95	q23.2	protein_coding	GRAMD3	GRAM domain containing 3 [Source:HGNC Symbol;Acc:24911]
ENSG00000110075	5523.37	1.03443	0.094948	10.8947	1.22e-27	5.12e-26	4216	4900	4981	4126	6907	7521	chr11	68228186	68382802	8333	+	41.89	q13.2	protein_coding	PPP6R3	protein phosphatase 6, regulatory subunit 3 [Source:HGNC Symbol;Acc:1173]
ENSG00000165030	3351.46	1.13398	0.104112	10.8919	1.26e-27	5.27e-26	2164	2179	3061	2646	4391	5333	chr9	94171327	94186144	2085	-	41.93	q22.31	protein_coding	NFIL3	nuclear factor, interleukin 3 regulated [Source:HGNC Symbol;Acc:7787]
ENSG00000161847	3640.24	1.06816	0.0980745	10.8913	1.27e-27	5.3e-26	4147	3975	2823	2270	4175	4058	chr19	10426888	10444316	4892	-	56.86	p13.2	protein_coding	RAVER1	ribonucleoprotein, PTB-binding 1 [Source:HGNC Symbol;Acc:30296]
ENSG00000213204	1403.73	1.34234	0.123288	10.8879	1.32e-27	5.5e-26	765	773	1196	1057	2100	2333	chr6	88117730	88221352	3530	+	38.54	q15	protein_coding	C6orf165	chromosome 6 open reading frame 165 [Source:HGNC Symbol;Acc:21405]
ENSG00000159164	6049.3	-0.955744	0.0878803	-10.8755	1.51e-27	6.28e-26	10297	9758	6668	5408	2291	2520	chr1	149874870	149889434	4824	-	52.21	q21.2	protein_coding	SV2A	synaptic vesicle glycoprotein 2A [Source:HGNC Symbol;Acc:20566]
ENSG00000075391	3811.89	1.03958	0.0957087	10.8619	1.75e-27	7.28e-26	3906	4142	2986	2580	4400	4458	chr1	178062864	178448644	11818	+	36.99	q25.2	protein_coding	RASAL2	RAS protein activator like 2 [Source:HGNC Symbol;Acc:9874]
ENSG00000129625	19359.2	-0.920767	0.0848192	-10.8556	1.87e-27	7.79e-26	17136	17650	36296	25651	12028	13070	chr5	112212084	112258236	4222	-	41.72	q22.2	protein_coding	REEP5	receptor accessory protein 5 [Source:HGNC Symbol;Acc:30077]
ENSG00000173153	2440.37	-1.22465	0.112825	-10.8544	1.9e-27	7.88e-26	3205	3071	3651	3040	1149	1061	chr11	64073044	64084215	3030	+	57.04	q13.1	protein_coding	ESRRA	estrogen-related receptor alpha [Source:HGNC Symbol;Acc:3471]
ENSG00000198624	520.885	-2.1534	0.198438	-10.8517	1.96e-27	8.1e-26	407	338	1283	976	208	182	chr5	150560613	150603706	4993	-	45.82	q33.1	protein_coding	CCDC69	coiled-coil domain containing 69 [Source:HGNC Symbol;Acc:24487]
ENSG00000149716	26682.5	-0.967492	0.0891866	-10.8479	2.04e-27	8.43e-26	18213	20654	54570	39001	17418	19317	chr11	69467844	69490184	7873	-	53.52	q13.3	protein_coding	ORAOV1	oral cancer overexpressed 1 [Source:HGNC Symbol;Acc:17589]
ENSG00000082516	1740.05	1.30958	0.120753	10.8451	2.1e-27	8.68e-26	1571	1424	1420	1063	2365	2366	chr5	154266976	154317769	5637	-	41.33	q33.2	protein_coding	GEMIN5	gem (nuclear organelle) associated protein 5 [Source:HGNC Symbol;Acc:20043]
ENSG00000082482	459.231	2.20911	0.203723	10.8437	2.14e-27	8.8e-26	411	509	200	175	672	670	chr1	215179118	215410436	3910	+	36.37	q41	protein_coding	KCNK2	potassium channel, subfamily K, member 2 [Source:HGNC Symbol;Acc:6277]
ENSG00000185567	7799.79	-0.941323	0.0868366	-10.8402	2.22e-27	9.13e-26	10432	10922	10332	8718	3554	4134	chr14	105403581	105444694	18771	-	57.28	q32.33	protein_coding	AHNAK2	AHNAK nucleoprotein 2 [Source:HGNC Symbol;Acc:20125]
ENSG00000165821	3074.07	-1.19011	0.109923	-10.8267	2.57e-27	1.06e-25	3707	3245	4945	4208	1556	1547	chr14	21989232	22005350	5365	-	48.58	q11.2	protein_coding	SALL2	spalt-like transcription factor 2 [Source:HGNC Symbol;Acc:10526]
ENSG00000168542	361917	0.805279	0.0743843	10.8259	2.59e-27	1.06e-25	270174	273867	373964	311103	467166	457505	chr2	189839046	189877472	6816	+	33.8	q32.2	protein_coding	COL3A1	collagen, type III, alpha 1 [Source:HGNC Symbol;Acc:2201]
ENSG00000148411	10978.3	0.899468	0.0831128	10.8223	2.7e-27	1.11e-25	8447	8657	10971	8747	14423	13917	chr9	138898383	138987131	7212	-	55	q34.3	protein_coding	NACC2	NACC family member 2, BEN and BTB (POZ) domain containing [Source:HGNC Symbol;Acc:23846]
ENSG00000151304	5257.83	1.05004	0.0970989	10.8142	2.95e-27	1.21e-25	4489	4858	4317	3980	6545	6806	chr5	121297656	121411265	3111	+	36.16	q23.1	protein_coding	SRFBP1	serum response factor binding protein 1 [Source:HGNC Symbol;Acc:26333]
ENSG00000065613	4354.69	0.971588	0.0898601	10.8122	3.01e-27	1.23e-25	4419	4581	3717	2952	4762	5336	chr10	105726959	105788991	7974	+	36.55	q24.33	protein_coding	SLK	STE20-like kinase [Source:HGNC Symbol;Acc:11088]
ENSG00000260272	11155	-0.909408	0.0841252	-10.8102	3.08e-27	1.25e-25	12515	12721	17250	14005	6562	6270	chr16	2546033	2570219	1944	+	58.06	p13.3	protein_coding	RP11-20I23.1	Uncharacterized protein [Source:UniProtKB/TrEMBL;Acc:H3BQ06]
ENSG00000095739	3328.62	1.22171	0.113045	10.8073	3.18e-27	1.29e-25	1919	1679	3045	2644	5314	4948	chr10	28966271	28971868	2314	+	47.11	p12.1	protein_coding	BAMBI	BMP and activin membrane-bound inhibitor [Source:HGNC Symbol;Acc:30251]
ENSG00000105472	7426.56	-0.952083	0.0880991	-10.807	3.19e-27	1.3e-25	9809	9833	10149	8577	3808	3673	chr19	51226586	51228974	1468	+	66.39	q13.33	protein_coding	CLEC11A	C-type lectin domain family 11, member A [Source:HGNC Symbol;Acc:10576]
ENSG00000169710	20472.2	0.868595	0.0804108	10.802	3.37e-27	1.37e-25	28306	29368	14547	11731	18849	18140	chr17	80036214	80056208	8979	-	66.65	q25.3	protein_coding	FASN	fatty acid synthase [Source:HGNC Symbol;Acc:3594]
ENSG00000179820	15678.5	1.21152	0.112213	10.7967	3.57e-27	1.44e-25	20203	19396	9922	8791	18456	15031	chr19	54369477	54379691	3675	+	58.37	q13.42	protein_coding	MYADM	myeloid-associated differentiation marker [Source:HGNC Symbol;Acc:7544]
ENSG00000164741	24387.5	-0.774735	0.0717922	-10.7914	3.78e-27	1.53e-25	31655	32397	32900	26470	12896	13900	chr8	12940870	13373167	10988	-	39.04	p22	protein_coding	DLC1	deleted in liver cancer 1 [Source:HGNC Symbol;Acc:2897]
ENSG00000133107	298.425	2.63778	0.244493	10.7888	3.89e-27	1.57e-25	182	200	110	114	543	543	chr13	38210773	38444562	4205	-	35.22	q13.3	protein_coding	TRPC4	transient receptor potential cation channel, subfamily C, member 4 [Source:HGNC Symbol;Acc:12336]
ENSG00000104687	8971.23	0.949684	0.0880503	10.7857	4.02e-27	1.62e-25	9057	8211	7812	6545	10601	10839	chr8	30535583	30585443	3232	-	44.72	p12	protein_coding	GSR	glutathione reductase [Source:HGNC Symbol;Acc:4623]
ENSG00000075218	607.475	2.61516	0.242476	10.7852	4.04e-27	1.63e-25	1512	1514	38	48	211	199	chr22	46692638	46726707	4242	+	50.13	q13.31	protein_coding	GTSE1	G-2 and S-phase expressed 1 [Source:HGNC Symbol;Acc:13698]
ENSG00000270136	14029.6	-0.827537	0.0767674	-10.7798	4.29e-27	1.72e-25	9187	9287	26392	22252	10093	11133	chr1	19923473	19984549	2493	+	47.48	p36.13	protein_coding	MINOS1-NBL1	MINOS1-NBL1 readthrough [Source:HGNC Symbol;Acc:48338]
ENSG00000267395	2103.81	-1.2417	0.115317	-10.7677	4.89e-27	1.96e-25	2071	1977	3714	3212	1162	1104	chr19	46271054	46275762	1119	+	67.02	q13.32	antisense	AC074212.6
ENSG00000092871	2553.58	1.09596	0.101802	10.7656	5e-27	2e-25	2269	2162	2237	1778	3175	3449	chr17	33333009	33416338	8512	-	43.34	q12	protein_coding	RFFL	ring finger and FYVE-like domain containing E3 ubiquitin protein ligase [Source:HGNC Symbol;Acc:24821]
ENSG00000156671	6757.61	-1.1727	0.108973	-10.7614	5.24e-27	2.09e-25	6882	7581	12478	8507	3188	3953	chr10	76859344	76941881	7316	+	43.24	q22.2	protein_coding	SAMD8	sterile alpha motif domain containing 8 [Source:HGNC Symbol;Acc:26320]
ENSG00000140497	6251	1.13855	0.105871	10.754	5.67e-27	2.26e-25	5190	4923	5347	4528	8965	7812	chr15	75136071	75165706	5000	-	51.05	q24.1	protein_coding	SCAMP2	secretory carrier membrane protein 2 [Source:HGNC Symbol;Acc:10564]
ENSG00000166228	3246.65	-1.18533	0.110491	-10.7278	7.53e-27	3e-25	3240	2784	5760	4987	1814	1846	chr10	72642037	72648541	1614	-	51.19	q22.1	protein_coding	PCBD1	pterin-4 alpha-carbinolamine dehydratase/dimerization cofactor of hepatocyte nuclear factor 1 alpha [Source:HGNC Symbol;Acc:8646]
ENSG00000258441	1496.77	-1.39141	0.129739	-10.7247	7.79e-27	3.1e-25	1719	1890	2608	1880	609	706	chr14	21668238	21675059	5715	-	41.26	q11.2	processed_transcript	LINC00641	long intergenic non-protein coding RNA 641 [Source:HGNC Symbol;Acc:27511]
ENSG00000146416	2286.1	-1.17288	0.109387	-10.7223	8e-27	3.18e-25	2159	2253	4174	3274	1165	1386	chr6	143381633	143661441	6027	+	39.67	q24.2	protein_coding	AIG1	androgen-induced 1 [Source:HGNC Symbol;Acc:21607]
ENSG00000093167	5498.77	0.991166	0.0924915	10.7163	8.54e-27	3.39e-25	5314	5039	4799	3938	6813	6589	chr3	37094117	37225180	10674	-	38.6	p22.2	protein_coding	LRRFIP2	leucine rich repeat (in FLII) interacting protein 2 [Source:HGNC Symbol;Acc:6703]
ENSG00000173821	23265.3	0.869803	0.0811812	10.7143	8.72e-27	3.45e-25	16988	16093	23063	20391	30005	31598	chr17	78234665	78372586	28570	+	49.93	q25.3	protein_coding	RNF213	ring finger protein 213 [Source:HGNC Symbol;Acc:14539]
ENSG00000164466	4374.45	1.0282	0.0959884	10.7117	8.97e-27	3.54e-25	4237	4667	3785	2818	4916	5447	chr5	174904065	174956745	7572	+	42.43	q35.2	protein_coding	SFXN1	sideroflexin 1 [Source:HGNC Symbol;Acc:16085]
ENSG00000186185	389.429	4.54266	0.424086	10.7117	8.97e-27	3.54e-25	970	973	4	12	154	136	chr17	43002077	43025082	4658	-	49.26	q21.31	protein_coding	KIF18B	kinesin family member 18B [Source:HGNC Symbol;Acc:27102]
ENSG00000130522	9322.02	0.916364	0.0856046	10.7046	9.68e-27	3.82e-25	7557	7660	8683	7567	11960	11788	chr19	18390563	18392432	1870	-	69.73	p13.11	protein_coding	JUND	jun D proto-oncogene [Source:HGNC Symbol;Acc:6206]
ENSG00000185100	531.282	-2.02402	0.189091	-10.704	9.75e-27	3.84e-25	310	256	1308	1129	230	234	chr14	105190523	105213662	5775	+	60.75	q32.33	protein_coding	ADSSL1	adenylosuccinate synthase like 1 [Source:HGNC Symbol;Acc:20093]
ENSG00000027847	3605.18	-1.03782	0.0970314	-10.6957	1.07e-26	4.19e-25	4089	4036	5614	4792	1968	1953	chr5	177027101	177037348	4927	+	57.92	q35.3	protein_coding	B4GALT7	xylosylprotein beta 1,4-galactosyltransferase, polypeptide 7 [Source:HGNC Symbol;Acc:930]
ENSG00000113083	32485.2	1.0492	0.0981659	10.688	1.16e-26	4.54e-25	26291	32181	29656	21947	37997	44196	chr5	121398890	121413980	5468	-	37.87	q23.2	protein_coding	LOX	lysyl oxidase [Source:HGNC Symbol;Acc:6664]
ENSG00000135837	6296.77	0.935221	0.0875544	10.6816	1.24e-26	4.86e-25	4450	4846	6317	5026	7853	8899	chr1	179923873	180084015	14301	+	36.47	q25.2	protein_coding	CEP350	centrosomal protein 350kDa [Source:HGNC Symbol;Acc:24238]
ENSG00000159792	4288.33	0.972141	0.0910911	10.6722	1.37e-26	5.37e-25	2998	3066	4294	3410	5847	5801	chr16	67927175	67963581	3977	+	52.29	q22.1	protein_coding	PSKH1	protein serine kinase H1 [Source:HGNC Symbol;Acc:9529]
ENSG00000155970	2143.18	-1.8445	0.172955	-10.6646	1.49e-26	5.82e-25	1575	2161	5446	2976	823	954	chr8	16884747	16980153	4606	+	35.97	p22	protein_coding	MICU3	mitochondrial calcium uptake family, member 3 [Source:HGNC Symbol;Acc:27820]
ENSG00000112144	4793.61	-1.02884	0.096476	-10.6642	1.5e-26	5.84e-25	5006	5152	8418	6044	2552	2893	chr6	52866077	52926600	6259	-	40.86	p12.1	protein_coding	ICK	intestinal cell (MAK-like) kinase [Source:HGNC Symbol;Acc:21219]
ENSG00000008256	10840	0.956111	0.0896614	10.6636	1.51e-26	5.87e-25	8543	8249	10573	8439	14727	13677	chr7	6201407	6312275	5805	-	44.78	p22.1	protein_coding	CYTH3	cytohesin 3 [Source:HGNC Symbol;Acc:9504]
ENSG00000119638	8517.69	0.880528	0.082601	10.66	1.57e-26	6.09e-25	5861	5810	8596	7442	11215	11659	chr14	75548822	75594047	8021	-	42.01	q24.3	protein_coding	NEK9	NIMA-related kinase 9 [Source:HGNC Symbol;Acc:18591]
ENSG00000204183	1824.86	-1.22539	0.114989	-10.6566	1.62e-26	6.3e-25	884	923	4250	3223	1140	1323	chr20	34020827	34023248	1734	+	55.7	q11.22	protein_coding	GDF5OS	growth differentiation factor 5 opposite strand [Source:HGNC Symbol;Acc:33435]
ENSG00000221890	3172.05	-1.01237	0.0950174	-10.6546	1.66e-26	6.43e-25	1591	1659	6837	5442	2239	2460	chr22	39214457	39239987	5784	-	55.42	q13.1	protein_coding	NPTXR	neuronal pentraxin receptor [Source:HGNC Symbol;Acc:7954]
ENSG00000112977	34029.5	-0.830349	0.0779485	-10.6525	1.7e-26	6.57e-25	39074	37759	51895	41773	20546	20070	chr5	10679342	10761384	3361	-	46.31	p15.2	protein_coding	DAP	death-associated protein [Source:HGNC Symbol;Acc:2672]
ENSG00000163637	7234.02	-0.880571	0.0827042	-10.6472	1.8e-26	6.94e-25	5878	6029	13225	10419	4925	4971	chr3	64079543	64431152	8726	-	41.47	p14.1	protein_coding	PRICKLE2	prickle homolog 2 (Drosophila) [Source:HGNC Symbol;Acc:20340]
ENSG00000171492	3526.91	1.10935	0.104295	10.6366	2.01e-26	7.77e-25	3539	3737	2942	2150	3854	4602	chr1	90286573	90402170	4852	+	40.31	p22.2	protein_coding	LRRC8D	leucine rich repeat containing 8 family, member D [Source:HGNC Symbol;Acc:16992]
ENSG00000116117	7104.25	0.922977	0.0868126	10.6318	2.12e-26	8.16e-25	4907	4713	7156	6032	9703	9627	chr2	205410516	206484886	10382	+	37.58	q33.3	protein_coding	PARD3B	par-3 family cell polarity regulator beta [Source:HGNC Symbol;Acc:14446]
ENSG00000120149	2634.01	-1.06111	0.0998785	-10.6241	2.3e-26	8.86e-25	1921	1971	5222	4120	1641	1814	chr5	174151536	174157896	2270	+	47.07	q35.2	protein_coding	MSX2	msh homeobox 2 [Source:HGNC Symbol;Acc:7392]
ENSG00000136068	18877.2	1.0279	0.0968175	10.6169	2.49e-26	9.55e-25	25450	24967	12587	10941	19707	17373	chr3	57994127	58157982	13956	+	46.61	p14.3	protein_coding	FLNB	filamin B, beta [Source:HGNC Symbol;Acc:3755]
ENSG00000257267	4092.76	0.957443	0.0903049	10.6023	2.91e-26	1.11e-24	2822	2788	4053	3401	5354	5849	chr18	32870246	32890730	5124	+	38.95	q12.2	pseudogene	ZNF271	zinc finger protein 271 [Source:HGNC Symbol;Acc:13065]
ENSG00000156642	21841.2	-0.933065	0.0882495	-10.573	3.97e-26	1.52e-24	30857	33391	29505	20718	9566	10609	chr15	73852355	73926475	4042	-	41.2	q24.1	protein_coding	NPTN	neuroplastin [Source:HGNC Symbol;Acc:17867]
ENSG00000008083	2251.64	1.16334	0.110063	10.5698	4.11e-26	1.57e-24	1998	2031	1823	1549	2982	2855	chr6	15246527	15522252	6490	+	43.92	p22.3	protein_coding	JARID2	jumonji, AT rich interactive domain 2 [Source:HGNC Symbol;Acc:6196]
ENSG00000146197	7082.61	0.947397	0.0896975	10.5621	4.46e-26	1.7e-24	4754	4496	6956	6153	9694	9906	chr6	35182190	35220856	7410	+	49.67	p21.31	protein_coding	SCUBE3	signal peptide, CUB domain, EGF-like 3 [Source:HGNC Symbol;Acc:13655]
ENSG00000103051	6173.96	-0.901206	0.085348	-10.5592	4.61e-26	1.76e-24	6776	6528	9990	7827	3514	3844	chr16	70514471	70557468	4786	-	47.24	q22.1	protein_coding	COG4	component of oligomeric golgi complex 4 [Source:HGNC Symbol;Acc:18620]
ENSG00000118194	186.693	-3.44566	0.326418	-10.556	4.77e-26	1.81e-24	155	166	451	392	28	32	chr1	201328136	201346890	7281	-	54.6	q32.1	protein_coding	TNNT2	troponin T type 2 (cardiac) [Source:HGNC Symbol;Acc:11949]
ENSG00000183864	9138.69	0.954138	0.0903879	10.556	4.76e-26	1.81e-24	7401	7217	8615	7200	12234	11420	chr22	41829496	41843027	4565	-	51.46	q13.2	protein_coding	TOB2	transducer of ERBB2, 2 [Source:HGNC Symbol;Acc:11980]
ENSG00000137273	5787.08	1.10541	0.104748	10.5531	4.91e-26	1.86e-24	5701	5514	4592	3979	7563	6688	chr6	1390069	1395832	2187	+	59.87	p25.3	protein_coding	FOXF2	forkhead box F2 [Source:HGNC Symbol;Acc:3810]
ENSG00000273167	3184.69	1.26312	0.119694	10.5529	4.92e-26	1.87e-24	3065	3292	2148	2130	4115	3881	chr13	24553839	24895169	4157	+	44.28	q12.12	protein_coding	RP11-307N16.6
ENSG00000220205	7743.84	-0.932456	0.088496	-10.5367	5.85e-26	2.21e-24	6293	5874	14336	11699	5323	5203	chr17	8062467	8066864	3268	-	58.14	p13.1	protein_coding	VAMP2	vesicle-associated membrane protein 2 (synaptobrevin 2) [Source:HGNC Symbol;Acc:12643]
ENSG00000166923	140336	0.93531	0.0887927	10.5336	6.05e-26	2.28e-24	183918	181888	107232	80473	122771	154040	chr15	33010175	33026870	4168	+	43.51	q13.3	protein_coding	GREM1	gremlin 1, DAN family BMP antagonist [Source:HGNC Symbol;Acc:2001]
ENSG00000145908	962.347	1.60974	0.152969	10.5233	6.75e-26	2.54e-24	715	862	694	510	1437	1384	chr5	150273954	150284545	4411	-	36.58	q33.1	protein_coding	ZNF300	zinc finger protein 300 [Source:HGNC Symbol;Acc:13091]
ENSG00000107554	4978.18	1.04809	0.0996498	10.5177	7.16e-26	2.7e-24	4620	4452	4202	3602	6475	5997	chr10	101635334	101769676	8634	-	43.7	q24.2	protein_coding	DNMBP	dynamin binding protein [Source:HGNC Symbol;Acc:30373]
ENSG00000141985	9440.52	-0.840857	0.0799677	-10.515	7.37e-26	2.77e-24	13693	14071	11512	9530	4488	4590	chr19	4360367	4400544	3685	-	57.17	p13.3	protein_coding	SH3GL1	SH3-domain GRB2-like 1 [Source:HGNC Symbol;Acc:10830]
ENSG00000269893	4462.26	-0.950799	0.0904509	-10.5118	7.62e-26	2.86e-24	3286	3447	8455	6843	2862	3256	chr4	119199864	119200978	923	+	45.83	q26	lincRNA	SNHG8	small nucleolar RNA host gene 8 (non-protein coding) [Source:HGNC Symbol;Acc:33098]
ENSG00000259721	5479.98	0.93227	0.0887065	10.5096	7.8e-26	2.93e-24	7326	7415	3820	3280	5214	5272	chr15	33009471	33011208	1738	-	69.74	q13.3	lincRNA	RP11-758N13.1
ENSG00000198901	2433.07	1.454	0.138487	10.4992	8.71e-26	3.26e-24	6193	5423	485	344	927	813	chr15	91509270	91538859	5523	-	45.15	q26.1	protein_coding	PRC1	protein regulator of cytokinesis 1 [Source:HGNC Symbol;Acc:9341]
ENSG00000259207	3362.67	1.07638	0.102529	10.4983	8.8e-26	3.29e-24	4624	4499	2124	1912	3293	3308	chr17	45331212	45421658	4913	+	43.83	q21.32	protein_coding	ITGB3	integrin, beta 3 (platelet glycoprotein IIIa, antigen CD61) [Source:HGNC Symbol;Acc:6156]
ENSG00000135213	8976.63	1.00878	0.0961307	10.4938	9.22e-26	3.44e-24	6975	7040	8303	6979	12517	11214	chr7	75046066	75115548	8771	-	45.75	q11.23	protein_coding	POM121C	POM121 transmembrane nucleoporin C [Source:HGNC Symbol;Acc:34005]
ENSG00000107771	5456.12	1.13426	0.108094	10.4933	9.27e-26	3.46e-24	3854	4589	5145	3713	6824	8130	chr10	86088342	86278273	8420	+	37.56	q23.1	protein_coding	CCSER2	coiled-coil serine-rich protein 2 [Source:HGNC Symbol;Acc:29197]
ENSG00000171132	3189.81	-1.17945	0.112409	-10.4925	9.35e-26	3.48e-24	3170	3258	6006	4231	1555	1918	chr2	45878484	46415129	9908	+	44.43	p21	protein_coding	PRKCE	protein kinase C, epsilon [Source:HGNC Symbol;Acc:9401]
ENSG00000128510	6806.85	-0.928823	0.0886401	-10.4786	1.08e-25	4.03e-24	7809	7873	10653	8323	3915	3757	chr7	129932974	129964020	3958	+	46.73	q32.2	protein_coding	CPA4	carboxypeptidase A4 [Source:HGNC Symbol;Acc:15740]
ENSG00000136485	23009.3	-0.776041	0.0740717	-10.4769	1.1e-25	4.09e-24	25403	24443	35536	28544	14017	14869	chr17	61627822	61671639	6587	+	43.96	q23.3	protein_coding	DCAF7	DDB1 and CUL4 associated factor 7 [Source:HGNC Symbol;Acc:30915]
ENSG00000272694	741.941	-1.92209	0.183504	-10.4743	1.13e-25	4.2e-24	959	1180	1151	933	179	247	chr22	37767724	37768898	910	+	62.47	q13.1	antisense	RP1-63G5.8
ENSG00000176928	1203.1	1.55105	0.148111	10.4722	1.16e-25	4.29e-24	462	421	1060	822	1821	2444	chr5	74323289	74326724	3436	-	38.59	q13.3	protein_coding	GCNT4	glucosaminyl (N-acetyl) transferase 4, core 2 [Source:HGNC Symbol;Acc:17973]
ENSG00000117009	5483.86	1.1776	0.112528	10.4649	1.25e-25	4.63e-24	1865	2113	6325	4123	8375	9698	chr1	241695434	241758944	5946	+	38	q43	protein_coding	KMO	kynurenine 3-monooxygenase (kynurenine 3-hydroxylase) [Source:HGNC Symbol;Acc:6381]
ENSG00000068305	7179.12	-1.07085	0.102369	-10.4607	1.31e-25	4.83e-24	7644	8660	11824	9077	3400	4282	chr15	100017370	100256671	7030	+	39.28	q26.3	protein_coding	MEF2A	myocyte enhancer factor 2A [Source:HGNC Symbol;Acc:6993]
ENSG00000099365	813.559	-1.63699	0.156536	-10.4576	1.35e-25	4.99e-24	862	845	1612	1169	348	338	chr16	31000577	31021949	5408	-	55.21	p11.2	protein_coding	STX1B	syntaxin 1B [Source:HGNC Symbol;Acc:18539]
ENSG00000154175	1573.94	1.52451	0.145803	10.456	1.38e-25	5.06e-24	372	280	1356	1271	2696	3193	chr3	100468000	100712359	10978	-	37.02	q12.2	protein_coding	ABI3BP	ABI family, member 3 (NESH) binding protein [Source:HGNC Symbol;Acc:17265]
ENSG00000127824	4150.41	-1.04509	0.0999606	-10.4551	1.39e-25	5.1e-24	5783	5629	5726	4637	2007	1864	chr2	220114433	220142892	4079	-	49.79	q35	protein_coding	TUBA4A	tubulin, alpha 4a [Source:HGNC Symbol;Acc:12407]
ENSG00000226380	1223.62	-1.46168	0.139803	-10.4552	1.39e-25	5.1e-24	789	779	2854	2087	726	649	chr7	130561495	130598069	6692	-	45.05	q32.3	lincRNA	MIR29A	microRNA 29a [Source:HGNC Symbol;Acc:31616]
ENSG00000117868	10252.1	0.864618	0.0827386	10.45	1.47e-25	5.37e-24	8051	8185	10745	7923	12838	13275	chr7	158523686	158622944	7094	-	43.39	q36.3	protein_coding	ESYT2	extended synaptotagmin-like protein 2 [Source:HGNC Symbol;Acc:22211]
ENSG00000168172	5143.14	1.02426	0.098017	10.4498	1.47e-25	5.37e-24	4118	4596	4922	3567	6225	7047	chr8	42752075	42885682	15250	+	40.46	p11.21	protein_coding	HOOK3	hook microtubule-tethering protein 3 [Source:HGNC Symbol;Acc:23576]
ENSG00000034713	7043.54	-0.890328	0.0854334	-10.4213	1.98e-25	7.24e-24	6694	6649	12220	9501	4209	4832	chr16	75600249	75611779	3034	+	47.18	q23.1	protein_coding	GABARAPL2	GABA(A) receptor-associated protein-like 2 [Source:HGNC Symbol;Acc:13291]
ENSG00000120820	6760.6	-0.933663	0.0896494	-10.4146	2.13e-25	7.76e-24	7007	7619	11195	8464	3708	4220	chr12	104382762	104457961	3271	-	41.92	q23.3	protein_coding	GLT8D2	glycosyltransferase 8 domain containing 2 [Source:HGNC Symbol;Acc:24890]
ENSG00000204520	6455.25	-1.02083	0.0980539	-10.4109	2.21e-25	8.06e-24	7708	7527	10094	7986	3608	3248	chr6	31371356	31383092	1386	+	49.72	p21.33	protein_coding	MICA	MHC class I polypeptide-related sequence A [Source:HGNC Symbol;Acc:7090]
ENSG00000143774	16326.4	-0.8354	0.0802792	-10.4062	2.32e-25	8.45e-24	16658	16824	26320	21278	10458	10111	chr1	228327663	228336685	4725	+	61.76	q42.13	protein_coding	GUK1	guanylate kinase 1 [Source:HGNC Symbol;Acc:4693]
ENSG00000169926	7323.63	0.887728	0.0853771	10.3977	2.54e-25	9.22e-24	8277	8341	5927	5056	7872	7848	chr15	31619058	31727868	8590	+	49.37	q13.3	protein_coding	KLF13	Kruppel-like factor 13 [Source:HGNC Symbol;Acc:13672]
ENSG00000169826	4744.84	1.08066	0.104033	10.3877	2.82e-25	1.02e-23	2648	3220	4800	3651	6568	7198	chr10	43633934	43680756	3752	+	38.88	q11.21	protein_coding	CSGALNACT2	chondroitin sulfate N-acetylgalactosaminyltransferase 2 [Source:HGNC Symbol;Acc:24292]
ENSG00000181019	44985.9	0.799312	0.0770146	10.3787	3.1e-25	1.12e-23	75671	70302	27743	23225	33338	35278	chr16	69740899	69760854	3254	-	47.09	q22.1	protein_coding	NQO1	NAD(P)H dehydrogenase, quinone 1 [Source:HGNC Symbol;Acc:2874]
ENSG00000088325	2731.6	1.29551	0.125041	10.3607	3.74e-25	1.35e-23	6408	6137	595	572	1154	1070	chr20	30327074	30389608	3605	+	41.52	q11.21	protein_coding	TPX2	TPX2, microtubule-associated [Source:HGNC Symbol;Acc:1249]
ENSG00000269378	32351.3	0.814447	0.0786411	10.3565	3.91e-25	1.41e-23	31349	29053	30710	25185	37671	38239	chr19	14732446	14733054	609	-	44.17	p13.12	pseudogene	ITGB1P1	integrin beta 1 pseudogene 1 [Source:HGNC Symbol;Acc:3781]
ENSG00000250979	1822.34	-1.21732	0.117594	-10.3519	4.1e-25	1.48e-23	1132	1277	3842	3078	1064	1236	chr8	73114986	73163800	3048	-	36.14	q13.3	pseudogene	RP11-656G20.1
ENSG00000139971	1543.54	-1.23825	0.119658	-10.3482	4.26e-25	1.54e-23	1443	1444	2774	2377	839	851	chr14	58466453	58764857	7565	-	40.15	q23.1	protein_coding	C14orf37	chromosome 14 open reading frame 37 [Source:HGNC Symbol;Acc:19846]
ENSG00000069424	1211.85	-1.68457	0.16291	-10.3405	4.62e-25	1.66e-23	1155	827	2596	2072	555	565	chr1	6051526	6161253	9253	+	56.05	p36.31	protein_coding	KCNAB2	potassium voltage-gated channel, shaker-related subfamily, beta member 2 [Source:HGNC Symbol;Acc:6229]
ENSG00000083720	6029.7	-0.920902	0.0890933	-10.3364	4.82e-25	1.73e-23	5892	6130	10230	8021	3769	3653	chr5	41730167	41870621	4194	-	37.48	p13.1	protein_coding	OXCT1	3-oxoacid CoA transferase 1 [Source:HGNC Symbol;Acc:8527]
ENSG00000026652	1190.64	1.46977	0.142249	10.3324	5.03e-25	1.8e-23	1405	1327	675	657	1430	1441	chr6	161551011	161695093	9419	-	45.36	q26	protein_coding	AGPAT4	1-acylglycerol-3-phosphate O-acyltransferase 4 [Source:HGNC Symbol;Acc:20885]
ENSG00000028137	1299.2	1.32119	0.127932	10.3273	5.3e-25	1.9e-23	1224	1303	927	804	1572	1782	chr1	12227060	12269285	3766	+	55.39	p36.22	protein_coding	TNFRSF1B	tumor necrosis factor receptor superfamily, member 1B [Source:HGNC Symbol;Acc:11917]
ENSG00000183779	6764.81	-0.929688	0.0900332	-10.3261	5.37e-25	1.92e-23	5537	6232	12300	9588	4395	4455	chr8	37553269	37557537	3347	+	65.89	p11.23	protein_coding	ZNF703	zinc finger protein 703 [Source:HGNC Symbol;Acc:25883]
ENSG00000186350	6319.14	0.943506	0.0913688	10.3264	5.36e-25	1.92e-23	4905	5202	5744	5201	7996	8349	chr9	137208944	137332431	11725	+	62.16	q34.2	protein_coding	RXRA	retinoid X receptor, alpha [Source:HGNC Symbol;Acc:10477]
ENSG00000167994	785.374	1.70178	0.165017	10.3127	6.17e-25	2.2e-23	686	651	452	456	1081	1225	chr11	61664773	61687741	3006	-	59.29	q12.2	protein_coding	RAB3IL1	RAB3A interacting protein (rabin3)-like 1 [Source:HGNC Symbol;Acc:9780]
ENSG00000073060	5222.82	-0.911985	0.0884394	-10.312	6.22e-25	2.22e-23	6898	6959	7249	5800	2500	2858	chr12	125261402	125367214	8240	-	51.45	q24.31	protein_coding	SCARB1	scavenger receptor class B, member 1 [Source:HGNC Symbol;Acc:1664]
ENSG00000156735	2798.05	-1.40662	0.136419	-10.311	6.28e-25	2.23e-23	3025	3504	5182	3460	1064	1437	chr8	38034051	38070819	4809	+	41.83	p11.23	protein_coding	BAG4	BCL2-associated athanogene 4 [Source:HGNC Symbol;Acc:940]
ENSG00000248138	765.483	-1.71375	0.166199	-10.3114	6.26e-25	2.23e-23	997	959	1173	1119	265	279	chr4	16402053	16513810	730	+	40.21	p15.32	antisense	RP11-446J8.1
ENSG00000114861	6233.01	0.93458	0.0906919	10.305	6.69e-25	2.37e-23	5155	5531	6148	4513	7763	7884	chr3	71003844	71633140	13359	-	41.11	p13	protein_coding	FOXP1	forkhead box P1 [Source:HGNC Symbol;Acc:3823]
ENSG00000134369	33160.5	-0.792455	0.0769425	-10.2993	7.1e-25	2.51e-23	30301	31032	53653	46685	22273	22606	chr1	201592411	201796102	22056	+	47.41	q32.1	protein_coding	NAV1	neuron navigator 1 [Source:HGNC Symbol;Acc:15989]
ENSG00000068489	1743.52	1.45475	0.14128	10.2969	7.27e-25	2.57e-23	3938	3732	458	346	913	779	chr17	57232860	57282066	4080	+	44.47	q22	protein_coding	PRR11	proline rich 11 [Source:HGNC Symbol;Acc:25619]
ENSG00000126391	4101.92	1.04245	0.10127	10.2938	7.52e-25	2.66e-23	3678	3951	3664	2766	5244	4929	chr11	65154070	65180996	4091	+	56.27	q13.1	protein_coding	FRMD8	FERM domain containing 8 [Source:HGNC Symbol;Acc:25462]
ENSG00000111799	280764	0.813156	0.0791245	10.2769	8.95e-25	3.16e-23	248886	251712	260190	233189	335942	336572	chr6	75794042	75915767	12476	-	36.87	q14.1	protein_coding	COL12A1	collagen, type XII, alpha 1 [Source:HGNC Symbol;Acc:2188]
ENSG00000250510	2913.76	-1.04679	0.101903	-10.2724	9.38e-25	3.31e-23	3700	3813	4433	3287	1411	1461	chr12	6930711	6939136	3295	+	61.63	p13.31	protein_coding	GPR162	G protein-coupled receptor 162 [Source:HGNC Symbol;Acc:16693]
ENSG00000065665	3433.83	-1.03727	0.101128	-10.2571	1.1e-24	3.87e-23	3685	3410	5635	4796	1843	2096	chr10	12171636	12211960	3916	+	43.14	p14	protein_coding	SEC61A2	Sec61 alpha 2 subunit (S. cerevisiae) [Source:HGNC Symbol;Acc:17702]
ENSG00000111261	2191.38	-1.10189	0.107462	-10.2537	1.14e-24	4e-23	1446	1379	4643	3552	1444	1495	chr12	12482198	12503475	2807	-	44.01	p13.2	protein_coding	MANSC1	MANSC domain containing 1 [Source:HGNC Symbol;Acc:25505]
ENSG00000178104	23414.1	0.737383	0.0719541	10.248	1.21e-24	4.24e-23	15608	16009	25960	21340	29568	31378	chr1	144836157	145076186	28338	-	40.99	q21.1	protein_coding	PDE4DIP	phosphodiesterase 4D interacting protein [Source:HGNC Symbol;Acc:15580]
ENSG00000150093	226166	0.749223	0.0732322	10.2308	1.44e-24	5.06e-23	207115	221737	225849	174642	245836	273133	chr10	33189247	33294720	6127	-	39.15	p11.22	protein_coding	ITGB1	integrin, beta 1 (fibronectin receptor, beta polypeptide, antigen CD29 includes MDF2, MSK12) [Source:HGNC Symbol;Acc:6153]
ENSG00000168477	708.61	2.04151	0.199639	10.226	1.52e-24	5.31e-23	133	72	507	416	1412	1525	chr6	32008931	32083111	15166	-	54.31	p21.33	protein_coding	TNXB	tenascin XB [Source:HGNC Symbol;Acc:11976]
ENSG00000197238	442.094	-2.19826	0.215158	-10.217	1.66e-24	5.82e-23	222	268	1072	978	190	156	chr6	27791884	27792257	374	+	62.3	p22.1	protein_coding	HIST1H4J	histone cluster 1, H4j [Source:HGNC Symbol;Acc:4785]
ENSG00000197467	4064.37	-1.25594	0.122971	-10.2133	1.73e-24	6.03e-23	6206	6127	5048	4536	1712	1392	chr10	71561644	71724031	5844	+	51.91	q22.1	protein_coding	COL13A1	collagen, type XIII, alpha 1 [Source:HGNC Symbol;Acc:2190]
ENSG00000108528	4927.58	-0.944157	0.0924585	-10.2117	1.76e-24	6.13e-23	5706	5382	7485	6439	2757	2847	chr17	4840425	4843546	2669	-	58.68	p13.2	protein_coding	SLC25A11	solute carrier family 25 (mitochondrial carrier; oxoglutarate carrier), member 11 [Source:HGNC Symbol;Acc:10981]
ENSG00000261801	4251.22	-0.950042	0.0930723	-10.2076	1.83e-24	6.38e-23	4694	4410	6938	5510	2360	2614	chr15	74200424	74220589	4081	-	50.51	q24.1	antisense	LOXL1-AS1	LOXL1 antisense RNA 1 [Source:HGNC Symbol;Acc:44169]
ENSG00000255680	2553.76	1.0899	0.106794	10.2057	1.87e-24	6.5e-23	1403	1575	2457	2112	3732	3796	chr11	6640021	6640995	464	+	56.21	p15.4	antisense	RP11-732A19.9
ENSG00000125870	2916.87	1.00095	0.0982256	10.1904	2.19e-24	7.6e-23	3113	3178	2413	1891	3294	3343	chr20	16710606	16722421	1820	+	38.34	p12.1	protein_coding	SNRPB2	small nuclear ribonucleoprotein polypeptide B [Source:HGNC Symbol;Acc:11155]
ENSG00000155903	1752.91	1.52601	0.149841	10.1842	2.33e-24	8.08e-23	1135	1530	1395	968	2349	2878	chr3	141205889	141334184	5981	+	36.35	q23	protein_coding	RASA2	RAS p21 protein activator 2 [Source:HGNC Symbol;Acc:9872]
ENSG00000101955	8619.21	0.910351	0.0894115	10.1816	2.4e-24	8.29e-23	8083	8623	7870	6176	10442	9876	chrX	38008589	38080696	2105	-	41.59	p11.4	protein_coding	SRPX	sushi-repeat containing protein, X-linked [Source:HGNC Symbol;Acc:11309]
ENSG00000185742	407.562	2.21604	0.218031	10.1639	2.87e-24	9.94e-23	38	34	294	201	948	809	chr11	109292846	109299840	5884	+	44.7	q22.3	protein_coding	C11orf87	chromosome 11 open reading frame 87 [Source:HGNC Symbol;Acc:33788]
ENSG00000162290	3752.76	0.933584	0.0918722	10.1618	2.94e-24	1.01e-22	2994	3161	3586	2917	4577	5022	chr3	53317447	53381654	6154	-	41.19	p21.1	protein_coding	DCP1A	decapping mRNA 1A [Source:HGNC Symbol;Acc:18714]
ENSG00000160200	4921.95	1.064	0.104731	10.1593	3.01e-24	1.04e-22	5066	4920	3709	3517	5977	5767	chr21	44473301	44497053	6833	-	59.18	q22.3	protein_coding	CBS	cystathionine-beta-synthase [Source:HGNC Symbol;Acc:1550]
ENSG00000188917	1203.37	-1.34952	0.132878	-10.1561	3.11e-24	1.07e-22	1616	1673	1734	1479	458	519	chrX	100264335	100307105	4152	-	44.9	q22.1	protein_coding	TRMT2B	tRNA methyltransferase 2 homolog B (S. cerevisiae) [Source:HGNC Symbol;Acc:25748]
ENSG00000164045	789.201	-1.7631	0.173824	-10.143	3.56e-24	1.22e-22	1286	1237	1004	915	238	200	chr3	48198636	48229892	4117	-	45.04	p21.31	protein_coding	CDC25A	cell division cycle 25A [Source:HGNC Symbol;Acc:1725]
ENSG00000198911	18811.1	0.787663	0.0776507	10.1437	3.54e-24	1.22e-22	19264	18932	17363	14177	21112	20908	chr22	42229109	42303312	7531	+	48.19	q13.2	protein_coding	SREBF2	sterol regulatory element binding transcription factor 2 [Source:HGNC Symbol;Acc:11290]
ENSG00000105671	4810.5	-0.902023	0.0889543	-10.1403	3.66e-24	1.25e-22	5452	5378	7364	6115	2767	2807	chr19	19030484	19039436	2774	+	57.12	p13.11	protein_coding	DDX49	DEAD (Asp-Glu-Ala-Asp) box polypeptide 49 [Source:HGNC Symbol;Acc:18684]
ENSG00000183853	27383.2	0.781655	0.0770844	10.1402	3.66e-24	1.25e-22	28301	28143	24637	20929	30361	30225	chr1	157963063	158070052	7872	+	49.16	q23.1	protein_coding	KIRREL	kin of IRRE like (Drosophila) [Source:HGNC Symbol;Acc:15734]
ENSG00000115942	1690.97	-1.23366	0.121693	-10.1375	3.77e-24	1.29e-22	2174	2163	2724	1967	719	814	chr2	201773696	201828403	5835	-	39.05	q33.1	protein_coding	ORC2	origin recognition complex, subunit 2 [Source:HGNC Symbol;Acc:8488]
ENSG00000172716	2411.97	1.05082	0.10366	10.1372	3.78e-24	1.29e-22	3362	3421	1552	1296	2179	2386	chr17	33677324	33700720	5982	-	39.26	q12	protein_coding	SLFN11	schlafen family member 11 [Source:HGNC Symbol;Acc:26633]
ENSG00000068024	1771.6	1.25004	0.123337	10.1352	3.86e-24	1.32e-22	1364	1526	1396	1242	2483	2377	chr2	239969864	240323348	13443	-	51.33	q37.3	protein_coding	HDAC4	histone deacetylase 4 [Source:HGNC Symbol;Acc:14063]
ENSG00000108854	39012.2	-0.740841	0.073125	-10.1312	4.02e-24	1.37e-22	30345	31819	70181	54562	28365	29126	chr17	62538413	62658186	6961	-	39.4	q24.1	protein_coding	SMURF2	SMAD specific E3 ubiquitin protein ligase 2 [Source:HGNC Symbol;Acc:16809]
ENSG00000173535	1813.05	-1.13839	0.112551	-10.1145	4.77e-24	1.62e-22	1449	1428	3520	2848	1046	1190	chr8	22941868	22974950	2625	+	45.61	p21.3	protein_coding	TNFRSF10C	tumor necrosis factor receptor superfamily, member 10c, decoy without an intracellular domain [Source:HGNC Symbol;Acc:11906]
ENSG00000176871	9103.4	0.799678	0.0791324	10.1056	5.22e-24	1.77e-22	10881	11444	7489	6021	8848	9304	chr12	118470712	118500235	3537	-	46.45	q24.23	protein_coding	WSB2	WD repeat and SOCS box containing 2 [Source:HGNC Symbol;Acc:19222]
ENSG00000145284	2801.07	-1.09634	0.108527	-10.102	5.41e-24	1.84e-22	1656	1837	6017	4551	1738	2072	chr4	83550692	83720010	4551	-	43.57	q21.22	protein_coding	SCD5	stearoyl-CoA desaturase 5 [Source:HGNC Symbol;Acc:21088]
ENSG00000122203	12534.5	-0.778966	0.0771299	-10.0994	5.56e-24	1.88e-22	11612	11770	20791	16984	8029	8994	chr5	175773064	175788971	3973	-	47.1	q35.2	protein_coding	KIAA1191	KIAA1191 [Source:HGNC Symbol;Acc:29209]
ENSG00000111450	4294.85	0.937458	0.092932	10.0876	6.27e-24	2.12e-22	3832	3812	3887	3280	5342	5268	chr12	131274145	131323811	3723	-	45.87	q24.33	protein_coding	STX2	syntaxin 2 [Source:HGNC Symbol;Acc:3403]
ENSG00000111275	11084.2	-0.771322	0.0765045	-10.0821	6.63e-24	2.24e-22	9582	9605	19286	15243	7520	8086	chr12	112204691	112247782	2169	+	49.33	q24.12	protein_coding	ALDH2	aldehyde dehydrogenase 2 family (mitochondrial) [Source:HGNC Symbol;Acc:404]
ENSG00000006432	166.326	-4.51053	0.447844	-10.0717	7.37e-24	2.49e-22	196	206	355	298	18	4	chr14	71189243	71276251	12386	-	44.98	q24.2	protein_coding	MAP3K9	mitogen-activated protein kinase kinase kinase 9 [Source:HGNC Symbol;Acc:6861]
ENSG00000156510	320.159	2.51925	0.250287	10.0654	7.85e-24	2.65e-22	153	125	182	106	655	600	chr10	70980059	71027315	4308	+	47.96	q22.1	protein_coding	HKDC1	hexokinase domain containing 1 [Source:HGNC Symbol;Acc:23302]
ENSG00000180304	14182.5	-0.787375	0.0782518	-10.0621	8.13e-24	2.73e-22	14600	14221	22121	18818	8781	9593	chr15	64979772	64995480	7671	-	47.83	q22.31	protein_coding	OAZ2	ornithine decarboxylase antizyme 2 [Source:HGNC Symbol;Acc:8096]
ENSG00000065911	9263.04	0.981633	0.0976792	10.0496	9.23e-24	3.1e-22	8153	9541	8634	6160	10686	11739	chr2	74425689	74444692	4870	+	43.3	p13.1	protein_coding	MTHFD2	methylenetetrahydrofolate dehydrogenase (NADP+ dependent) 2, methenyltetrahydrofolate cyclohydrolase [Source:HGNC Symbol;Acc:7434]
ENSG00000148229	2928.97	1.03321	0.102843	10.0464	9.53e-24	3.2e-22	2640	2544	2736	1988	3564	3865	chr9	116169515	116172952	2604	-	49.33	q32	protein_coding	POLE3	polymerase (DNA directed), epsilon 3, accessory subunit [Source:HGNC Symbol;Acc:13546]
ENSG00000161800	1831.42	1.30822	0.1304	10.0324	1.1e-23	3.68e-22	3639	3719	618	528	1162	1029	chr12	50370706	50426919	4541	-	43.65	q13.12	protein_coding	RACGAP1	Rac GTPase activating protein 1 [Source:HGNC Symbol;Acc:9804]
ENSG00000025772	4293.46	-1.00737	0.100474	-10.0263	1.17e-23	3.91e-22	6628	6191	5391	4415	1936	1827	chr20	43570771	43589127	2062	-	45.11	q13.12	protein_coding	TOMM34	translocase of outer mitochondrial membrane 34 [Source:HGNC Symbol;Acc:15746]
ENSG00000173465	4712.2	-1.05561	0.105404	-10.0149	1.31e-23	4.38e-22	5966	5377	7062	6007	2527	2331	chr11	65337901	65341413	2008	+	61.32	q13.1	protein_coding	SSSCA1	Sjogren syndrome/scleroderma autoantigen 1 [Source:HGNC Symbol;Acc:11328]
ENSG00000100292	7442.83	0.852365	0.0851232	10.0133	1.33e-23	4.45e-22	5723	5597	7328	6380	9422	9755	chr22	35776354	35790207	2405	+	51.11	q12.3	protein_coding	HMOX1	heme oxygenase (decycling) 1 [Source:HGNC Symbol;Acc:5013]
ENSG00000153714	2243.03	1.10685	0.110574	10.01	1.38e-23	4.59e-22	972	938	2418	1856	3246	3856	chr9	12775020	12822130	2132	+	36.85	p23	protein_coding	LURAP1L	leucine rich adaptor protein 1-like [Source:HGNC Symbol;Acc:31452]
ENSG00000068781	1223.21	1.26049	0.126029	10.0016	1.5e-23	4.99e-22	756	753	1096	896	1823	1862	chr2	48757064	49003654	4294	+	40.98	p16.3	protein_coding	STON1-GTF2A1L	STON1-GTF2A1L readthrough [Source:HGNC Symbol;Acc:30651]
ENSG00000169992	13675.5	-0.78075	0.0780742	-10.0001	1.52e-23	5.06e-22	13182	13483	21708	18549	8935	9204	chr17	7308193	7323179	5550	+	59.54	p13.1	protein_coding	NLGN2	neuroligin 2 [Source:HGNC Symbol;Acc:14290]
ENSG00000135362	500.604	2.02053	0.202325	9.98657	1.75e-23	5.8e-22	573	559	265	165	693	637	chr11	36317838	36486754	6636	+	43.76	p13	protein_coding	PRR5L	proline rich 5 like [Source:HGNC Symbol;Acc:25878]
ENSG00000114023	2735.15	-0.9828	0.098688	-9.95866	2.31e-23	7.67e-22	1661	1665	5475	4593	1918	2023	chr3	122103023	122131181	3793	+	38.78	q21.1	protein_coding	FAM162A	family with sequence similarity 162, member A [Source:HGNC Symbol;Acc:17865]
ENSG00000029993	2949.28	-1.07067	0.107532	-9.95674	2.36e-23	7.81e-22	3938	3594	4156	3683	1414	1481	chrX	150148982	150159248	3967	+	51.16	q28	protein_coding	HMGB3	high mobility group box 3 [Source:HGNC Symbol;Acc:5004]
ENSG00000133704	6841.36	-0.994834	0.0999456	-9.95376	2.43e-23	8.03e-22	7053	8212	11253	8553	3497	4166	chr12	30781922	30848920	6816	-	35.93	p11.21	protein_coding	IPO8	importin 8 [Source:HGNC Symbol;Acc:9853]
ENSG00000243716	5857.84	0.913475	0.0917775	9.95314	2.44e-23	8.07e-22	5818	6230	4835	4343	6480	6943	chr16	22490442	22547842	9234	+	43.89	p12.2	protein_coding	NPIPB5	nuclear pore complex interacting protein family, member B5 [Source:HGNC Symbol;Acc:37233]
ENSG00000117226	11344.6	-0.77726	0.0781297	-9.94832	2.56e-23	8.46e-22	11820	12106	17311	14697	7008	7451	chr1	89472349	89488577	4297	-	40.11	p22.2	protein_coding	GBP3	guanylate binding protein 3 [Source:HGNC Symbol;Acc:4184]
ENSG00000138395	2036.24	-1.09176	0.109777	-9.94524	2.65e-23	8.72e-22	2245	2297	3234	2755	1030	1147	chr2	202655184	202760273	6141	+	40.84	q33.1	protein_coding	CDK15	cyclin-dependent kinase 15 [Source:HGNC Symbol;Acc:14434]
ENSG00000173207	858.62	1.50406	0.151302	9.94082	2.77e-23	9.1e-22	1322	1232	419	349	820	864	chr1	154947129	154951725	2338	+	44.4	q21.3	protein_coding	CKS1B	CDC28 protein kinase regulatory subunit 1B [Source:HGNC Symbol;Acc:19083]
ENSG00000115762	14409.6	0.796433	0.0801222	9.94023	2.78e-23	9.14e-22	12458	12641	14941	11088	16506	18270	chr2	131862420	132111282	6685	+	42.42	q21.1	protein_coding	PLEKHB2	pleckstrin homology domain containing, family B (evectins) member 2 [Source:HGNC Symbol;Acc:19236]
ENSG00000149115	19912.9	0.828423	0.0833414	9.94012	2.78e-23	9.14e-22	18211	17881	18288	16233	23886	23632	chr11	57067112	57092426	7149	-	55.55	q12.1	protein_coding	TNKS1BP1	tankyrase 1 binding protein 1, 182kDa [Source:HGNC Symbol;Acc:19081]
ENSG00000214944	7414.87	-0.927548	0.0933837	-9.93265	3e-23	9.84e-22	6608	7317	12230	10786	4731	4645	chr5	72921983	73237818	15617	+	39.36	q13.2	protein_coding	ARHGEF28	Rho guanine nucleotide exchange factor (GEF) 28 [Source:HGNC Symbol;Acc:30322]
ENSG00000002587	159.249	-6.62216	0.666888	-9.92994	3.08e-23	1.01e-21	148	141	462	308	0	6	chr4	11394774	11431389	8166	-	43.92	p15.33	protein_coding	HS3ST1	heparan sulfate (glucosamine) 3-O-sulfotransferase 1 [Source:HGNC Symbol;Acc:5194]
ENSG00000103353	18425	-0.760827	0.0766175	-9.9302	3.08e-23	1.01e-21	19106	19553	29222	22916	11116	12631	chr16	23568392	23585710	8910	+	47.83	p12.2	protein_coding	UBFD1	ubiquitin family domain containing 1 [Source:HGNC Symbol;Acc:30565]
ENSG00000145391	12961	0.903015	0.0909556	9.92809	3.14e-23	1.03e-21	9319	10134	13857	9842	15841	18191	chr4	140417095	140527853	13916	-	42.84	q31.1	protein_coding	SETD7	SET domain containing (lysine methyltransferase) 7 [Source:HGNC Symbol;Acc:30412]
ENSG00000173848	1659.92	-1.18356	0.119219	-9.92762	3.16e-23	1.03e-21	2128	2191	2589	1911	738	785	chr10	5454514	5500426	4194	+	37.02	p15.1	protein_coding	NET1	neuroepithelial cell transforming 1 [Source:HGNC Symbol;Acc:14592]
ENSG00000116711	690.993	-1.6313	0.164333	-9.92683	3.18e-23	1.04e-21	640	666	1450	1043	296	322	chr1	186798085	186958113	2875	+	36.1	q31.1	protein_coding	PLA2G4A	phospholipase A2, group IVA (cytosolic, calcium-dependent) [Source:HGNC Symbol;Acc:9035]
ENSG00000112146	7564.07	-0.854941	0.086165	-9.92214	3.34e-23	1.08e-21	7869	7745	12598	9557	4403	5035	chr6	52916789	52965671	8164	+	39.22	p12.1	protein_coding	FBXO9	F-box protein 9 [Source:HGNC Symbol;Acc:13588]
ENSG00000144824	2016.49	1.15831	0.116736	9.92252	3.32e-23	1.08e-21	1009	1049	2153	1488	3059	3166	chr3	111451344	111695364	12109	+	38.78	q13.2	protein_coding	PHLDB2	pleckstrin homology-like domain, family B, member 2 [Source:HGNC Symbol;Acc:29573]
ENSG00000072682	16292.4	0.841049	0.0847693	9.92163	3.35e-23	1.09e-21	15611	15164	14492	13040	19040	19230	chr5	131527531	131631008	8502	-	49.39	q31.1	protein_coding	P4HA2	prolyl 4-hydroxylase, alpha polypeptide II [Source:HGNC Symbol;Acc:8547]
ENSG00000112096	36079.5	1.0944	0.110332	9.9191	3.44e-23	1.11e-21	15829	16996	38196	30067	46650	66259	chr6	160090089	160183561	18985	-	42.3	q25.3	protein_coding	SOD2	superoxide dismutase 2, mitochondrial [Source:HGNC Symbol;Acc:11180]
ENSG00000139354	652.26	1.88072	0.189676	9.9154	3.57e-23	1.16e-21	1046	1134	267	156	570	618	chr12	100967461	101022064	6698	+	36.61	q23.1	protein_coding	GAS2L3	growth arrest-specific 2 like 3 [Source:HGNC Symbol;Acc:27475]
ENSG00000105825	4560.63	-0.979296	0.0988354	-9.90835	3.83e-23	1.24e-21	8506	8486	4473	3234	1505	1494	chr7	93514709	93520303	2663	-	39.34	q21.3	protein_coding	TFPI2	tissue factor pathway inhibitor 2 [Source:HGNC Symbol;Acc:11761]
ENSG00000168036	20595.4	0.720584	0.0727989	9.89829	4.23e-23	1.37e-21	19771	19504	20332	16403	22563	24183	chr3	41236328	41301587	6606	+	39.91	p22.1	protein_coding	CTNNB1	catenin (cadherin-associated protein), beta 1, 88kDa [Source:HGNC Symbol;Acc:2514]
ENSG00000263424	6839.37	0.958223	0.0968959	9.8892	4.64e-23	1.5e-21	5229	5996	6824	4962	8273	9330	chr18	65173826	65181267	3305	+	38.85	q22.1	antisense	CTD-2541J13.2
ENSG00000211445	5675.28	-1.01676	0.10284	-9.88684	4.75e-23	1.53e-21	3697	3464	11269	9562	4191	3759	chr5	150400124	150408554	2604	+	52.77	q33.1	protein_coding	GPX3	glutathione peroxidase 3 (plasma) [Source:HGNC Symbol;Acc:4555]
ENSG00000087253	3554.46	-1.08714	0.109977	-9.88512	4.83e-23	1.55e-21	4108	4261	5901	4271	1635	2050	chr16	55542910	55620582	7439	+	35.52	q12.2	protein_coding	LPCAT2	lysophosphatidylcholine acyltransferase 2 [Source:HGNC Symbol;Acc:26032]
ENSG00000204611	1484.87	1.2227	0.123687	9.88551	4.81e-23	1.55e-21	985	873	1359	1096	2159	2264	chr19	52616344	52643175	4891	-	42.23	q13.41	protein_coding	ZNF616	zinc finger protein 616 [Source:HGNC Symbol;Acc:28062]
ENSG00000182054	6293.06	-0.821432	0.0832135	-9.87138	5.54e-23	1.78e-21	7349	7326	9444	7495	3534	3864	chr15	90626277	90645736	2814	-	52.54	q26.1	protein_coding	IDH2	isocitrate dehydrogenase 2 (NADP+), mitochondrial [Source:HGNC Symbol;Acc:5383]
ENSG00000243244	2211.45	1.23728	0.125396	9.86697	5.79e-23	1.86e-21	1279	1550	2141	1495	3067	3512	chr2	48756522	48826025	8082	+	45.15	p16.3	protein_coding	STON1	stonin 1 [Source:HGNC Symbol;Acc:17003]
ENSG00000163536	470.14	-1.99656	0.202571	-9.85611	6.45e-23	2.06e-21	352	367	1109	844	158	220	chr3	167453031	167543356	2418	+	36.84	q26.1	protein_coding	SERPINI1	serpin peptidase inhibitor, clade I (neuroserpin), member 1 [Source:HGNC Symbol;Acc:8943]
ENSG00000139973	313.305	-2.66448	0.270405	-9.85367	6.61e-23	2.11e-21	286	271	815	521	96	64	chr14	62453803	62568431	3583	+	38.71	q23.2	protein_coding	SYT16	synaptotagmin XVI [Source:HGNC Symbol;Acc:23142]
ENSG00000197914	466.272	-2.05175	0.208499	-9.84053	7.53e-23	2.4e-21	222	257	1150	1012	224	179	chr6	27798952	27799305	354	-	62.71	p22.1	protein_coding	HIST1H4K	histone cluster 1, H4k [Source:HGNC Symbol;Acc:4784]
ENSG00000101974	3706.62	1.12599	0.114426	9.84035	7.54e-23	2.41e-21	3288	3941	3205	2273	4237	4948	chrX	138808505	139027435	7407	-	39.51	q27.1	protein_coding	ATP11C	ATPase, class VI, type 11C [Source:HGNC Symbol;Acc:13554]
ENSG00000124749	155.203	3.4944	0.355433	9.83138	8.25e-23	2.63e-21	48	56	54	26	353	330	chr6	55921388	56258892	7081	-	36.73	p12.1	protein_coding	COL21A1	collagen, type XXI, alpha 1 [Source:HGNC Symbol;Acc:17025]
ENSG00000008294	10685.5	0.805145	0.0819818	9.82102	9.14e-23	2.91e-21	8537	9192	11124	8468	12528	13841	chr17	49039535	49198226	11948	-	40	q21.33	protein_coding	SPAG9	sperm associated antigen 9 [Source:HGNC Symbol;Acc:14524]
ENSG00000118960	3382.69	0.981256	0.100005	9.81211	9.99e-23	3.17e-21	2793	2953	2962	2664	4219	4401	chr2	20760208	20850849	9059	-	52.46	p24.1	protein_coding	HS1BP3	HCLS1 binding protein 3 [Source:HGNC Symbol;Acc:24979]
ENSG00000104904	52305.5	0.734511	0.0748774	9.80953	1.02e-22	3.25e-21	47784	46338	52047	43095	61157	61122	chr19	2269485	2273487	3457	+	64.05	p13.3	protein_coding	OAZ1	ornithine decarboxylase antizyme 1 [Source:HGNC Symbol;Acc:8095]
ENSG00000182752	29895	0.709251	0.0723094	9.80855	1.03e-22	3.28e-21	8968	9225	39275	32011	44464	45523	chr9	118916083	119164601	11573	+	42.35	q33.1	protein_coding	PAPPA	pregnancy-associated plasma protein A, pappalysin 1 [Source:HGNC Symbol;Acc:8602]
ENSG00000116774	5844.86	0.887159	0.0905105	9.80173	1.11e-22	3.5e-21	8390	8058	3994	3428	5316	5306	chr1	114522063	114524876	2265	+	51.95	p13.2	protein_coding	OLFML3	olfactomedin-like 3 [Source:HGNC Symbol;Acc:24956]
ENSG00000127445	6601.94	-0.849981	0.0867534	-9.79768	1.15e-22	3.64e-21	8004	7902	9715	7777	3780	3701	chr19	9945933	9960358	4570	+	56.31	p13.2	protein_coding	PIN1	peptidylprolyl cis/trans isomerase, NIMA-interacting 1 [Source:HGNC Symbol;Acc:8988]
ENSG00000165572	2088.91	-1.21966	0.124577	-9.79037	1.24e-22	3.91e-21	1842	2073	4179	2845	1078	1233	chr13	41701705	41706882	5178	-	42.89	q14.11	protein_coding	KBTBD6	kelch repeat and BTB (POZ) domain containing 6 [Source:HGNC Symbol;Acc:25340]
ENSG00000100116	1927.84	-1.15857	0.118427	-9.78299	1.33e-22	4.2e-21	2362	2191	3213	2371	963	958	chr22	38203912	38213183	2102	+	54.21	q13.1	protein_coding	GCAT	glycine C-acetyltransferase [Source:HGNC Symbol;Acc:4188]
ENSG00000108439	2659.93	-1.01877	0.104203	-9.7768	1.42e-22	4.46e-21	2067	1887	5137	4172	1697	1853	chr17	46018872	46025654	2861	+	50.57	q21.32	protein_coding	PNPO	pyridoxamine 5'-phosphate oxidase [Source:HGNC Symbol;Acc:30260]
ENSG00000161981	2526.7	-1.02457	0.104819	-9.77464	1.45e-22	4.55e-21	3122	2957	3916	3076	1253	1399	chr16	103010	107669	3060	+	56.67	p13.3	protein_coding	SNRNP25	small nuclear ribonucleoprotein 25kDa (U11/U12) [Source:HGNC Symbol;Acc:14161]
ENSG00000264014	556.307	-1.95444	0.200043	-9.77013	1.51e-22	4.75e-21	856	869	730	709	125	165	chr1	23189652	23189719	68	-	64.71	p36.12	miRNA	MIR4253	microRNA 4253 [Source:HGNC Symbol;Acc:38231]
ENSG00000221869	11322.9	0.87691	0.0898558	9.75909	1.69e-22	5.29e-21	7155	6979	12411	9651	16174	14982	chr8	48649471	48651648	2178	-	70.02	q11.21	protein_coding	CEBPD	CCAAT/enhancer binding protein (C/EBP), delta [Source:HGNC Symbol;Acc:1835]
ENSG00000131981	16852.9	0.80187	0.0821717	9.75847	1.7e-22	5.32e-21	19519	18456	14004	12323	17239	18363	chr14	55590828	55612126	2392	+	44.63	q22.3	protein_coding	LGALS3	lectin, galactoside-binding, soluble, 3 [Source:HGNC Symbol;Acc:6563]
ENSG00000149260	4700.25	-0.915899	0.0938785	-9.75622	1.74e-22	5.43e-21	5372	5256	6945	6184	2642	2757	chr11	76777979	76837201	6166	+	55.96	q13.5	protein_coding	CAPN5	calpain 5 [Source:HGNC Symbol;Acc:1482]
ENSG00000128607	4382.31	-0.973541	0.0999621	-9.7391	2.05e-22	6.42e-21	5078	5308	6947	5198	2156	2610	chr7	129710350	129775560	6622	+	40.14	q32.2	protein_coding	KLHDC10	kelch domain containing 10 [Source:HGNC Symbol;Acc:22194]
ENSG00000165272	938.04	-1.50734	0.154819	-9.73614	2.11e-22	6.6e-21	920	758	1847	1524	456	460	chr9	33441152	33447609	2928	-	55.65	p13.3	protein_coding	AQP3	aquaporin 3 (Gill blood group) [Source:HGNC Symbol;Acc:636]
ENSG00000235531	13358.9	-0.841205	0.0864065	-9.73544	2.13e-22	6.64e-21	9289	9884	25267	20130	8873	10718	chr8	72740402	73030628	6284	+	37.87	q13.3	protein_coding	RP11-383H13.1	Protein LOC100132891; cDNA FLJ53548 [Source:UniProtKB/TrEMBL;Acc:B7Z945]
ENSG00000146242	9141.35	-0.792534	0.081425	-9.73331	2.17e-22	6.77e-21	14492	15013	10024	8128	4036	4051	chr6	83072923	83080545	6904	+	43.53	q14.1	protein_coding	TPBG	trophoblast glycoprotein [Source:HGNC Symbol;Acc:12004]
ENSG00000168310	2222.75	1.13288	0.1164	9.73269	2.19e-22	6.8e-21	1506	1501	2248	1536	2990	3371	chr4	185308867	185395734	3116	-	45.42	q35.1	protein_coding	IRF2	interferon regulatory factor 2 [Source:HGNC Symbol;Acc:6117]
ENSG00000111206	1723.29	1.31927	0.135592	9.72973	2.25e-22	6.99e-21	4331	4076	301	261	536	549	chr12	2966847	2986206	4784	-	47.91	p13.33	protein_coding	FOXM1	forkhead box M1 [Source:HGNC Symbol;Acc:3818]
ENSG00000141279	18163.6	0.748075	0.0768845	9.72985	2.25e-22	6.99e-21	17013	16495	17693	14769	20881	21264	chr17	45600308	45700642	11514	+	41.25	q21.32	protein_coding	NPEPPS	aminopeptidase puromycin sensitive [Source:HGNC Symbol;Acc:7900]
ENSG00000170891	3363.72	-1.11099	0.114245	-9.72465	2.37e-22	7.34e-21	646	810	8693	6330	2665	2672	chr4	5016313	5021199	1003	-	43.07	p16.2	protein_coding	CYTL1	cytokine-like 1 [Source:HGNC Symbol;Acc:24435]
ENSG00000092148	19435.4	-0.710268	0.0730728	-9.71999	2.48e-22	7.67e-21	21670	22141	28897	23063	11732	12785	chr14	31569318	31677010	12417	-	39.35	q12	protein_coding	HECTD1	HECT domain containing E3 ubiquitin protein ligase 1 [Source:HGNC Symbol;Acc:20157]
ENSG00000106100	542.205	1.83361	0.188727	9.71568	2.59e-22	7.99e-21	452	433	372	235	817	835	chr7	30464143	30518400	6820	-	46.77	p14.3	protein_coding	NOD1	nucleotide-binding oligomerization domain containing 1 [Source:HGNC Symbol;Acc:16390]
ENSG00000184178	3013.06	-1.00724	0.103674	-9.7154	2.59e-22	8.01e-21	3864	3982	4445	3393	1375	1632	chr4	53739149	54232242	3176	-	39.78	q12	protein_coding	SCFD2	sec1 family domain containing 2 [Source:HGNC Symbol;Acc:30676]
ENSG00000136531	974.598	-1.3761	0.141695	-9.71167	2.69e-22	8.28e-21	445	398	2378	1837	608	643	chr2	166095912	166248818	12338	+	35.59	q24.3	protein_coding	SCN2A	sodium channel, voltage-gated, type II, alpha subunit [Source:HGNC Symbol;Acc:10588]
ENSG00000184743	9010.76	1.0161	0.104625	9.71179	2.69e-22	8.28e-21	7084	8545	8704	6108	10761	12226	chr11	63391559	63439393	7600	-	42.43	q13.1	protein_coding	ATL3	atlastin GTPase 3 [Source:HGNC Symbol;Acc:24526]
ENSG00000033627	5800.09	-0.914287	0.094207	-9.70509	2.87e-22	8.83e-21	5675	5161	9707	8307	3688	3709	chr17	40610862	40674629	10968	+	45.47	q21.2	protein_coding	ATP6V0A1	ATPase, H+ transporting, lysosomal V0 subunit a1 [Source:HGNC Symbol;Acc:865]
ENSG00000134574	3181.32	0.989388	0.102007	9.69924	3.04e-22	9.34e-21	2571	2378	2926	2537	4164	4235	chr11	47236493	47260767	1846	+	46.88	p11.2	protein_coding	DDB2	damage-specific DNA binding protein 2, 48kDa [Source:HGNC Symbol;Acc:2718]
ENSG00000118193	464.784	2.91763	0.300893	9.69657	3.12e-22	9.57e-21	1166	1219	30	16	145	121	chr1	200520628	200589862	7274	-	37.83	q32.1	protein_coding	KIF14	kinesin family member 14 [Source:HGNC Symbol;Acc:19181]
ENSG00000074590	2537.96	-0.999426	0.103156	-9.68854	3.37e-22	1.03e-20	3502	3449	3467	2825	1148	1285	chr12	106457118	106533811	7008	-	45.97	q23.3	protein_coding	NUAK1	NUAK family, SNF1-like kinase, 1 [Source:HGNC Symbol;Acc:14311]
ENSG00000115919	248.383	2.61396	0.269793	9.68875	3.37e-22	1.03e-20	232	216	93	76	341	461	chr2	143635067	143799890	3070	+	37.58	q22.2	protein_coding	KYNU	kynureninase [Source:HGNC Symbol;Acc:6469]
ENSG00000083750	2367.41	-1.05205	0.108629	-9.68477	3.5e-22	1.07e-20	1945	1981	4586	3464	1373	1619	chrX	55744172	55785207	2725	+	40.87	p11.21	protein_coding	RRAGB	Ras-related GTP binding B [Source:HGNC Symbol;Acc:19901]
ENSG00000213983	2516.34	1.02161	0.105573	9.67682	3.78e-22	1.16e-20	843	896	2839	2298	4095	3947	chr14	24028774	24037279	6897	-	55.18	q11.2	protein_coding	AP1G2	adaptor-related protein complex 1, gamma 2 subunit [Source:HGNC Symbol;Acc:556]
ENSG00000163814	1686.14	-1.26819	0.131078	-9.67513	3.85e-22	1.17e-20	3313	3536	1398	1138	359	456	chr3	45123770	45187914	6507	-	45.19	p21.31	protein_coding	CDCP1	CUB domain containing protein 1 [Source:HGNC Symbol;Acc:24357]
ENSG00000149212	2100.83	1.47406	0.152467	9.66807	4.12e-22	1.26e-20	452	590	2192	1420	3283	4407	chr11	94898704	94965705	10370	-	35.27	q21	protein_coding	SESN3	sestrin 3 [Source:HGNC Symbol;Acc:23060]
ENSG00000157077	4711.62	-0.841788	0.0870702	-9.66793	4.13e-22	1.26e-20	4753	4840	7658	6158	2920	3029	chr1	52608046	52812358	5529	+	40.79	p32.3	protein_coding	ZFYVE9	zinc finger, FYVE domain containing 9 [Source:HGNC Symbol;Acc:6775]
ENSG00000108639	5471.04	-0.911722	0.0943389	-9.66432	4.27e-22	1.3e-20	6349	6797	8314	6456	3098	2942	chr17	76164639	76169608	4074	+	62.13	q25.3	protein_coding	SYNGR2	synaptogyrin 2 [Source:HGNC Symbol;Acc:11499]
ENSG00000109814	8273.94	0.889083	0.0921147	9.65192	4.82e-22	1.47e-20	8238	8950	7737	5463	9039	9711	chr4	39500375	39529931	4045	-	41.86	p14	protein_coding	UGDH	UDP-glucose 6-dehydrogenase [Source:HGNC Symbol;Acc:12525]
ENSG00000167244	1250.63	1.48762	0.154222	9.64597	5.11e-22	1.55e-20	2601	2447	386	322	833	697	chr11	2150342	2170833	6979	-	60.44	p15.5	protein_coding	IGF2	insulin-like growth factor 2 (somatomedin A) [Source:HGNC Symbol;Acc:5466]
ENSG00000177283	575.98	1.921	0.199242	9.64156	5.34e-22	1.62e-20	610	715	263	245	818	671	chr10	35927177	35930362	3186	-	61.61	p11.21	protein_coding	FZD8	frizzled family receptor 8 [Source:HGNC Symbol;Acc:4046]
ENSG00000125821	3561.84	-0.997746	0.103518	-9.6384	5.5e-22	1.67e-20	4940	4696	4637	4231	1651	1801	chr20	18568537	18744561	3185	+	43.11	p11.23	protein_coding	DTD1	D-tyrosyl-tRNA deacylase 1 [Source:HGNC Symbol;Acc:16219]
ENSG00000071054	43340.9	0.74062	0.0769844	9.62039	6.56e-22	1.98e-20	43318	41730	40717	34624	48644	48739	chr2	102313312	102511149	11918	+	41.04	q11.2	protein_coding	MAP4K4	mitogen-activated protein kinase kinase kinase kinase 4 [Source:HGNC Symbol;Acc:6866]
ENSG00000080986	399.552	2.66573	0.277163	9.61793	6.72e-22	2.03e-20	954	998	36	26	150	153	chr18	2571510	2616634	3600	+	36.36	p11.32	protein_coding	NDC80	NDC80 kinetochore complex component [Source:HGNC Symbol;Acc:16909]
ENSG00000165304	1108.38	1.47406	0.153397	9.60948	7.29e-22	2.2e-20	1882	1960	476	361	964	821	chr9	36572859	36677678	3090	+	41.98	p13.2	protein_coding	MELK	maternal embryonic leucine zipper kinase [Source:HGNC Symbol;Acc:16870]
ENSG00000168090	14691.5	-0.833589	0.0867554	-9.60849	7.36e-22	2.22e-20	19662	18084	20457	16478	8126	7852	chr7	99686577	99689823	2807	+	52.76	q22.1	protein_coding	COPS6	COP9 signalosome subunit 6 [Source:HGNC Symbol;Acc:21749]
ENSG00000196976	1083.59	-1.48656	0.154938	-9.59454	8.43e-22	2.54e-20	1108	879	2055	1772	533	524	chrX	153706028	153707596	1253	-	62.72	q28	protein_coding	LAGE3	L antigen family, member 3 [Source:HGNC Symbol;Acc:26058]
ENSG00000035403	72506.7	-0.662629	0.0691499	-9.5825	9.47e-22	2.85e-20	99816	102332	90237	72531	38132	41269	chr10	75757872	75879918	5818	+	41.27	q22.2	protein_coding	VCL	vinculin [Source:HGNC Symbol;Acc:12665]
ENSG00000250303	760.608	1.48586	0.155065	9.58217	9.5e-22	2.85e-20	449	417	653	482	1212	1231	chr11	112141472	112233257	5018	+	45.04	q23.1	processed_transcript	RP11-356J5.12
ENSG00000173166	4919.63	0.849623	0.0886771	9.58108	9.6e-22	2.88e-20	3950	4219	4974	3858	6033	6226	chr2	204259068	204400133	11696	-	39.16	q33.2	protein_coding	RAPH1	Ras association (RalGDS/AF-6) and pleckstrin homology domains 1 [Source:HGNC Symbol;Acc:14436]
ENSG00000070540	8642.89	0.785309	0.0819882	9.57831	9.86e-22	2.95e-20	6933	7103	8747	7295	10685	10679	chr17	66417089	66453654	3402	-	46.58	q24.2	protein_coding	WIPI1	WD repeat domain, phosphoinositide interacting 1 [Source:HGNC Symbol;Acc:25471]
ENSG00000071553	23159.3	-0.799859	0.0835288	-9.57585	1.01e-21	3.01e-20	25517	24900	35674	28988	14757	13878	chrX	153656978	153664862	4884	+	56.77	q28	protein_coding	ATP6AP1	ATPase, H+ transporting, lysosomal accessory protein 1 [Source:HGNC Symbol;Acc:868]
ENSG00000106367	12072.8	-0.736923	0.0769524	-9.57635	1.01e-21	3.01e-20	13899	14034	17710	14237	7318	7471	chr7	100797678	100804877	1539	+	54.82	q22.1	protein_coding	AP1S1	adaptor-related protein complex 1, sigma 1 subunit [Source:HGNC Symbol;Acc:559]
ENSG00000137819	973.067	1.4631	0.15279	9.57589	1.01e-21	3.01e-20	1569	1460	511	343	871	933	chr15	69591286	69700119	6209	+	46.86	q23	protein_coding	PAQR5	progestin and adipoQ receptor family member V [Source:HGNC Symbol;Acc:29645]
ENSG00000154188	11549.8	0.907051	0.0947241	9.57571	1.01e-21	3.01e-20	5244	6076	13716	9883	15961	18039	chr8	108261721	108510283	7117	-	36.05	q23.1	protein_coding	ANGPT1	angiopoietin 1 [Source:HGNC Symbol;Acc:484]
ENSG00000102882	8738.82	-0.830307	0.0868221	-9.56331	1.14e-21	3.39e-20	9316	9351	13171	11587	5417	5372	chr16	30125426	30134827	3669	-	56.36	p11.2	protein_coding	MAPK3	mitogen-activated protein kinase 3 [Source:HGNC Symbol;Acc:6877]
ENSG00000151914	78324	0.724833	0.0758028	9.56208	1.15e-21	3.43e-20	56911	58132	81808	72452	95850	101991	chr6	56322785	56819426	41453	-	38.07	p12.1	protein_coding	DST	dystonin [Source:HGNC Symbol;Acc:1090]
ENSG00000127314	11632.6	1.16065	0.12141	9.5598	1.18e-21	3.5e-20	9532	11137	10649	7079	12956	17449	chr12	69004619	69054372	5633	+	39.25	q15	protein_coding	RAP1B	RAP1B, member of RAS oncogene family [Source:HGNC Symbol;Acc:9857]
ENSG00000105855	1489.18	-1.49164	0.156049	-9.55877	1.19e-21	3.53e-20	632	834	3920	2562	795	969	chr7	20370325	20455377	15156	+	37.44	p21.1	protein_coding	ITGB8	integrin, beta 8 [Source:HGNC Symbol;Acc:6163]
ENSG00000117862	6346.95	0.800551	0.0838002	9.55309	1.26e-21	3.73e-20	4887	4683	6681	5367	7860	8339	chr1	52485803	52521843	3630	-	43.03	p32.3	protein_coding	TXNDC12	thioredoxin domain containing 12 (endoplasmic reticulum) [Source:HGNC Symbol;Acc:24626]
ENSG00000173511	4816.55	0.859182	0.0899393	9.55291	1.26e-21	3.73e-20	3945	3878	4617	4016	5851	6289	chr11	64002010	64006259	1539	+	61.25	q13.1	protein_coding	VEGFB	vascular endothelial growth factor B [Source:HGNC Symbol;Acc:12681]
ENSG00000164023	2641.66	-1.23203	0.128998	-9.5507	1.29e-21	3.81e-20	2168	2615	5491	3579	1442	1506	chr4	108745719	108836203	7635	+	38.02	q25	protein_coding	SGMS2	sphingomyelin synthase 2 [Source:HGNC Symbol;Acc:28395]
ENSG00000100485	3684.09	1.07331	0.112409	9.54822	1.32e-21	3.9e-20	2596	2825	3711	2567	4563	5580	chr14	50583847	50698276	6929	-	38.27	q21.3	protein_coding	SOS2	son of sevenless homolog 2 (Drosophila) [Source:HGNC Symbol;Acc:11188]
ENSG00000148143	2863.78	-1.02713	0.107577	-9.54792	1.32e-21	3.9e-20	3003	2856	4846	3905	1715	1594	chr9	109625378	109775915	12259	+	40.08	q31.2	protein_coding	ZNF462	zinc finger protein 462 [Source:HGNC Symbol;Acc:21684]
ENSG00000105379	5468.6	-0.864399	0.0905516	-9.54592	1.35e-21	3.97e-20	5101	4701	9451	7696	3589	3683	chr19	51848423	51869672	6526	-	51.5	q13.41	protein_coding	ETFB	electron-transfer-flavoprotein, beta polypeptide [Source:HGNC Symbol;Acc:3482]
ENSG00000135048	10969.7	0.810386	0.0849879	9.53531	1.49e-21	4.4e-20	14307	13542	8954	6869	10732	10614	chr9	74298282	74431606	9625	-	40.46	q21.13	protein_coding	TMEM2	transmembrane protein 2 [Source:HGNC Symbol;Acc:11869]
ENSG00000151136	586.559	-1.98325	0.208117	-9.5295	1.58e-21	4.64e-20	722	749	1125	764	212	152	chr12	107712190	108053419	7924	+	46.12	q23.3	protein_coding	BTBD11	BTB (POZ) domain containing 11 [Source:HGNC Symbol;Acc:23844]
ENSG00000116661	352.191	-2.11055	0.221531	-9.5271	1.62e-21	4.75e-20	315	353	732	619	120	122	chr1	11708424	11715842	2333	-	61.17	p36.22	protein_coding	FBXO2	F-box protein 2 [Source:HGNC Symbol;Acc:13581]
ENSG00000232220	3873.13	1.18233	0.12411	9.52651	1.63e-21	4.77e-20	4912	4508	2460	2343	4549	3911	chr19	54377880	54379303	423	-	50.56	q13.42	antisense	AC008440.5
ENSG00000132357	997.558	1.3224	0.138845	9.52427	1.66e-21	4.87e-20	799	778	843	621	1384	1430	chr5	40841286	40860275	4397	+	42.1	p13.1	protein_coding	CARD6	caspase recruitment domain family, member 6 [Source:HGNC Symbol;Acc:16394]
ENSG00000157404	1622.81	1.14695	0.120453	9.522	1.7e-21	4.97e-20	412	446	1880	1360	2728	2779	chr4	55524085	55606881	5563	+	40.87	q12	protein_coding	KIT	v-kit Hardy-Zuckerman 4 feline sarcoma viral oncogene homolog [Source:HGNC Symbol;Acc:6342]
ENSG00000117592	59546.4	-0.688815	0.0723496	-9.52066	1.72e-21	5.02e-20	61289	63154	94164	71814	37956	41340	chr1	173446405	173457946	2367	+	40.72	q25.1	protein_coding	PRDX6	peroxiredoxin 6 [Source:HGNC Symbol;Acc:16753]
ENSG00000174807	43734.3	-0.796827	0.0836939	-9.52073	1.72e-21	5.02e-20	59165	60371	55369	47744	23650	22254	chr11	66081958	66084515	2558	-	65.4	q13.2	protein_coding	CD248	CD248 molecule, endosialin [Source:HGNC Symbol;Acc:18219]
ENSG00000150681	174.022	-3.17428	0.333544	-9.51683	1.79e-21	5.21e-20	53	57	628	369	39	45	chr1	192127587	192154945	2806	+	33.96	q31.2	protein_coding	RGS18	regulator of G-protein signaling 18 [Source:HGNC Symbol;Acc:14261]
ENSG00000100997	11727.7	-0.774431	0.0814225	-9.51127	1.88e-21	5.49e-20	12133	12166	19069	14518	7568	7532	chr20	25275379	25371619	3429	-	47.42	p11.21	protein_coding	ABHD12	abhydrolase domain containing 12 [Source:HGNC Symbol;Acc:15868]
ENSG00000247315	3038.67	0.968967	0.101888	9.51008	1.91e-21	5.54e-20	2959	2742	2782	2122	3655	3732	chr20	278214	280961	2253	+	55.68	p13	pseudogene	AL034548.1
ENSG00000186998	147.2	-3.45219	0.363484	-9.49751	2.15e-21	6.25e-20	60	56	464	357	22	36	chr22	29601840	29655586	4899	+	52.65	q12.2	protein_coding	EMID1	EMI domain containing 1 [Source:HGNC Symbol;Acc:18036]
ENSG00000170791	4229.94	-0.87234	0.0918639	-9.49601	2.18e-21	6.33e-20	3666	3464	7668	6002	2804	2952	chr8	57124245	57131357	5866	+	41.56	q12.1	protein_coding	CHCHD7	coiled-coil-helix-coiled-coil-helix domain containing 7 [Source:HGNC Symbol;Acc:28314]
ENSG00000170955	9937.64	0.815184	0.085888	9.49124	2.28e-21	6.62e-20	12350	13096	7498	6612	9584	9658	chr11	6340176	6341877	1672	-	65.04	p15.4	protein_coding	PRKCDBP	protein kinase C, delta binding protein [Source:HGNC Symbol;Acc:9400]
ENSG00000102921	5083.38	0.859704	0.0906619	9.48253	2.48e-21	7.19e-20	3817	3663	5217	4254	6683	6579	chr16	48572637	48654059	7839	-	42.34	q12.1	protein_coding	N4BP1	NEDD4 binding protein 1 [Source:HGNC Symbol;Acc:29850]
ENSG00000153071	52409.2	0.662117	0.0698513	9.47896	2.57e-21	7.43e-20	25518	25617	66199	52519	70799	74088	chr5	39371780	39462402	7714	-	38.96	p13.1	protein_coding	DAB2	Dab, mitogen-responsive phosphoprotein, homolog 2 (Drosophila) [Source:HGNC Symbol;Acc:2662]
ENSG00000106588	9245.29	-0.832141	0.0878608	-9.47113	2.77e-21	8e-20	12711	11527	12814	10076	4695	5226	chr7	42956460	42971822	5332	-	38.31	p14.1	protein_coding	PSMA2	proteasome (prosome, macropain) subunit, alpha type, 2 [Source:HGNC Symbol;Acc:9531]
ENSG00000198612	8470.17	-0.896841	0.0947319	-9.46716	2.88e-21	8.3e-20	8464	8891	14438	10756	4674	5753	chr2	237993955	238009109	4743	+	39.13	q37.3	protein_coding	COPS8	COP9 signalosome subunit 8 [Source:HGNC Symbol;Acc:24335]
ENSG00000155330	2532.12	-1.01876	0.107645	-9.46407	2.96e-21	8.54e-20	3061	3260	3960	2882	1254	1340	chr16	46830519	46865323	7443	-	37.09	q11.2	protein_coding	C16orf87	chromosome 16 open reading frame 87 [Source:HGNC Symbol;Acc:33754]
ENSG00000138018	3475.02	-1.18447	0.125162	-9.46352	2.98e-21	8.57e-20	4170	5137	5512	3735	1430	1688	chr2	26531415	26618759	8524	+	42.63	p23.3	protein_coding	EPT1	ethanolaminephosphotransferase 1 (CDP-ethanolamine-specific) [Source:HGNC Symbol;Acc:29361]
ENSG00000135250	5095.53	0.805117	0.0851733	9.45269	3.3e-21	9.5e-20	4282	4297	5152	4112	6001	6494	chr7	104751151	105039755	6341	-	41.06	q22.3	protein_coding	SRPK2	SRSF protein kinase 2 [Source:HGNC Symbol;Acc:11306]
ENSG00000170776	7490.46	0.802633	0.0849149	9.45221	3.32e-21	9.53e-20	7198	6962	6949	5955	8612	8811	chr15	85923802	86292586	20279	+	39.92	q25.3	protein_coding	AKAP13	A kinase (PRKA) anchor protein 13 [Source:HGNC Symbol;Acc:371]
ENSG00000123130	4916.68	0.874403	0.09254	9.44892	3.42e-21	9.82e-20	5175	4943	4186	3661	5499	5648	chrX	23720370	23784592	5046	-	44.61	p22.11	protein_coding	ACOT9	acyl-CoA thioesterase 9 [Source:HGNC Symbol;Acc:17152]
ENSG00000099889	1525.25	-1.13091	0.119696	-9.44818	3.45e-21	9.88e-20	1541	1527	2665	2149	791	908	chr22	19957419	20004331	5621	-	58.03	q11.21	protein_coding	ARVCF	armadillo repeat gene deleted in velocardiofacial syndrome [Source:HGNC Symbol;Acc:728]
ENSG00000197355	3281.79	1.05761	0.112037	9.43989	3.73e-21	1.07e-19	3966	3753	2244	2173	3549	3610	chr9	139971953	139978991	5283	+	61.53	q34.3	protein_coding	UAP1L1	UDP-N-acteylglucosamine pyrophosphorylase 1-like 1 [Source:HGNC Symbol;Acc:28082]
ENSG00000010292	7528.56	0.879575	0.0931861	9.4389	3.77e-21	1.08e-19	9753	8861	5762	4919	7667	7532	chr12	6602522	6641121	6487	+	46.34	p13.31	protein_coding	NCAPD2	non-SMC condensin I complex, subunit D2 [Source:HGNC Symbol;Acc:24305]
ENSG00000092421	3754.11	1.14109	0.120896	9.43862	3.78e-21	1.08e-19	462	482	3985	3811	7139	6213	chr5	115779312	115910630	10956	-	40.58	q23.1	protein_coding	SEMA6A	sema domain, transmembrane domain (TM), and cytoplasmic domain, (semaphorin) 6A [Source:HGNC Symbol;Acc:10738]
ENSG00000151208	13317.1	0.746731	0.0791803	9.43076	4.07e-21	1.16e-19	13635	13485	12265	10387	14635	14764	chr10	79550549	79686378	10365	-	50.03	q22.3	protein_coding	DLG5	discs, large homolog 5 (Drosophila) [Source:HGNC Symbol;Acc:2904]
ENSG00000163399	32891.9	-0.769508	0.0816055	-9.42961	4.12e-21	1.17e-19	41964	39287	46346	37477	19258	18659	chr1	116915290	116952883	7261	+	44.46	p13.1	protein_coding	ATP1A1	ATPase, Na+/K+ transporting, alpha 1 polypeptide [Source:HGNC Symbol;Acc:799]
ENSG00000168077	20296.2	-0.764995	0.0811926	-9.42199	4.43e-21	1.26e-19	39042	37364	17006	14640	6772	7670	chr8	27491385	27534293	4031	+	50.25	p21.1	protein_coding	SCARA3	scavenger receptor class A, member 3 [Source:HGNC Symbol;Acc:19000]
ENSG00000073921	19633.4	0.862313	0.0915761	9.41636	4.67e-21	1.33e-19	19378	22014	17466	13795	19795	24131	chr11	85668727	85780924	5833	-	37.33	q14.2	protein_coding	PICALM	phosphatidylinositol binding clathrin assembly protein [Source:HGNC Symbol;Acc:15514]
ENSG00000101236	10813.4	0.735184	0.0780916	9.41439	4.76e-21	1.35e-19	7926	7929	11520	9747	13348	14050	chr20	3907956	3996229	7668	-	40.5	p13	protein_coding	RNF24	ring finger protein 24 [Source:HGNC Symbol;Acc:13779]
ENSG00000151690	2727.77	0.955989	0.101575	9.41164	4.88e-21	1.39e-19	1426	1507	3060	2274	3828	4131	chr2	191273081	191373931	6031	+	39.84	q32.2	protein_coding	MFSD6	major facilitator superfamily domain containing 6 [Source:HGNC Symbol;Acc:24711]
ENSG00000120337	1377	-1.53145	0.162833	-9.40501	5.2e-21	1.47e-19	578	556	3224	2907	650	1006	chr1	173009100	173020103	2008	-	36.87	q25.1	protein_coding	TNFSF18	tumor necrosis factor (ligand) superfamily, member 18 [Source:HGNC Symbol;Acc:11932]
ENSG00000091317	9766.03	1.12254	0.11936	9.40463	5.22e-21	1.48e-19	6473	7891	9679	6600	11836	15377	chr3	32522804	32544900	4413	-	38.68	p22.3	protein_coding	CMTM6	CKLF-like MARVEL transmembrane domain containing 6 [Source:HGNC Symbol;Acc:19177]
ENSG00000099904	5596.2	0.887442	0.094379	9.40296	5.3e-21	1.5e-19	4408	4881	5422	4431	7172	6889	chr22	20116979	20135530	5542	+	63.57	q11.21	protein_coding	ZDHHC8	zinc finger, DHHC-type containing 8 [Source:HGNC Symbol;Acc:18474]
ENSG00000182985	11827.9	0.763985	0.0812695	9.40063	5.42e-21	1.53e-19	9044	9331	11944	10522	14290	15307	chr11	115039938	115375675	11015	-	38.54	q23.3	protein_coding	CADM1	cell adhesion molecule 1 [Source:HGNC Symbol;Acc:5951]
ENSG00000054965	10149.7	-0.724137	0.07704	-9.39949	5.48e-21	1.55e-19	11354	11471	15019	12226	6172	6569	chr11	73111532	73309234	7823	-	41.55	q13.4	protein_coding	FAM168A	family with sequence similarity 168, member A [Source:HGNC Symbol;Acc:28999]
ENSG00000119917	1754.4	1.48112	0.157708	9.39151	5.91e-21	1.67e-19	1120	1020	1237	1297	2314	3244	chr10	91087651	91100728	2640	+	43.23	q23.31	protein_coding	IFIT3	interferon-induced protein with tetratricopeptide repeats 3 [Source:HGNC Symbol;Acc:5411]
ENSG00000116016	119763	0.653405	0.0696007	9.3879	6.12e-21	1.72e-19	77290	79563	140005	113289	146253	161602	chr2	46520806	46613836	7296	+	46.71	p21	protein_coding	EPAS1	endothelial PAS domain protein 1 [Source:HGNC Symbol;Acc:3374]
ENSG00000157538	4944.6	0.867621	0.092458	9.38395	6.35e-21	1.79e-19	4544	4209	4836	3738	5708	6354	chr21	38595721	38640262	9343	-	44.25	q22.13	protein_coding	DSCR3	Down syndrome critical region gene 3 [Source:HGNC Symbol;Acc:3044]
ENSG00000068912	18177.6	-0.841973	0.0898475	-9.37113	7.18e-21	2.02e-19	18738	19478	30804	21915	10350	12246	chr2	54014181	54045956	2592	+	38.1	p16.2	protein_coding	ERLEC1	endoplasmic reticulum lectin 1 [Source:HGNC Symbol;Acc:25222]
ENSG00000119487	10190.2	0.759562	0.0810643	9.36988	7.26e-21	2.04e-19	9079	8671	10373	8262	12074	12252	chr9	128199672	128469513	6741	-	41.82	q33.3	protein_coding	MAPKAP1	mitogen-activated protein kinase associated protein 1 [Source:HGNC Symbol;Acc:18752]
ENSG00000009335	14193.8	-0.701701	0.074897	-9.36889	7.33e-21	2.05e-19	17079	16906	20173	16190	8355	8904	chr7	156931607	157062066	9218	+	42.12	q36.3	protein_coding	UBE3C	ubiquitin protein ligase E3C [Source:HGNC Symbol;Acc:16803]
ENSG00000127920	11480.8	-1.05216	0.112307	-9.36857	7.35e-21	2.06e-19	11900	13653	20100	13808	5461	7097	chr7	93551011	93557922	3055	+	38.43	q21.3	protein_coding	GNG11	guanine nucleotide binding protein (G protein), gamma 11 [Source:HGNC Symbol;Acc:4403]
ENSG00000178449	2932.66	-0.98692	0.105343	-9.36862	7.35e-21	2.06e-19	2450	2335	5593	4285	1963	1869	chr12	50505762	50514240	1073	+	49.49	q13.12	protein_coding	COX14	cytochrome c oxidase assembly homolog 14 (S. cerevisiae) [Source:HGNC Symbol;Acc:28216]
ENSG00000198483	916.698	-1.45219	0.155032	-9.36706	7.46e-21	2.08e-19	1368	1208	1415	1037	327	362	chr1	145549230	145568526	3342	+	48.19	q21.1	protein_coding	ANKRD35	ankyrin repeat domain 35 [Source:HGNC Symbol;Acc:26323]
ENSG00000132510	4534.33	0.901728	0.0962693	9.36672	7.48e-21	2.09e-19	3297	3445	4575	3691	6134	5768	chr17	7743222	7758114	7258	+	60.63	p13.1	protein_coding	KDM6B	lysine (K)-specific demethylase 6B [Source:HGNC Symbol;Acc:29012]
ENSG00000138311	1237.18	-1.2312	0.131502	-9.36257	7.78e-21	2.17e-19	1102	1182	2340	1829	627	744	chr10	64133951	64431771	9073	+	40.26	q21.2	protein_coding	ZNF365	zinc finger protein 365 [Source:HGNC Symbol;Acc:18194]
ENSG00000111252	6087.43	-0.805029	0.0860378	-9.35669	8.23e-21	2.29e-19	7721	8205	8103	6842	3196	3425	chr12	111843752	111889427	5682	+	54.02	q24.12	protein_coding	SH2B3	SH2B adaptor protein 3 [Source:HGNC Symbol;Acc:29605]
ENSG00000130826	3781.2	0.90841	0.097087	9.35666	8.23e-21	2.29e-19	4519	4225	3034	2522	4023	4034	chrX	153991031	154005964	4189	+	45.59	q28	protein_coding	DKC1	dyskeratosis congenita 1, dyskerin [Source:HGNC Symbol;Acc:2890]
ENSG00000121895	372.613	-2.34041	0.250178	-9.355	8.36e-21	2.32e-19	677	670	479	354	74	52	chr4	38968365	39034542	2562	-	39	p14	protein_coding	TMEM156	transmembrane protein 156 [Source:HGNC Symbol;Acc:26260]
ENSG00000163956	21936.9	-0.767183	0.082021	-9.35349	8.48e-21	2.35e-19	19219	17644	37469	31412	15562	15727	chr4	3508103	3534286	8724	-	57.65	p16.3	protein_coding	LRPAP1	low density lipoprotein receptor-related protein associated protein 1 [Source:HGNC Symbol;Acc:6701]
ENSG00000055208	6533.28	0.793303	0.0848285	9.35185	8.61e-21	2.39e-19	5239	5036	6618	5603	7911	8485	chr6	149539777	149732749	5758	+	38.87	q25.1	protein_coding	TAB2	TGF-beta activated kinase 1/MAP3K7 binding protein 2 [Source:HGNC Symbol;Acc:17075]
ENSG00000170522	3088.71	-0.993413	0.106263	-9.34861	8.88e-21	2.46e-19	4444	4712	3976	3128	1240	1517	chr4	110967002	111120355	7297	-	39.87	q25	protein_coding	ELOVL6	ELOVL fatty acid elongase 6 [Source:HGNC Symbol;Acc:15829]
ENSG00000257594	1421	1.36495	0.146102	9.34245	9.41e-21	2.6e-19	942	1178	1252	843	1909	2227	chr12	89913185	89920039	5866	-	44.99	q21.33	protein_coding	GALNT4	UDP-N-acetyl-alpha-D-galactosamine:polypeptide N-acetylgalactosaminyltransferase 4 (GalNAc-T4) [Source:HGNC Symbol;Acc:4126]
ENSG00000112658	8192.25	0.929088	0.099547	9.33316	1.03e-20	2.84e-19	9669	9163	6735	5274	9300	8280	chr6	43139037	43149243	4262	+	55.7	p21.1	protein_coding	SRF	serum response factor (c-fos serum response element-binding transcription factor) [Source:HGNC Symbol;Acc:11291]
ENSG00000175197	2558.91	1.0043	0.10762	9.33188	1.04e-20	2.87e-19	1598	1482	2499	2219	3615	3724	chr12	57910371	57914300	1178	-	49.44	q13.3	protein_coding	DDIT3	DNA-damage-inducible transcript 3 [Source:HGNC Symbol;Acc:2726]
ENSG00000108797	15823.3	0.750458	0.0805158	9.32064	1.16e-20	3.19e-19	10776	11006	16695	14779	20185	20882	chr17	40834631	40851832	6045	+	54.62	q21.2	protein_coding	CNTNAP1	contactin associated protein 1 [Source:HGNC Symbol;Acc:8011]
ENSG00000145632	29294.9	-0.707003	0.0759492	-9.30889	1.29e-20	3.56e-19	23371	21861	51977	41773	21426	22913	chr5	57749809	57756087	4768	-	42.35	q11.2	protein_coding	PLK2	polo-like kinase 2 [Source:HGNC Symbol;Acc:19699]
ENSG00000196313	10340.6	0.873929	0.093896	9.30741	1.31e-20	3.6e-19	7773	7861	10249	8680	14066	12720	chr7	72349936	72421979	9818	+	46.19	q11.23	protein_coding	POM121	POM121 transmembrane nucleoporin [Source:HGNC Symbol;Acc:19702]
ENSG00000105655	1835.3	-1.08143	0.116243	-9.30322	1.36e-20	3.75e-19	1378	1431	3596	2860	1210	1140	chr19	18545198	18549111	3284	-	66.58	p13.11	protein_coding	ISYNA1	inositol-3-phosphate synthase 1 [Source:HGNC Symbol;Acc:29821]
ENSG00000148297	3391.69	0.980406	0.105447	9.29759	1.44e-20	3.95e-19	3354	3437	2704	2515	4018	3981	chr9	136205160	136214986	7242	-	56.89	q34.2	protein_coding	MED22	mediator complex subunit 22 [Source:HGNC Symbol;Acc:11477]
ENSG00000259075	1343.94	1.36708	0.147042	9.29726	1.44e-20	3.95e-19	885	1095	1184	803	1799	2132	chr12	89913185	89920039	5500	-	44.99	q21.33	protein_coding	POC1B-GALNT4	POC1B-GALNT4 readthrough [Source:HGNC Symbol;Acc:42957]
ENSG00000182796	1564.84	1.22235	0.131482	9.29669	1.45e-20	3.97e-19	601	554	1441	1409	2536	2646	chr12	56223529	56230030	3564	+	54.34	q13.2	pseudogene	TMEM198B	transmembrane protein 198B, pseudogene [Source:HGNC Symbol;Acc:43629]
ENSG00000123643	5461.38	0.943311	0.101485	9.29511	1.47e-20	4.03e-19	4986	4629	5332	3871	6977	6589	chr5	150816607	150871942	6980	+	42.72	q33.1	protein_coding	SLC36A1	solute carrier family 36 (proton/amino acid symporter), member 1 [Source:HGNC Symbol;Acc:18761]
ENSG00000272762	2073.44	-1.05677	0.113695	-9.29475	1.48e-20	4.03e-19	2340	2233	3381	2728	1161	1103	chr3	51994317	52008032	539	-	58.38	p21.2	protein_coding	RP11-155D18.14	Poly(rC)-binding protein 4 [Source:UniProtKB/TrEMBL;Acc:C9JSA6]
ENSG00000116668	524.616	1.71741	0.184829	9.29187	1.52e-20	4.14e-19	239	281	413	303	833	980	chr1	185126212	185260897	4054	+	37.64	q25.3	protein_coding	SWT1	SWT1 RNA endoribonuclease homolog (S. cerevisiae) [Source:HGNC Symbol;Acc:16785]
ENSG00000168615	74059.5	0.698827	0.075225	9.28982	1.55e-20	4.22e-19	53116	57651	82848	64744	87183	97634	chr8	38854388	38962663	6913	+	37.5	p11.22	protein_coding	ADAM9	ADAM metallopeptidase domain 9 [Source:HGNC Symbol;Acc:216]
ENSG00000229867	1476.78	-1.19995	0.129198	-9.28766	1.58e-20	4.3e-19	2119	2279	1843	1669	560	628	chr2	120001998	120006647	3218	-	54.11	q14.2	antisense	STEAP3-AS1	STEAP3 antisense RNA 1 [Source:HGNC Symbol;Acc:41053]
ENSG00000177764	3373.32	0.932513	0.10041	9.28704	1.59e-20	4.32e-19	3265	3039	3136	2408	4081	4061	chr20	277737	280965	3229	+	56.15	p13	protein_coding	ZCCHC3	zinc finger, CCHC domain containing 3 [Source:HGNC Symbol;Acc:16230]
ENSG00000173960	2601.97	1.02895	0.1108	9.28659	1.59e-20	4.33e-19	2179	1963	2389	1972	3155	3735	chr2	24150155	24227779	6882	+	42.94	p23.3	protein_coding	UBXN2A	UBX domain protein 2A [Source:HGNC Symbol;Acc:27265]
ENSG00000137872	1331.12	1.28145	0.13807	9.28115	1.68e-20	4.56e-19	941	1038	1127	903	1666	2154	chr15	47476298	48066420	8560	+	38.82	q21.1	protein_coding	SEMA6D	sema domain, transmembrane domain (TM), and cytoplasmic domain, (semaphorin) 6D [Source:HGNC Symbol;Acc:16770]
ENSG00000083123	2259.97	-1.02251	0.110212	-9.2776	1.73e-20	4.7e-19	2474	2518	3840	2798	1183	1329	chr6	80816364	81055987	4102	+	36.82	q14.1	protein_coding	BCKDHB	branched chain keto acid dehydrogenase E1, beta polypeptide [Source:HGNC Symbol;Acc:987]
ENSG00000007168	21576.2	-0.807465	0.0870394	-9.27701	1.74e-20	4.73e-19	23701	26355	33526	24781	11883	13756	chr17	2496504	2588909	8127	+	42.4	p13.3	protein_coding	PAFAH1B1	platelet-activating factor acetylhydrolase 1b, regulatory subunit 1 (45kDa) [Source:HGNC Symbol;Acc:8574]
ENSG00000069399	2235.22	0.982292	0.105989	9.2679	1.9e-20	5.14e-19	1998	2138	1963	1631	2713	2774	chr19	45250962	45263301	3242	+	58.73	q13.32	protein_coding	BCL3	B-cell CLL/lymphoma 3 [Source:HGNC Symbol;Acc:998]
ENSG00000120685	2771.21	0.994373	0.107319	9.26562	1.94e-20	5.25e-19	3028	2772	2203	1944	3159	3245	chr13	39584003	39612252	7354	-	37.36	q13.3	protein_coding	PROSER1	proline and serine rich 1 [Source:HGNC Symbol;Acc:20291]
ENSG00000188112	1528.55	1.1463	0.123745	9.26345	1.98e-20	5.35e-19	1311	1266	1303	1068	2085	1963	chr6	42068856	42110357	6852	-	52.52	p21.1	protein_coding	C6orf132	chromosome 6 open reading frame 132 [Source:HGNC Symbol;Acc:21288]
ENSG00000119922	933.581	1.67999	0.181435	9.25944	2.06e-20	5.55e-19	478	330	701	620	1448	1844	chr10	91061712	91069033	3489	+	40.03	q23.31	protein_coding	IFIT2	interferon-induced protein with tetratricopeptide repeats 2 [Source:HGNC Symbol;Acc:5409]
ENSG00000168137	12195.1	0.833018	0.0900041	9.25533	2.14e-20	5.76e-19	11651	11335	11185	9573	14796	13786	chr3	9439299	9520924	10808	+	39.13	p25.3	protein_coding	SETD5	SET domain containing 5 [Source:HGNC Symbol;Acc:25566]
ENSG00000196187	4280.72	0.863052	0.0934549	9.23496	2.58e-20	6.96e-19	3610	3499	4133	3473	5379	5313	chr1	226033237	226070069	10339	-	51.62	q42.12	protein_coding	TMEM63A	transmembrane protein 63A [Source:HGNC Symbol;Acc:29118]
ENSG00000156273	5097.22	1.09877	0.118996	9.23367	2.62e-20	7.04e-19	3357	3983	4894	3711	6089	8146	chr21	30566392	31003071	7717	+	39.61	q21.3	protein_coding	BACH1	BTB and CNC homology 1, basic leucine zipper transcription factor 1 [Source:HGNC Symbol;Acc:935]
ENSG00000105755	4312.8	-0.826237	0.0895009	-9.23161	2.67e-20	7.17e-19	4888	4988	6524	5232	2531	2584	chr19	44010871	44031396	1604	-	48.58	q13.31	protein_coding	ETHE1	ethylmalonic encephalopathy 1 [Source:HGNC Symbol;Acc:23287]
ENSG00000130766	7921.17	0.793475	0.0859652	9.23019	2.7e-20	7.26e-19	3939	3737	9566	7428	11376	11298	chr1	28586038	28609002	3453	+	50.06	p35.3	protein_coding	SESN2	sestrin 2 [Source:HGNC Symbol;Acc:20746]
ENSG00000226608	1363.95	1.3839	0.150143	9.21725	3.05e-20	8.18e-19	833	907	993	1051	1895	2287	chr20	4004552	4005091	540	+	55.93	p13	pseudogene	FTLP3	ferritin, light polypeptide pseudogene 3 [Source:HGNC Symbol;Acc:4000]
ENSG00000034063	2068.74	1.09417	0.118766	9.21279	3.18e-20	8.51e-19	2996	3219	1169	1063	1876	1819	chr19	4903092	4962165	5144	+	52.99	p13.3	processed_transcript	UHRF1	ubiquitin-like with PHD and ring finger domains 1 [Source:HGNC Symbol;Acc:12556]
ENSG00000197208	816.194	-1.48027	0.160677	-9.21273	3.18e-20	8.51e-19	973	917	1514	1048	354	349	chr5	131630136	131679899	2688	+	44.97	q31.1	protein_coding	SLC22A4	solute carrier family 22 (organic cation/zwitterion transporter), member 4 [Source:HGNC Symbol;Acc:10968]
ENSG00000166946	4645.4	-0.842159	0.0914475	-9.2092	3.29e-20	8.79e-19	5658	5347	6812	5599	2536	2818	chr15	43477316	43487396	4676	+	41.39	q15.2	protein_coding	CCNDBP1	cyclin D-type binding-protein 1 [Source:HGNC Symbol;Acc:1587]
ENSG00000103024	2862.52	-1.01559	0.110313	-9.20645	3.37e-20	9.01e-19	2720	2615	5449	3770	1664	1831	chr16	1820287	1821731	1445	-	69.2	p13.3	protein_coding	NME3	NME/NM23 nucleoside diphosphate kinase 3 [Source:HGNC Symbol;Acc:7851]
ENSG00000138190	2232.97	1.03993	0.112995	9.20337	3.47e-20	9.25e-19	2252	2368	1920	1405	2416	2846	chr10	94590935	94819250	6359	+	37.43	q23.33	protein_coding	EXOC6	exocyst complex component 6 [Source:HGNC Symbol;Acc:23196]
ENSG00000147475	17693.3	-0.702195	0.0762991	-9.20319	3.47e-20	9.25e-19	16208	16597	29962	22672	11983	12917	chr8	37594117	37616619	9464	+	44.02	p11.23	protein_coding	ERLIN2	ER lipid raft associated 2 [Source:HGNC Symbol;Acc:1356]
ENSG00000152234	51586.6	-0.684468	0.0743715	-9.20336	3.47e-20	9.25e-19	65292	62396	71775	56773	30562	31091	chr18	43664110	43684300	7012	-	44.38	q21.1	protein_coding	ATP5A1	ATP synthase, H+ transporting, mitochondrial F1 complex, alpha subunit 1, cardiac muscle [Source:HGNC Symbol;Acc:823]
ENSG00000112033	8880.38	-0.771959	0.0839342	-9.1972	3.67e-20	9.77e-19	9874	9453	13365	11215	5551	5577	chr6	35310335	35395968	4458	+	49.53	p21.31	protein_coding	PPARD	peroxisome proliferator-activated receptor delta [Source:HGNC Symbol;Acc:9235]
ENSG00000106799	6424.57	1.15875	0.126009	9.19577	3.72e-20	9.89e-19	3220	3973	7082	4352	9132	10322	chr9	101866320	101916474	6844	+	39.03	q22.33	protein_coding	TGFBR1	transforming growth factor, beta receptor 1 [Source:HGNC Symbol;Acc:11772]
ENSG00000100345	179326	0.807111	0.0877817	9.19452	3.77e-20	1e-18	222641	225681	136529	123334	182321	170164	chr22	36677327	36784063	8959	-	52.37	q12.3	protein_coding	MYH9	myosin, heavy chain 9, non-muscle [Source:HGNC Symbol;Acc:7579]
ENSG00000070778	8858.53	0.776768	0.0845069	9.19177	3.86e-20	1.02e-18	7436	7440	8800	7471	10878	10677	chr14	88932122	89021077	7396	-	41.28	q31.3	protein_coding	PTPN21	protein tyrosine phosphatase, non-receptor type 21 [Source:HGNC Symbol;Acc:9651]
ENSG00000171159	5080.94	-0.801968	0.0874208	-9.17365	4.57e-20	1.21e-18	4063	4162	8900	7440	3594	3651	chr9	130922539	130926207	1662	+	56.88	q34.11	protein_coding	C9orf16	chromosome 9 open reading frame 16 [Source:HGNC Symbol;Acc:17823]
ENSG00000101856	9796.27	-1.02227	0.11145	-9.17241	4.63e-20	1.22e-18	8646	9788	18707	12780	5208	6692	chrX	118370216	118378429	1911	+	42.54	q24	protein_coding	PGRMC1	progesterone receptor membrane component 1 [Source:HGNC Symbol;Acc:16090]
ENSG00000205578	3355.86	1.02554	0.111807	9.17241	4.63e-20	1.22e-18	2728	2656	2875	2704	4548	4273	chr7	72707497	72716496	3825	+	55.27	q11.23	pseudogene	POM121B	POM121 transmembrane nucleoporin B (pseudogene) [Source:HGNC Symbol;Acc:34004]
ENSG00000170275	34458	0.743563	0.0810705	9.17182	4.65e-20	1.23e-18	29606	28155	33827	30249	40340	42954	chr3	33155471	33189265	6695	+	44.28	p22.3	protein_coding	CRTAP	cartilage associated protein [Source:HGNC Symbol;Acc:2379]
ENSG00000165282	4043.32	-0.946094	0.1032	-9.16761	4.84e-20	1.28e-18	4795	4473	6236	5091	2356	2177	chr9	35088685	35096591	7202	-	53.43	p13.3	protein_coding	PIGO	phosphatidylinositol glycan anchor biosynthesis, class O [Source:HGNC Symbol;Acc:23215]
ENSG00000131475	5791.84	-0.879157	0.0959385	-9.16376	5.01e-20	1.32e-18	7596	6812	8473	6642	3182	3147	chr17	40925454	40931617	2404	+	49.25	q21.31	protein_coding	VPS25	vacuolar protein sorting 25 homolog (S. cerevisiae) [Source:HGNC Symbol;Acc:28122]
ENSG00000271885	2244.34	-0.961746	0.104951	-9.16374	5.01e-20	1.32e-18	2375	2417	3673	2928	1238	1379	chr11	94800361	94802388	2028	+	49.26	q21	polymorphic_pseudogene	SRSF8	Homo sapiens serine/arginine-rich splicing factor 8 (SRSF8), transcript variant 1, mRNA. [Source:RefSeq mRNA;Acc:NM_032102]
ENSG00000072736	2773.24	0.921053	0.100664	9.14976	5.71e-20	1.5e-18	2132	2248	2639	2252	3550	3616	chr16	68118654	68263162	8806	+	41.53	q22.1	protein_coding	NFATC3	nuclear factor of activated T-cells, cytoplasmic, calcineurin-dependent 3 [Source:HGNC Symbol;Acc:7777]
ENSG00000115145	3739.93	0.892688	0.0977131	9.1358	6.49e-20	1.71e-18	2990	3301	3754	2810	4476	4903	chr2	152973315	153032506	7005	-	39.09	q23.3	protein_coding	STAM2	signal transducing adaptor molecule (SH3 domain and ITAM motif) 2 [Source:HGNC Symbol;Acc:11358]
ENSG00000137817	2891.79	1.06727	0.116836	9.13479	6.55e-20	1.72e-18	1673	1985	2665	2437	4208	4088	chr15	72533522	72565340	7696	-	43.94	q23	protein_coding	PARP6	poly (ADP-ribose) polymerase family, member 6 [Source:HGNC Symbol;Acc:26921]
ENSG00000021776	5000.89	-0.876667	0.0960035	-9.13161	6.75e-20	1.77e-18	6066	6103	7397	5856	2512	3067	chr15	35147732	35262040	9779	-	37.51	q14	protein_coding	AQR	aquarius intron-binding spliceosomal factor [Source:HGNC Symbol;Acc:29513]
ENSG00000272695	2556.48	-0.960897	0.105237	-9.13076	6.8e-20	1.78e-18	2073	2187	4470	3955	1642	1715	chr13	114567141	114569806	1952	+	45.01	q34	lincRNA	GAS6-AS2	GAS6 antisense RNA 2 (head to head) [Source:HGNC Symbol;Acc:43694]
ENSG00000261327	1484.16	-1.10825	0.121415	-9.12785	6.99e-20	1.83e-18	1655	1759	2355	1948	768	774	chr16	88210904	88219696	1526	-	47.55	q24.2	lincRNA	RP11-863P13.3
ENSG00000005486	6085.4	-0.846398	0.0927626	-9.12434	7.22e-20	1.89e-18	5341	5029	10520	8858	4242	4086	chr7	75471920	75518244	2441	+	47.79	q11.23	protein_coding	RHBDD2	rhomboid domain containing 2 [Source:HGNC Symbol;Acc:23082]
ENSG00000147526	22778	0.695184	0.0762241	9.12027	7.49e-20	1.96e-18	21548	22861	23180	17585	24649	26147	chr8	38585704	38710546	12609	+	42.76	p11.22	protein_coding	TACC1	transforming, acidic coiled-coil containing protein 1 [Source:HGNC Symbol;Acc:11522]
ENSG00000023902	7391.34	-0.817822	0.0897285	-9.1144	7.91e-20	2.06e-18	12923	12369	7410	6227	3035	2943	chr1	150121373	150136916	6629	+	51.61	q21.2	protein_coding	PLEKHO1	pleckstrin homology domain containing, family O member 1 [Source:HGNC Symbol;Acc:24310]
ENSG00000116667	2031.74	-0.984173	0.107987	-9.11384	7.95e-20	2.07e-18	2270	2335	3189	2598	1076	1185	chr1	184356192	184598154	10971	+	40.26	q25.3	protein_coding	C1orf21	chromosome 1 open reading frame 21 [Source:HGNC Symbol;Acc:15494]
ENSG00000152127	63697.1	0.628025	0.0689382	9.10997	8.24e-20	2.14e-18	33461	33770	79733	64137	82908	88763	chr2	134877554	135212192	8578	+	42.88	q21.2	protein_coding	MGAT5	mannosyl (alpha-1,6-)-glycoprotein beta-1,6-N-acetyl-glucosaminyltransferase [Source:HGNC Symbol;Acc:7049]
ENSG00000160606	415.928	-1.88695	0.207135	-9.1098	8.25e-20	2.14e-18	474	414	811	646	147	157	chr17	27051366	27054953	1311	-	60.34	q11.2	protein_coding	TLCD1	TLC domain containing 1 [Source:HGNC Symbol;Acc:25177]
ENSG00000162643	954.274	-1.42671	0.156609	-9.10997	8.24e-20	2.14e-18	413	415	2362	1806	505	693	chr1	85464830	85598821	3923	+	39.43	p22.3	protein_coding	WDR63	WD repeat domain 63 [Source:HGNC Symbol;Acc:30711]
ENSG00000136235	3248.97	1.00676	0.110568	9.10533	8.6e-20	2.23e-18	1643	1515	3211	3050	4639	5163	chr7	23275586	23314727	5956	+	41.79	p15.3	protein_coding	GPNMB	glycoprotein (transmembrane) nmb [Source:HGNC Symbol;Acc:4462]
ENSG00000131732	2969.84	0.925958	0.101715	9.10345	8.75e-20	2.27e-18	2247	2047	3046	2369	3834	4096	chr5	80597409	80609116	5127	+	38.15	q14.1	protein_coding	ZCCHC9	zinc finger, CCHC domain containing 9 [Source:HGNC Symbol;Acc:25424]
ENSG00000259753	2214.61	1.05103	0.1155	9.09988	9.04e-20	2.34e-18	3121	2977	1387	1266	2143	2122	chr17	45331263	45421658	2785	+	43.81	q21.32	protein_coding	ITGB3	Integrin beta [Source:UniProtKB/TrEMBL;Acc:B4DTY9]
ENSG00000167383	2740.83	0.970842	0.106735	9.09584	9.39e-20	2.43e-18	2192	2095	2556	2185	3673	3511	chr19	44921685	44952766	5508	-	41.83	q13.31	protein_coding	ZNF229	zinc finger protein 229 [Source:HGNC Symbol;Acc:13022]
ENSG00000188070	6402.46	0.779811	0.0857414	9.09491	9.47e-20	2.45e-18	4417	4424	6809	5780	8341	8377	chr11	63527364	63536113	5745	-	61.1	q13.1	lincRNA	C11orf95	chromosome 11 open reading frame 95 [Source:HGNC Symbol;Acc:28449]
ENSG00000167995	429016	0.71066	0.078161	9.09226	9.7e-20	2.51e-18	263600	242079	495242	414151	543461	608857	chr11	61717293	61732987	8930	+	52.16	q12.3	protein_coding	BEST1	bestrophin 1 [Source:HGNC Symbol;Acc:12703]
ENSG00000248774	1308.27	-1.44399	0.158889	-9.08804	1.01e-19	2.6e-18	1579	1711	2357	1509	461	627	chr4	174243357	174250845	521	-	35.99	q34.1	antisense	RP11-798M19.3
ENSG00000164104	4279.55	0.870392	0.0957918	9.08629	1.02e-19	2.64e-18	5692	5201	3344	2644	4159	4281	chr4	174252846	174256276	2775	-	50.22	q34.1	protein_coding	HMGB2	high mobility group box 2 [Source:HGNC Symbol;Acc:5000]
ENSG00000242384	1953.34	1.17196	0.128988	9.08576	1.03e-19	2.65e-18	1051	1027	1760	1658	3154	2823	chr17	34581086	34808061	6920	-	47.63	q12	protein_coding	TBC1D3H	TBC1 domain family, member 3H [Source:HGNC Symbol;Acc:30708]
ENSG00000061337	2018.73	-1.01584	0.111837	-9.08321	1.05e-19	2.71e-18	2873	2738	2679	2268	910	984	chr8	20103676	20161474	5706	-	50.43	p21.3	protein_coding	LZTS1	leucine zipper, putative tumor suppressor 1 [Source:HGNC Symbol;Acc:13861]
ENSG00000103042	5952.71	0.860177	0.0947504	9.07834	1.1e-19	2.83e-18	5158	4986	5558	4896	7495	7201	chr16	58699013	58719008	6991	-	52.78	q21	protein_coding	SLC38A7	solute carrier family 38, member 7 [Source:HGNC Symbol;Acc:25582]
ENSG00000125505	17490	-0.708725	0.0780834	-9.07651	1.12e-19	2.88e-18	17917	18677	26395	22313	11504	11544	chr19	54677107	54693733	5291	-	55.06	q13.42	protein_coding	MBOAT7	membrane bound O-acyltransferase domain containing 7 [Source:HGNC Symbol;Acc:15505]
ENSG00000152104	21386.4	0.664802	0.0732575	9.07487	1.14e-19	2.92e-18	18244	18276	23162	17977	24373	25882	chr1	214522039	214725792	18756	-	41.3	q41	protein_coding	PTPN14	protein tyrosine phosphatase, non-receptor type 14 [Source:HGNC Symbol;Acc:9647]
ENSG00000027001	3612.52	-0.907892	0.100117	-9.06832	1.21e-19	3.1e-18	2183	2144	7316	5835	2451	2968	chr13	24304328	24463558	3407	-	39.76	q12.12	protein_coding	MIPEP	mitochondrial intermediate peptidase [Source:HGNC Symbol;Acc:7104]
ENSG00000102879	382.62	-2.47955	0.273702	-9.05931	1.31e-19	3.36e-18	859	709	380	296	58	35	chr16	30194148	30200397	4871	+	64.42	p11.2	protein_coding	CORO1A	coronin, actin binding protein, 1A [Source:HGNC Symbol;Acc:2252]
ENSG00000138604	5117.12	-0.910446	0.100501	-9.05906	1.32e-19	3.36e-18	6197	6708	7919	5492	2670	2795	chr15	69452923	69564556	6161	+	36.64	q23	protein_coding	GLCE	glucuronic acid epimerase [Source:HGNC Symbol;Acc:17855]
ENSG00000169246	4542.08	0.913614	0.100875	9.05689	1.34e-19	3.42e-18	4494	4949	3720	3353	5217	5116	chr16	21413558	21459888	5591	-	45.44	p12.2	protein_coding	NPIPB3	nuclear pore complex interacting protein family, member B3 [Source:HGNC Symbol;Acc:28989]
ENSG00000204084	2282.46	0.938533	0.103623	9.05715	1.34e-19	3.42e-18	1673	1617	2296	1840	2993	3124	chr1	38326369	38412729	9099	-	46.64	p34.3	protein_coding	INPP5B	inositol polyphosphate-5-phosphatase, 75kDa [Source:HGNC Symbol;Acc:6077]
ENSG00000175745	12252.4	0.699007	0.077243	9.04946	1.44e-19	3.66e-18	10019	10355	12799	10601	13931	15460	chr5	92919043	92930321	4201	+	50.27	q15	protein_coding	NR2F1	nuclear receptor subfamily 2, group F, member 1 [Source:HGNC Symbol;Acc:7975]
ENSG00000179750	431.693	2.40533	0.265874	9.04688	1.47e-19	3.75e-18	1091	1029	35	40	151	158	chr22	39378352	39388809	1896	+	53.12	q13.1	protein_coding	APOBEC3B	apolipoprotein B mRNA editing enzyme, catalytic polypeptide-like 3B [Source:HGNC Symbol;Acc:17352]
ENSG00000100426	3270.27	0.863908	0.0956073	9.036	1.63e-19	4.13e-18	2947	2943	3027	2582	3876	4025	chr22	50247490	50283726	6893	+	47.49	q13.33	protein_coding	ZBED4	zinc finger, BED-type containing 4 [Source:HGNC Symbol;Acc:20721]
ENSG00000178980	13191.4	-0.778205	0.0861775	-9.03026	1.71e-19	4.35e-18	12630	11925	22585	17329	9107	8789	chr19	48281829	48287943	5261	+	54.44	q13.33	protein_coding	SEPW1	selenoprotein W, 1 [Source:HGNC Symbol;Acc:10752]
ENSG00000137070	1584.94	1.11291	0.123289	9.02683	1.77e-19	4.49e-18	1046	932	1469	1284	2259	2355	chr9	34650699	34661889	4271	+	54.2	p13.3	protein_coding	IL11RA	interleukin 11 receptor, alpha [Source:HGNC Symbol;Acc:5967]
ENSG00000166851	937.13	1.59642	0.176896	9.02462	1.8e-19	4.57e-18	2325	2231	143	127	332	299	chr16	23688977	23701688	4760	+	50.69	p12.2	protein_coding	PLK1	polo-like kinase 1 [Source:HGNC Symbol;Acc:9077]
ENSG00000132386	5379.55	-0.840978	0.0932358	-9.0199	1.88e-19	4.77e-18	4472	4240	9366	8072	3505	4047	chr17	1665253	1680868	3069	+	53.48	p13.3	protein_coding	SERPINF1	serpin peptidase inhibitor, clade F (alpha-2 antiplasmin, pigment epithelium derived factor), member 1 [Source:HGNC Symbol;Acc:8824]
ENSG00000172346	7518.69	-0.74866	0.0830009	-9.01991	1.88e-19	4.77e-18	9849	9838	9799	8369	4086	4286	chr22	41956767	41973745	3250	+	55.8	q13.2	protein_coding	CSDC2	cold shock domain containing C2, RNA binding [Source:HGNC Symbol;Acc:30359]
ENSG00000261602	4502.64	0.841772	0.0934663	9.00616	2.13e-19	5.4e-18	6592	7127	3077	2343	3549	3935	chr16	69743777	69744486	575	+	40.99	q22.1	antisense	CTD-2033A16.1
ENSG00000167996	588630	0.734645	0.0816146	9.00139	2.23e-19	5.62e-18	375276	342635	649176	571450	772734	802327	chr11	61727190	61735132	2030	-	50.42	q12.3	protein_coding	FTH1	ferritin, heavy polypeptide 1 [Source:HGNC Symbol;Acc:3976]
ENSG00000273269	18228.9	-1.06672	0.118506	-9.00139	2.23e-19	5.62e-18	19385	16895	28966	27553	11400	9540	chr2	47293080	47403650	983	-	44.84	p21	protein_coding	RP11-761B3.1
ENSG00000163625	10633.8	-0.694174	0.0771346	-8.99951	2.27e-19	5.72e-18	11665	12006	15779	12736	6668	6936	chr4	85590704	85887544	16915	-	36.88	q21.23	protein_coding	WDFY3	WD repeat and FYVE domain containing 3 [Source:HGNC Symbol;Acc:20751]
ENSG00000177076	773.41	-1.53744	0.170989	-8.99144	2.44e-19	6.15e-18	755	590	1582	1253	354	400	chr9	19408925	19452018	2437	+	43.51	p22.1	protein_coding	ACER2	alkaline ceramidase 2 [Source:HGNC Symbol;Acc:23675]
ENSG00000151498	2627.74	-0.929079	0.103363	-8.9885	2.51e-19	6.31e-18	2297	2547	4602	3673	1640	1713	chr11	134123389	134135749	7174	+	47.88	q25	protein_coding	ACAD8	acyl-CoA dehydrogenase family, member 8 [Source:HGNC Symbol;Acc:87]
ENSG00000137312	14868.7	0.72407	0.0805801	8.98571	2.57e-19	6.46e-18	13292	12693	14943	12553	17545	17566	chr6	30695486	30710510	3186	-	49.72	p21.33	protein_coding	FLOT1	flotillin 1 [Source:HGNC Symbol;Acc:3757]
ENSG00000060237	20807.9	0.70236	0.0781906	8.98267	2.64e-19	6.64e-18	17790	17377	20981	18327	24176	25409	chr12	861759	1020618	14370	+	38.72	p13.33	protein_coding	WNK1	WNK lysine deficient protein kinase 1 [Source:HGNC Symbol;Acc:14540]
ENSG00000172380	16494.8	1.13176	0.126037	8.97956	2.72e-19	6.82e-18	11345	14403	16401	10499	19784	25310	chr1	68167149	68299150	4724	-	41.54	p31.3	protein_coding	GNG12	guanine nucleotide binding protein (G protein), gamma 12 [Source:HGNC Symbol;Acc:19663]
ENSG00000163739	178.08	2.82622	0.314843	8.97658	2.79e-19	7e-18	29	28	94	54	417	381	chr4	74735110	74736959	1296	+	49.73	q13.3	protein_coding	CXCL1	chemokine (C-X-C motif) ligand 1 (melanoma growth stimulating activity, alpha) [Source:HGNC Symbol;Acc:4602]
ENSG00000119729	14273.3	1.08993	0.121527	8.96858	3e-19	7.52e-18	7222	8496	15148	10978	17711	25181	chr2	46768945	46810260	4619	+	44.36	p21	protein_coding	RHOQ	ras homolog family member Q [Source:HGNC Symbol;Acc:17736]
ENSG00000011105	11546.2	-0.721033	0.0803986	-8.96823	3.01e-19	7.54e-18	10601	11049	18857	15346	8053	7958	chr12	3186521	3395730	5714	+	52.13	p13.33	protein_coding	TSPAN9	tetraspanin 9 [Source:HGNC Symbol;Acc:21640]
ENSG00000186470	3017.12	0.909034	0.101376	8.96696	3.05e-19	7.62e-18	2998	3000	2547	2277	3453	3574	chr6	26365387	26378546	6748	+	44.35	p22.2	protein_coding	BTN3A2	butyrophilin, subfamily 3, member A2 [Source:HGNC Symbol;Acc:1139]
ENSG00000090905	15489.8	0.693937	0.0774709	8.95738	3.32e-19	8.29e-18	14386	14370	15646	12657	17706	17615	chr16	24741016	24838953	12522	+	40.57	p12.1	protein_coding	TNRC6A	trinucleotide repeat containing 6A [Source:HGNC Symbol;Acc:11969]
ENSG00000224470	7727.54	0.833183	0.0930155	8.95746	3.32e-19	8.29e-18	6169	6058	7704	6472	10130	9370	chr16	71879894	71919171	8537	+	47.18	q22.2	protein_coding	ATXN1L	ataxin 1-like [Source:HGNC Symbol;Acc:33279]
ENSG00000151725	545.325	1.85681	0.207344	8.95524	3.39e-19	8.45e-18	1152	947	143	136	399	385	chr4	185615772	185655287	2981	-	40.02	q35.1	protein_coding	CENPU	centromere protein U [Source:HGNC Symbol;Acc:21348]
ENSG00000139946	1100.86	1.26324	0.141083	8.9539	3.43e-19	8.54e-18	965	1101	868	676	1301	1561	chr14	56584532	56768244	6278	+	39.91	q22.3	protein_coding	PELI2	pellino E3 ubiquitin protein ligase family member 2 [Source:HGNC Symbol;Acc:8828]
ENSG00000146826	2539.27	-1.08352	0.121098	-8.9475	3.64e-19	9.04e-18	2680	2802	4228	3398	1499	1270	chr7	99752043	99756338	3255	-	60.47	q22.1	protein_coding	C7orf43	chromosome 7 open reading frame 43 [Source:HGNC Symbol;Acc:25604]
ENSG00000167600	1087.43	-1.4771	0.165113	-8.94595	3.69e-19	9.16e-18	2340	2131	808	825	224	234	chr19	41698954	41713444	2874	+	53.36	q13.2	protein_coding	CYP2S1	cytochrome P450, family 2, subfamily S, polypeptide 1 [Source:HGNC Symbol;Acc:15654]
ENSG00000151748	5303.08	0.850404	0.0951785	8.93483	4.08e-19	1.01e-17	4040	4121	5779	4065	6504	7111	chr14	51098776	51135049	5630	-	37.89	q22.1	protein_coding	SAV1	salvador homolog 1 (Drosophila) [Source:HGNC Symbol;Acc:17795]
ENSG00000166889	5879.93	0.762221	0.0853246	8.9332	4.14e-19	1.02e-17	6022	6132	5307	4543	6247	6693	chr11	59404189	59436453	4278	-	39.82	q12.1	protein_coding	PATL1	protein associated with topoisomerase II homolog 1 (yeast) [Source:HGNC Symbol;Acc:26721]
ENSG00000173812	46743.1	0.679043	0.0760112	8.93346	4.13e-19	1.02e-17	44416	42298	46466	39306	52572	53663	chr17	39845137	39848920	3623	+	49.15	q21.2	protein_coding	EIF1	eukaryotic translation initiation factor 1 [Source:HGNC Symbol;Acc:3249]
ENSG00000176531	1805.84	-1.00684	0.112707	-8.93322	4.14e-19	1.02e-17	1862	1808	3075	2442	1048	1069	chr19	43979106	44009087	4553	-	50.68	q13.31	protein_coding	PHLDB3	pleckstrin homology-like domain, family B, member 3 [Source:HGNC Symbol;Acc:30499]
ENSG00000134575	5283.54	-0.867212	0.0970821	-8.93277	4.15e-19	1.03e-17	6857	6521	7406	6123	2960	2763	chr11	47260853	47270457	3484	-	52.75	p11.2	protein_coding	ACP2	acid phosphatase 2, lysosomal [Source:HGNC Symbol;Acc:123]
ENSG00000051108	7509.82	0.736646	0.0824852	8.93064	4.24e-19	1.05e-17	5650	5374	8235	6565	9193	9839	chr16	56965960	56977798	4178	+	43.09	q13	protein_coding	HERPUD1	homocysteine-inducible, endoplasmic reticulum stress-inducible, ubiquitin-like domain member 1 [Source:HGNC Symbol;Acc:13744]
ENSG00000012048	670.133	1.54149	0.172734	8.92402	4.5e-19	1.11e-17	835	830	423	274	751	801	chr17	41196312	41277500	8278	-	42.93	q21.31	protein_coding	BRCA1	breast cancer 1, early onset [Source:HGNC Symbol;Acc:1100]
ENSG00000063854	4018.47	-0.860834	0.0964777	-8.92262	4.55e-19	1.12e-17	2810	2814	7575	6233	3008	2859	chr16	1845621	1877195	5052	-	53.33	p13.3	protein_coding	HAGH	hydroxyacylglutathione hydrolase [Source:HGNC Symbol;Acc:4805]
ENSG00000176046	11921.9	0.831756	0.0932481	8.91982	4.67e-19	1.15e-17	9338	9327	11241	10596	15192	15031	chr16	28548606	28550495	1097	-	56.03	p11.2	protein_coding	NUPR1	nuclear protein, transcriptional regulator, 1 [Source:HGNC Symbol;Acc:29990]
ENSG00000205208	660.938	1.585	0.177706	8.9192	4.7e-19	1.16e-17	598	769	422	328	815	921	chr4	159587831	159593407	3730	-	41.13	q32.1	protein_coding	C4orf46	chromosome 4 open reading frame 46 [Source:HGNC Symbol;Acc:27320]
ENSG00000102034	2939.38	0.978802	0.109757	8.91787	4.75e-19	1.17e-17	3624	3526	2146	1883	3186	2958	chrX	129198849	129244691	4316	-	51.76	q26.1	protein_coding	ELF4	E74-like factor 4 (ets domain transcription factor) [Source:HGNC Symbol;Acc:3319]
ENSG00000196083	1251.39	1.17822	0.132148	8.91594	4.84e-19	1.19e-17	783	900	1195	885	1733	1888	chr3	190231840	190375843	9596	+	37.96	q28	protein_coding	IL1RAP	interleukin 1 receptor accessory protein [Source:HGNC Symbol;Acc:5995]
ENSG00000145050	4085.44	0.830406	0.0932992	8.90047	5.56e-19	1.36e-17	4276	4144	3589	3064	4333	4834	chr3	51422478	51426828	2111	+	52.08	p21.2	protein_coding	MANF	mesencephalic astrocyte-derived neurotrophic factor [Source:HGNC Symbol;Acc:15461]
ENSG00000157827	3696.91	0.862304	0.0969123	8.89778	5.7e-19	1.4e-17	2749	2981	3838	2941	4442	5059	chr2	153191751	153506348	6519	+	40.57	q23.3	protein_coding	FMNL2	formin-like 2 [Source:HGNC Symbol;Acc:18267]
ENSG00000257767	4621.82	-0.838292	0.0942314	-8.8961	5.78e-19	1.42e-17	4109	3960	8104	6476	3205	3079	chr12	112191694	112229222	784	+	50.58	q24.12	protein_coding	RP11-162P23.2
ENSG00000267458	22710.1	-0.684974	0.077007	-8.89496	5.84e-19	1.43e-17	33717	32834	26137	22553	11411	12055	chr19	13054932	13055301	270	-	52.43	p13.2	antisense	CTC-425F1.4
ENSG00000151694	5395.43	0.845662	0.0951498	8.88769	6.24e-19	1.52e-17	4061	4178	5692	4332	6293	7602	chr2	9628615	9695921	5481	-	41	p25.1	protein_coding	ADAM17	ADAM metallopeptidase domain 17 [Source:HGNC Symbol;Acc:195]
ENSG00000100441	9672.24	0.739674	0.0833068	8.87892	6.75e-19	1.65e-17	8598	8272	9608	8163	11447	11507	chr14	24898492	24910540	7515	+	52.38	q12	protein_coding	KHNYN	KH and NYN domain containing [Source:HGNC Symbol;Acc:20166]
ENSG00000137672	626.994	1.47797	0.166457	8.87901	6.75e-19	1.65e-17	557	524	467	354	870	890	chr11	101322295	101743293	5537	-	37.74	q22.1	protein_coding	TRPC6	transient receptor potential cation channel, subfamily C, member 6 [Source:HGNC Symbol;Acc:12338]
ENSG00000102096	755.835	-1.37791	0.155358	-8.86925	7.36e-19	1.79e-17	869	849	1272	1061	342	352	chrX	48770459	48776301	2761	-	53.47	p11.23	protein_coding	PIM2	pim-2 oncogene [Source:HGNC Symbol;Acc:8987]
ENSG00000071575	5764.29	0.773529	0.0873475	8.85576	8.31e-19	2.02e-17	4591	4342	6071	4892	7162	7298	chr2	12857015	12882860	4588	+	47.68	p24.3	protein_coding	TRIB2	tribbles pseudokinase 2 [Source:HGNC Symbol;Acc:30809]
ENSG00000168209	4038.54	0.89472	0.101052	8.85405	8.44e-19	2.05e-17	1975	1793	4406	3883	5596	6370	chr10	74033678	74035794	2058	+	58.72	q22.1	protein_coding	DDIT4	DNA-damage-inducible transcript 4 [Source:HGNC Symbol;Acc:24944]
ENSG00000104419	13237.7	-0.812578	0.0918078	-8.85086	8.68e-19	2.11e-17	15213	14668	18877	17169	7318	8656	chr8	134249414	134314265	9823	-	50.32	q24.22	protein_coding	NDRG1	N-myc downstream regulated 1 [Source:HGNC Symbol;Acc:7679]
ENSG00000176014	30906.6	0.748983	0.084687	8.84413	9.22e-19	2.24e-17	41978	42655	23505	19360	28853	26711	chr18	12307668	12344319	4117	+	45.6	p11.21	protein_coding	TUBB6	tubulin, beta 6 class V [Source:HGNC Symbol;Acc:20776]
ENSG00000128591	85819.9	-0.664988	0.0752316	-8.83921	9.64e-19	2.34e-17	101891	103758	118943	98329	53520	52284	chr7	128470431	128499328	9280	+	60.86	q32.1	protein_coding	FLNC	filamin C, gamma [Source:HGNC Symbol;Acc:3756]
ENSG00000221955	2023.45	0.994541	0.112525	8.83838	9.71e-19	2.35e-17	1460	1464	1973	1596	2814	2668	chr3	124801480	124998021	5728	-	42.7	q21.2	protein_coding	SLC12A8	solute carrier family 12, member 8 [Source:HGNC Symbol;Acc:15595]
ENSG00000172340	3376.22	0.881425	0.099732	8.83794	9.75e-19	2.36e-17	3002	3027	3211	2575	3757	4485	chr3	67410884	67705038	3090	-	39.38	p14.1	protein_coding	SUCLG2	succinate-CoA ligase, GDP-forming, beta subunit [Source:HGNC Symbol;Acc:11450]
ENSG00000263873	28144.8	-0.658327	0.0744898	-8.83781	9.76e-19	2.36e-17	29251	28298	42633	35715	18824	19570	chr11	119288661	119289824	632	+	58.08	q23.3	sense_intronic	RP11-334E6.12
ENSG00000117906	12401.8	-0.916191	0.103737	-8.83191	1.03e-18	2.49e-17	11470	12824	22581	15528	6942	8555	chr15	77223960	77242601	5887	+	38.47	q24.3	protein_coding	RCN2	reticulocalbin 2, EF-hand calcium binding domain [Source:HGNC Symbol;Acc:9935]
ENSG00000178184	2572.25	-1.03284	0.116945	-8.83183	1.03e-18	2.49e-17	1981	2223	5116	3668	1493	1808	chr18	77915115	78005429	4224	-	47.5	q23	protein_coding	PARD6G	par-6 family cell polarity regulator gamma [Source:HGNC Symbol;Acc:16076]
ENSG00000185033	3330.45	-0.850049	0.0964872	-8.80997	1.25e-18	3.02e-17	4237	4273	4533	3885	1770	1846	chr15	90703836	90772911	7011	+	50.67	q26.1	protein_coding	SEMA4B	sema domain, immunoglobulin domain (Ig), transmembrane domain (TM) and short cytoplasmic domain, (semaphorin) 4B [Source:HGNC Symbol;Acc:10730]
ENSG00000148334	3731	-0.82653	0.0938679	-8.80524	1.31e-18	3.15e-17	4681	4603	5176	4395	2043	2134	chr9	130882972	130890741	3039	-	59.55	q34.11	protein_coding	PTGES2	prostaglandin E synthase 2 [Source:HGNC Symbol;Acc:17822]
ENSG00000259758	5476.01	0.857938	0.097438	8.80496	1.31e-18	3.15e-17	5102	5787	5251	3806	6030	6581	chr8	141530255	141539600	9346	-	43.06	q24.3	lincRNA	CASC7	cancer susceptibility candidate 7 (non-protein coding) [Source:HGNC Symbol;Acc:48905]
ENSG00000116962	24828.5	0.677253	0.0769536	8.80079	1.36e-18	3.27e-17	31460	31924	20066	17470	22907	23603	chr1	236139130	236228462	5864	-	44.98	q42.3	protein_coding	NID1	nidogen 1 [Source:HGNC Symbol;Acc:7821]
ENSG00000051523	4195.87	-0.970021	0.110332	-8.79182	1.47e-18	3.54e-17	3981	4308	6817	6013	2690	2377	chr16	88709691	88717560	3357	-	61.89	q24.3	protein_coding	CYBA	cytochrome b-245, alpha polypeptide [Source:HGNC Symbol;Acc:2577]
ENSG00000112419	15705.8	-0.865813	0.098507	-8.78936	1.5e-18	3.61e-17	12917	14862	29620	20395	9835	11202	chr6	143857982	144152322	11224	+	40.02	q24.2	protein_coding	PHACTR2	phosphatase and actin regulator 2 [Source:HGNC Symbol;Acc:20956]
ENSG00000123066	9931.04	0.724086	0.082493	8.77755	1.67e-18	4.01e-17	8758	9034	9956	8229	11714	11480	chr12	116395711	116715143	12813	-	37.32	q24.21	protein_coding	MED13L	mediator complex subunit 13-like [Source:HGNC Symbol;Acc:22962]
ENSG00000180398	48597	-0.705314	0.0805277	-8.75865	1.98e-18	4.73e-17	50694	52538	77008	57896	29292	34454	chr2	47129009	47168994	5994	-	45.38	p21	protein_coding	MCFD2	multiple coagulation factor deficiency 2 [Source:HGNC Symbol;Acc:18451]
ENSG00000100889	1750.03	1.0362	0.118366	8.75414	2.06e-18	4.92e-17	1756	1869	1377	1208	2070	2035	chr14	24563262	24579807	4189	+	49.19	q11.2	protein_coding	PCK2	phosphoenolpyruvate carboxykinase 2 (mitochondrial) [Source:HGNC Symbol;Acc:8725]
ENSG00000141756	77533.7	-0.670322	0.0765816	-8.75304	2.08e-18	4.97e-17	78683	79058	117301	99665	53261	52163	chr17	39968932	39979465	4269	+	56.17	q21.2	protein_coding	FKBP10	FK506 binding protein 10, 65 kDa [Source:HGNC Symbol;Acc:18169]
ENSG00000241111	2963.65	-0.860153	0.0982829	-8.7518	2.1e-18	5.02e-17	2343	2419	5388	4330	2069	2060	chr3	64053640	64088807	6505	+	41.93	p14.1	antisense	RP11-129B22.1
ENSG00000126790	1952.77	1.02653	0.117536	8.73378	2.46e-18	5.88e-17	1456	1415	1979	1416	2686	2616	chr14	59927081	59951148	3504	-	42.53	q23.1	protein_coding	L3HYPDH	L-3-hydroxyproline dehydratase (trans-) [Source:HGNC Symbol;Acc:20488]
ENSG00000169946	3537.57	0.880043	0.100857	8.72567	2.65e-18	6.31e-17	3637	3334	3258	2538	4131	4082	chr8	106330920	106816760	6708	+	36.07	q23.1	protein_coding	ZFPM2	zinc finger protein, FOG family member 2 [Source:HGNC Symbol;Acc:16700]
ENSG00000139645	12762.4	-0.70284	0.0805596	-8.72446	2.67e-18	6.37e-17	17602	16935	16208	13470	7031	7057	chr12	56631591	56652175	8820	-	53.52	q13.3	protein_coding	ANKRD52	ankyrin repeat domain 52 [Source:HGNC Symbol;Acc:26614]
ENSG00000141030	4648.61	-0.772762	0.0887001	-8.71207	2.98e-18	7.1e-17	5848	5734	6635	5171	2582	2744	chr17	17150141	17184607	2781	-	44.8	p11.2	protein_coding	COPS3	COP9 signalosome subunit 3 [Source:HGNC Symbol;Acc:2239]
ENSG00000151553	4477.29	1.24523	0.142933	8.71196	2.99e-18	7.1e-17	2786	3682	4457	2668	5873	6993	chr10	116581503	116659591	6212	+	39.9	q25.3	protein_coding	FAM160B1	family with sequence similarity 160, member B1 [Source:HGNC Symbol;Acc:29320]
ENSG00000181381	2171.91	1.15176	0.13225	8.7089	3.07e-18	7.29e-17	1944	2139	1798	1413	2323	3200	chr4	169277886	169458937	12156	-	38.14	q32.3	protein_coding	DDX60L	DEAD (Asp-Glu-Ala-Asp) box polypeptide 60-like [Source:HGNC Symbol;Acc:26429]
ENSG00000010704	2443.31	0.887143	0.101897	8.70628	3.14e-18	7.45e-17	1940	1973	2436	1933	2943	3296	chr6	26087509	26098571	5675	+	44.85	p22.2	protein_coding	HFE	hemochromatosis [Source:HGNC Symbol;Acc:4886]
ENSG00000085788	5649.71	-0.860357	0.0988377	-8.70474	3.18e-18	7.55e-17	6267	6664	9015	6599	2994	3626	chr8	38082736	38133076	10686	+	42.25	p11.23	protein_coding	DDHD2	DDHD domain containing 2 [Source:HGNC Symbol;Acc:29106]
ENSG00000173638	10595.1	-0.796181	0.091477	-8.70361	3.21e-18	7.62e-17	11456	11888	15166	13982	6555	6483	chr21	46913486	46964325	9998	-	59.34	q22.3	protein_coding	SLC19A1	solute carrier family 19 (folate transporter), member 1 [Source:HGNC Symbol;Acc:10937]
ENSG00000224389	4345.77	-0.784576	0.0901619	-8.70185	3.27e-18	7.73e-17	786	786	10241	7904	4008	4102	chr6	31982539	32003195	7116	+	52.31	p21.33	protein_coding	C4B	complement component 4B (Chido blood group) [Source:HGNC Symbol;Acc:1324]
ENSG00000145782	4747.76	0.94213	0.108313	8.69822	3.37e-18	7.97e-17	3420	3922	4978	3469	5716	6742	chr5	115163893	115177555	8892	-	36.6	q22.3	protein_coding	ATG12	autophagy related 12 [Source:HGNC Symbol;Acc:588]
ENSG00000176887	764.314	-1.45575	0.167469	-8.69264	3.54e-18	8.37e-17	1120	1327	1006	772	248	251	chr2	5832799	5841516	8718	+	47.75	p25.2	protein_coding	SOX11	SRY (sex determining region Y)-box 11 [Source:HGNC Symbol;Acc:11191]
ENSG00000197894	21206.5	0.708061	0.0814661	8.69148	3.58e-18	8.44e-17	17540	16438	23035	18015	24053	27706	chr4	99992132	100009952	4863	-	40.38	q23	protein_coding	ADH5	alcohol dehydrogenase 5 (class III), chi polypeptide [Source:HGNC Symbol;Acc:253]
ENSG00000114948	3685.33	0.825964	0.0950465	8.6901	3.62e-18	8.54e-17	2270	2286	3903	3417	4953	5103	chr2	207308263	207485851	6418	+	38.27	q33.3	protein_coding	ADAM23	ADAM metallopeptidase domain 23 [Source:HGNC Symbol;Acc:202]
ENSG00000073111	1300.66	1.13181	0.130291	8.68679	3.73e-18	8.78e-17	1821	1937	822	625	1232	1207	chr3	127317066	127341276	4899	+	50.74	q21.3	protein_coding	MCM2	minichromosome maintenance complex component 2 [Source:HGNC Symbol;Acc:6944]
ENSG00000164050	7632.79	-0.715598	0.0824033	-8.6841	3.82e-18	8.99e-17	6098	6052	13219	10952	5659	5713	chr3	48445261	48471594	9796	-	59.8	p21.31	protein_coding	PLXNB1	plexin B1 [Source:HGNC Symbol;Acc:9103]
ENSG00000100092	3691.09	-0.846155	0.0975476	-8.67428	4.16e-18	9.79e-17	4205	4052	5863	4431	2062	2349	chr22	38030661	38062939	6268	+	56.32	q13.1	protein_coding	SH3BP1	SH3-domain binding protein 1 [Source:HGNC Symbol;Acc:10824]
ENSG00000064687	1391.28	-1.17099	0.135102	-8.66747	4.42e-18	1.04e-16	502	413	3415	2602	1036	1019	chr19	1040102	1065571	8365	+	60.48	p13.3	protein_coding	ABCA7	ATP-binding cassette, sub-family A (ABC1), member 7 [Source:HGNC Symbol;Acc:37]
ENSG00000134343	390.33	1.92624	0.222248	8.66707	4.43e-18	1.04e-16	16	34	296	260	762	878	chr11	26210829	26684835	7749	+	36.39	p14.2	protein_coding	ANO3	anoctamin 3 [Source:HGNC Symbol;Acc:14004]
ENSG00000103145	4346.37	0.937773	0.108251	8.66291	4.6e-18	1.08e-16	2975	2531	4371	3787	6131	5963	chr16	3072621	3074287	1433	-	63.71	p13.3	protein_coding	HCFC1R1	host cell factor C1 regulator 1 (XPO1 dependent) [Source:HGNC Symbol;Acc:21198]
ENSG00000177125	2438.24	0.964562	0.111364	8.66134	4.66e-18	1.09e-16	1651	1745	2624	1823	3248	3402	chr9	129622944	129648157	6606	+	43.23	q33.3	protein_coding	ZBTB34	zinc finger and BTB domain containing 34 [Source:HGNC Symbol;Acc:31446]
ENSG00000198356	6208.52	-0.793096	0.0915822	-8.65994	4.72e-18	1.1e-16	8523	7691	8408	6834	3252	3545	chr19	12847953	12859137	1652	+	53.33	p13.2	protein_coding	ASNA1	arsA arsenite transporter, ATP-binding, homolog 1 (bacterial) [Source:HGNC Symbol;Acc:752]
ENSG00000038382	60411.5	-0.614168	0.0709287	-8.65895	4.76e-18	1.11e-16	68489	68282	85113	71421	38571	40543	chr5	14143811	14532235	17500	+	43.35	p15.2	protein_coding	TRIO	trio Rho guanine nucleotide exchange factor [Source:HGNC Symbol;Acc:12303]
ENSG00000172403	1572.9	1.03697	0.119767	8.65823	4.79e-18	1.12e-16	525	592	1730	1442	2368	2670	chr4	119809996	119982402	11375	+	38.41	q26	protein_coding	SYNPO2	synaptopodin 2 [Source:HGNC Symbol;Acc:17732]
ENSG00000161583	1690.86	1.18319	0.136701	8.65527	4.92e-18	1.15e-16	856	908	1502	1450	2760	2448	chr17	34745936	34808104	7693	-	50.07	q12	protein_coding	TBC1D3G	TBC1 domain family, member 3G [Source:HGNC Symbol;Acc:29860]
ENSG00000166510	7483.65	-1.07652	0.12443	-8.65161	5.08e-18	1.18e-16	7168	8894	13611	9134	3606	4666	chr18	52568740	52626739	5115	-	39.77	q21.2	protein_coding	CCDC68	coiled-coil domain containing 68 [Source:HGNC Symbol;Acc:24350]
ENSG00000143815	2842.42	1.1527	0.133265	8.64969	5.16e-18	1.2e-16	3467	4056	2119	1308	2685	3129	chr1	225589204	225616627	5257	-	41.69	q42.12	protein_coding	LBR	lamin B receptor [Source:HGNC Symbol;Acc:6518]
ENSG00000143850	5715.96	-0.745959	0.0862723	-8.64657	5.31e-18	1.24e-16	5685	5966	8817	7486	3612	3916	chr1	204187979	204346793	7820	-	48.91	q32.1	protein_coding	PLEKHA6	pleckstrin homology domain containing, family A member 6 [Source:HGNC Symbol;Acc:17053]
ENSG00000150787	3311.51	-1.12524	0.130185	-8.6434	5.46e-18	1.27e-16	3864	3847	5484	4124	1387	2017	chr11	112097088	112140678	3130	+	41.9	q23.1	protein_coding	PTS	6-pyruvoyltetrahydropterin synthase [Source:HGNC Symbol;Acc:9689]
ENSG00000014641	13317.3	-0.762677	0.0882478	-8.64245	5.5e-18	1.28e-16	14427	14160	21740	15641	7844	9088	chr2	63815743	63834331	4993	+	38.05	p15	protein_coding	MDH1	malate dehydrogenase 1, NAD (soluble) [Source:HGNC Symbol;Acc:6970]
ENSG00000130770	9579.41	-0.927502	0.107367	-8.63862	5.69e-18	1.32e-16	9557	8572	15492	14075	6375	5671	chr1	28562620	28573417	2225	+	44.37	p35.3	protein_coding	ATPIF1	ATPase inhibitory factor 1 [Source:HGNC Symbol;Acc:871]
ENSG00000128185	5466.5	-0.741327	0.085826	-8.63756	5.74e-18	1.33e-16	5563	5406	8749	7001	3567	3702	chr22	20301799	20307603	1154	-	57.73	q11.21	protein_coding	DGCR6L	DiGeorge syndrome critical region gene 6-like [Source:HGNC Symbol;Acc:18551]
ENSG00000106853	14444.6	0.761539	0.0881977	8.63446	5.9e-18	1.37e-16	14812	13211	13450	11559	15606	17260	chr9	114312002	114362135	3722	-	43.23	q31.3	protein_coding	PTGR1	prostaglandin reductase 1 [Source:HGNC Symbol;Acc:18429]
ENSG00000166167	8052.07	-0.810729	0.0938935	-8.63456	5.9e-18	1.37e-16	6840	7190	13759	11439	5790	5294	chr10	103113820	103317078	6583	+	38.96	q24.32	protein_coding	BTRC	beta-transducin repeat containing E3 ubiquitin protein ligase [Source:HGNC Symbol;Acc:1144]
ENSG00000197681	3365.37	0.876119	0.10151	8.63088	6.09e-18	1.41e-16	2634	2456	3346	2810	4427	4303	chr17	36337711	36358166	5683	-	51.24	q12	protein_coding	TBC1D3	TBC1 domain family, member 3 [Source:HGNC Symbol;Acc:19031]
ENSG00000107560	2068.79	-1.10334	0.127874	-8.62836	6.22e-18	1.44e-16	2082	2409	3758	2523	1105	1130	chr10	119764427	119806114	6169	-	35.43	q26.11	protein_coding	RAB11FIP2	RAB11 family interacting protein 2 (class I) [Source:HGNC Symbol;Acc:29152]
ENSG00000118523	85181.3	-0.619949	0.0718836	-8.62434	6.45e-18	1.49e-16	90906	91600	123901	104622	56842	58185	chr6	132269316	132272513	2339	-	52.28	q23.2	protein_coding	CTGF	connective tissue growth factor [Source:HGNC Symbol;Acc:2500]
ENSG00000175130	18666.3	-0.654257	0.0758606	-8.62447	6.44e-18	1.49e-16	17539	17392	29798	24538	13281	13384	chr1	32799433	32801980	1699	-	64.21	p35.1	protein_coding	MARCKSL1	MARCKS-like 1 [Source:HGNC Symbol;Acc:7142]
ENSG00000267980	1175.75	-1.1842	0.13732	-8.6236	6.49e-18	1.5e-16	1574	1731	1633	1333	516	491	chr19	4363786	4364637	746	+	59.15	p13.3	antisense	AC007292.6
ENSG00000024862	1066.44	1.17983	0.136906	8.61778	6.83e-18	1.57e-16	813	805	884	802	1413	1554	chr6	139094657	139114456	1496	+	39.16	q24.1	protein_coding	CCDC28A	coiled-coil domain containing 28A [Source:HGNC Symbol;Acc:21098]
ENSG00000102057	734.569	-1.37811	0.159936	-8.61663	6.9e-18	1.59e-16	441	484	1541	1364	439	427	chrX	48818639	48827976	5807	-	53.62	p11.23	protein_coding	KCND1	potassium voltage-gated channel, Shal-related subfamily, member 1 [Source:HGNC Symbol;Acc:6237]
ENSG00000145022	4845.24	-0.831769	0.0965316	-8.61654	6.9e-18	1.59e-16	5369	4906	7616	6225	3036	2965	chr3	49449639	49453908	2747	+	53.23	p21.31	protein_coding	TCTA	T-cell leukemia translocation altered [Source:HGNC Symbol;Acc:11692]
ENSG00000269926	2706.29	0.948908	0.110127	8.61649	6.9e-18	1.59e-16	1288	1157	2884	2566	3823	4349	chr10	74034673	74035738	847	-	55.44	q22.1	antisense	RP11-442H21.2
ENSG00000003137	294.414	2.13333	0.247807	8.60886	7.38e-18	1.69e-16	18	12	233	148	654	621	chr2	72356367	72375167	5015	-	59.96	p13.2	protein_coding	CYP26B1	cytochrome P450, family 26, subfamily B, polypeptide 1 [Source:HGNC Symbol;Acc:20581]
ENSG00000168016	6237.04	-0.778724	0.0904714	-8.6074	7.47e-18	1.71e-16	3305	3325	11881	10611	5062	5107	chr3	36868311	36986548	11182	-	43.18	p22.2	protein_coding	TRANK1	tetratricopeptide repeat and ankyrin repeat containing 1 [Source:HGNC Symbol;Acc:29011]
ENSG00000255737	979.082	1.24905	0.145173	8.60383	7.71e-18	1.77e-16	1302	1306	600	503	1046	978	chr12	58120054	58122139	1500	+	66.06	q14.1	protein_coding	AGAP2-AS1	AGAP2 antisense RNA 1 [Source:HGNC Symbol;Acc:48633]
ENSG00000132530	540.899	1.80619	0.210061	8.59841	8.08e-18	1.85e-16	232	270	353	350	780	1146	chr17	6658766	6678966	6668	+	44.21	p13.1	protein_coding	XAF1	XIAP associated factor 1 [Source:HGNC Symbol;Acc:30932]
ENSG00000112576	12239.1	-0.760691	0.0884851	-8.59682	8.2e-18	1.87e-16	15237	15049	17570	13588	7324	6815	chr6	41902671	42018095	5300	-	47.06	p21.1	protein_coding	CCND3	cyclin D3 [Source:HGNC Symbol;Acc:1585]
ENSG00000111602	1684.88	1.05361	0.122601	8.59381	8.41e-18	1.92e-16	2489	2374	1119	830	1435	1681	chr12	56810903	56843187	5072	-	46.6	q13.3	protein_coding	TIMELESS	timeless circadian clock [Source:HGNC Symbol;Acc:11813]
ENSG00000070669	4654.13	0.824373	0.0959338	8.59315	8.46e-18	1.93e-16	4464	4621	4144	3662	4962	5775	chr7	97481430	97501854	4455	-	38.42	q21.3	protein_coding	ASNS	asparagine synthetase (glutamine-hydrolyzing) [Source:HGNC Symbol;Acc:753]
ENSG00000161714	8689.19	-0.690419	0.0803536	-8.59226	8.53e-18	1.94e-16	9775	9787	12517	10543	5415	5640	chr17	43186335	43210721	6750	-	57.8	q21.31	protein_coding	PLCD3	phospholipase C, delta 3 [Source:HGNC Symbol;Acc:9061]
ENSG00000117174	6264.57	-0.773726	0.090073	-8.58999	8.7e-18	1.98e-16	5094	5413	11503	8369	4319	4608	chr1	86115106	86174116	6197	-	36.46	p22.3	protein_coding	ZNHIT6	zinc finger, HIT-type containing 6 [Source:HGNC Symbol;Acc:26089]
ENSG00000111424	2917.46	-0.896265	0.104379	-8.58661	8.96e-18	2.04e-16	3032	3049	4503	4010	1781	1765	chr12	48235320	48336831	5674	-	47.72	q13.11	protein_coding	VDR	vitamin D (1,25- dihydroxyvitamin D3) receptor [Source:HGNC Symbol;Acc:12679]
ENSG00000104549	8714.78	0.674529	0.0786725	8.57389	1e-17	2.28e-16	11896	12106	6883	5548	7378	7944	chr8	126010739	126034525	4305	+	37.59	q24.13	protein_coding	SQLE	squalene epoxidase [Source:HGNC Symbol;Acc:11279]
ENSG00000075651	2654	0.852717	0.0994747	8.5722	1.02e-17	2.31e-16	1278	1355	3008	2494	3681	4004	chr3	171318195	171528740	9953	-	38.86	q26.31	protein_coding	PLD1	phospholipase D1, phosphatidylcholine-specific [Source:HGNC Symbol;Acc:9067]
ENSG00000203772	1842.89	-1.17962	0.137629	-8.571	1.03e-17	2.33e-16	1677	1858	3154	2833	1117	928	chr10	135234170	135382916	3269	-	47.69	q26.3	protein_coding	SPRN	shadow of prion protein homolog (zebrafish) [Source:HGNC Symbol;Acc:16871]
ENSG00000106034	11382.5	0.730922	0.0853567	8.56314	1.1e-17	2.49e-16	11023	11690	11213	8599	11655	13707	chr7	120628731	120937498	7705	+	36.6	q31.31	protein_coding	CPED1	cadherin-like and PC-esterase domain containing 1 [Source:HGNC Symbol;Acc:26159]
ENSG00000211450	6362.53	-0.732616	0.0855622	-8.56237	1.11e-17	2.51e-16	7934	7674	8722	7383	3658	3843	chr11	57508825	57510986	2162	+	51.76	q12.1	protein_coding	C11orf31	chromosome 11 open reading frame 31 [Source:HGNC Symbol;Acc:18251]
ENSG00000185634	1089.15	-1.4498	0.169416	-8.55761	1.15e-17	2.61e-16	821	1061	2157	1778	461	657	chr15	49115932	49255641	6063	-	39.95	q21.1	protein_coding	SHC4	SHC (Src homology 2 domain containing) family, member 4 [Source:HGNC Symbol;Acc:16743]
ENSG00000212719	4026.83	0.788689	0.0921809	8.55588	1.17e-17	2.65e-16	3746	3600	3971	3154	4705	4785	chr17	21428051	21477722	8760	-	41.98	p11.2	protein_coding	C17orf51	chromosome 17 open reading frame 51 [Source:HGNC Symbol;Acc:27904]
ENSG00000232480	335.478	2.22617	0.260295	8.5525	1.2e-17	2.72e-16	271	203	162	150	647	481	chr1	218517538	218519020	557	-	43.76	q41	antisense	RP11-224O19.2
ENSG00000125166	10242.3	-0.692533	0.0809882	-8.55104	1.22e-17	2.75e-16	12843	13077	14167	11014	6005	5991	chr16	58741035	58768261	3766	-	44.18	q21	protein_coding	GOT2	glutamic-oxaloacetic transaminase 2, mitochondrial [Source:HGNC Symbol;Acc:4433]
ENSG00000068438	2472.01	0.96974	0.113413	8.55054	1.23e-17	2.76e-16	2744	2575	1975	1711	2882	2701	chrX	48334541	48344752	2740	+	50.5	p11.23	protein_coding	FTSJ1	FtsJ RNA methyltransferase homolog 1 (E. coli) [Source:HGNC Symbol;Acc:13254]
ENSG00000171451	14951.1	0.863101	0.100956	8.54925	1.24e-17	2.79e-16	11206	13269	15830	11144	17346	20325	chr18	65173819	65184217	9531	-	41.51	q22.1	protein_coding	DSEL	dermatan sulfate epimerase-like [Source:HGNC Symbol;Acc:18144]
ENSG00000168918	406.005	-1.91008	0.223537	-8.54477	1.29e-17	2.9e-16	304	240	1041	708	158	199	chr2	233924677	234116549	6998	+	48.83	q37.1	protein_coding	INPP5D	inositol polyphosphate-5-phosphatase, 145kDa [Source:HGNC Symbol;Acc:6079]
ENSG00000070413	11760.2	-0.655	0.0766947	-8.54035	1.34e-17	3.01e-16	12961	12885	17499	13969	7574	7842	chr22	19023795	19109967	5596	-	48.63	q11.21	protein_coding	DGCR2	DiGeorge syndrome critical region gene 2 [Source:HGNC Symbol;Acc:2845]
ENSG00000163554	83.0796	7.16328	0.839754	8.53021	1.46e-17	3.28e-16	4	0	2	2	206	238	chr1	158580496	158656488	10025	-	37.55	q23.1	protein_coding	SPTA1	spectrin, alpha, erythrocytic 1 (elliptocytosis 2) [Source:HGNC Symbol;Acc:11272]
ENSG00000184988	1379	1.29783	0.152161	8.52931	1.47e-17	3.31e-16	1539	1403	878	877	1797	1559	chr17	41363854	41372061	3578	+	50.71	q21.31	protein_coding	TMEM106A	transmembrane protein 106A [Source:HGNC Symbol;Acc:28288]
ENSG00000184226	1383.79	1.17592	0.137896	8.52759	1.49e-17	3.35e-16	1038	971	1269	974	2079	1813	chr13	66876967	67804468	6900	-	34.66	q21.32	protein_coding	PCDH9	protocadherin 9 [Source:HGNC Symbol;Acc:8661]
ENSG00000198040	3430.86	0.868791	0.101879	8.52767	1.49e-17	3.35e-16	1885	2195	3825	2972	4616	4951	chr12	133613878	133639885	9515	+	39.15	q24.33	protein_coding	ZNF84	zinc finger protein 84 [Source:HGNC Symbol;Acc:13159]
ENSG00000123179	2927.2	-1.14295	0.134071	-8.52498	1.53e-17	3.42e-16	3104	3392	5586	3316	1483	1581	chr13	50234859	50265611	1500	-	45.56	q14.2	protein_coding	EBPL	emopamil binding protein-like [Source:HGNC Symbol;Acc:18061]
ENSG00000145247	774.239	-1.59341	0.186945	-8.52343	1.55e-17	3.47e-16	1281	1222	1058	769	267	196	chr4	48887036	48908954	2483	-	41.87	p11	protein_coding	OCIAD2	OCIA domain containing 2 [Source:HGNC Symbol;Acc:28685]
ENSG00000122641	8018.27	0.781474	0.0916927	8.52275	1.56e-17	3.48e-16	9392	10507	6858	5085	7876	7892	chr7	41724712	41742706	7532	-	41.68	p14.1	protein_coding	INHBA	inhibin, beta A [Source:HGNC Symbol;Acc:6066]
ENSG00000069020	3499.23	0.818365	0.096115	8.51443	1.67e-17	3.74e-16	2294	2509	3670	3109	4514	4737	chr5	65892176	66465423	14697	+	39.2	q12.3	protein_coding	MAST4	microtubule associated serine/threonine kinase family member 4 [Source:HGNC Symbol;Acc:19037]
ENSG00000094631	2828.22	0.951442	0.111778	8.51193	1.71e-17	3.82e-16	2555	2358	2552	2183	3674	3402	chrX	48659784	48683392	10412	+	50.55	p11.23	protein_coding	HDAC6	histone deacetylase 6 [Source:HGNC Symbol;Acc:14064]
ENSG00000180771	2925.54	-0.859046	0.100992	-8.50605	1.8e-17	4.01e-16	3051	3100	4812	3675	1811	1788	chr11	94800056	94804388	4331	+	45.03	q21	pseudogene	SRSF8	serine/arginine-rich splicing factor 8 [Source:HGNC Symbol;Acc:16988]
ENSG00000135956	14233.4	-0.70794	0.0832386	-8.50495	1.82e-17	4.05e-16	15365	14725	21508	17916	9459	9182	chr2	96914254	96931732	6367	-	51.14	q11.2	protein_coding	TMEM127	transmembrane protein 127 [Source:HGNC Symbol;Acc:26038]
ENSG00000144840	1788.5	1.08598	0.127687	8.50495	1.82e-17	4.05e-16	1445	1605	1702	1166	2143	2528	chr3	120405528	120461840	4684	-	37.93	q13.33	protein_coding	RABL3	RAB, member of RAS oncogene family-like 3 [Source:HGNC Symbol;Acc:18072]
ENSG00000099331	15020.6	0.677627	0.0797153	8.50059	1.89e-17	4.2e-16	15607	15398	14062	12050	16120	16203	chr19	17186591	17325346	9948	+	52.36	p13.11	protein_coding	MYO9B	myosin IXB [Source:HGNC Symbol;Acc:7609]
ENSG00000071539	1060.42	1.21462	0.142894	8.50012	1.89e-17	4.21e-16	2016	2024	415	359	690	700	chr5	892758	919472	3560	+	50.49	p15.33	protein_coding	TRIP13	thyroid hormone receptor interactor 13 [Source:HGNC Symbol;Acc:12307]
ENSG00000002745	3528.81	-0.976852	0.114962	-8.49718	1.94e-17	4.31e-16	2489	2908	6780	5351	2511	2230	chr7	120965421	120981158	3261	+	38.61	q31.31	protein_coding	WNT16	wingless-type MMTV integration site family, member 16 [Source:HGNC Symbol;Acc:16267]
ENSG00000175414	3929.19	0.8372	0.0985645	8.49393	2e-17	4.43e-16	3534	3563	3607	3191	4764	4645	chr5	175792471	175828866	11459	+	50.75	q35.2	protein_coding	ARL10	ADP-ribosylation factor-like 10 [Source:HGNC Symbol;Acc:22042]
ENSG00000169871	3150.73	1.03954	0.12243	8.49089	2.05e-17	4.55e-16	2427	2428	2631	2634	4394	4036	chr7	100728720	100735017	3933	+	58.05	q22.1	protein_coding	TRIM56	tripartite motif containing 56 [Source:HGNC Symbol;Acc:19028]
ENSG00000244731	4042.34	-0.792407	0.0933635	-8.48733	2.11e-17	4.68e-16	761	749	9592	7296	3734	3766	chr6	31949801	31970458	7199	+	52.28	p21.33	protein_coding	C4A	complement component 4A (Rodgers blood group) [Source:HGNC Symbol;Acc:1323]
ENSG00000136854	7763.8	-0.702936	0.0828274	-8.48676	2.12e-17	4.7e-16	7692	7467	12128	10264	5209	5436	chr9	130374544	130457460	4850	+	46.58	q34.11	protein_coding	STXBP1	syntaxin binding protein 1 [Source:HGNC Symbol;Acc:11444]
ENSG00000155850	2585.69	0.967619	0.114015	8.48675	2.12e-17	4.7e-16	1777	1959	2667	1973	3144	3847	chr5	149340300	149373018	8606	+	41.19	q32	protein_coding	SLC26A2	solute carrier family 26 (anion exchanger), member 2 [Source:HGNC Symbol;Acc:10994]
ENSG00000119318	32246	-0.743563	0.0876258	-8.48566	2.14e-17	4.74e-16	30936	33251	55385	38666	20345	22730	chr9	110045418	110094475	4615	+	38	q31.2	protein_coding	RAD23B	RAD23 homolog B (S. cerevisiae) [Source:HGNC Symbol;Acc:9813]
ENSG00000147421	1695.55	0.986939	0.116314	8.48513	2.15e-17	4.76e-16	1210	1267	1584	1394	2260	2314	chr8	28747911	28922281	6634	+	37.72	p21.1	protein_coding	HMBOX1	homeobox containing 1 [Source:HGNC Symbol;Acc:26137]
ENSG00000120738	2949.43	1.00356	0.1183	8.48315	2.19e-17	4.83e-16	3321	2914	2221	2130	3347	3444	chr5	137801179	137805004	3138	+	56.56	q31.2	protein_coding	EGR1	early growth response 1 [Source:HGNC Symbol;Acc:3238]
ENSG00000180139	22438.4	0.874648	0.103186	8.4764	2.32e-17	5.12e-16	38279	36419	13603	10309	18206	15416	chr10	90692400	90700368	2721	+	43.56	q23.31	antisense	ACTA2-AS1	ACTA2 antisense RNA 1 [Source:HGNC Symbol;Acc:45169]
ENSG00000178127	7830.93	-0.71521	0.0844014	-8.47391	2.37e-17	5.22e-16	9931	9366	10762	8925	4551	4718	chr18	9102628	9134343	2711	+	37.35	p11.22	protein_coding	NDUFV2	NADH dehydrogenase (ubiquinone) flavoprotein 2, 24kDa [Source:HGNC Symbol;Acc:7717]
ENSG00000243646	3764.27	0.840969	0.0992703	8.4715	2.42e-17	5.33e-16	3111	2805	3777	3127	4511	5058	chr21	34638663	34669539	2545	+	47.24	q22.11	protein_coding	IL10RB	interleukin 10 receptor, beta [Source:HGNC Symbol;Acc:5965]
ENSG00000113161	9294.83	0.698622	0.0824875	8.46943	2.47e-17	5.42e-16	13327	13617	7192	5364	7510	8167	chr5	74632154	74657929	6215	+	37.88	q13.3	protein_coding	HMGCR	3-hydroxy-3-methylglutaryl-CoA reductase [Source:HGNC Symbol;Acc:5006]
ENSG00000216775	792.335	-1.57231	0.185714	-8.46632	2.53e-17	5.56e-16	1020	984	1385	987	241	374	chr6	52529946	52533953	3039	+	41.39	p12.2	pseudogene	RP1-152L7.5
ENSG00000110955	66602.4	-0.613168	0.072429	-8.46578	2.54e-17	5.58e-16	79228	76274	95007	74675	41973	43528	chr12	57031959	57039798	2268	-	45.32	q13.3	protein_coding	ATP5B	ATP synthase, H+ transporting, mitochondrial F1 complex, beta polypeptide [Source:HGNC Symbol;Acc:830]
ENSG00000000457	1298.5	1.11316	0.131563	8.46104	2.65e-17	5.81e-16	867	778	1199	1047	1886	1876	chr1	169818772	169863408	6876	-	40.14	q24.2	protein_coding	SCYL3	SCY1-like 3 (S. cerevisiae) [Source:HGNC Symbol;Acc:19285]
ENSG00000270949	357.133	1.99206	0.235515	8.45833	2.71e-17	5.94e-16	239	300	175	193	569	576	chr6	160529406	160532536	3131	+	45.07	q25.3	lincRNA	RP11-288H12.4
ENSG00000166848	12041.9	-0.66507	0.0786474	-8.45636	2.76e-17	6.04e-16	9591	9183	20692	17215	9007	9479	chr16	75681684	75795770	3379	+	42.42	q23.1	protein_coding	TERF2IP	telomeric repeat binding factor 2, interacting protein [Source:HGNC Symbol;Acc:19246]
ENSG00000196182	7144.96	0.793942	0.0938889	8.45619	2.76e-17	6.04e-16	6309	6498	6867	5806	8822	8148	chr1	36805225	36851497	5590	-	52.28	p34.3	protein_coding	STK40	serine/threonine kinase 40 [Source:HGNC Symbol;Acc:21373]
ENSG00000149541	5262.35	-0.759205	0.0898003	-8.45437	2.81e-17	6.13e-16	6047	6201	7671	6268	3218	3137	chr11	62382768	62389647	2428	-	53.95	q12.3	protein_coding	B3GAT3	beta-1,3-glucuronyltransferase 3 (glucuronosyltransferase I) [Source:HGNC Symbol;Acc:923]
ENSG00000126777	16589.2	0.645303	0.0763736	8.4493	2.93e-17	6.4e-16	11413	11325	18722	15917	20022	21946	chr14	56025790	56168244	17578	+	37.04	q22.3	protein_coding	KTN1	kinectin 1 (kinesin receptor) [Source:HGNC Symbol;Acc:6467]
ENSG00000070961	11996	0.731361	0.0865904	8.44621	3.01e-17	6.56e-16	12345	13082	11760	8502	12146	13704	chr12	89981828	90103077	9491	-	36.37	q21.33	protein_coding	ATP2B1	ATPase, Ca++ transporting, plasma membrane 1 [Source:HGNC Symbol;Acc:814]
ENSG00000204257	1120.95	1.18779	0.140696	8.44225	3.11e-17	6.78e-16	453	441	1060	996	1850	1788	chr6	32916390	32936871	2534	-	43.69	p21.32	protein_coding	HLA-DMA	major histocompatibility complex, class II, DM alpha [Source:HGNC Symbol;Acc:4934]
ENSG00000179218	155905	-0.647972	0.0767731	-8.4401	3.17e-17	6.9e-16	235252	221312	177429	153647	79866	83863	chr19	13049392	13055303	2714	+	53.01	p13.2	protein_coding	CALR	calreticulin [Source:HGNC Symbol;Acc:1455]
ENSG00000204138	2876.99	0.846641	0.100341	8.43762	3.24e-17	7.05e-16	2715	2653	2610	2277	3301	3511	chr1	28696114	28826881	7165	+	42.87	p35.3	protein_coding	PHACTR4	phosphatase and actin regulator 4 [Source:HGNC Symbol;Acc:25793]
ENSG00000198743	3658.48	1.05161	0.124664	8.43558	3.3e-17	7.16e-16	3631	4672	3039	2107	4078	4088	chr21	35445870	35478559	11574	+	39.03	q22.11	protein_coding	SLC5A3	solute carrier family 5 (sodium/myo-inositol cotransporter), member 3 [Source:HGNC Symbol;Acc:11038]
ENSG00000272962	3658.48	1.05161	0.124664	8.43558	3.3e-17	7.16e-16	3631	4672	3039	2107	4078	4088	chr21	35445870	35478561	11576	+	39.03	q22.11	protein_coding	SLC5A3	sodium/myo-inositol cotransporter [Source:RefSeq peptide;Acc:NP_008864]
ENSG00000111752	8642.95	0.70647	0.0837967	8.43077	3.43e-17	7.45e-16	7769	7283	8751	7375	9906	10456	chr12	9066492	9094063	6090	+	44.13	p13.31	protein_coding	PHC1	polyhomeotic homolog 1 (Drosophila) [Source:HGNC Symbol;Acc:3182]
ENSG00000166888	14486.9	0.676351	0.0802797	8.42494	3.61e-17	7.83e-16	11561	11406	15250	13144	17513	17615	chr12	57489191	57525922	7298	-	50.56	q13.3	protein_coding	STAT6	signal transducer and activator of transcription 6, interleukin-4 induced [Source:HGNC Symbol;Acc:11368]
ENSG00000082781	41350.3	-0.627326	0.0744896	-8.42166	3.71e-17	8.04e-16	60195	58831	49704	39539	22266	22267	chr3	124480795	124620265	6447	-	46.61	q21.2	protein_coding	ITGB5	integrin, beta 5 [Source:HGNC Symbol;Acc:6160]
ENSG00000119559	3359.7	-0.802803	0.0953644	-8.41827	3.82e-17	8.27e-16	3108	3178	5730	4467	2242	2260	chr19	1461142	1479555	5111	-	62.65	p13.3	protein_coding	C19orf25	chromosome 19 open reading frame 25 [Source:HGNC Symbol;Acc:26711]
ENSG00000198732	418.907	-2.38887	0.283803	-8.41738	3.85e-17	8.33e-16	886	852	405	308	72	32	chr14	70320848	70499083	4369	+	45.43	q24.2	protein_coding	SMOC1	SPARC related modular calcium binding 1 [Source:HGNC Symbol;Acc:20318]
ENSG00000138696	908.971	1.44834	0.172083	8.41655	3.88e-17	8.38e-16	790	763	784	446	1250	1299	chr4	95679119	96079599	6312	+	36.7	q22.3	protein_coding	BMPR1B	bone morphogenetic protein receptor, type IB [Source:HGNC Symbol;Acc:1077]
ENSG00000164039	4949.47	-0.817821	0.0971745	-8.416	3.9e-17	8.4e-16	3541	3304	9550	7394	3380	4039	chr4	104000592	104021040	3383	-	38.56	q24	protein_coding	BDH2	3-hydroxybutyrate dehydrogenase, type 2 [Source:HGNC Symbol;Acc:32389]
ENSG00000176340	13215.5	-0.663657	0.0788548	-8.41619	3.89e-17	8.4e-16	16125	15864	18887	14456	8007	8191	chr11	63742079	63744015	507	+	57	q13.1	protein_coding	COX8A	cytochrome c oxidase subunit VIIIA (ubiquitous) [Source:HGNC Symbol;Acc:2294]
ENSG00000261770	316.914	1.93848	0.230413	8.41306	3.99e-17	8.61e-16	109	100	237	173	637	568	chr19	28248092	28251757	3666	-	46.84	q11	lincRNA	CTC-459F4.1
ENSG00000159433	1890.19	0.993135	0.118057	8.41233	4.02e-17	8.66e-16	1522	1594	1652	1510	2459	2425	chr15	42867857	43013179	20706	+	43.49	q15.2	protein_coding	STARD9	StAR-related lipid transfer (START) domain containing 9 [Source:HGNC Symbol;Acc:19162]
ENSG00000119711	2555.22	-0.974577	0.115916	-8.40762	4.18e-17	9e-16	2072	2201	5016	3524	1512	1826	chr14	74523553	74551196	6680	-	43.41	q24.3	protein_coding	ALDH6A1	aldehyde dehydrogenase 6 family, member A1 [Source:HGNC Symbol;Acc:7179]
ENSG00000146918	1607.77	1.0413	0.123892	8.40494	4.28e-17	9.2e-16	3094	2994	728	567	957	1100	chr7	158424003	158497520	6987	-	41.79	q36.3	protein_coding	NCAPG2	non-SMC condensin II complex, subunit G2 [Source:HGNC Symbol;Acc:21904]
ENSG00000168807	8314.96	-0.920985	0.109627	-8.40108	4.42e-17	9.5e-16	9280	10542	13570	9218	4123	5108	chr16	69221032	69342955	9875	+	41.92	q22.1	protein_coding	SNTB2	syntrophin, beta 2 (dystrophin-associated protein A1, 59kDa, basic component 2) [Source:HGNC Symbol;Acc:11169]
ENSG00000083454	664.164	-1.51402	0.180279	-8.39821	4.53e-17	9.73e-16	828	995	992	832	261	232	chr17	3575493	3599698	4190	-	57.94	p13.2	protein_coding	P2RX5	purinergic receptor P2X, ligand-gated ion channel, 5 [Source:HGNC Symbol;Acc:8536]
ENSG00000163053	570.116	-1.67876	0.199905	-8.39782	4.55e-17	9.75e-16	574	731	1119	752	200	248	chr2	230899698	230933715	4938	-	42.85	q36.3	protein_coding	SLC16A14	solute carrier family 16, member 14 [Source:HGNC Symbol;Acc:26417]
ENSG00000035862	147100	-0.574678	0.0684608	-8.39427	4.69e-17	1e-15	144211	145331	227332	181998	101712	110485	chr17	76849059	76921469	5633	-	52.6	q25.3	protein_coding	TIMP2	TIMP metallopeptidase inhibitor 2 [Source:HGNC Symbol;Acc:11821]
ENSG00000171310	825.081	-1.46876	0.174975	-8.39412	4.69e-17	1e-15	1445	1269	967	874	280	235	chr12	104849073	105155792	6492	+	46.04	q23.3	protein_coding	CHST11	carbohydrate (chondroitin 4) sulfotransferase 11 [Source:HGNC Symbol;Acc:17422]
ENSG00000147853	12774.7	-0.953643	0.113616	-8.3936	4.71e-17	1.01e-15	7023	8002	28758	18961	8293	10583	chr9	4711155	4742043	2808	-	41.48	p24.1	protein_coding	AK3	adenylate kinase 3 [Source:HGNC Symbol;Acc:17376]
ENSG00000095209	1309.63	-1.31127	0.156278	-8.39062	4.84e-17	1.03e-15	1211	1439	2674	1664	612	722	chr9	108456825	108538893	4511	+	37.52	q31.2	protein_coding	TMEM38B	transmembrane protein 38B [Source:HGNC Symbol;Acc:25535]
ENSG00000182934	20317.5	0.677839	0.0808058	8.38849	4.92e-17	1.05e-15	20410	19952	19681	16415	22663	21936	chr11	126132814	126139039	4167	-	49.55	q24.2	protein_coding	SRPR	signal recognition particle receptor (docking protein) [Source:HGNC Symbol;Acc:11307]
ENSG00000092964	14956	0.637715	0.0760414	8.38642	5.01e-17	1.07e-15	11340	11000	16687	13819	17634	19074	chr8	26371791	26515694	7052	+	44.92	p21.2	protein_coding	DPYSL2	dihydropyrimidinase-like 2 [Source:HGNC Symbol;Acc:3014]
ENSG00000186446	326.627	1.91459	0.228289	8.38671	5e-17	1.07e-15	215	215	187	182	489	596	chr3	44771088	44778575	3910	+	39.42	p21.31	protein_coding	ZNF501	zinc finger protein 501 [Source:HGNC Symbol;Acc:23717]
ENSG00000113621	14366.9	-0.640697	0.0764277	-8.38305	5.16e-17	1.1e-15	16676	16331	20967	16325	9004	9426	chr5	134209493	134237215	5265	+	46.17	q31.1	protein_coding	TXNDC15	thioredoxin domain containing 15 [Source:HGNC Symbol;Acc:20652]
ENSG00000125814	2238.53	-0.957633	0.114258	-8.38134	5.23e-17	1.11e-15	1688	1844	4381	3222	1381	1632	chr20	23355159	23402125	5188	-	40.7	p11.21	protein_coding	NAPB	N-ethylmaleimide-sensitive factor attachment protein, beta [Source:HGNC Symbol;Acc:15751]
ENSG00000240771	3327.51	-0.794303	0.0948263	-8.3764	5.46e-17	1.16e-15	2993	2990	5557	4666	2243	2316	chr12	58003963	58013162	3362	+	56.4	q13.3	protein_coding	ARHGEF25	Rho guanine nucleotide exchange factor (GEF) 25 [Source:HGNC Symbol;Acc:30275]
ENSG00000142235	186.964	-3.02592	0.361572	-8.3688	5.82e-17	1.24e-15	213	174	392	357	21	51	chr19	48988528	49016446	5163	-	58.4	q13.33	protein_coding	LMTK3	lemur tyrosine kinase 3 [Source:HGNC Symbol;Acc:19295]
ENSG00000180530	3175.57	0.9035	0.107982	8.36716	5.9e-17	1.25e-15	2370	2595	3321	2395	3766	4457	chr21	16333556	16437321	7940	-	36.33	q21.1	protein_coding	NRIP1	nuclear receptor interacting protein 1 [Source:HGNC Symbol;Acc:8001]
ENSG00000260260	804.622	-1.40044	0.167367	-8.36748	5.89e-17	1.25e-15	935	896	1417	1087	308	425	chr16	2204798	2205359	342	-	54.09	p13.3	lincRNA	RP11-304L19.5
ENSG00000073969	13643.6	-0.670673	0.0802035	-8.36215	6.16e-17	1.31e-15	13250	12359	22361	17569	9416	9923	chr17	44668035	44834830	5009	+	38.62	q21.31	protein_coding	NSF	N-ethylmaleimide-sensitive factor [Source:HGNC Symbol;Acc:8016]
ENSG00000124171	277.858	-2.34954	0.281155	-8.35674	6.45e-17	1.37e-15	321	368	617	339	72	70	chr20	49348081	49373332	4726	+	41.09	q13.13	protein_coding	PARD6B	par-6 family cell polarity regulator beta [Source:HGNC Symbol;Acc:16245]
ENSG00000148926	21143	0.643525	0.0770688	8.35002	6.83e-17	1.44e-15	15622	14990	23969	19541	26162	26302	chr11	10326227	10328944	2718	+	60.01	p15.4	protein_coding	ADM	adrenomedullin [Source:HGNC Symbol;Acc:259]
ENSG00000026950	4047.26	0.8495	0.101819	8.34324	7.23e-17	1.53e-15	3339	3111	3814	3503	5037	5206	chr6	26402465	26415444	5547	+	44.46	p22.2	protein_coding	BTN3A1	butyrophilin, subfamily 3, member A1 [Source:HGNC Symbol;Acc:1138]
ENSG00000071626	7275.13	0.854136	0.102434	8.33839	7.53e-17	1.59e-15	9673	9480	5296	4634	7361	6518	chr19	1407568	1435719	9272	+	58.73	p13.3	protein_coding	DAZAP1	DAZ associated protein 1 [Source:HGNC Symbol;Acc:2683]
ENSG00000086504	7833.7	-0.770588	0.0924496	-8.33523	7.74e-17	1.63e-15	10028	9469	10957	8897	4633	4339	chr16	417384	420527	2404	-	64.85	p13.3	protein_coding	MRPL28	mitochondrial ribosomal protein L28 [Source:HGNC Symbol;Acc:14484]
ENSG00000230487	1554.91	0.995881	0.119499	8.33377	7.83e-17	1.65e-15	565	554	1681	1498	2402	2516	chr7	1609709	1629262	6264	+	53.15	p22.3	lincRNA	PSMG3-AS1	PSMG3 antisense RNA 1 (head to head) [Source:HGNC Symbol;Acc:22230]
ENSG00000115109	8412.54	-0.755302	0.0906439	-8.33263	7.91e-17	1.67e-15	7487	8234	14334	10939	5299	6246	chr2	120770581	120936695	9281	+	38.5	q14.2	protein_coding	EPB41L5	erythrocyte membrane protein band 4.1 like 5 [Source:HGNC Symbol;Acc:19819]
ENSG00000166881	2244.01	0.984124	0.118117	8.33176	7.97e-17	1.68e-15	1963	2017	2144	1556	2514	3121	chr12	57449426	57481846	5708	-	44.16	q13.3	protein_coding	TMEM194A	transmembrane protein 194A [Source:HGNC Symbol;Acc:29001]
ENSG00000100461	5297.32	-0.742683	0.0891613	-8.32965	8.11e-17	1.71e-15	6360	5942	7767	6236	3132	3328	chr14	23369854	23388393	6584	-	46.09	q11.2	protein_coding	RBM23	RNA binding motif protein 23 [Source:HGNC Symbol;Acc:20155]
ENSG00000100014	8255.04	0.747825	0.0898111	8.32664	8.32e-17	1.75e-15	6796	6449	8175	7403	9886	10432	chr22	24666786	24813708	7323	+	42.29	q11.23	protein_coding	SPECC1L	sperm antigen with calponin homology and coiled-coil domains 1-like [Source:HGNC Symbol;Acc:29022]
ENSG00000104856	1661.29	1.09706	0.131776	8.32521	8.42e-17	1.77e-15	1582	1657	1218	1227	1952	2132	chr19	45504688	45541452	3031	+	51.26	q13.32	protein_coding	RELB	v-rel avian reticuloendotheliosis viral oncogene homolog B [Source:HGNC Symbol;Acc:9956]
ENSG00000107796	49842.6	0.864155	0.103822	8.32339	8.55e-17	1.79e-15	83756	78867	30534	24126	41744	34698	chr10	90694831	90751147	3027	-	40.33	q23.31	protein_coding	ACTA2	actin, alpha 2, smooth muscle, aorta [Source:HGNC Symbol;Acc:130]
ENSG00000134508	3964.53	-0.758633	0.0911587	-8.32211	8.64e-17	1.81e-15	3666	3578	6534	5452	2649	2831	chr18	20714528	20840431	6654	+	48.32	q11.2	protein_coding	CABLES1	Cdk5 and Abl enzyme substrate 1 [Source:HGNC Symbol;Acc:25097]
ENSG00000269403	3472.15	-0.886807	0.106653	-8.31489	9.18e-17	1.92e-15	3259	2901	5927	5043	2334	2253	chr19	51853627	51871353	551	-	53.58	q13.41	protein_coding	CTD-2616J11.11	Uncharacterized protein [Source:UniProtKB/TrEMBL;Acc:M0QXX7]
ENSG00000185591	9179.9	0.652117	0.0784525	8.31226	9.39e-17	1.97e-15	8620	8499	9362	7666	9965	10716	chr12	53773960	53810230	8083	+	45.65	q13.13	protein_coding	SP1	Sp1 transcription factor [Source:HGNC Symbol;Acc:11205]
ENSG00000267984	2062.18	-0.957532	0.115228	-8.30992	9.58e-17	2e-15	1970	1816	3621	2923	1330	1268	chr19	51848423	51856547	219	+	51.02	q13.41	antisense	CTD-2616J11.9
ENSG00000157107	1603.04	1.08856	0.131196	8.29722	1.07e-16	2.23e-15	1102	1343	1471	1187	1995	2377	chr5	72251808	72386349	6143	+	37.04	q13.2	protein_coding	FCHO2	FCH domain only 2 [Source:HGNC Symbol;Acc:25180]
ENSG00000103018	4693.4	0.748213	0.0901858	8.29635	1.07e-16	2.24e-15	4450	4334	4547	3786	5083	5752	chr16	69458428	69500169	6903	+	39.78	q22.1	protein_coding	CYB5B	cytochrome b5 type B (outer mitochondrial membrane) [Source:HGNC Symbol;Acc:24374]
ENSG00000065328	230.797	2.63363	0.317848	8.2858	1.17e-16	2.45e-15	512	486	32	26	134	144	chr10	13203554	13253104	5454	+	43.59	p13	protein_coding	MCM10	minichromosome maintenance complex component 10 [Source:HGNC Symbol;Acc:18043]
ENSG00000184602	5715.96	0.715239	0.0863262	8.28531	1.18e-16	2.46e-15	3870	3655	6465	5284	7185	7721	chr16	11762270	11773015	3312	+	59.43	p13.13	protein_coding	SNN	stannin [Source:HGNC Symbol;Acc:11149]
ENSG00000101019	5467.93	-0.714873	0.0863257	-8.28111	1.22e-16	2.54e-15	4620	4582	9442	7532	3973	4001	chr20	33890369	33999944	6916	-	43.02	q11.22	protein_coding	UQCC1	ubiquinol-cytochrome c reductase complex assembly factor 1 [Source:HGNC Symbol;Acc:15891]
ENSG00000116406	5176.92	0.796566	0.0962035	8.28001	1.23e-16	2.56e-15	3463	3804	5722	4386	6191	7353	chr1	184659365	184724047	7804	-	34.39	q25.3	protein_coding	EDEM3	ER degradation enhancer, mannosidase alpha-like 3 [Source:HGNC Symbol;Acc:16787]
ENSG00000144560	5468.26	0.760951	0.0919662	8.27424	1.29e-16	2.69e-15	3964	4176	5599	4957	6918	6948	chr3	11597544	11762220	6698	-	44.37	p25.3	protein_coding	VGLL4	vestigial like 4 (Drosophila) [Source:HGNC Symbol;Acc:28966]
ENSG00000173706	59107.8	0.650043	0.0785732	8.27308	1.31e-16	2.71e-15	35715	35408	70260	57762	79212	75803	chr3	124684554	124774802	9925	-	44.98	q21.2	protein_coding	HEG1	heart development protein with EGF-like domains 1 [Source:HGNC Symbol;Acc:29227]
ENSG00000132669	4634.31	-0.758577	0.0917454	-8.26828	1.36e-16	2.82e-15	5644	5940	6497	5189	2477	2860	chr20	19867165	19983101	5053	+	45.4	p11.23	protein_coding	RIN2	Ras and Rab interactor 2 [Source:HGNC Symbol;Acc:18750]
ENSG00000138777	3780.09	-1.01848	0.123203	-8.26663	1.38e-16	2.86e-15	4174	4286	6670	4393	1820	2365	chr4	106290234	106395238	4654	-	36.65	q24	protein_coding	PPA2	pyrophosphatase (inorganic) 2 [Source:HGNC Symbol;Acc:28883]
ENSG00000129195	839.394	1.78732	0.216229	8.26587	1.39e-16	2.87e-15	2182	2304	58	52	136	158	chr17	6347735	6354789	2823	+	53.2	p13.2	protein_coding	FAM64A	family with sequence similarity 64, member A [Source:HGNC Symbol;Acc:25483]
ENSG00000171791	539.388	1.43639	0.173798	8.26471	1.4e-16	2.9e-15	299	295	450	377	858	872	chr18	60790579	60987361	7665	-	42.74	q21.33	protein_coding	BCL2	B-cell CLL/lymphoma 2 [Source:HGNC Symbol;Acc:990]
ENSG00000153113	19210	0.602906	0.0729699	8.2624	1.43e-16	2.96e-15	18643	18571	19723	16008	20453	21453	chr5	95860971	96115299	12437	+	39.41	q15	protein_coding	CAST	calpastatin [Source:HGNC Symbol;Acc:1515]
ENSG00000172164	2589.77	-0.990787	0.119952	-8.25986	1.46e-16	3.02e-15	2359	2748	4767	3302	1452	1662	chr8	121547985	121825513	6747	-	40.4	q24.12	protein_coding	SNTB1	syntrophin, beta 1 (dystrophin-associated protein A1, 59kDa, basic component 1) [Source:HGNC Symbol;Acc:11168]
ENSG00000187608	3264.63	-0.84643	0.102495	-8.25823	1.48e-16	3.06e-15	3488	3544	5212	4087	1805	2190	chr1	948803	949920	711	+	64.58	p36.33	protein_coding	ISG15	ISG15 ubiquitin-like modifier [Source:HGNC Symbol;Acc:4053]
ENSG00000103876	5296.57	-0.804464	0.0974548	-8.25475	1.52e-16	3.14e-15	6413	5985	7532	6556	3179	3065	chr15	80444832	80479288	7063	+	49.96	q25.1	protein_coding	FAH	fumarylacetoacetate hydrolase (fumarylacetoacetase) [Source:HGNC Symbol;Acc:3579]
ENSG00000188153	30583.2	-0.620379	0.0751744	-8.25253	1.55e-16	3.2e-15	17999	18824	57705	45612	25926	25859	chrX	107683074	107940775	8738	+	35.75	q22.3	protein_coding	COL4A5	collagen, type IV, alpha 5 [Source:HGNC Symbol;Acc:2207]
ENSG00000235852	2160.73	1.04843	0.12724	8.23979	1.73e-16	3.56e-15	2430	2424	1656	1377	2623	2211	chr2	191745523	191746785	919	-	70.23	q32.2	antisense	AC005540.3
ENSG00000123485	621.118	2.01947	0.245132	8.23829	1.75e-16	3.6e-15	1524	1453	99	56	284	193	chr2	234742062	234763212	3819	-	48.25	q37.1	protein_coding	HJURP	Holliday junction recognition protein [Source:HGNC Symbol;Acc:25444]
ENSG00000159128	7619.4	-0.663912	0.0806115	-8.23595	1.78e-16	3.67e-15	8761	8634	10973	8960	4700	5021	chr21	34775202	34851655	2960	+	44.83	q22.11	protein_coding	IFNGR2	interferon gamma receptor 2 (interferon gamma transducer 1) [Source:HGNC Symbol;Acc:5440]
ENSG00000137812	776.239	1.58192	0.192089	8.23535	1.79e-16	3.68e-15	1704	2037	138	100	252	297	chr15	40886218	40956540	10250	+	41.23	q15.1	protein_coding	CASC5	cancer susceptibility candidate 5 [Source:HGNC Symbol;Acc:24054]
ENSG00000133805	2967.79	-1.06902	0.129853	-8.23254	1.83e-16	3.77e-15	2724	3029	5100	4297	1438	2043	chr11	10329860	10529126	6793	+	44.29	p15.4	protein_coding	AMPD3	adenosine monophosphate deaminase 3 [Source:HGNC Symbol;Acc:470]
ENSG00000213626	69963.2	0.631029	0.0766634	8.23116	1.85e-16	3.81e-15	59991	58189	75276	61477	82712	80699	chr2	30454397	30546596	4535	+	46.97	p23.1	protein_coding	LBH	limb bud and heart development [Source:HGNC Symbol;Acc:29532]
ENSG00000105649	706.159	-1.45361	0.176675	-8.2276	1.91e-16	3.92e-15	744	708	1319	1034	366	294	chr19	18307594	18314884	1818	-	55.05	p13.11	protein_coding	RAB3A	RAB3A, member RAS oncogene family [Source:HGNC Symbol;Acc:9777]
ENSG00000177728	5049.3	0.824974	0.100282	8.22652	1.93e-16	3.95e-15	3556	3344	5269	4492	6937	6424	chr17	73437240	73496171	8854	+	51.96	q25.1	protein_coding	KIAA0195	KIAA0195 [Source:HGNC Symbol;Acc:28983]
ENSG00000151012	37618.2	1.74098	0.211689	8.22427	1.96e-16	4.02e-15	26226	32920	27355	17599	50780	64174	chr4	139085251	139163503	9645	-	35.52	q28.3	protein_coding	SLC7A11	solute carrier family 7 (anionic amino acid transporter light chain, xc- system), member 11 [Source:HGNC Symbol;Acc:11059]
ENSG00000260441	1025.11	-1.14217	0.138961	-8.21939	2.05e-16	4.19e-15	1430	1449	1415	1150	448	449	chr16	68290065	68294346	490	-	54.3	q22.1	antisense	RP11-96D1.7
ENSG00000185585	4039.16	-0.842162	0.102477	-8.21809	2.07e-16	4.23e-15	4640	4935	5574	5149	2186	2469	chr9	127539437	127577164	6746	+	52.19	q33.3	protein_coding	OLFML2A	olfactomedin-like 2A [Source:HGNC Symbol;Acc:27270]
ENSG00000196562	3427.87	-0.858495	0.104495	-8.21566	2.11e-16	4.31e-15	557	582	7809	6760	3216	2999	chr20	46285092	46415360	6657	-	50.48	q13.13	protein_coding	SULF2	sulfatase 2 [Source:HGNC Symbol;Acc:20392]
ENSG00000049860	19657.8	-0.760965	0.0926278	-8.2153	2.12e-16	4.32e-15	19189	21069	32281	24236	11488	14226	chr5	73935848	74018472	5067	+	42.11	q13.3	protein_coding	HEXB	hexosaminidase B (beta polypeptide) [Source:HGNC Symbol;Acc:4879]
ENSG00000170653	3971.17	0.775343	0.0943778	8.21531	2.12e-16	4.32e-15	3402	3339	3871	3385	4576	5058	chr12	53901640	54020199	7985	-	42.93	q13.13	protein_coding	ATF7	activating transcription factor 7 [Source:HGNC Symbol;Acc:792]
ENSG00000120254	6528.93	0.799305	0.0973076	8.21421	2.14e-16	4.35e-15	6034	5926	6022	5384	7940	7438	chr6	151186685	151423023	4945	+	43.51	q25.1	protein_coding	MTHFD1L	methylenetetrahydrofolate dehydrogenase (NADP+ dependent) 1-like [Source:HGNC Symbol;Acc:21055]
ENSG00000167106	5008.98	0.713526	0.0868756	8.21319	2.15e-16	4.38e-15	4095	4075	5421	4192	5958	6183	chr9	130702858	130742792	6100	-	55.6	q34.11	protein_coding	FAM102A	family with sequence similarity 102, member A [Source:HGNC Symbol;Acc:31419]
ENSG00000234972	1365.18	1.16739	0.142132	8.21345	2.15e-16	4.38e-15	709	654	1239	1186	2219	2012	chr17	34580902	34757050	5346	-	47.48	q12	protein_coding	TBC1D3C	TBC1 domain family, member 3C [Source:HGNC Symbol;Acc:24889]
ENSG00000256040	7348.34	0.684192	0.0833311	8.21053	2.2e-16	4.48e-15	2113	2258	9965	7828	10915	11115	chr9	119160439	119162885	2447	-	39.52	q33.1	protein_coding	PAPPA-AS1	PAPPA antisense RNA 1 [Source:HGNC Symbol;Acc:35152]
ENSG00000142920	1218.43	-1.19048	0.145035	-8.20827	2.24e-16	4.56e-15	813	721	2677	2003	838	735	chr1	33546705	33586131	6559	+	45.93	p35.1	protein_coding	ADC	arginine decarboxylase [Source:HGNC Symbol;Acc:29957]
ENSG00000168496	1501.58	1.16641	0.142123	8.20702	2.27e-16	4.6e-15	1940	1814	934	904	1693	1512	chr11	61560109	61564716	2478	+	49.78	q12.2	protein_coding	FEN1	flap structure-specific endonuclease 1 [Source:HGNC Symbol;Acc:3650]
ENSG00000244405	6269.34	-0.733435	0.089396	-8.20433	2.32e-16	4.7e-15	6123	6519	9717	8213	4212	4125	chr3	185764097	185828107	5802	-	42.69	q27.2	protein_coding	ETV5	ets variant 5 [Source:HGNC Symbol;Acc:3494]
ENSG00000133812	7848.64	-0.689514	0.0840608	-8.20256	2.35e-16	4.77e-15	9542	9020	11038	9140	4750	4920	chr11	9800214	10315754	16767	-	38.31	p15.4	protein_coding	SBF2	SET binding factor 2 [Source:HGNC Symbol;Acc:2135]
ENSG00000244414	592.631	1.48159	0.180662	8.20086	2.39e-16	4.83e-15	247	204	491	456	1036	1017	chr1	196788887	196801319	2197	+	33.72	q31.3	protein_coding	CFHR1	complement factor H-related 1 [Source:HGNC Symbol;Acc:4888]
ENSG00000181788	2638.33	0.84275	0.102919	8.18847	2.65e-16	5.35e-15	2311	2183	2647	2054	3222	3271	chr3	150458914	150481264	2617	-	44.98	q25.1	protein_coding	SIAH2	siah E3 ubiquitin protein ligase 2 [Source:HGNC Symbol;Acc:10858]
ENSG00000077942	24798.6	0.814263	0.099485	8.18479	2.73e-16	5.52e-15	17079	16846	24730	23179	29071	36675	chr22	45898118	45997015	7136	+	53.12	q13.31	protein_coding	FBLN1	fibulin 1 [Source:HGNC Symbol;Acc:3600]
ENSG00000198075	215.508	-3.02178	0.369325	-8.1819	2.79e-16	5.65e-15	138	66	604	520	36	72	chr2	108994367	109004513	2898	+	40.61	q12.3	protein_coding	SULT1C4	sulfotransferase family, cytosolic, 1C, member 4 [Source:HGNC Symbol;Acc:11457]
ENSG00000109320	3988.51	0.80564	0.0984821	8.18058	2.82e-16	5.7e-15	3976	3899	3526	3173	4535	4548	chr4	103422486	103538459	6257	+	37.86	q24	protein_coding	NFKB1	nuclear factor of kappa light polypeptide gene enhancer in B-cells 1 [Source:HGNC Symbol;Acc:7794]
ENSG00000115053	45975.7	-0.673261	0.0823343	-8.17716	2.91e-16	5.86e-15	60149	55059	60707	51981	27301	27386	chr2	232318242	232348352	6929	-	47.89	q37.1	protein_coding	NCL	nucleolin [Source:HGNC Symbol;Acc:7667]
ENSG00000135333	95.9601	3.51225	0.429777	8.17227	3.03e-16	6.1e-15	0	0	28	26	233	245	chr6	93949738	94129265	7456	-	33.25	q16.1	protein_coding	EPHA7	EPH receptor A7 [Source:HGNC Symbol;Acc:3390]
ENSG00000136143	4949.82	-0.738513	0.0903984	-8.16954	3.1e-16	6.23e-15	5542	5786	7576	5672	3001	3104	chr13	48510622	48612125	3786	-	39.21	q14.2	protein_coding	SUCLA2	succinate-CoA ligase, ADP-forming, beta subunit [Source:HGNC Symbol;Acc:11448]
ENSG00000164985	5477.48	-0.842931	0.103179	-8.16961	3.09e-16	6.23e-15	6164	6661	8727	6152	2892	3480	chr9	15464064	15511017	6768	-	37.88	p22.3	protein_coding	PSIP1	PC4 and SFRS1 interacting protein 1 [Source:HGNC Symbol;Acc:9527]
ENSG00000108828	28029.1	0.65007	0.0795746	8.16932	3.1e-16	6.24e-15	24534	23800	28642	25047	32501	32777	chr17	41166622	41177140	3501	-	54.7	q21.31	protein_coding	VAT1	vesicle amine transport 1 [Source:HGNC Symbol;Acc:16919]
ENSG00000261888	248.918	2.14384	0.262431	8.16915	3.11e-16	6.24e-15	126	146	133	127	475	416	chr17	81061205	81063860	2656	+	57.08	q25.3	lincRNA	AC144831.1
ENSG00000109270	3418.07	0.812964	0.0995238	8.16854	3.12e-16	6.27e-15	2605	2839	3652	2702	4079	4508	chr4	100799493	100815647	4226	-	34.97	q23	protein_coding	LAMTOR3	late endosomal/lysosomal adaptor, MAPK and MTOR activator 3 [Source:HGNC Symbol;Acc:15606]
ENSG00000094880	3421.54	0.780395	0.0955704	8.16565	3.2e-16	6.41e-15	3127	3111	3483	2613	3865	4193	chr5	137523339	137549032	4616	-	41.22	q31.2	protein_coding	CDC23	cell division cycle 23 [Source:HGNC Symbol;Acc:1724]
ENSG00000170004	23639.9	0.629301	0.0770762	8.16466	3.22e-16	6.46e-15	27229	26049	21560	18292	23469	24233	chr17	7788124	7816078	9758	+	53.17	p13.1	protein_coding	CHD3	chromodomain helicase DNA binding protein 3 [Source:HGNC Symbol;Acc:1918]
ENSG00000024526	712.016	1.92609	0.236021	8.16066	3.33e-16	6.67e-15	1625	2101	66	42	157	158	chr1	68939835	68962904	5904	-	34.94	p31.2	protein_coding	DEPDC1	DEP domain containing 1 [Source:HGNC Symbol;Acc:22949]
ENSG00000244242	370.981	1.92291	0.23569	8.15864	3.39e-16	6.78e-15	230	267	217	199	691	528	chr11	1753640	1771821	4784	-	55.19	p15.5	protein_coding	IFITM10	interferon induced transmembrane protein 10 [Source:HGNC Symbol;Acc:40022]
ENSG00000163145	315.417	1.82445	0.223695	8.15598	3.46e-16	6.93e-15	102	101	254	182	594	591	chr4	15341442	15447790	5583	+	40.65	p15.32	protein_coding	C1QTNF7	C1q and tumor necrosis factor related protein 7 [Source:HGNC Symbol;Acc:14342]
ENSG00000139567	2331.64	-0.918783	0.112733	-8.15005	3.64e-16	7.27e-15	3226	3033	3023	2718	1119	1240	chr12	52300692	52317145	5040	+	54.84	q13.13	protein_coding	ACVRL1	activin A receptor type II-like 1 [Source:HGNC Symbol;Acc:175]
ENSG00000103187	51370	-0.656223	0.0805522	-8.14656	3.74e-16	7.48e-15	73925	71807	62378	50791	28402	26974	chr16	84599200	84651683	6742	-	50.24	q24.1	protein_coding	COTL1	coactosin-like 1 (Dictyostelium) [Source:HGNC Symbol;Acc:18304]
ENSG00000188786	3265.8	0.807608	0.0991367	8.14641	3.75e-16	7.48e-15	2468	2250	3450	2815	4070	4404	chr1	38275239	38325292	8024	-	43.61	p34.3	protein_coding	MTF1	metal-regulatory transcription factor 1 [Source:HGNC Symbol;Acc:7428]
ENSG00000140406	3011.83	0.794966	0.097635	8.14222	3.88e-16	7.74e-15	3007	3198	2760	2237	3309	3383	chr15	81293295	81296342	3048	+	66.27	q25.1	protein_coding	MESDC1	mesoderm development candidate 1 [Source:HGNC Symbol;Acc:13519]
ENSG00000147677	16017.2	-0.665286	0.0817428	-8.13876	3.99e-16	7.96e-15	18476	17755	23527	18698	9488	11084	chr8	117654369	117779164	6431	-	37.79	q24.11	protein_coding	EIF3H	eukaryotic translation initiation factor 3, subunit H [Source:HGNC Symbol;Acc:3273]
ENSG00000246763	2868.86	0.90743	0.111526	8.13646	4.07e-16	8.1e-15	1971	1974	2917	2425	4082	3646	chr5	98105322	98109173	2344	-	47.38	q15	antisense	RGMB-AS1	RGMB antisense RNA 1 [Source:HGNC Symbol;Acc:48666]
ENSG00000088387	2451.32	-0.858362	0.105509	-8.13546	4.1e-16	8.16e-15	3574	3611	2979	2521	1102	1248	chr13	99445741	99738879	10061	-	41.78	q32.3	protein_coding	DOCK9	dedicator of cytokinesis 9 [Source:HGNC Symbol;Acc:14132]
ENSG00000168955	140.348	3.1442	0.386485	8.13536	4.11e-16	8.16e-15	2	4	72	30	298	383	chr2	228226872	228246711	2757	-	41.12	q36.3	protein_coding	TM4SF20	transmembrane 4 L six family member 20 [Source:HGNC Symbol;Acc:26230]
ENSG00000087303	97497.4	0.567568	0.0697681	8.13506	4.12e-16	8.18e-15	71228	70597	114450	92454	116443	120228	chr14	52471521	52535712	6158	-	43.16	q22.1	protein_coding	NID2	nidogen 2 (osteonidogen) [Source:HGNC Symbol;Acc:13389]
ENSG00000183580	1341.87	0.992838	0.122062	8.1339	4.16e-16	8.25e-15	1187	1240	1215	960	1633	1705	chr5	15500305	15939900	4849	+	39.82	p15.1	protein_coding	FBXL7	F-box and leucine-rich repeat protein 7 [Source:HGNC Symbol;Acc:13604]
ENSG00000010404	21396.9	-0.640107	0.0787	-8.13351	4.17e-16	8.27e-15	19827	20845	35506	26419	15036	15499	chrX	148558521	148615470	10496	-	45.94	q28	protein_coding	IDS	iduronate 2-sulfatase [Source:HGNC Symbol;Acc:5389]
ENSG00000180776	1711.55	1.07683	0.132422	8.13183	4.23e-16	8.38e-15	1290	1548	1659	1130	2171	2335	chr13	21950263	22033509	2046	-	39.79	q12.11	protein_coding	ZDHHC20	zinc finger, DHHC-type containing 20 [Source:HGNC Symbol;Acc:20749]
ENSG00000185128	1527.72	1.16031	0.142708	8.13066	4.27e-16	8.45e-15	787	783	1348	1352	2480	2218	chr17	36283971	36294915	5184	+	60.13	q12	protein_coding	TBC1D3F	TBC1 domain family, member 3F [Source:HGNC Symbol;Acc:18257]
ENSG00000111331	641.443	1.86143	0.228947	8.1304	4.28e-16	8.46e-15	772	701	236	337	730	925	chr12	113376157	113411054	8251	+	46.93	q24.13	protein_coding	OAS3	2'-5'-oligoadenylate synthetase 3, 100kDa [Source:HGNC Symbol;Acc:8088]
ENSG00000250602	722.888	1.34953	0.166036	8.12797	4.37e-16	8.63e-15	620	615	561	450	1059	924	chr5	125769197	125826063	1689	-	40.7	q23.2	antisense	RP11-517I3.1
ENSG00000123992	4587.53	-0.737264	0.0907137	-8.12737	4.39e-16	8.67e-15	4320	4152	7440	6277	3140	3225	chr2	220238268	220264744	4734	-	48.81	q35	protein_coding	DNPEP	aspartyl aminopeptidase [Source:HGNC Symbol;Acc:2981]
ENSG00000135439	870.232	1.25193	0.154139	8.1221	4.58e-16	9.04e-15	1128	1163	534	454	952	865	chr12	58118980	58135940	5292	-	57.88	q14.1	protein_coding	AGAP2	ArfGAP with GTPase domain, ankyrin repeat and PH domain 2 [Source:HGNC Symbol;Acc:16921]
ENSG00000058453	1701.26	0.976485	0.120231	8.12178	4.59e-16	9.06e-15	1384	1558	1531	1293	2166	2129	chr1	17066768	17299474	8871	+	49.14	p36.13	protein_coding	CROCC	ciliary rootlet coiled-coil, rootletin [Source:HGNC Symbol;Acc:21299]
ENSG00000185008	2843.24	-0.935971	0.115255	-8.12088	4.63e-16	9.12e-15	1799	1968	5788	4375	2160	1917	chr3	75955846	77699115	16659	+	35.65	p12.3	protein_coding	ROBO2	roundabout, axon guidance receptor, homolog 2 (Drosophila) [Source:HGNC Symbol;Acc:10250]
ENSG00000198478	1586.2	-1.10758	0.136389	-8.12075	4.63e-16	9.12e-15	1317	1598	2970	2256	833	1038	chr6	80341000	80413372	4649	+	38.84	q14.1	protein_coding	SH3BGRL2	SH3 domain binding glutamic acid-rich protein like 2 [Source:HGNC Symbol;Acc:15567]
ENSG00000128340	1659.39	-1.01522	0.125117	-8.11416	4.89e-16	9.62e-15	2745	2441	2032	1587	656	725	chr22	37621301	37640488	2532	-	57.65	q13.1	protein_coding	RAC2	ras-related C3 botulinum toxin substrate 2 (rho family, small GTP binding protein Rac2) [Source:HGNC Symbol;Acc:9802]
ENSG00000112294	197.796	-2.48429	0.306228	-8.11257	4.96e-16	9.74e-15	110	110	604	364	56	76	chr6	24495080	24537435	5525	+	43.11	p22.3	protein_coding	ALDH5A1	aldehyde dehydrogenase 5 family, member A1 [Source:HGNC Symbol;Acc:408]
ENSG00000232533	1074.54	-1.12454	0.138617	-8.11258	4.96e-16	9.74e-15	1210	1153	1766	1451	521	621	chr7	143076785	143077588	648	-	51.99	q34	antisense	AC093673.5
ENSG00000270055	960.775	1.19786	0.147693	8.11048	5.04e-16	9.9e-15	552	645	935	683	1325	1531	chr15	30780166	30782516	2351	+	40.11	q13.2	sense_intronic	CTD-3092A11.2
ENSG00000012174	5087.8	-0.936521	0.115478	-8.10995	5.06e-16	9.93e-15	5309	5910	8825	5907	2625	3275	chrX	21857754	21903542	8927	+	38.49	p22.12	protein_coding	MBTPS2	membrane-bound transcription factor peptidase, site 2 [Source:HGNC Symbol;Acc:15455]
ENSG00000205609	34768.8	-0.610133	0.0752605	-8.10694	5.19e-16	1.02e-14	43765	41599	46405	38769	21151	22000	chr16	28390900	28415200	3136	-	47.26	p11.2	protein_coding	EIF3CL	eukaryotic translation initiation factor 3, subunit C-like [Source:HGNC Symbol;Acc:26347]
ENSG00000256646	10526.9	-0.702945	0.0867261	-8.10534	5.26e-16	1.03e-14	13768	12415	14678	11587	5939	6511	chr7	42948872	42971773	3068	-	40.32	p14.1	protein_coding	PSMA2	Proteasome subunit alpha type-2 [Source:UniProtKB/TrEMBL;Acc:H3BT36]
ENSG00000128463	5892.94	-0.735938	0.0908043	-8.10465	5.29e-16	1.04e-14	7036	7038	8880	6460	3361	3717	chr15	34517200	34522357	4459	+	43.89	q14	protein_coding	EMC4	ER membrane protein complex subunit 4 [Source:HGNC Symbol;Acc:28032]
ENSG00000256304	203.782	-3.29904	0.407074	-8.10427	5.31e-16	1.04e-14	451	423	232	119	12	15	chr12	122806669	122808883	2215	-	44.83	q24.31	pseudogene	RP11-512M8.3
ENSG00000188092	3917.53	-0.794011	0.0980041	-8.10182	5.41e-16	1.06e-14	3443	3712	6851	5169	2474	2867	chr1	147400506	147465753	5144	+	39.92	q21.2	protein_coding	GPR89B	G protein-coupled receptor 89B [Source:HGNC Symbol;Acc:13840]
ENSG00000122783	2861.53	0.818642	0.10114	8.09416	5.77e-16	1.13e-14	2344	2365	2757	2435	3386	3720	chr7	134777115	134855547	5195	-	40.03	q33	protein_coding	C7orf49	chromosome 7 open reading frame 49 [Source:HGNC Symbol;Acc:22432]
ENSG00000198796	21474	0.666774	0.0824007	8.09185	5.88e-16	1.15e-14	18402	17937	21845	19296	25385	25234	chr18	56148479	56296189	9431	-	44.38	q21.32	protein_coding	ALPK2	alpha-kinase 2 [Source:HGNC Symbol;Acc:20565]
ENSG00000134363	16877.9	0.681088	0.084181	8.09075	5.93e-16	1.16e-14	22775	24151	13936	10015	14457	15005	chr5	52776239	52782964	2969	+	45.51	q11.2	protein_coding	FST	follistatin [Source:HGNC Symbol;Acc:3971]
ENSG00000154222	4797.77	0.731517	0.0904164	8.09053	5.94e-16	1.16e-14	4415	4545	4734	3864	5561	5455	chr1	52811395	52831865	7491	-	51.22	p32.3	protein_coding	CC2D1B	coiled-coil and C2 domain containing 1B [Source:HGNC Symbol;Acc:29386]
ENSG00000124831	11163.2	0.666774	0.0824382	8.08817	6.06e-16	1.18e-14	12951	13115	9719	8371	11141	11086	chr2	238536219	238722325	11901	+	45.52	q37.3	protein_coding	LRRFIP1	leucine rich repeat (in FLII) interacting protein 1 [Source:HGNC Symbol;Acc:6702]
ENSG00000167861	129.292	-3.06042	0.378567	-8.08422	6.26e-16	1.22e-14	78	72	406	252	32	28	chr17	72946838	72969261	6196	-	58.04	q25.1	protein_coding	HID1	HID1 domain containing [Source:HGNC Symbol;Acc:15736]
ENSG00000165757	38366.7	0.587213	0.0726463	8.08318	6.31e-16	1.23e-14	18800	18987	48407	40821	51079	52619	chr10	30301729	30404423	9515	-	44.39	p11.23	protein_coding	KIAA1462	KIAA1462 [Source:HGNC Symbol;Acc:29283]
ENSG00000187079	25314.4	0.705479	0.0872975	8.08132	6.41e-16	1.24e-14	19550	22934	27426	20837	29304	31275	chr11	12695969	12966298	10816	+	42.76	p15.3	protein_coding	TEAD1	TEA domain family member 1 (SV40 transcriptional enhancer factor) [Source:HGNC Symbol;Acc:11714]
ENSG00000048828	14649.6	0.643561	0.0796682	8.07801	6.58e-16	1.28e-14	15830	16479	14359	10697	14768	15318	chr9	96214004	96328397	7296	+	42.4	q22.31	protein_coding	FAM120A	family with sequence similarity 120A [Source:HGNC Symbol;Acc:13247]
ENSG00000147592	1850.49	-0.986704	0.122188	-8.07532	6.73e-16	1.31e-14	950	1052	4188	2900	1316	1425	chr8	71547553	71581409	1931	-	38.38	q13.3	protein_coding	LACTB2	lactamase, beta 2 [Source:HGNC Symbol;Acc:18512]
ENSG00000166803	468.166	2.12312	0.262994	8.0729	6.86e-16	1.33e-14	1102	1028	86	50	268	182	chr15	64657193	64679886	3051	-	43.46	q22.31	protein_coding	KIAA0101	KIAA0101 [Source:HGNC Symbol;Acc:28961]
ENSG00000143036	696.279	-1.46001	0.18099	-8.06681	7.22e-16	1.4e-14	371	430	1593	1285	333	478	chr1	95285898	95360802	2869	+	43.92	p21.3	protein_coding	SLC44A3	solute carrier family 44, member 3 [Source:HGNC Symbol;Acc:28689]
ENSG00000128245	7778.59	0.715405	0.0887129	8.06428	7.37e-16	1.43e-14	10560	10225	5932	5210	7105	7068	chr22	32340447	32353590	2453	+	45.04	q12.3	protein_coding	YWHAH	tyrosine 3-monooxygenase/tryptophan 5-monooxygenase activation protein, eta [Source:HGNC Symbol;Acc:12853]
ENSG00000153944	7163.06	-0.863391	0.107074	-8.06353	7.41e-16	1.43e-14	6321	6938	12917	9357	4111	5317	chr17	55333212	55762046	21471	+	47.5	q22	protein_coding	MSI2	musashi RNA-binding protein 2 [Source:HGNC Symbol;Acc:18585]
ENSG00000063601	5565.17	-0.751332	0.0932421	-8.05786	7.76e-16	1.5e-14	5942	6766	8434	6511	3323	3516	chrX	149861435	149933576	6332	+	42.48	q28	protein_coding	MTMR1	myotubularin related protein 1 [Source:HGNC Symbol;Acc:7449]
ENSG00000154640	4516.06	-0.797912	0.0990645	-8.05447	7.98e-16	1.54e-14	4202	4347	7859	5796	2750	3297	chr21	18965971	18985265	2306	-	37.74	q21.1	protein_coding	BTG3	BTG family, member 3 [Source:HGNC Symbol;Acc:1132]
ENSG00000241360	2166.36	-0.889045	0.110391	-8.05359	8.04e-16	1.55e-14	2121	1982	3824	2867	1353	1426	chr22	38054734	38062941	2203	+	55.3	q13.1	protein_coding	PDXP	pyridoxal (pyridoxine, vitamin B6) phosphatase [Source:HGNC Symbol;Acc:30259]
ENSG00000258727	1487.91	1.05805	0.131466	8.0481	8.41e-16	1.62e-14	458	483	1619	1392	2562	2281	chr14	24030306	24037282	3243	+	55.98	q11.2	antisense	RP11-66N24.3
ENSG00000213853	1404.13	1.01404	0.126026	8.04625	8.54e-16	1.64e-14	1911	1783	1010	784	1312	1483	chr16	10622279	10674555	8718	-	48.31	p13.13	protein_coding	EMP2	epithelial membrane protein 2 [Source:HGNC Symbol;Acc:3334]
ENSG00000182095	15471.2	0.73456	0.0913215	8.04366	8.72e-16	1.68e-14	13285	13981	14926	13360	18828	17640	chr7	5346421	5465045	12572	-	54.68	p22.1	protein_coding	TNRC18	trinucleotide repeat containing 18 [Source:HGNC Symbol;Acc:11962]
ENSG00000229644	683.316	1.77091	0.220243	8.04069	8.93e-16	1.72e-14	420	490	520	329	823	1404	chr10	36810649	36813162	2514	-	34.69	p11.21	protein_coding	NAMPTL	nicotinamide phosphoribosyltransferase-like [Source:HGNC Symbol;Acc:17633]
ENSG00000115484	15191.1	-0.626995	0.078029	-8.03541	9.33e-16	1.79e-14	20261	19476	20215	15549	8682	9152	chr2	62095224	62115939	2830	-	41.18	p15	protein_coding	CCT4	chaperonin containing TCP1, subunit 4 (delta) [Source:HGNC Symbol;Acc:1617]
ENSG00000254680	2074.27	-0.995009	0.123826	-8.03552	9.32e-16	1.79e-14	3571	3829	2262	1535	698	761	chr11	12282973	12284720	500	-	48.51	p15.3	antisense	RP11-265D17.2
ENSG00000111269	4826.38	-0.827736	0.103034	-8.03365	9.46e-16	1.81e-14	4862	5355	8230	5686	2853	3156	chr12	12764761	12798042	3922	+	40.66	p13.2	protein_coding	CREBL2	cAMP responsive element binding protein-like 2 [Source:HGNC Symbol;Acc:2350]
ENSG00000223509	1092.01	1.10711	0.137799	8.03427	9.41e-16	1.81e-14	678	784	1045	829	1452	1666	chr15	32812049	32829127	2846	-	39.96	q13.3	pseudogene	RP11-632K20.7
ENSG00000111669	51067.7	-0.623944	0.0776897	-8.03123	9.65e-16	1.85e-14	69437	64359	65195	54261	28458	31532	chr12	6976283	6980112	2700	+	59.16	p13.31	protein_coding	TPI1	triosephosphate isomerase 1 [Source:HGNC Symbol;Acc:12009]
ENSG00000149311	9520.22	0.734588	0.0914636	8.03148	9.63e-16	1.85e-14	6737	7605	10468	8170	10966	12978	chr11	108093211	108239829	22317	+	37.52	q22.3	protein_coding	ATM	ataxia telangiectasia mutated [Source:HGNC Symbol;Acc:795]
ENSG00000077713	1697.56	0.984938	0.122715	8.02621	1.01e-15	1.92e-14	1815	1946	1467	1030	1786	2008	chrX	118533023	118588441	3115	+	45.34	q24	protein_coding	SLC25A43	solute carrier family 25, member 43 [Source:HGNC Symbol;Acc:30557]
ENSG00000113578	1624.46	1.12333	0.139992	8.02422	1.02e-15	1.95e-14	2507	2187	1073	748	1590	1445	chr5	141971743	142077617	5051	-	44.95	q31.3	protein_coding	FGF1	fibroblast growth factor 1 (acidic) [Source:HGNC Symbol;Acc:3665]
ENSG00000127561	317.631	-1.97467	0.246132	-8.02278	1.03e-15	1.97e-14	310	338	602	546	128	98	chr16	2039661	2044276	3420	+	66.55	p13.3	protein_coding	SYNGR3	synaptogyrin 3 [Source:HGNC Symbol;Acc:11501]
ENSG00000205336	748.592	-1.36643	0.170345	-8.02155	1.04e-15	1.99e-14	1523	1476	658	526	182	172	chr16	57644564	57698944	8319	+	55.58	q21	protein_coding	GPR56	G protein-coupled receptor 56 [Source:HGNC Symbol;Acc:4512]
ENSG00000184939	3692.77	0.842976	0.105155	8.01651	1.09e-15	2.08e-14	1963	2130	4112	3394	4649	5784	chr16	68563993	68609975	7015	+	44.64	q22.1	protein_coding	ZFP90	ZFP90 zinc finger protein [Source:HGNC Symbol;Acc:23329]
ENSG00000115414	1.15378e+06	0.66029	0.0823825	8.01493	1.1e-15	2.1e-14	1327051	1350546	971794	902973	1131063	1173224	chr2	216225163	216300895	17315	-	39.44	q35	protein_coding	FN1	fibronectin 1 [Source:HGNC Symbol;Acc:3778]
ENSG00000150347	34512.7	-0.577486	0.0720771	-8.01206	1.13e-15	2.15e-14	31993	33162	54941	43266	24164	26614	chr10	63661059	63856703	8164	+	40.32	q21.2	protein_coding	ARID5B	AT rich interactive domain 5B (MRF1-like) [Source:HGNC Symbol;Acc:17362]
ENSG00000067445	7339.3	-0.759316	0.0947978	-8.00985	1.15e-15	2.19e-14	6919	6809	12009	9951	5235	4773	chrX	54946895	54957864	6716	+	51.41	p11.21	protein_coding	TRO	trophinin [Source:HGNC Symbol;Acc:12326]
ENSG00000196323	2902.68	0.898846	0.112291	8.00463	1.2e-15	2.28e-14	2070	2145	3163	2217	3492	4214	chr11	130096572	130184581	10801	-	39.13	q24.3	protein_coding	ZBTB44	zinc finger and BTB domain containing 44 [Source:HGNC Symbol;Acc:25001]
ENSG00000142039	2556.87	0.947468	0.118401	8.00219	1.22e-15	2.32e-14	2609	2526	2156	1848	3174	2789	chr19	41816094	41830788	3821	+	53.51	q13.2	protein_coding	CCDC97	coiled-coil domain containing 97 [Source:HGNC Symbol;Acc:28289]
ENSG00000205683	1220.02	-1.15126	0.14389	-8.00095	1.23e-15	2.34e-14	1179	1213	2072	1828	731	627	chr14	73086004	73360809	6868	-	45.75	q24.2	protein_coding	DPF3	D4, zinc and double PHD fingers, family 3 [Source:HGNC Symbol;Acc:17427]
ENSG00000114648	4428.36	-0.710403	0.0888	-8.00004	1.24e-15	2.36e-14	4542	4642	6931	5508	2898	2964	chr3	47324407	47388306	7065	+	44.87	p21.31	protein_coding	KLHL18	kelch-like family member 18 [Source:HGNC Symbol;Acc:29120]
ENSG00000155657	1946.51	0.955471	0.119464	7.998	1.26e-15	2.4e-14	1432	1694	1882	1490	2353	2697	chr2	179390716	179695529	118327	-	37.71	q31.2	protein_coding	TTN	titin [Source:HGNC Symbol;Acc:12403]
ENSG00000260281	1977.7	-0.924672	0.115636	-7.99641	1.28e-15	2.43e-14	1710	1628	3408	3019	1321	1303	chr16	47178234	47196658	626	+	37.66	q12.1	antisense	RP11-329J18.2
ENSG00000188641	2768.97	0.804788	0.10075	7.98794	1.37e-15	2.6e-14	1898	1908	3073	2349	3646	3641	chr1	97543299	98386605	6556	-	35.09	p21.3	protein_coding	DPYD	dihydropyrimidine dehydrogenase [Source:HGNC Symbol;Acc:3012]
ENSG00000213713	426.3	1.68585	0.21118	7.98298	1.43e-15	2.7e-14	283	279	350	207	659	706	chr11	33097112	33098006	895	-	48.04	p13	pseudogene	PIGCP1	phosphatidylinositol glycan anchor biosynthesis, class C, pseudogene 1 [Source:HGNC Symbol;Acc:8961]
ENSG00000051596	3992.9	-0.806971	0.101112	-7.98094	1.45e-15	2.75e-14	4347	4018	6102	5278	2552	2482	chr5	175344876	175461683	3437	-	43.01	q35.2	protein_coding	THOC3	THO complex 3 [Source:HGNC Symbol;Acc:19072]
ENSG00000184575	18167.2	0.697151	0.0873782	7.97854	1.48e-15	2.8e-14	16848	18072	18858	13908	18709	22186	chr12	64798130	64844907	7364	+	39.76	q14.2	protein_coding	XPOT	exportin, tRNA [Source:HGNC Symbol;Acc:12826]
ENSG00000260025	556.212	-1.56897	0.196701	-7.9764	1.51e-15	2.84e-14	556	453	1224	808	245	279	chr2	36581892	36582257	366	-	43.72	p22.3	lincRNA	RP11-490M8.1
ENSG00000134318	14594.6	0.625887	0.078504	7.97268	1.55e-15	2.93e-14	13541	14200	15323	11883	15208	17172	chr2	11319887	11488456	10133	-	36.75	p25.1	protein_coding	ROCK2	Rho-associated, coiled-coil containing protein kinase 2 [Source:HGNC Symbol;Acc:10252]
ENSG00000139629	7547.42	-0.776063	0.097378	-7.9696	1.59e-15	3e-14	16797	16104	5011	3484	1872	1928	chr12	51745031	51786651	7347	-	49.89	q13.13	protein_coding	GALNT6	UDP-N-acetyl-alpha-D-galactosamine:polypeptide N-acetylgalactosaminyltransferase 6 (GalNAc-T6) [Source:HGNC Symbol;Acc:4128]
ENSG00000148290	2522.17	-0.871955	0.109426	-7.96848	1.61e-15	3.03e-14	2065	2378	4401	3585	1684	1684	chr9	136218610	136223552	1761	-	54.12	q34.2	protein_coding	SURF1	surfeit 1 [Source:HGNC Symbol;Acc:11474]
ENSG00000265485	173.13	-2.70316	0.339248	-7.96809	1.61e-15	3.03e-14	154	156	406	324	54	32	chr18	22208146	22242162	2471	+	41.21	q11.2	lincRNA	RP11-449D8.1
ENSG00000261759	1433.91	1.00095	0.125646	7.96642	1.63e-15	3.07e-14	1126	998	1362	1135	1850	2016	chr16	19131298	19132951	1137	-	43.17	p12.3	antisense	RP11-626G11.3
ENSG00000196972	273.626	-2.03461	0.255436	-7.96525	1.65e-15	3.1e-14	242	210	560	536	108	100	chrX	134229058	134232664	2696	-	61.94	q26.3	lincRNA	LINC00087	long intergenic non-protein coding RNA 87 [Source:HGNC Symbol;Acc:34500]
ENSG00000160469	1642.99	-0.931508	0.116955	-7.96465	1.66e-15	3.11e-14	1682	1697	2796	2117	937	1047	chr19	55793440	55823901	3841	+	54.48	q13.42	protein_coding	BRSK1	BR serine/threonine kinase 1 [Source:HGNC Symbol;Acc:18994]
ENSG00000263766	2796.14	0.851786	0.106966	7.96313	1.68e-15	3.15e-14	2664	2437	2613	2185	3390	3299	chr17	45681226	45726786	1242	-	43.3	q21.32	antisense	RP11-580I16.2
ENSG00000146376	2244.57	1.0329	0.129759	7.96013	1.72e-15	3.22e-14	1871	2336	2102	1438	2661	2888	chr6	129897277	130031370	4640	-	38.52	q22.33	protein_coding	ARHGAP18	Rho GTPase activating protein 18 [Source:HGNC Symbol;Acc:21035]
ENSG00000074706	110.765	-3.48708	0.438166	-7.95836	1.74e-15	3.27e-14	70	80	333	221	12	26	chr6	154475631	154677926	8474	-	40.14	q25.2	protein_coding	IPCEF1	interaction protein for cytohesin exchange factors 1 [Source:HGNC Symbol;Acc:21204]
ENSG00000175854	2521.11	-0.887316	0.111537	-7.95538	1.79e-15	3.34e-14	3104	2709	3853	3090	1393	1505	chr9	131037658	131051269	1649	+	52.59	q34.11	protein_coding	SWI5	SWI5 recombination repair homolog (yeast) [Source:HGNC Symbol;Acc:31412]
ENSG00000103363	14548.1	-0.644635	0.081046	-7.95394	1.81e-15	3.38e-14	14818	13911	22616	18527	9557	10799	chr16	2821415	2827298	1128	-	55.52	p13.3	protein_coding	TCEB2	transcription elongation factor B (SIII), polypeptide 2 (18kDa, elongin B) [Source:HGNC Symbol;Acc:11619]
ENSG00000165480	316.794	2.66426	0.334988	7.95331	1.82e-15	3.4e-14	721	827	16	32	108	132	chr13	21727734	21750741	3048	-	39.84	q12.11	protein_coding	SKA3	spindle and kinetochore associated complex subunit 3 [Source:HGNC Symbol;Acc:20262]
ENSG00000055609	9265.03	0.638255	0.0802791	7.95046	1.86e-15	3.47e-14	7793	8252	9820	8048	10620	10858	chr7	151832010	152133090	22650	-	38.65	q36.1	protein_coding	KMT2C	lysine (K)-specific methyltransferase 2C [Source:HGNC Symbol;Acc:13726]
ENSG00000172113	1810.8	0.927154	0.116632	7.94936	1.87e-15	3.5e-14	1464	1582	1738	1381	2333	2236	chr3	48334754	48343175	4716	-	47.93	p21.31	protein_coding	NME6	NME/NM23 nucleoside diphosphate kinase 6 [Source:HGNC Symbol;Acc:20567]
ENSG00000154553	636.189	1.33359	0.167794	7.94779	1.9e-15	3.54e-14	709	782	428	332	740	735	chr4	186422851	186456766	8080	-	39.89	q35.1	protein_coding	PDLIM3	PDZ and LIM domain 3 [Source:HGNC Symbol;Acc:20767]
ENSG00000125445	5035.79	-0.774308	0.0974601	-7.94487	1.94e-15	3.62e-14	7239	6522	6781	5107	2638	2707	chr17	73257755	73262454	3324	+	50.49	q25.1	protein_coding	MRPS7	mitochondrial ribosomal protein S7 [Source:HGNC Symbol;Acc:14499]
ENSG00000021355	3068.97	0.799021	0.100573	7.94467	1.95e-15	3.63e-14	2729	2572	3147	2401	3503	3936	chr6	2832566	2842240	3226	-	43.16	p25.2	protein_coding	SERPINB1	serpin peptidase inhibitor, clade B (ovalbumin), member 1 [Source:HGNC Symbol;Acc:3311]
ENSG00000100568	13242.8	-0.60978	0.0767617	-7.94381	1.96e-15	3.65e-14	13170	13255	20609	16356	9268	9406	chr14	68113792	68141548	5789	-	42.97	q24.1	protein_coding	VTI1B	vesicle transport through interaction with t-SNAREs 1B [Source:HGNC Symbol;Acc:17793]
ENSG00000168495	4507.79	0.781759	0.0984225	7.94289	1.98e-15	3.67e-14	3798	3885	4276	3905	5486	5431	chr8	22102617	22112113	5613	+	49.5	p21.3	protein_coding	POLR3D	polymerase (RNA) III (DNA directed) polypeptide D, 44kDa [Source:HGNC Symbol;Acc:1080]
ENSG00000181218	333.696	-1.7716	0.223141	-7.93937	2.03e-15	3.78e-14	286	326	698	546	134	147	chr1	228645065	228645560	496	-	65.73	q42.13	protein_coding	HIST3H2A	histone cluster 3, H2a [Source:HGNC Symbol;Acc:20507]
ENSG00000260466	507.049	1.53752	0.193815	7.93292	2.14e-15	3.98e-14	635	716	297	202	564	545	chr16	87870138	87871269	522	+	58.04	q24.2	antisense	RP4-536B24.2
ENSG00000116260	231788	0.577355	0.0727961	7.93112	2.17e-15	4.03e-14	84173	86941	309629	259406	307947	349658	chr1	180123969	180173165	9311	+	51.87	q25.2	protein_coding	QSOX1	quiescin Q6 sulfhydryl oxidase 1 [Source:HGNC Symbol;Acc:9756]
ENSG00000117525	75192.8	-0.56043	0.0706781	-7.92933	2.2e-15	4.09e-14	74364	77786	111912	93108	51640	55913	chr1	94994781	95007356	2875	-	43.51	p21.3	protein_coding	F3	coagulation factor III (thromboplastin, tissue factor) [Source:HGNC Symbol;Acc:3541]
ENSG00000112796	80.5013	-4.76166	0.600684	-7.92705	2.24e-15	4.16e-14	22	28	310	185	2	12	chr6	46126924	46138708	4264	-	38.38	p21.1	protein_coding	ENPP5	ectonucleotide pyrophosphatase/phosphodiesterase 5 (putative) [Source:HGNC Symbol;Acc:13717]
ENSG00000184110	35693.6	-0.600394	0.0757759	-7.92329	2.31e-15	4.28e-14	44937	42468	47666	39717	21885	22676	chr16	28699879	28747051	6982	+	48.48	p11.2	protein_coding	EIF3C	eukaryotic translation initiation factor 3, subunit C [Source:HGNC Symbol;Acc:3279]
ENSG00000162642	2371.83	-0.974171	0.122961	-7.92259	2.33e-15	4.3e-14	2020	2468	4355	3143	1373	1560	chr1	85715639	85725355	3417	-	39.67	p22.3	protein_coding	C1orf52	chromosome 1 open reading frame 52 [Source:HGNC Symbol;Acc:24871]
ENSG00000186951	3796.51	0.739874	0.093389	7.9225	2.33e-15	4.3e-14	3910	3790	3706	2821	4071	4321	chr22	46546424	46639653	12069	+	46.41	q13.31	protein_coding	PPARA	peroxisome proliferator-activated receptor alpha [Source:HGNC Symbol;Acc:9232]
ENSG00000223547	1138.76	1.07567	0.135774	7.92254	2.33e-15	4.3e-14	669	689	1126	919	1498	1839	chr19	12175514	12192380	6620	+	44.52	p13.2	protein_coding	ZNF844	zinc finger protein 844 [Source:HGNC Symbol;Acc:25932]
ENSG00000105499	405.159	1.81337	0.228929	7.92108	2.35e-15	4.35e-14	138	94	314	254	660	887	chr19	48551100	48614074	6613	-	47.68	q13.33	protein_coding	PLA2G4C	phospholipase A2, group IVC (cytosolic, calcium-independent) [Source:HGNC Symbol;Acc:9037]
ENSG00000198168	1493.43	-1.24516	0.157205	-7.9206	2.36e-15	4.36e-14	1528	1605	3032	1768	796	739	chr11	22835345	22851845	5263	-	36.62	p14.3	protein_coding	SVIP	small VCP/p97-interacting protein [Source:HGNC Symbol;Acc:25238]
ENSG00000205213	2646.11	-1.12206	0.141675	-7.91996	2.38e-15	4.38e-14	2613	3302	4867	3084	1262	1529	chr11	27387508	27494322	6340	-	39.08	p14.1	protein_coding	LGR4	leucine-rich repeat containing G protein-coupled receptor 4 [Source:HGNC Symbol;Acc:13299]
ENSG00000051341	313.995	2.08234	0.262962	7.91878	2.4e-15	4.42e-14	699	671	60	46	170	176	chr3	121150278	121264853	9099	-	39.03	q13.33	protein_coding	POLQ	polymerase (DNA directed), theta [Source:HGNC Symbol;Acc:9186]
ENSG00000108691	2674.74	0.983524	0.124224	7.91732	2.43e-15	4.47e-14	1071	999	2662	2738	4020	4329	chr17	32582304	32584222	1137	+	45.49	q12	protein_coding	CCL2	chemokine (C-C motif) ligand 2 [Source:HGNC Symbol;Acc:10618]
ENSG00000196141	20119	0.587677	0.0742407	7.91583	2.46e-15	4.52e-14	21227	20726	20099	16147	20674	21357	chr2	201170604	201346986	10437	+	40.19	q33.1	protein_coding	SPATS2L	spermatogenesis associated, serine-rich 2-like [Source:HGNC Symbol;Acc:24574]
ENSG00000116584	9120.97	0.682276	0.0862085	7.91425	2.49e-15	4.57e-14	7983	7828	9188	8011	10748	10624	chr1	155916630	155976861	9213	-	50.95	q22	protein_coding	ARHGEF2	Rho/Rac guanine nucleotide exchange factor (GEF) 2 [Source:HGNC Symbol;Acc:682]
ENSG00000160326	944.426	1.19486	0.150992	7.91339	2.5e-15	4.6e-14	825	796	783	638	1332	1174	chr9	136336217	136344259	3540	-	61.28	q34.2	protein_coding	SLC2A6	solute carrier family 2 (facilitated glucose transporter), member 6 [Source:HGNC Symbol;Acc:11011]
ENSG00000179152	3740.69	-0.847476	0.107093	-7.91348	2.5e-15	4.6e-14	3162	3336	6785	5108	2255	2843	chr3	44379611	44450943	8387	+	39.47	p21.31	protein_coding	TCAIM	T cell activation inhibitor, mitochondrial [Source:HGNC Symbol;Acc:25241]
ENSG00000135926	19934.8	0.697872	0.0882634	7.90669	2.64e-15	4.85e-14	17099	15668	20389	17766	24307	23609	chr2	219138915	219157309	5098	-	54.43	q35	protein_coding	TMBIM1	transmembrane BAX inhibitor motif containing 1 [Source:HGNC Symbol;Acc:23410]
ENSG00000257886	236.282	2.0819	0.263479	7.90157	2.75e-15	5.05e-14	195	177	126	105	335	423	chr12	105466264	105467799	289	+	45.25	q23.3	antisense	RP11-61E11.1
ENSG00000246430	259.622	2.01056	0.254812	7.89037	3.01e-15	5.52e-14	6	4	217	146	516	606	chr8	57408805	57472382	2840	-	41.77	q12.1	lincRNA	LINC00968	long intergenic non-protein coding RNA 968 [Source:HGNC Symbol;Acc:48727]
ENSG00000154803	4551.79	0.734578	0.093173	7.88402	3.17e-15	5.8e-14	4496	4586	4209	3650	5085	5038	chr17	17115526	17140502	9786	-	53.29	p11.2	protein_coding	FLCN	folliculin [Source:HGNC Symbol;Acc:27310]
ENSG00000004399	11058.7	0.636805	0.0807971	7.88153	3.23e-15	5.91e-14	10521	11073	10866	9280	12002	12241	chr3	129274018	129325661	9738	-	58.39	q22.1	protein_coding	PLXND1	plexin D1 [Source:HGNC Symbol;Acc:9107]
ENSG00000101400	1984.1	-0.869466	0.110317	-7.88154	3.23e-15	5.91e-14	3012	3074	2341	1920	860	943	chr20	31995761	32031698	2342	-	50.41	q11.21	protein_coding	SNTA1	syntrophin, alpha 1 [Source:HGNC Symbol;Acc:11167]
ENSG00000259796	99.4871	-3.93601	0.499402	-7.88145	3.24e-15	5.91e-14	62	82	340	166	9	16	chr14	62577593	62579268	1676	+	32.1	q23.2	sense_overlapping	RP11-355I22.7
ENSG00000005469	6783.54	-0.852882	0.108227	-7.88047	3.26e-15	5.95e-14	5792	6000	12991	8728	4118	5100	chr7	86974997	87029111	4979	+	37.43	q21.12	protein_coding	CROT	carnitine O-octanoyltransferase [Source:HGNC Symbol;Acc:2366]
ENSG00000103855	15426.2	0.696828	0.0884342	7.87961	3.28e-15	5.99e-14	18382	19429	12608	11213	15286	14632	chr15	73976307	74006859	5542	+	52.51	q24.1	protein_coding	CD276	CD276 molecule [Source:HGNC Symbol;Acc:19137]
ENSG00000130939	7918.15	0.661382	0.083938	7.87941	3.29e-15	6e-14	8637	8483	7215	6275	7965	8576	chr1	10092890	10241297	9140	+	44.12	p36.22	protein_coding	UBE4B	ubiquitination factor E4B [Source:HGNC Symbol;Acc:12500]
ENSG00000087074	11088	0.77909	0.0989448	7.87398	3.44e-15	6.26e-14	11179	10501	9598	9263	12597	12607	chr19	49375649	49379314	3093	+	56.68	q13.33	protein_coding	PPP1R15A	protein phosphatase 1, regulatory subunit 15A [Source:HGNC Symbol;Acc:14375]
ENSG00000109654	4556.37	-1.11594	0.141752	-7.87242	3.48e-15	6.33e-14	4435	5323	8368	5618	2007	2952	chr4	154073494	154260472	9333	+	42.05	q31.3	protein_coding	TRIM2	tripartite motif containing 2 [Source:HGNC Symbol;Acc:15974]
ENSG00000136546	1240.22	1.34248	0.170581	7.87008	3.54e-15	6.45e-14	376	461	1267	922	1705	2582	chr2	167260083	167350757	8191	-	34.54	q24.3	protein_coding	SCN7A	sodium channel, voltage-gated, type VII, alpha subunit [Source:HGNC Symbol;Acc:10594]
ENSG00000204856	1239.44	-1.08242	0.137632	-7.86466	3.7e-15	6.73e-14	1471	1472	2100	1433	611	667	chr12	110906169	110928190	2753	+	43.77	q24.11	protein_coding	FAM216A	family with sequence similarity 216, member A [Source:HGNC Symbol;Acc:30180]
ENSG00000143761	39067.5	-0.57243	0.0727874	-7.86441	3.71e-15	6.74e-14	50434	48865	52049	40580	23161	24856	chr1	228270361	228286912	3280	+	52.33	q42.13	protein_coding	ARF1	ADP-ribosylation factor 1 [Source:HGNC Symbol;Acc:652]
ENSG00000196670	1425.44	0.978443	0.124441	7.86273	3.76e-15	6.82e-14	796	798	1417	1289	1972	2171	chr5	180274611	180288286	4198	-	42.92	q35.3	protein_coding	ZFP62	ZFP62 zinc finger protein [Source:HGNC Symbol;Acc:23241]
ENSG00000011295	2022.78	0.869711	0.110618	7.86227	3.77e-15	6.84e-14	1377	1430	2054	1761	2514	2891	chr17	15902694	15948329	5966	+	41.07	p12	protein_coding	TTC19	tetratricopeptide repeat domain 19 [Source:HGNC Symbol;Acc:26006]
ENSG00000154839	221.84	3.25605	0.414415	7.85698	3.93e-15	7.13e-14	494	561	24	4	92	110	chr18	47901365	47920543	2950	+	39.41	q21.1	protein_coding	SKA1	spindle and kinetochore associated complex subunit 1 [Source:HGNC Symbol;Acc:28109]
ENSG00000198270	872.806	1.16465	0.148248	7.85604	3.96e-15	7.18e-14	429	441	840	722	1230	1487	chr12	112369086	112450970	5393	-	40.26	q24.13	protein_coding	TMEM116	transmembrane protein 116 [Source:HGNC Symbol;Acc:25084]
ENSG00000174996	4508.7	-0.946202	0.120575	-7.84741	4.25e-15	7.69e-14	5347	6020	6690	5164	2595	2126	chr11	66024765	66035331	5479	+	60.47	q13.2	protein_coding	KLC2	kinesin light chain 2 [Source:HGNC Symbol;Acc:20716]
ENSG00000105643	765.532	1.18625	0.151174	7.8469	4.26e-15	7.71e-14	511	546	682	568	1092	1106	chr19	18111941	18124911	4637	+	58.01	p13.11	protein_coding	ARRDC2	arrestin domain containing 2 [Source:HGNC Symbol;Acc:25225]
ENSG00000241644	1813.9	-1.03267	0.131604	-7.8468	4.27e-15	7.71e-14	1559	1704	3063	2811	975	1263	chr7	30737601	30797218	3376	+	50.11	p14.3	protein_coding	INMT	indolethylamine N-methyltransferase [Source:HGNC Symbol;Acc:6069]
ENSG00000138778	825.382	1.32899	0.169399	7.84534	4.32e-15	7.8e-14	1708	1859	236	191	371	459	chr4	104026963	104119566	9444	-	34.67	q24	protein_coding	CENPE	centromere protein E, 312kDa [Source:HGNC Symbol;Acc:1856]
ENSG00000151491	6123.57	0.6533	0.083277	7.84491	4.33e-15	7.82e-14	6343	6370	5854	4884	6351	6710	chr12	15773092	16035263	6200	-	37.25	p12.3	protein_coding	EPS8	epidermal growth factor receptor pathway substrate 8 [Source:HGNC Symbol;Acc:3420]
ENSG00000154736	7655.63	0.91338	0.116433	7.84468	4.34e-15	7.83e-14	2040	2436	10379	6600	12203	12160	chr21	28290231	28338832	9056	-	38.23	q21.3	protein_coding	ADAMTS5	ADAM metallopeptidase with thrombospondin type 1 motif, 5 [Source:HGNC Symbol;Acc:221]
ENSG00000100490	870.389	1.26769	0.161708	7.83937	4.53e-15	8.16e-14	638	532	696	671	1260	1302	chr14	50796310	50883179	5961	-	43.07	q21.3	protein_coding	CDKL1	cyclin-dependent kinase-like 1 (CDC2-related kinase) [Source:HGNC Symbol;Acc:1781]
ENSG00000174093	5709.8	0.752226	0.095954	7.83945	4.53e-15	8.16e-14	4998	4817	5538	4934	6956	6713	chr17	36337717	36421858	7317	-	44.22	q12	protein_coding	RP11-1407O15.2	TBC1 domain family member 3 [Source:UniProtKB/TrEMBL;Acc:E5RJ24]
ENSG00000106682	40860.3	-0.578406	0.0738061	-7.83683	4.62e-15	8.32e-14	49498	48002	56161	45290	24734	27770	chr7	73588575	73611431	3191	+	45.4	q11.23	protein_coding	EIF4H	eukaryotic translation initiation factor 4H [Source:HGNC Symbol;Acc:12741]
ENSG00000141034	1529.59	0.907646	0.115859	7.83406	4.72e-15	8.5e-14	1005	998	1621	1277	2032	2161	chr17	17942606	17971718	5210	+	45.98	p11.2	protein_coding	GID4	GID complex subunit 4 [Source:HGNC Symbol;Acc:28453]
ENSG00000085511	1805.72	1.12097	0.143129	7.83187	4.81e-15	8.64e-14	1950	1786	1215	1321	2082	2241	chr6	161412759	161538417	7522	+	38.79	q26	protein_coding	MAP3K4	mitogen-activated protein kinase kinase kinase 4 [Source:HGNC Symbol;Acc:6856]
ENSG00000151552	2229.32	-0.870248	0.111122	-7.83144	4.82e-15	8.66e-14	2718	2545	3406	2626	1181	1364	chr4	17461884	17513857	3059	-	45.09	p15.32	protein_coding	QDPR	quinoid dihydropteridine reductase [Source:HGNC Symbol;Acc:9752]
ENSG00000137393	383.199	-1.81153	0.231585	-7.82232	5.19e-15	9.3e-14	164	178	1068	722	156	236	chr6	18368779	18469105	5446	+	39.36	p22.3	protein_coding	RNF144B	ring finger protein 144B [Source:HGNC Symbol;Acc:21578]
ENSG00000197712	21972.7	-0.577054	0.0737695	-7.82239	5.18e-15	9.3e-14	26779	26193	29705	24389	13415	14620	chr4	38869298	38947360	4871	+	42.57	p14	protein_coding	FAM114A1	family with sequence similarity 114, member A1 [Source:HGNC Symbol;Acc:25087]
ENSG00000132879	2260.75	-0.811709	0.103814	-7.81887	5.33e-15	9.55e-14	2076	2052	3819	3119	1495	1558	chr1	11714432	11723384	3527	+	54.94	p36.22	protein_coding	FBXO44	F-box protein 44 [Source:HGNC Symbol;Acc:24847]
ENSG00000107863	15303.8	0.579394	0.0741208	7.81688	5.41e-15	9.7e-14	14567	14705	15925	12994	16317	17059	chr10	24872538	25012597	10739	-	38.96	p12.1	protein_coding	ARHGAP21	Rho GTPase activating protein 21 [Source:HGNC Symbol;Acc:23725]
ENSG00000162066	2166.15	0.898817	0.115049	7.81244	5.61e-15	1e-13	1602	1654	2277	1680	2923	2738	chr16	2570358	2581423	4366	+	59.17	p13.3	protein_coding	AMDHD2	amidohydrolase domain containing 2 [Source:HGNC Symbol;Acc:24262]
ENSG00000150636	1279.89	1.09202	0.139807	7.81092	5.68e-15	1.01e-13	707	734	1205	1096	1679	2141	chr18	66382446	66722426	5844	+	35.05	q22.1	protein_coding	CCDC102B	coiled-coil domain containing 102B [Source:HGNC Symbol;Acc:26295]
ENSG00000222720	554.821	1.33447	0.17083	7.81167	5.64e-15	1.01e-13	383	393	468	373	788	849	chr19	1556604	1556685	82	+	71.95	p13.3	miRNA	AC027307.1
ENSG00000089220	30122.8	-0.586561	0.0751001	-7.81039	5.7e-15	1.02e-13	28163	26784	48224	38965	22103	22708	chr12	118573663	118583389	1780	+	49.19	q24.23	protein_coding	PEBP1	phosphatidylethanolamine binding protein 1 [Source:HGNC Symbol;Acc:8630]
ENSG00000138663	5173.65	-0.733395	0.0939301	-7.80789	5.82e-15	1.04e-13	5674	5861	8217	5876	3146	3359	chr4	83955600	83996971	3566	+	40.06	q21.22	protein_coding	COPS4	COP9 signalosome subunit 4 [Source:HGNC Symbol;Acc:16702]
ENSG00000174136	30300.9	0.671963	0.086101	7.80436	5.98e-15	1.07e-13	18798	21903	36011	27324	37165	40527	chr5	98104354	98134347	6671	+	43.29	q15	protein_coding	RGMB	repulsive guidance molecule family member b [Source:HGNC Symbol;Acc:26896]
ENSG00000055483	4083.99	0.743514	0.0953307	7.79932	6.22e-15	1.11e-13	3711	3635	3994	3397	4838	4730	chr17	76783463	76837523	10409	-	50.03	q25.3	protein_coding	USP36	ubiquitin specific peptidase 36 [Source:HGNC Symbol;Acc:20062]
ENSG00000071794	3713.95	-1.07245	0.137515	-7.79879	6.25e-15	1.11e-13	3641	4381	6364	4802	1663	2442	chr3	148747914	148804341	6024	-	35.95	q24	protein_coding	HLTF	helicase-like transcription factor [Source:HGNC Symbol;Acc:11099]
ENSG00000158122	1654.14	0.930621	0.119322	7.79923	6.23e-15	1.11e-13	1648	1683	1445	1170	1755	2101	chr9	99401859	99417585	3084	-	43.4	q22.33	protein_coding	AAED1	AhpC/TSA antioxidant enzyme domain containing 1 [Source:HGNC Symbol;Acc:16881]
ENSG00000143845	1803.73	-0.882689	0.113219	-7.79629	6.38e-15	1.13e-13	1938	1852	2894	2353	1086	1111	chr1	204100190	204121307	4648	-	52.76	q32.1	protein_coding	ETNK2	ethanolamine kinase 2 [Source:HGNC Symbol;Acc:25575]
ENSG00000131094	329.02	-1.75164	0.22469	-7.79583	6.4e-15	1.14e-13	192	161	816	639	164	169	chr17	43037061	43045439	1295	-	56.53	q21.31	protein_coding	C1QL1	complement component 1, q subcomponent-like 1 [Source:HGNC Symbol;Acc:24182]
ENSG00000160404	820.13	1.23979	0.159039	7.79552	6.41e-15	1.14e-13	667	606	728	534	1194	1092	chr9	130493803	130497604	3802	-	59.86	q34.11	protein_coding	TOR2A	torsin family 2, member A [Source:HGNC Symbol;Acc:11996]
ENSG00000154096	89037	-0.615378	0.0789507	-7.79446	6.47e-15	1.15e-13	93761	90684	130874	112085	62107	60574	chr11	119288090	119295695	5923	-	55.8	q23.3	protein_coding	THY1	Thy-1 cell surface antigen [Source:HGNC Symbol;Acc:11801]
ENSG00000227695	702.132	1.22245	0.156975	7.78752	6.83e-15	1.21e-13	608	642	557	468	916	933	chr10	101686767	101718138	2336	+	43.25	q24.2	antisense	DNMBP-AS1	DNMBP antisense RNA 1 [Source:HGNC Symbol;Acc:20431]
ENSG00000166997	2798.5	0.87798	0.112787	7.78444	7e-15	1.24e-13	1951	1788	2815	2494	3897	3658	chr7	99717236	99723134	2475	+	50.62	q22.1	protein_coding	CNPY4	canopy FGF signaling regulator 4 [Source:HGNC Symbol;Acc:28631]
ENSG00000099942	8814.88	0.637508	0.0819101	7.78303	7.08e-15	1.25e-13	6894	6838	9613	8088	10612	10678	chr22	21271714	21308037	5325	+	45.76	q11.21	protein_coding	CRKL	v-crk avian sarcoma virus CT10 oncogene homolog-like [Source:HGNC Symbol;Acc:2363]
ENSG00000101935	1974.57	1.01489	0.130406	7.78251	7.11e-15	1.26e-13	1980	2457	1665	1175	2091	2314	chrX	109437414	109683461	6516	-	38.78	q23	protein_coding	AMMECR1	Alport syndrome, mental retardation, midface hypoplasia and elliptocytosis chromosomal region gene 1 [Source:HGNC Symbol;Acc:467]
ENSG00000181027	5327.25	0.699154	0.0898537	7.78102	7.19e-15	1.27e-13	5082	4996	5234	4375	6081	5972	chr19	47249303	47280245	5081	+	51.13	q13.32	protein_coding	FKRP	fukutin related protein [Source:HGNC Symbol;Acc:17997]
ENSG00000198074	346.589	2.28186	0.293254	7.78117	7.19e-15	1.27e-13	641	492	132	55	292	395	chr7	134212344	134226160	1744	+	45.37	q33	protein_coding	AKR1B10	aldo-keto reductase family 1, member B10 (aldose reductase) [Source:HGNC Symbol;Acc:382]
ENSG00000103994	24090	0.628668	0.0808199	7.77863	7.33e-15	1.29e-13	11053	11256	30638	25171	30485	36325	chr15	42705021	42783321	12208	-	41.35	q15.1	protein_coding	ZNF106	zinc finger protein 106 [Source:HGNC Symbol;Acc:12886]
ENSG00000115657	2091.79	0.95225	0.122422	7.77841	7.34e-15	1.3e-13	1935	1766	1811	1651	2677	2517	chr2	220074490	220083712	5205	-	54.46	q35	protein_coding	ABCB6	ATP-binding cassette, sub-family B (MDR/TAP), member 6 [Source:HGNC Symbol;Acc:47]
ENSG00000112584	7210.81	-0.636576	0.0818513	-7.77722	7.41e-15	1.31e-13	7187	7061	11382	9000	4828	5289	chr6	170599791	170716153	6029	+	44.49	q27	protein_coding	FAM120B	family with sequence similarity 120B [Source:HGNC Symbol;Acc:21109]
ENSG00000118263	4298.54	0.743541	0.0956157	7.77635	7.46e-15	1.32e-13	5524	5747	3308	2876	4040	3975	chr2	207938861	208031991	9262	-	41.5	q33.3	protein_coding	KLF7	Kruppel-like factor 7 (ubiquitous) [Source:HGNC Symbol;Acc:6350]
ENSG00000138175	3719.37	-0.762709	0.0981144	-7.77367	7.62e-15	1.34e-13	5271	5073	4783	3811	1801	2113	chr10	104433488	104474164	3844	-	44.57	q24.32	protein_coding	ARL3	ADP-ribosylation factor-like 3 [Source:HGNC Symbol;Acc:694]
ENSG00000162804	3229.69	-0.810375	0.104259	-7.77268	7.68e-15	1.35e-13	3035	3087	5322	4408	1927	2372	chr2	241938255	242034983	13592	+	50.8	q37.3	protein_coding	SNED1	sushi, nidogen and EGF-like domains 1 [Source:HGNC Symbol;Acc:24696]
ENSG00000101150	23911.8	0.631184	0.0812468	7.76872	7.93e-15	1.39e-13	18816	18063	27015	21451	29457	28365	chr20	62496596	62522898	4679	+	54.35	q13.33	protein_coding	TPD52L2	tumor protein D52-like 2 [Source:HGNC Symbol;Acc:12007]
ENSG00000140285	25324.5	-0.734799	0.0945861	-7.76857	7.94e-15	1.4e-13	15932	16930	50658	36225	17903	22249	chr15	49715293	49780972	6657	+	33.84	q21.2	protein_coding	FGF7	fibroblast growth factor 7 [Source:HGNC Symbol;Acc:3685]
ENSG00000117262	4357.21	-0.762583	0.0981796	-7.76723	8.02e-15	1.41e-13	3869	4171	7597	5617	2770	3225	chr1	145764411	145827103	5587	-	38.91	q21.1	protein_coding	GPR89A	G protein-coupled receptor 89A [Source:HGNC Symbol;Acc:31984]
ENSG00000125378	17111.9	-0.639628	0.0823713	-7.76518	8.15e-15	1.43e-13	5785	5299	35328	29569	15962	16243	chr14	54416454	54425479	3082	-	53.91	q22.2	protein_coding	BMP4	bone morphogenetic protein 4 [Source:HGNC Symbol;Acc:1071]
ENSG00000215861	449.425	1.50512	0.193825	7.76531	8.14e-15	1.43e-13	206	228	369	315	678	828	chr1	144676874	144679969	377	-	38.95	q21.1	pseudogene	WI2-1896O14.1
ENSG00000013810	1888.73	1.12296	0.144669	7.76225	8.34e-15	1.46e-13	3832	3724	679	621	1213	977	chr4	1723227	1746898	4682	+	56.08	p16.3	protein_coding	TACC3	transforming, acidic coiled-coil containing protein 3 [Source:HGNC Symbol;Acc:11524]
ENSG00000057019	18680.5	0.780097	0.100521	7.76052	8.46e-15	1.48e-13	15192	18532	19275	14207	20304	23952	chr3	98514785	98620533	11274	-	38.58	q12.1	protein_coding	DCBLD2	discoidin, CUB and LCCL domain containing 2 [Source:HGNC Symbol;Acc:24627]
ENSG00000178082	818.856	-1.7881	0.230538	-7.75622	8.75e-15	1.53e-13	821	1105	1430	1223	200	400	chr17	27530441	27531492	1052	-	39.35	q11.2	pseudogene	TWF1P1	twinfilin 1 pseudogene 1 [Source:HGNC Symbol;Acc:21736]
ENSG00000236467	947.667	-1.09556	0.141259	-7.75567	8.79e-15	1.54e-13	1096	1156	1510	1179	471	499	chr10	78647802	78740382	6711	+	41.49	q22.3	antisense	RP11-443A13.5
ENSG00000114978	6655.02	1.0502	0.13546	7.75283	8.99e-15	1.57e-13	4266	5537	6968	4533	7847	10400	chr2	74379655	74406025	6454	-	41.02	p13.1	protein_coding	MOB1A	MOB kinase activator 1A [Source:HGNC Symbol;Acc:16015]
ENSG00000134901	2464.66	-0.816474	0.105376	-7.74822	9.32e-15	1.63e-13	2995	2925	3475	2990	1409	1433	chr13	103436631	103451357	2367	-	40.94	q33.1	protein_coding	KDELC1	KDEL (Lys-Asp-Glu-Leu) containing 1 [Source:HGNC Symbol;Acc:19350]
ENSG00000058262	104892	-0.575129	0.0742413	-7.74676	9.43e-15	1.65e-13	119372	116347	149125	121434	70423	69713	chr3	127770484	127790526	4697	+	47.3	q21.3	protein_coding	SEC61A1	Sec61 alpha 1 subunit (S. cerevisiae) [Source:HGNC Symbol;Acc:18276]
ENSG00000076928	4871.4	0.709691	0.0916474	7.74371	9.66e-15	1.68e-13	4781	4617	4678	3978	5486	5463	chr19	42387228	42434302	8630	+	58.26	q13.2	protein_coding	ARHGEF1	Rho guanine nucleotide exchange factor (GEF) 1 [Source:HGNC Symbol;Acc:681]
ENSG00000177000	4981.79	0.685098	0.0884767	7.74326	9.69e-15	1.69e-13	4374	4152	5170	4288	5668	6092	chr1	11845780	11866977	10214	-	54.53	p36.22	protein_coding	MTHFR	methylenetetrahydrofolate reductase (NAD(P)H) [Source:HGNC Symbol;Acc:7436]
ENSG00000256261	42109.4	0.613804	0.0793065	7.73965	9.97e-15	1.74e-13	36659	35028	46733	36147	49350	48231	chr2	30481193	30482893	1699	+	51.79	p23.1	pseudogene	AC104698.1
ENSG00000198814	2075.93	-0.955304	0.12352	-7.73399	1.04e-14	1.81e-13	1796	1946	3969	2729	1207	1443	chrX	30671476	30748725	4511	+	38.65	p21.2	protein_coding	GK	glycerol kinase [Source:HGNC Symbol;Acc:4289]
ENSG00000129315	4176.41	-0.853454	0.110361	-7.73332	1.05e-14	1.82e-13	4277	4674	7041	4978	2280	2833	chr12	49082247	49110681	7265	-	40.9	q13.12	protein_coding	CCNT1	cyclin T1 [Source:HGNC Symbol;Acc:1599]
ENSG00000152117	2332.97	0.818305	0.105837	7.73173	1.06e-14	1.84e-13	1823	1859	2313	1994	2937	2941	chr2	132250386	132279146	4249	+	53.93	q21.1	pseudogene	AC093838.4
ENSG00000137936	3208.61	0.859665	0.111201	7.73075	1.07e-14	1.86e-13	4634	4394	2408	1752	3008	2779	chr1	94027347	94312706	5072	-	45.08	p22.1	protein_coding	BCAR3	breast cancer anti-estrogen resistance 3 [Source:HGNC Symbol;Acc:973]
ENSG00000129103	12429.4	-0.622607	0.0805788	-7.72669	1.1e-14	1.92e-13	13257	13032	17950	15614	8274	8620	chr7	56131695	56148363	4101	+	49.29	p11.2	protein_coding	SUMF2	sulfatase modifying factor 2 [Source:HGNC Symbol;Acc:20415]
ENSG00000143878	14948	-0.646888	0.0837689	-7.7223	1.14e-14	1.98e-13	15173	16146	23899	17352	9936	10285	chr2	20646835	20649200	2366	+	57.48	p24.1	protein_coding	RHOB	ras homolog family member B [Source:HGNC Symbol;Acc:668]
ENSG00000166086	9121.29	0.669404	0.086767	7.71496	1.21e-14	2.1e-13	9043	8389	9397	7252	10188	10191	chr11	133938820	134021896	5451	+	41.98	q25	protein_coding	JAM3	junctional adhesion molecule 3 [Source:HGNC Symbol;Acc:15532]
ENSG00000229373	314.029	-1.77405	0.230084	-7.71042	1.25e-14	2.17e-13	298	271	634	538	134	131	chr13	114586640	114626485	4103	+	46.28	q34	lincRNA	LINC00452	long intergenic non-protein coding RNA 452 [Source:HGNC Symbol;Acc:42800]
ENSG00000265257	8097.97	-0.641654	0.0832268	-7.70971	1.26e-14	2.18e-13	10107	9555	11045	9136	4831	5171	chr18	9102734	9254344	1050	+	37.23	p11.22	processed_transcript	RP11-21J18.1
ENSG00000104812	6890.89	-0.643073	0.083428	-7.70811	1.28e-14	2.21e-13	7733	7789	9929	8147	4454	4484	chr19	49471382	49496567	4246	-	52.54	q13.33	protein_coding	GYS1	glycogen synthase 1 (muscle) [Source:HGNC Symbol;Acc:4706]
ENSG00000154122	5112.62	0.685378	0.0889393	7.70614	1.3e-14	2.24e-13	4959	4922	5180	4034	5719	5690	chr5	14704910	14871887	10868	-	43.86	p15.2	protein_coding	ANKH	ANKH inorganic pyrophosphate transport regulator [Source:HGNC Symbol;Acc:15492]
ENSG00000243279	7166.92	-0.685763	0.0889996	-7.70523	1.31e-14	2.26e-13	7328	6865	11281	9188	4964	4854	chrX	48928813	48931730	1738	-	60.86	p11.23	protein_coding	PRAF2	PRA1 domain family, member 2 [Source:HGNC Symbol;Acc:28911]
ENSG00000168101	3085.16	-0.795373	0.103254	-7.70305	1.33e-14	2.29e-13	3862	3700	4617	3384	1757	1783	chr16	4743695	4745860	2068	+	65.05	p13.3	protein_coding	NUDT16L1	nudix (nucleoside diphosphate linked moiety X)-type motif 16-like 1 [Source:HGNC Symbol;Acc:28154]
ENSG00000171241	1136.29	1.34102	0.174169	7.69949	1.37e-14	2.36e-13	3018	2855	153	104	227	274	chr16	46614466	46655538	4459	-	39.54	q11.2	protein_coding	SHCBP1	SHC SH2-domain binding protein 1 [Source:HGNC Symbol;Acc:29547]
ENSG00000110911	7487.44	-0.656006	0.0852451	-7.69553	1.41e-14	2.43e-13	7069	7186	12518	9236	5134	5477	chr12	51373184	51422349	9823	-	43.54	q13.12	protein_coding	SLC11A2	solute carrier family 11 (proton-coupled divalent metal ion transporter), member 2 [Source:HGNC Symbol;Acc:10908]
ENSG00000148700	20317.7	-0.622253	0.080875	-7.694	1.43e-14	2.46e-13	17686	18858	33471	26386	13830	16204	chr10	111756126	111895323	6541	+	38.65	q25.1	protein_coding	ADD3	adducin 3 (gamma) [Source:HGNC Symbol;Acc:245]
ENSG00000249684	615.106	-1.29088	0.167784	-7.69375	1.43e-14	2.46e-13	332	368	1329	1131	366	413	chr5	177377336	177390961	1421	+	51.22	q35.3	antisense	RP11-423H2.3
ENSG00000130720	4575.33	-0.75471	0.0981323	-7.69074	1.46e-14	2.52e-13	8024	7879	4389	3728	1912	1806	chr9	133777825	133814673	3833	-	59.17	q34.12	protein_coding	FIBCD1	fibrinogen C domain containing 1 [Source:HGNC Symbol;Acc:25922]
ENSG00000148798	1544.05	-0.927412	0.120598	-7.69009	1.47e-14	2.53e-13	1730	1863	2440	1843	843	890	chr10	105036920	105050108	3231	+	45.88	q24.33	protein_coding	INA	internexin neuronal intermediate filament protein, alpha [Source:HGNC Symbol;Acc:6057]
ENSG00000158008	526.181	-1.55787	0.202654	-7.68732	1.5e-14	2.58e-13	437	382	964	1027	249	281	chr1	26346375	26362955	4537	+	55.41	p36.11	protein_coding	EXTL1	exostosin-like glycosyltransferase 1 [Source:HGNC Symbol;Acc:3515]
ENSG00000179627	413.371	-1.72439	0.224384	-7.68498	1.53e-14	2.63e-13	627	498	647	538	120	158	chr14	105266933	105271049	3905	+	64.61	q32.33	protein_coding	ZBTB42	zinc finger and BTB domain containing 42 [Source:HGNC Symbol;Acc:32550]
ENSG00000117650	375.084	3.07704	0.400451	7.68395	1.54e-14	2.65e-13	1006	1024	12	8	66	64	chr1	211836114	211848960	3027	-	38.68	q32.3	protein_coding	NEK2	NIMA-related kinase 2 [Source:HGNC Symbol;Acc:7745]
ENSG00000119977	10426.5	-0.597367	0.0777693	-7.68127	1.58e-14	2.7e-13	10429	10345	16079	12928	7047	7762	chr10	97423158	97453900	3218	-	39.54	q24.1	protein_coding	TCTN3	tectonic family member 3 [Source:HGNC Symbol;Acc:24519]
ENSG00000145860	13358.3	0.616596	0.0803042	7.67826	1.61e-14	2.76e-13	11636	12466	14172	11393	14140	16154	chr5	158584417	158637061	4567	-	36.97	q33.3	protein_coding	RNF145	ring finger protein 145 [Source:HGNC Symbol;Acc:20853]
ENSG00000272761	10998.5	-0.66167	0.0861809	-7.67768	1.62e-14	2.77e-13	4240	4593	23713	17293	9473	10447	chr3	112315641	112320749	5109	-	40.6	q13.2	lincRNA	RP11-572C15.6
ENSG00000173065	3290.72	-0.748113	0.0974441	-7.67736	1.62e-14	2.78e-13	3987	3819	4711	3867	1860	2090	chr17	27082996	27182250	5516	-	45.72	q11.2	protein_coding	FAM222B	family with sequence similarity 222, member B [Source:HGNC Symbol;Acc:25563]
ENSG00000105605	251.677	-2.2915	0.298645	-7.67297	1.68e-14	2.87e-13	310	243	496	416	51	94	chr19	54412589	54447195	2800	+	51.16	q13.42	protein_coding	CACNG7	calcium channel, voltage-dependent, gamma subunit 7 [Source:HGNC Symbol;Acc:13626]
ENSG00000131374	7968.64	0.625106	0.0815024	7.66978	1.72e-14	2.95e-13	6674	6803	8531	7066	8768	9847	chr3	17198654	18486309	11269	-	37.62	p24.3	protein_coding	TBC1D5	TBC1 domain family, member 5 [Source:HGNC Symbol;Acc:19166]
ENSG00000138796	1673.63	-0.906592	0.118241	-7.66736	1.76e-14	3e-13	1563	1631	2968	2207	1061	1060	chr4	108910870	108956331	3084	+	43.13	q25	protein_coding	HADH	hydroxyacyl-CoA dehydrogenase [Source:HGNC Symbol;Acc:4799]
ENSG00000074181	13404.6	-0.61129	0.0797465	-7.6654	1.78e-14	3.04e-13	18137	19521	15897	13490	7156	7741	chr19	15270444	15311792	8799	-	55.04	p13.12	protein_coding	NOTCH3	notch 3 [Source:HGNC Symbol;Acc:7883]
ENSG00000136859	21360.2	0.581299	0.0758763	7.66114	1.84e-14	3.14e-13	11375	11901	26181	22494	27318	29104	chr9	129849611	129885162	3889	-	49.92	q33.3	protein_coding	ANGPTL2	angiopoietin-like 2 [Source:HGNC Symbol;Acc:490]
ENSG00000136378	5871.56	0.712015	0.092988	7.65706	1.9e-14	3.24e-13	3517	3935	6488	5682	7623	7827	chr15	79051545	79103773	7730	-	56.03	q25.1	protein_coding	ADAMTS7	ADAM metallopeptidase with thrombospondin type 1 motif, 7 [Source:HGNC Symbol;Acc:223]
ENSG00000108272	635.548	-1.43483	0.187397	-7.65663	1.91e-14	3.25e-13	513	657	1327	920	288	350	chr17	34948228	34957235	5462	+	54.48	q12	protein_coding	DHRS11	dehydrogenase/reductase (SDR family) member 11 [Source:HGNC Symbol;Acc:28639]
ENSG00000132912	7933.53	-0.881498	0.11514	-7.6559	1.92e-14	3.27e-13	7809	8936	13740	9484	4191	5494	chr5	150088002	150138671	6417	-	38.73	q33.1	protein_coding	DCTN4	dynactin 4 (p62) [Source:HGNC Symbol;Acc:15518]
ENSG00000143322	7785.7	0.616177	0.080494	7.65494	1.93e-14	3.29e-13	10186	10537	6567	5173	6756	7120	chr1	179068462	179198819	13257	-	41.31	q25.2	protein_coding	ABL2	c-abl oncogene 2, non-receptor tyrosine kinase [Source:HGNC Symbol;Acc:77]
ENSG00000109171	5390.47	0.657551	0.0859298	7.65219	1.98e-14	3.36e-13	5021	5253	5580	4322	5777	6262	chr4	48343339	48428229	6524	+	37.94	p11	protein_coding	SLAIN2	SLAIN motif family, member 2 [Source:HGNC Symbol;Acc:29282]
ENSG00000173599	2618.78	-0.802784	0.104978	-7.64718	2.05e-14	3.49e-13	3695	3457	3424	2782	1365	1381	chr11	66615704	66725847	5927	-	51.92	q13.2	protein_coding	PC	pyruvate carboxylase [Source:HGNC Symbol;Acc:8636]
ENSG00000072121	5410.84	0.718359	0.0939435	7.64671	2.06e-14	3.5e-13	5338	4929	5166	4480	6114	6176	chr14	68194091	68283307	15706	-	43	q24.1	protein_coding	ZFYVE26	zinc finger, FYVE domain containing 26 [Source:HGNC Symbol;Acc:20761]
ENSG00000240303	5966.04	-0.655776	0.0857631	-7.64637	2.07e-14	3.51e-13	4185	4306	10469	8847	4481	5016	chr3	132276982	132379567	5675	-	37.61	q22.1	protein_coding	ACAD11	acyl-CoA dehydrogenase family, member 11 [Source:HGNC Symbol;Acc:30211]
ENSG00000232112	13596	-0.614425	0.0803846	-7.64357	2.11e-14	3.58e-13	14598	13857	20599	16421	9301	9342	chr3	48481667	48485616	1139	+	47.72	p21.31	protein_coding	TMA7	translation machinery associated 7 homolog (S. cerevisiae) [Source:HGNC Symbol;Acc:26932]
ENSG00000177570	645.116	-1.32224	0.173118	-7.63783	2.21e-14	3.74e-13	293	322	1486	1218	362	476	chr8	119201698	119634234	10756	-	39.62	q24.12	protein_coding	SAMD12	sterile alpha motif domain containing 12 [Source:HGNC Symbol;Acc:31750]
ENSG00000111247	237.44	2.14838	0.281299	7.63735	2.22e-14	3.76e-13	430	391	64	60	218	208	chr12	4647950	4669214	2572	+	36.43	p13.32	protein_coding	RAD51AP1	RAD51 associated protein 1 [Source:HGNC Symbol;Acc:16956]
ENSG00000156261	19479.7	-0.612792	0.0802412	-7.63688	2.23e-14	3.77e-13	23905	22407	27635	21416	11654	13081	chr21	30428126	30446118	3339	-	38.32	q21.3	protein_coding	CCT8	chaperonin containing TCP1, subunit 8 (theta) [Source:HGNC Symbol;Acc:1623]
ENSG00000149257	91650.5	0.641194	0.0839859	7.63454	2.27e-14	3.83e-13	131865	134191	67653	58098	78533	73088	chr11	75273101	75283828	4914	+	55.42	q13.5	protein_coding	SERPINH1	serpin peptidase inhibitor, clade H (heat shock protein 47), member 1, (collagen binding protein 1) [Source:HGNC Symbol;Acc:1546]
ENSG00000134250	38936	0.548339	0.0718276	7.6341	2.27e-14	3.84e-13	32623	32970	42718	36012	43444	45647	chr1	120454176	120612240	16803	-	39.74	p11.2	protein_coding	NOTCH2	notch 2 [Source:HGNC Symbol;Acc:7882]
ENSG00000003056	11456.8	0.600599	0.0786993	7.63158	2.32e-14	3.92e-13	10830	10381	12146	9675	12525	12997	chr12	9092959	9102551	3777	-	42.71	p13.31	protein_coding	M6PR	mannose-6-phosphate receptor (cation dependent) [Source:HGNC Symbol;Acc:6752]
ENSG00000166562	1601.4	-1.01845	0.13352	-7.62769	2.39e-14	4.03e-13	1884	1803	2581	1984	749	992	chr18	56806709	56826068	3656	+	43.41	q21.32	protein_coding	SEC11C	SEC11 homolog C (S. cerevisiae) [Source:HGNC Symbol;Acc:23400]
ENSG00000100393	10723.5	0.672575	0.0881907	7.62637	2.41e-14	4.07e-13	11183	11044	9867	8740	11668	11311	chr22	41487790	41576081	9585	+	42.33	q13.2	protein_coding	EP300	E1A binding protein p300 [Source:HGNC Symbol;Acc:3373]
ENSG00000182628	2760.9	-0.933997	0.12263	-7.61639	2.61e-14	4.4e-13	3372	3391	4511	2947	1357	1630	chr17	57187312	57232630	3148	-	41.24	q22	protein_coding	SKA2	spindle and kinetochore associated complex subunit 2 [Source:HGNC Symbol;Acc:28006]
ENSG00000198586	8153.59	0.848149	0.111373	7.6154	2.63e-14	4.43e-13	5764	6900	8971	6154	9431	11459	chr2	171847333	172087824	9405	-	38.08	q31.1	protein_coding	TLK1	tousled-like kinase 1 [Source:HGNC Symbol;Acc:11841]
ENSG00000185414	3469.03	-0.799762	0.105037	-7.61408	2.66e-14	4.47e-13	4355	4054	5282	3805	1879	2132	chr2	99797542	99814089	2898	+	40.26	q11.2	protein_coding	MRPL30	mitochondrial ribosomal protein L30 [Source:HGNC Symbol;Acc:14036]
ENSG00000187498	153723	0.634549	0.0834339	7.60541	2.84e-14	4.78e-13	287210	307678	77738	64230	88067	81969	chr13	110801318	110959496	7877	-	44.9	q34	protein_coding	COL4A1	collagen, type IV, alpha 1 [Source:HGNC Symbol;Acc:2202]
ENSG00000150779	4510.77	-0.696866	0.091636	-7.60471	2.86e-14	4.8e-13	4842	4646	6992	5535	2977	2979	chr11	111955524	111957522	1166	-	46.22	q23.1	protein_coding	TIMM8B	translocase of inner mitochondrial membrane 8 homolog B (yeast) [Source:HGNC Symbol;Acc:11818]
ENSG00000267257	8822.03	0.655027	0.0861478	7.60352	2.88e-14	4.84e-13	7471	7419	9295	7761	10576	10166	chr18	56202647	56205784	2553	+	47.39	q21.32	antisense	RP11-1151B14.4
ENSG00000100221	7546.93	0.686896	0.0903561	7.6021	2.91e-14	4.89e-13	7626	7019	7512	6030	8506	8300	chr22	39081548	39097561	4326	-	47.81	q13.1	protein_coding	JOSD1	Josephin domain containing 1 [Source:HGNC Symbol;Acc:28953]
ENSG00000163697	5612.86	0.658613	0.0866342	7.60223	2.91e-14	4.89e-13	4537	4694	6089	4883	6691	6665	chr4	40812044	41218731	12956	-	42.41	p13	protein_coding	APBB2	amyloid beta (A4) precursor protein-binding, family B, member 2 [Source:HGNC Symbol;Acc:582]
ENSG00000054116	6595.58	-0.706347	0.0929713	-7.59747	3.02e-14	5.06e-13	7678	7281	10027	7568	4223	4062	chr1	36602173	36615098	3313	-	47.19	p34.3	protein_coding	TRAPPC3	trafficking protein particle complex 3 [Source:HGNC Symbol;Acc:19942]
ENSG00000006652	5425.57	0.691658	0.0910696	7.59482	3.08e-14	5.17e-13	4308	4399	5925	4645	6040	7144	chr7	112063023	112121072	6481	+	39.45	q31.1	protein_coding	IFRD1	interferon-related developmental regulator 1 [Source:HGNC Symbol;Acc:5456]
ENSG00000173083	108.18	-3.64718	0.480241	-7.59448	3.09e-14	5.18e-13	124	158	262	136	12	12	chr4	84213614	84256306	4721	-	41.22	q21.23	protein_coding	HPSE	heparanase [Source:HGNC Symbol;Acc:5164]
ENSG00000122591	11853	0.717994	0.0945512	7.59371	3.11e-14	5.2e-13	11217	12428	12004	8797	11925	14414	chr7	22980878	23053749	6913	-	35.37	p15.3	protein_coding	FAM126A	family with sequence similarity 126, member A [Source:HGNC Symbol;Acc:24587]
ENSG00000148481	3310.13	-0.904909	0.119221	-7.59015	3.2e-14	5.34e-13	3478	3875	5466	3964	1681	2198	chr10	15820169	15902519	4094	-	35.88	p13	protein_coding	FAM188A	family with sequence similarity 188, member A [Source:HGNC Symbol;Acc:23578]
ENSG00000025800	16089.4	-0.574752	0.0757492	-7.58757	3.26e-14	5.45e-13	17977	17405	23396	18700	10688	11117	chr1	32573639	32642169	7687	+	44.21	p35.1	protein_coding	KPNA6	karyopherin alpha 6 (importin alpha 7) [Source:HGNC Symbol;Acc:6399]
ENSG00000117528	7426.86	-0.851272	0.112199	-7.58718	3.27e-14	5.46e-13	7207	7878	13178	8888	4119	5263	chr1	94883933	94984222	7669	+	37.07	p21.3	protein_coding	ABCD3	ATP-binding cassette, sub-family D (ALD), member 3 [Source:HGNC Symbol;Acc:67]
ENSG00000171867	51971.7	0.566998	0.0747361	7.58667	3.28e-14	5.48e-13	28433	29115	67267	52085	63628	72753	chr20	4666882	4682236	2851	+	41.96	p13	protein_coding	PRNP	prion protein [Source:HGNC Symbol;Acc:9449]
ENSG00000112769	36393.5	0.564861	0.0744788	7.58418	3.35e-14	5.58e-13	24187	24025	42791	36584	43180	47819	chr6	112429963	112576141	11575	-	39.14	q21	protein_coding	LAMA4	laminin, alpha 4 [Source:HGNC Symbol;Acc:6484]
ENSG00000206028	337.388	-1.94837	0.256929	-7.5833	3.37e-14	5.62e-13	288	329	759	541	95	165	chr22	27063656	27068617	2613	-	52.86	q12.1	lincRNA	CTA-373H7.7
ENSG00000135269	6037.48	0.764427	0.100895	7.57643	3.55e-14	5.92e-13	6455	6744	5810	4076	6607	6244	chr7	115850547	115898837	4280	+	37.73	q31.2	protein_coding	TES	testis derived transcript (3 LIM domains) [Source:HGNC Symbol;Acc:14620]
ENSG00000259426	667.306	1.33133	0.175767	7.57441	3.61e-14	6.01e-13	951	972	388	288	698	607	chr15	69689243	69707368	2265	-	45.33	q23	antisense	RP11-253M7.1
ENSG00000181634	283.739	1.92578	0.254354	7.57124	3.7e-14	6.15e-13	134	130	159	184	470	554	chr9	117546915	117568406	7889	-	42.56	q32	protein_coding	TNFSF15	tumor necrosis factor (ligand) superfamily, member 15 [Source:HGNC Symbol;Acc:11931]
ENSG00000102218	3351.4	0.744628	0.0983573	7.57065	3.71e-14	6.18e-13	3085	3252	3428	2539	3646	4046	chrX	46696375	46741793	3803	+	39.34	p11.23	protein_coding	RP2	retinitis pigmentosa 2 (X-linked recessive) [Source:HGNC Symbol;Acc:10274]
ENSG00000137124	4168.8	-0.711082	0.0939519	-7.56857	3.77e-14	6.27e-13	5858	5635	5370	4216	2259	2252	chr9	38392661	38398658	3066	+	51.48	p13.2	protein_coding	ALDH1B1	aldehyde dehydrogenase 1 family, member B1 [Source:HGNC Symbol;Acc:407]
ENSG00000167476	12993	0.774356	0.10238	7.56353	3.92e-14	6.51e-13	12535	11742	11747	10939	15790	14324	chr19	2252251	2269758	1955	-	55.44	p13.3	protein_coding	JSRP1	junctional sarcoplasmic reticulum protein 1 [Source:HGNC Symbol;Acc:24963]
ENSG00000072195	9121.19	-0.712985	0.0942678	-7.56339	3.93e-14	6.52e-13	8880	9238	14253	11913	6467	5851	chr2	220299568	220363009	17910	+	57.68	q35	protein_coding	SPEG	SPEG complex locus [Source:HGNC Symbol;Acc:16901]
ENSG00000203865	7271.79	-0.763617	0.101007	-7.56005	4.03e-14	6.68e-13	9177	8575	10023	8583	4460	4007	chr1	116934869	116961244	2458	-	45.35	p13.1	processed_transcript	ATP1A1OS	ATP1A1 opposite strand [Source:HGNC Symbol;Acc:28262]
ENSG00000154359	840.132	1.15642	0.152984	7.55909	4.06e-14	6.73e-13	780	807	685	550	948	1182	chr8	12579403	12613582	5685	-	38.66	p23.1	protein_coding	LONRF1	LON peptidase N-terminal domain and ring finger 1 [Source:HGNC Symbol;Acc:26302]
ENSG00000145354	1449.7	-1.14701	0.151753	-7.55842	4.08e-14	6.75e-13	1820	2064	2227	1588	550	777	chr4	103790135	103810399	2607	+	39.45	q24	protein_coding	CISD2	CDGSH iron sulfur domain 2 [Source:HGNC Symbol;Acc:24212]
ENSG00000172201	234.137	2.22564	0.294449	7.55864	4.07e-14	6.75e-13	382	427	66	52	238	186	chr6	19837617	19840915	2344	+	53.08	p22.3	protein_coding	ID4	inhibitor of DNA binding 4, dominant negative helix-loop-helix protein [Source:HGNC Symbol;Acc:5363]
ENSG00000020129	9013.9	-0.635009	0.0840672	-7.55358	4.23e-14	7e-13	9050	8684	14194	11317	6374	6288	chr1	36023074	36032875	4917	+	57.71	p34.3	protein_coding	NCDN	neurochondrin [Source:HGNC Symbol;Acc:17597]
ENSG00000165629	11460.4	-0.670823	0.0888388	-7.55102	4.32e-14	7.14e-13	15223	14176	15623	12097	6147	7291	chr10	7830092	7849778	2347	+	40.13	p14	protein_coding	ATP5C1	ATP synthase, H+ transporting, mitochondrial F1 complex, gamma polypeptide 1 [Source:HGNC Symbol;Acc:833]
ENSG00000178585	3493.92	-0.824801	0.109263	-7.54879	4.39e-14	7.26e-13	4099	3986	5304	4161	2180	1929	chr1	9908334	9970394	3343	-	51.39	p36.22	protein_coding	CTNNBIP1	catenin, beta interacting protein 1 [Source:HGNC Symbol;Acc:16913]
ENSG00000258555	5496.53	0.774123	0.10259	7.54581	4.49e-14	7.42e-13	4572	4234	5259	4977	6768	6850	chr22	24666866	24838324	6204	+	44.7	q11.23	protein_coding	SPECC1L-ADORA2A	SPECC1L-ADORA2A readthrough (NMD candidate) [Source:HGNC Symbol;Acc:49185]
ENSG00000185133	224.175	-2.16147	0.286528	-7.54364	4.57e-14	7.54e-13	360	323	352	264	50	56	chr22	31518717	31530682	4822	+	55.87	q12.2	protein_coding	INPP5J	inositol polyphosphate-5-phosphatase J [Source:HGNC Symbol;Acc:8956]
ENSG00000181104	68755.6	-0.56019	0.0742846	-7.54113	4.66e-14	7.68e-13	62008	65556	111701	84979	48742	53998	chr5	76011868	76031606	4066	+	42.79	q13.3	protein_coding	F2R	coagulation factor II (thrombin) receptor [Source:HGNC Symbol;Acc:3537]
ENSG00000182118	590.519	1.35977	0.180312	7.5412	4.66e-14	7.68e-13	372	304	523	412	844	1010	chr1	231154704	231175992	2394	-	47.02	q42.2	protein_coding	FAM89A	family with sequence similarity 89, member A [Source:HGNC Symbol;Acc:25057]
ENSG00000141349	6421.35	-0.672113	0.0891334	-7.54053	4.68e-14	7.71e-13	6355	6245	10147	8219	4536	4352	chr17	42148103	42153709	4548	+	53.17	q21.31	protein_coding	G6PC3	glucose 6 phosphatase, catalytic, 3 [Source:HGNC Symbol;Acc:24861]
ENSG00000157045	5153.12	0.741716	0.0983656	7.5404	4.69e-14	7.71e-13	4917	4519	4859	4371	5965	6009	chr16	15131710	15149921	3525	-	47.58	p13.11	protein_coding	NTAN1	N-terminal asparagine amidase [Source:HGNC Symbol;Acc:29909]
ENSG00000122376	4777.65	0.701032	0.0930107	7.53711	4.8e-14	7.9e-13	5099	5521	4335	3561	4605	5328	chr10	88853918	88951225	4242	+	40.46	q23.2	protein_coding	FAM35A	family with sequence similarity 35, member A [Source:HGNC Symbol;Acc:28773]
ENSG00000164898	810.592	-1.35238	0.179443	-7.53654	4.83e-14	7.93e-13	1001	895	1429	1032	415	322	chr7	139024203	139031065	1524	+	46.51	q34	protein_coding	C7orf55	chromosome 7 open reading frame 55 [Source:HGNC Symbol;Acc:26946]
ENSG00000228748	3269.12	0.714823	0.0948622	7.53538	4.87e-14	8e-13	3140	3322	3160	2579	3480	3800	chr10	79542624	79552934	3532	+	47.11	q22.3	antisense	RP13-39P12.3
ENSG00000087586	2277.45	-0.877501	0.116474	-7.53391	4.92e-14	8.08e-13	3980	3684	2350	2010	941	894	chr20	54944445	54967393	2928	-	42.93	q13.2	protein_coding	AURKA	aurora kinase A [Source:HGNC Symbol;Acc:11393]
ENSG00000151327	5824.6	0.639445	0.0848765	7.53382	4.93e-14	8.08e-13	5232	5279	6244	4818	6323	6959	chr14	35514113	35582336	8383	+	41.39	q13.2	protein_coding	FAM177A1	family with sequence similarity 177, member A1 [Source:HGNC Symbol;Acc:19829]
ENSG00000182326	60622.4	0.653323	0.0867188	7.53382	4.93e-14	8.08e-13	23203	22084	75149	68146	80768	94612	chr12	7096351	7178336	6389	+	44.96	p13.31	protein_coding	C1S	complement component 1, s subcomponent [Source:HGNC Symbol;Acc:1247]
ENSG00000120306	2946.6	0.757826	0.100646	7.52961	5.09e-14	8.34e-13	2726	2598	2886	2408	3462	3455	chr5	139554227	139661637	2183	+	44.09	q31.3	protein_coding	CYSTM1	cysteine-rich transmembrane module containing 1 [Source:HGNC Symbol;Acc:30239]
ENSG00000222009	1315.27	1.09188	0.145023	7.52901	5.11e-14	8.37e-13	811	818	1266	1052	2086	1720	chr1	45274154	45281257	3520	+	56.17	p34.1	protein_coding	BTBD19	BTB (POZ) domain containing 19 [Source:HGNC Symbol;Acc:27145]
ENSG00000083168	6893.8	0.679866	0.0903162	7.52762	5.17e-14	8.45e-13	6525	6149	6834	5856	7928	7799	chr8	41786997	41909508	11852	-	38.89	p11.21	protein_coding	KAT6A	K(lysine) acetyltransferase 6A [Source:HGNC Symbol;Acc:13013]
ENSG00000156795	524.35	-1.4174	0.188382	-7.52406	5.31e-14	8.68e-13	874	823	666	526	172	172	chr8	124428965	124479470	2132	+	45.17	q24.13	protein_coding	WDYHV1	WDYHV motif containing 1 [Source:HGNC Symbol;Acc:25490]
ENSG00000198408	18971.5	0.561373	0.0746227	7.52282	5.36e-14	8.76e-13	20620	21196	18132	15247	18232	19899	chr10	103544200	103578696	7602	-	42.09	q24.32	protein_coding	MGEA5	meningioma expressed antigen 5 (hyaluronidase) [Source:HGNC Symbol;Acc:7056]
ENSG00000184271	816.586	1.19138	0.158386	7.522	5.39e-14	8.81e-13	767	799	708	474	960	1109	chr12	51580719	51611477	6021	-	50.08	q13.13	protein_coding	POU6F1	POU class 6 homeobox 1 [Source:HGNC Symbol;Acc:9224]
ENSG00000158406	2168	-0.900087	0.119691	-7.52007	5.47e-14	8.93e-13	510	472	5488	3733	1813	1970	chr6	26281283	26285762	1034	-	43.28	p22.2	protein_coding	HIST1H4H	histone cluster 1, H4h [Source:HGNC Symbol;Acc:4788]
ENSG00000086062	12214.5	0.602037	0.0800921	7.51681	5.61e-14	9.15e-13	12005	12283	12170	10219	13174	13093	chr9	33104080	33167354	5065	-	47.1	p21.1	protein_coding	B4GALT1	UDP-Gal:betaGlcNAc beta 1,4- galactosyltransferase, polypeptide 1 [Source:HGNC Symbol;Acc:924]
ENSG00000136997	2185.56	0.846357	0.112615	7.51546	5.67e-14	9.24e-13	2287	2182	1859	1680	2335	2609	chr8	128747680	128753674	2995	+	53.81	q24.21	protein_coding	MYC	v-myc avian myelocytomatosis viral oncogene homolog [Source:HGNC Symbol;Acc:7553]
ENSG00000169299	2575.41	-0.813455	0.108242	-7.51517	5.68e-14	9.25e-13	3279	3313	3765	2733	1425	1412	chr4	37828255	37864558	3704	+	39.92	p14	protein_coding	PGM2	phosphoglucomutase 2 [Source:HGNC Symbol;Acc:8906]
ENSG00000248734	631.711	1.21851	0.162138	7.51528	5.68e-14	9.25e-13	536	545	518	423	815	877	chr5	96120481	96121703	1001	+	40.39	q15	antisense	CTD-2260A17.1
ENSG00000263620	1786.81	-0.865155	0.115128	-7.51472	5.7e-14	9.28e-13	1528	1447	3087	2675	1194	1257	chr17	8054134	8066293	460	-	56.11	p13.1	protein_coding	RP11-599B13.6	Uncharacterized protein [Source:UniProtKB/TrEMBL;Acc:L7N2F9]
ENSG00000124098	16125.7	-0.642891	0.085563	-7.51366	5.75e-14	9.35e-13	11254	11754	29490	22750	11700	14122	chr20	54933971	54943719	3577	+	49.44	q13.2	protein_coding	FAM210B	family with sequence similarity 210, member B [Source:HGNC Symbol;Acc:16102]
ENSG00000204310	12752.3	-0.578608	0.0770271	-7.51174	5.83e-14	9.48e-13	11979	12409	19638	16329	9179	9437	chr6	32135989	32145873	3631	-	50.57	p21.32	protein_coding	AGPAT1	1-acylglycerol-3-phosphate O-acyltransferase 1 [Source:HGNC Symbol;Acc:324]
ENSG00000150540	2145.44	0.811319	0.108016	7.51111	5.86e-14	9.52e-13	1336	1239	2442	1906	2879	3001	chr2	138721590	138773930	4752	+	36.83	q22.1	protein_coding	HNMT	histamine N-methyltransferase [Source:HGNC Symbol;Acc:5028]
ENSG00000167767	961.837	-1.07972	0.143799	-7.50859	5.98e-14	9.7e-13	1486	1404	1228	992	394	417	chr12	52562780	52585784	4350	-	55.7	q13.13	protein_coding	KRT80	keratin 80 [Source:HGNC Symbol;Acc:27056]
ENSG00000064726	13080	-0.735994	0.0980347	-7.50749	6.03e-14	9.77e-13	12441	13437	22562	15647	7980	9627	chr15	83685174	83736106	4169	-	39.53	q25.2	protein_coding	BTBD1	BTB (POZ) domain containing 1 [Source:HGNC Symbol;Acc:1120]
ENSG00000136451	5707.46	0.640631	0.0853816	7.50314	6.23e-14	1.01e-12	5064	5286	5959	4825	6130	6864	chr17	56048910	56065620	4911	-	40.95	q22	protein_coding	VEZF1	vascular endothelial zinc finger 1 [Source:HGNC Symbol;Acc:12949]
ENSG00000139734	1688.82	0.961373	0.12812	7.50369	6.2e-14	1.01e-12	2131	2275	1315	923	1515	1834	chr13	60239717	60738121	5612	-	35.91	q21.2	protein_coding	DIAPH3	diaphanous-related formin 3 [Source:HGNC Symbol;Acc:15480]
ENSG00000213024	5426.38	0.730059	0.0973349	7.50048	6.36e-14	1.03e-12	5899	5805	4630	4326	5694	5857	chr19	50410082	50433020	6020	-	54.29	q13.33	protein_coding	NUP62	nucleoporin 62kDa [Source:HGNC Symbol;Acc:8066]
ENSG00000164509	434.948	-1.82639	0.243615	-7.49703	6.53e-14	1.06e-12	552	566	732	599	101	191	chr5	55147207	55218678	4400	+	42.12	q11.2	protein_coding	IL31RA	interleukin 31 receptor A [Source:HGNC Symbol;Acc:18969]
ENSG00000172795	3273.59	1.03588	0.13818	7.49664	6.55e-14	1.06e-12	1689	2148	3739	2358	4288	5265	chr5	112312399	112356667	9951	+	37.78	q22.2	protein_coding	DCP2	decapping mRNA 2 [Source:HGNC Symbol;Acc:24452]
ENSG00000152689	415.652	-1.87499	0.250174	-7.49475	6.64e-14	1.07e-12	740	730	478	420	66	125	chr2	33661391	33789817	11118	+	40.76	p22.3	protein_coding	RASGRP3	RAS guanyl releasing protein 3 (calcium and DAG-regulated) [Source:HGNC Symbol;Acc:14545]
ENSG00000186575	8159.44	-0.716199	0.095578	-7.49334	6.71e-14	1.08e-12	9122	9267	12138	9709	5396	4841	chr22	29999545	30094587	7170	+	45.79	q12.2	protein_coding	NF2	neurofibromin 2 (merlin) [Source:HGNC Symbol;Acc:7773]
ENSG00000186660	11307	0.594193	0.0793094	7.4921	6.78e-14	1.09e-12	10820	11494	11766	9190	12039	12333	chr11	58346584	58388515	5220	+	36.47	q12.1	protein_coding	ZFP91	ZFP91 zinc finger protein [Source:HGNC Symbol;Acc:14983]
ENSG00000171208	1876.87	-0.943009	0.125938	-7.48789	7e-14	1.13e-12	3649	3943	1542	1126	486	582	chr16	47111614	47177908	7481	-	38.7	q12.1	protein_coding	NETO2	neuropilin (NRP) and tolloid (TLL)-like 2 [Source:HGNC Symbol;Acc:14644]
ENSG00000128016	2716.27	0.842559	0.112596	7.48305	7.26e-14	1.17e-12	2129	1886	2755	2327	3608	3433	chr19	39897453	39900052	2010	+	59.08	q13.2	protein_coding	ZFP36	ZFP36 ring finger protein [Source:HGNC Symbol;Acc:12862]
ENSG00000137807	2369.63	1.03079	0.13778	7.4814	7.35e-14	1.18e-12	4590	4738	957	813	1558	1229	chr15	69706585	69740764	6375	+	39.36	q23	protein_coding	KIF23	kinesin family member 23 [Source:HGNC Symbol;Acc:6392]
ENSG00000135424	611.024	-1.40049	0.187273	-7.47834	7.53e-14	1.21e-12	746	869	970	736	270	226	chr12	56078352	56109827	6377	-	51.53	q13.2	protein_coding	ITGA7	integrin, alpha 7 [Source:HGNC Symbol;Acc:6143]
ENSG00000198721	5729.62	-0.690707	0.0924005	-7.47514	7.71e-14	1.24e-12	6318	5904	8354	7320	3705	3822	chr6	4115923	4135831	4579	-	41.7	p25.2	protein_coding	ECI2	enoyl-CoA delta isomerase 2 [Source:HGNC Symbol;Acc:14601]
ENSG00000143970	5318.64	0.700435	0.0937114	7.47439	7.76e-14	1.25e-12	4271	4717	5334	4718	6205	6463	chr2	25956622	26101385	13023	-	39.53	p23.3	protein_coding	ASXL2	additional sex combs like 2 (Drosophila) [Source:HGNC Symbol;Acc:23805]
ENSG00000166025	18506.6	-0.580857	0.0777616	-7.46971	8.04e-14	1.29e-12	17184	16965	29507	23712	12784	14717	chr11	94439597	94609918	10035	+	41.79	q21	protein_coding	AMOTL1	angiomotin like 1 [Source:HGNC Symbol;Acc:17811]
ENSG00000072201	1286.46	-0.97008	0.129885	-7.46875	8.1e-14	1.3e-12	1013	942	2550	1889	865	876	chr4	54325468	54567572	5725	-	41.42	q12	protein_coding	LNX1	ligand of numb-protein X 1, E3 ubiquitin protein ligase [Source:HGNC Symbol;Acc:6657]
ENSG00000109323	10858.5	-0.618073	0.082881	-7.45736	8.83e-14	1.42e-12	8631	8444	17860	15687	8084	8877	chr4	103552660	103682151	8422	-	39.25	q24	protein_coding	MANBA	mannosidase, beta A, lysosomal [Source:HGNC Symbol;Acc:6831]
ENSG00000141971	2219.18	-0.787627	0.105634	-7.45616	8.91e-14	1.43e-12	2715	2807	3100	2548	1202	1328	chr19	17516531	17544533	4046	+	50.72	p13.11	protein_coding	MVB12A	multivesicular body subunit 12A [Source:HGNC Symbol;Acc:25153]
ENSG00000111142	6763.75	-0.700835	0.0940255	-7.45366	9.08e-14	1.45e-12	8016	8809	9896	7067	3882	4125	chr12	95867296	95909615	4491	+	39.23	q22	protein_coding	METAP2	methionyl aminopeptidase 2 [Source:HGNC Symbol;Acc:16672]
ENSG00000118898	260.095	-2.27313	0.304994	-7.45303	9.12e-14	1.46e-12	446	441	384	251	34	67	chr16	4932508	5010742	7686	-	53.44	p13.3	protein_coding	PPL	periplakin [Source:HGNC Symbol;Acc:9273]
ENSG00000101000	1929.5	-0.94292	0.12656	-7.4504	9.31e-14	1.49e-12	3517	2994	2049	1695	705	802	chr20	33759876	33765165	1348	+	52.59	q11.22	protein_coding	PROCR	protein C receptor, endothelial [Source:HGNC Symbol;Acc:9452]
ENSG00000105246	176.986	-2.26399	0.303884	-7.4502	9.32e-14	1.49e-12	76	68	450	427	72	70	chr19	4229495	4237528	1284	+	53.68	p13.3	protein_coding	EBI3	Epstein-Barr virus induced 3 [Source:HGNC Symbol;Acc:3129]
ENSG00000165244	210.757	2.5979	0.34881	7.44789	9.48e-14	1.52e-12	274	320	84	28	238	270	chr9	99148223	99180611	3646	-	42.86	q22.32	protein_coding	ZNF367	zinc finger protein 367 [Source:HGNC Symbol;Acc:18320]
ENSG00000136542	43780.1	-0.551882	0.0741097	-7.44682	9.56e-14	1.53e-12	29437	30478	75004	64340	35058	38616	chr2	158114110	158170723	6818	+	39.42	q24.1	protein_coding	GALNT5	UDP-N-acetyl-alpha-D-galactosamine:polypeptide N-acetylgalactosaminyltransferase 5 (GalNAc-T5) [Source:HGNC Symbol;Acc:4127]
ENSG00000184886	665.358	1.29282	0.173674	7.44393	9.77e-14	1.56e-12	600	714	510	388	759	939	chr17	34890847	34895159	2820	+	44.68	q12	protein_coding	PIGW	phosphatidylinositol glycan anchor biosynthesis, class W [Source:HGNC Symbol;Acc:23213]
ENSG00000151116	3008.26	0.835322	0.112259	7.441	9.99e-14	1.59e-12	1835	2129	3421	2482	3730	4371	chr11	18551156	18610294	5515	-	40.83	p15.1	protein_coding	UEVLD	UEV and lactate/malate dehyrogenase domains [Source:HGNC Symbol;Acc:30866]
ENSG00000168936	8002.15	-0.64403	0.0865723	-7.43922	1.01e-13	1.61e-12	5384	5451	14694	11628	6627	6345	chr4	1717679	1723085	3442	-	62.46	p16.3	protein_coding	TMEM129	transmembrane protein 129 [Source:HGNC Symbol;Acc:25137]
ENSG00000162736	29406.3	-0.588308	0.0790995	-7.43757	1.03e-13	1.63e-12	26813	25811	46548	39159	22223	21837	chr1	160313062	160328742	4175	+	46.85	q23.2	protein_coding	NCSTN	nicastrin [Source:HGNC Symbol;Acc:17091]
ENSG00000108296	1748.47	0.85067	0.114406	7.43557	1.04e-13	1.66e-12	1505	1630	1658	1370	2097	2121	chr17	36956687	36981734	3848	-	47.75	q12	protein_coding	CWC25	CWC25 spliceosome-associated protein homolog (S. cerevisiae) [Source:HGNC Symbol;Acc:25989]
ENSG00000145734	5485.78	0.65937	0.0886894	7.4346	1.05e-13	1.67e-12	4538	4954	5675	4798	6148	6658	chr5	70751442	70863649	12438	+	39.84	q13.2	protein_coding	BDP1	B double prime 1, subunit of RNA polymerase III transcription initiation factor IIIB [Source:HGNC Symbol;Acc:13652]
ENSG00000182704	2965.27	0.797878	0.107337	7.4334	1.06e-13	1.68e-12	2508	2899	2822	2389	3512	3493	chr11	76493295	76509198	4131	+	55.35	q13.5	protein_coding	TSKU	tsukushi, small leucine rich proteoglycan [Source:HGNC Symbol;Acc:28850]
ENSG00000265401	49124.5	-0.529644	0.0712713	-7.43139	1.07e-13	1.71e-12	52096	51086	71143	58967	33968	35713	chr17	16285466	16285983	461	-	54.44	p11.2	antisense	RP11-138I1.4
ENSG00000081181	4020.13	-0.684103	0.0921483	-7.42394	1.14e-13	1.81e-12	4200	4321	6197	4886	2493	2832	chr14	68086515	68118437	2418	+	42.2	q24.1	protein_coding	ARG2	arginase 2 [Source:HGNC Symbol;Acc:664]
ENSG00000152556	11152.2	-0.631067	0.0850406	-7.42077	1.16e-13	1.85e-12	12489	11573	16870	13141	7459	7462	chr12	48498922	48540187	7284	+	44.84	q13.11	protein_coding	PFKM	phosphofructokinase, muscle [Source:HGNC Symbol;Acc:8877]
ENSG00000127980	2562.15	-0.757077	0.102064	-7.4177	1.19e-13	1.89e-12	2124	2147	4339	3705	1747	1941	chr7	92116334	92157845	7849	-	37.11	q21.2	protein_coding	PEX1	peroxisomal biogenesis factor 1 [Source:HGNC Symbol;Acc:8850]
ENSG00000181061	16354.4	-0.703958	0.094898	-7.41805	1.19e-13	1.89e-12	13974	15363	29090	20513	10663	12724	chr3	42798669	42846023	1940	-	43.07	p22.1	protein_coding	HIGD1A	HIG1 hypoxia inducible domain family, member 1A [Source:HGNC Symbol;Acc:29527]
ENSG00000079691	952.147	1.03721	0.13986	7.41607	1.21e-13	1.91e-12	771	758	842	738	1208	1306	chr6	25279306	25620758	6881	+	39.54	p22.2	protein_coding	LRRC16A	leucine rich repeat containing 16A [Source:HGNC Symbol;Acc:21581]
ENSG00000152767	19503.3	0.63876	0.0861475	7.41473	1.22e-13	1.93e-12	15675	15979	20302	18123	23623	22748	chr13	98794816	99102027	26934	+	44.52	q32.2	protein_coding	FARP1	FERM, RhoGEF (ARHGEF) and pleckstrin domain protein 1 (chondrocyte-derived) [Source:HGNC Symbol;Acc:3591]
ENSG00000115548	4928.64	0.663875	0.0895585	7.41275	1.24e-13	1.96e-12	4542	4500	4899	4241	5345	5882	chr2	86667770	86719839	13423	+	40.15	p11.2	protein_coding	KDM3A	lysine (K)-specific demethylase 3A [Source:HGNC Symbol;Acc:20815]
ENSG00000116701	206.129	2.17323	0.293289	7.40986	1.26e-13	2e-12	324	298	73	54	230	210	chr1	183524698	183560011	2928	-	46.59	q25.3	protein_coding	NCF2	neutrophil cytosolic factor 2 [Source:HGNC Symbol;Acc:7661]
ENSG00000047249	6783.27	-0.667838	0.090155	-7.40767	1.29e-13	2.03e-12	7470	7287	10550	7844	4136	4777	chr8	54628117	54756118	5090	-	39.2	q11.23	protein_coding	ATP6V1H	ATPase, H+ transporting, lysosomal 50/57kDa, V1 subunit H [Source:HGNC Symbol;Acc:18303]
ENSG00000127418	7491.96	-0.753024	0.101708	-7.40379	1.32e-13	2.09e-12	8074	8114	11191	9520	5063	4424	chr4	1003724	1020685	4145	+	66.74	p16.3	protein_coding	FGFRL1	fibroblast growth factor receptor-like 1 [Source:HGNC Symbol;Acc:3693]
ENSG00000130813	2881.19	0.771745	0.104251	7.40274	1.33e-13	2.11e-12	1632	1676	3118	2843	3895	4008	chr19	10196798	10203928	4341	+	56.65	p13.2	protein_coding	C19orf66	chromosome 19 open reading frame 66 [Source:HGNC Symbol;Acc:25649]
ENSG00000107281	7751.5	-0.64929	0.0877311	-7.40091	1.35e-13	2.13e-12	5584	6253	13352	11130	5986	6079	chr9	139933922	139940655	2737	-	65.86	q34.3	protein_coding	NPDC1	neural proliferation, differentiation and control, 1 [Source:HGNC Symbol;Acc:7899]
ENSG00000143149	9445.53	-0.665065	0.0898786	-7.39959	1.37e-13	2.15e-12	10173	10366	14565	11016	5630	6809	chr1	165631453	165668100	3308	-	40.34	q24.1	protein_coding	ALDH9A1	aldehyde dehydrogenase 9 family, member A1 [Source:HGNC Symbol;Acc:412]
ENSG00000226950	2975.3	-0.845305	0.114252	-7.39863	1.38e-13	2.17e-12	4781	4308	3568	2821	1432	1305	chr4	53578597	53586518	1615	+	44.09	q12	processed_transcript	DANCR	differentiation antagonizing non-protein coding RNA [Source:HGNC Symbol;Acc:28964]
ENSG00000104341	8839.74	-0.771052	0.104235	-7.39728	1.39e-13	2.19e-12	9596	10077	14439	9953	4874	6099	chr8	98787285	98865241	3197	+	44	q22.1	protein_coding	LAPTM4B	lysosomal protein transmembrane 4 beta [Source:HGNC Symbol;Acc:13646]
ENSG00000030066	4375.39	0.666416	0.090102	7.39624	1.4e-13	2.2e-12	4670	4726	4114	3377	4582	4598	chr11	47799639	47870107	8471	-	41.86	p11.2	protein_coding	NUP160	nucleoporin 160kDa [Source:HGNC Symbol;Acc:18017]
ENSG00000172037	33492.9	0.67498	0.0912557	7.39658	1.4e-13	2.2e-12	29425	30343	32677	29744	40081	37201	chr3	49158547	49170551	6865	-	57.34	p21.31	protein_coding	LAMB2	laminin, beta 2 (laminin S) [Source:HGNC Symbol;Acc:6487]
ENSG00000165996	1817.47	0.957058	0.12941	7.39555	1.41e-13	2.21e-12	2447	2557	1354	951	1522	1919	chr10	17631958	17659376	2175	-	42.12	p12.33	protein_coding	PTPLA	protein tyrosine phosphatase-like (proline instead of catalytic arginine), member A [Source:HGNC Symbol;Acc:9639]
ENSG00000142279	3013.43	0.771895	0.104383	7.39482	1.42e-13	2.22e-12	3258	3040	2868	2160	3324	3275	chr19	34971874	34997258	8262	+	57.39	q13.11	protein_coding	WTIP	Wilms tumor 1 interacting protein [Source:HGNC Symbol;Acc:20964]
ENSG00000235770	162.871	2.59475	0.350947	7.39356	1.43e-13	2.24e-12	29	62	76	70	329	356	chr2	216476286	216708445	5628	-	39.64	q35	lincRNA	LINC00607	long intergenic non-protein coding RNA 607 [Source:HGNC Symbol;Acc:43944]
ENSG00000097007	20544.1	0.605533	0.0819984	7.3847	1.53e-13	2.4e-12	18087	17648	21583	18419	23906	23161	chr9	133589333	133763062	6276	+	44.47	q34.12	protein_coding	ABL1	c-abl oncogene 1, non-receptor tyrosine kinase [Source:HGNC Symbol;Acc:76]
ENSG00000160460	301.223	-1.72189	0.233173	-7.38457	1.53e-13	2.4e-12	204	205	639	596	145	146	chr19	40972148	41082370	11677	+	51.05	q13.2	protein_coding	SPTBN4	spectrin, beta, non-erythrocytic 4 [Source:HGNC Symbol;Acc:14896]
ENSG00000168067	1818.14	-0.92879	0.12578	-7.38424	1.53e-13	2.4e-12	1971	2006	3072	2189	1106	1010	chr11	64556290	64570713	3745	-	59.08	q13.1	protein_coding	MAP4K2	mitogen-activated protein kinase kinase kinase kinase 2 [Source:HGNC Symbol;Acc:6864]
ENSG00000223298	329.058	-1.64959	0.223414	-7.38359	1.54e-13	2.41e-12	172	196	769	644	157	192	chr13	95963084	95963209	126	-	42.06	q32.1	misc_RNA	RNY3P8	RNA, Ro-associated Y3 pseudogene 8 [Source:HGNC Symbol;Acc:42492]
ENSG00000073849	258.558	-1.93244	0.261859	-7.37969	1.59e-13	2.48e-12	241	207	598	420	89	116	chr3	186648274	186796341	9151	+	44.38	q27.3	protein_coding	ST6GAL1	ST6 beta-galactosamide alpha-2,6-sialyltranferase 1 [Source:HGNC Symbol;Acc:10860]
ENSG00000099139	2673.48	-0.806284	0.109289	-7.37755	1.61e-13	2.52e-12	1410	1636	5498	4143	2106	2133	chr9	78505560	78977255	12705	+	40.14	q21.13	protein_coding	PCSK5	proprotein convertase subtilisin/kexin type 5 [Source:HGNC Symbol;Acc:8747]
ENSG00000134917	11297.8	-0.658112	0.0892162	-7.3766	1.62e-13	2.54e-12	2334	2574	23395	21247	10507	11484	chr11	130274820	130298888	4523	-	53.31	q24.3	protein_coding	ADAMTS8	ADAM metallopeptidase with thrombospondin type 1 motif, 8 [Source:HGNC Symbol;Acc:224]
ENSG00000104660	7179.5	-0.70188	0.0951766	-7.3745	1.65e-13	2.58e-12	7416	7586	11890	8288	4455	5060	chr8	29952914	30034724	5421	+	42.61	p12	protein_coding	LEPROTL1	leptin receptor overlapping transcript-like 1 [Source:HGNC Symbol;Acc:6555]
ENSG00000231074	2690.82	0.830984	0.112712	7.37263	1.67e-13	2.61e-12	2482	2719	2323	2185	3098	3137	chr6	30255174	30294927	13918	-	42.72	p22.1	antisense	HCG18	HLA complex group 18 (non-protein coding) [Source:HGNC Symbol;Acc:31337]
ENSG00000187990	424.3	-1.47606	0.200342	-7.36767	1.74e-13	2.71e-12	132	151	1136	816	273	265	chr6	26216428	26216872	445	-	53.03	p22.2	protein_coding	HIST1H2BG	histone cluster 1, H2bg [Source:HGNC Symbol;Acc:4746]
ENSG00000213619	7158.75	-0.635649	0.0862836	-7.36697	1.75e-13	2.72e-12	8540	7910	10193	8313	4483	4718	chr11	47586888	47606114	3670	+	48.67	p11.2	protein_coding	NDUFS3	NADH dehydrogenase (ubiquinone) Fe-S protein 3, 30kDa (NADH-coenzyme Q reductase) [Source:HGNC Symbol;Acc:7710]
ENSG00000172992	3321.21	-0.861947	0.117058	-7.36343	1.79e-13	2.79e-12	2951	2563	5787	4935	2023	2557	chr17	43100708	43138473	2830	-	51.25	q21.31	protein_coding	DCAKD	dephospho-CoA kinase domain containing [Source:HGNC Symbol;Acc:26238]
ENSG00000189320	707.332	1.2762	0.173319	7.36329	1.79e-13	2.79e-12	764	982	463	374	748	818	chr7	135413096	135433594	2526	-	46.33	q33	protein_coding	FAM180A	family with sequence similarity 180, member A [Source:HGNC Symbol;Acc:33773]
ENSG00000267601	26983.4	-0.552514	0.0750309	-7.36381	1.79e-13	2.79e-12	27681	27307	39455	33580	18984	19557	chr17	76851560	76851926	367	+	56.68	q25.3	antisense	RP11-323N12.5
ENSG00000141367	73459.7	-0.572643	0.0777744	-7.36288	1.8e-13	2.8e-12	93686	95931	97158	75045	41053	48284	chr17	57697219	57773671	11021	+	38.47	q23.1	protein_coding	CLTC	clathrin, heavy chain (Hc) [Source:HGNC Symbol;Acc:2092]
ENSG00000262211	13285.1	0.590804	0.0802476	7.36226	1.81e-13	2.81e-12	12144	12506	13735	11574	13752	15782	chr5	55231971	55237555	797	+	34.11	q11.2	antisense	CTD-2031P19.5
ENSG00000184005	220.65	-2.31883	0.315064	-7.35987	1.84e-13	2.86e-12	414	380	272	221	46	30	chr1	76540404	77100286	7225	+	38.78	p31.1	protein_coding	ST6GALNAC3	ST6 (alpha-N-acetyl-neuraminyl-2,3-beta-galactosyl-1,3)-N-acetylgalactosaminide alpha-2,6-sialyltransferase 3 [Source:HGNC Symbol;Acc:19343]
ENSG00000116106	4946.86	-0.686032	0.0932203	-7.35926	1.85e-13	2.87e-12	3816	3452	8757	7237	3735	3950	chr2	222282747	222438922	7554	-	40.26	q36.1	protein_coding	EPHA4	EPH receptor A4 [Source:HGNC Symbol;Acc:3388]
ENSG00000189221	1033.53	1.00878	0.137074	7.35936	1.85e-13	2.87e-12	376	350	1204	920	1537	1758	chrX	43515467	43606068	4213	+	39.95	p11.3	protein_coding	MAOA	monoamine oxidase A [Source:HGNC Symbol;Acc:6833]
ENSG00000140848	1548.92	0.930305	0.126453	7.35693	1.88e-13	2.92e-12	2718	2491	840	736	1139	1188	chr16	57126449	57181878	7380	+	54.15	q13	protein_coding	CPNE2	copine II [Source:HGNC Symbol;Acc:2315]
ENSG00000185864	4412.21	0.855766	0.116354	7.35488	1.91e-13	2.96e-12	4230	4945	3510	3504	4850	5056	chr16	21845890	21892148	7408	-	45.38	p12.2	protein_coding	NPIPB4	nuclear pore complex interacting protein family, member B4 [Source:HGNC Symbol;Acc:41985]
ENSG00000072954	436.445	-1.78642	0.242897	-7.35464	1.91e-13	2.97e-12	275	318	1085	751	248	157	chr19	16771938	16800840	3005	+	49.93	p13.11	protein_coding	TMEM38A	transmembrane protein 38A [Source:HGNC Symbol;Acc:28462]
ENSG00000173852	2255.17	1.06328	0.144804	7.3429	2.09e-13	3.24e-12	1840	2216	2186	1400	2479	3259	chr7	34968488	35077883	5698	-	37.49	p14.2	protein_coding	DPY19L1	dpy-19-like 1 (C. elegans) [Source:HGNC Symbol;Acc:22205]
ENSG00000123094	3896.27	0.967923	0.131835	7.3419	2.11e-13	3.26e-12	2514	3149	4345	2697	4944	5559	chr12	26111962	26232825	7615	+	38.09	p12.1	protein_coding	RASSF8	Ras association (RalGDS/AF-6) domain family (N-terminal) member 8 [Source:HGNC Symbol;Acc:13232]
ENSG00000154035	2863.44	0.86998	0.118502	7.34148	2.11e-13	3.27e-12	1374	1374	2915	2953	4056	4322	chr17	21142183	21156722	4930	-	58.51	p11.2	protein_coding	C17orf103	chromosome 17 open reading frame 103 [Source:HGNC Symbol;Acc:30770]
ENSG00000185862	71.1548	5.01947	0.683865	7.33986	2.14e-13	3.3e-12	80	112	4	4	114	86	chr17	29630784	29641130	2072	-	37.1	q11.2	protein_coding	EVI2B	ecotropic viral integration site 2B [Source:HGNC Symbol;Acc:3500]
ENSG00000148925	5208.42	-0.656365	0.0894347	-7.33904	2.15e-13	3.32e-12	5522	5445	8163	6173	3472	3523	chr11	13409548	13484844	3495	-	36.22	p15.2	protein_coding	BTBD10	BTB (POZ) domain containing 10 [Source:HGNC Symbol;Acc:21445]
ENSG00000196821	13348.5	0.622649	0.0848712	7.33641	2.19e-13	3.39e-12	13636	12848	13355	10956	14683	14202	chr6	34555065	34664636	4551	-	41.83	p21.31	protein_coding	C6orf106	chromosome 6 open reading frame 106 [Source:HGNC Symbol;Acc:21215]
ENSG00000164136	445.965	1.4363	0.195905	7.33164	2.27e-13	3.51e-12	416	442	331	238	540	645	chr4	142557752	142655140	7860	+	37.14	q31.21	protein_coding	IL15	interleukin 15 [Source:HGNC Symbol;Acc:5977]
ENSG00000093009	252.238	2.2437	0.306255	7.32624	2.37e-13	3.65e-12	587	468	56	32	164	154	chr22	19466982	19508135	2846	+	48.03	q11.21	protein_coding	CDC45	cell division cycle 45 [Source:HGNC Symbol;Acc:1739]
ENSG00000259784	4033.39	-0.712762	0.097362	-7.32075	2.47e-13	3.8e-12	4671	4616	5763	4850	2560	2443	chr16	2563966	2577956	596	+	58.53	p13.3	protein_coding	ATP6C	Uncharacterized protein [Source:UniProtKB/TrEMBL;Acc:H3BQ15]
ENSG00000272772	16576.8	-0.716292	0.0979176	-7.31525	2.57e-13	3.96e-12	18082	15591	24372	22411	10845	11288	chr5	133502861	133561762	483	-	42.53	q31.1	protein_coding	CTD-2410N18.5	S-phase kinase-associated protein 1 [Source:UniProtKB/TrEMBL;Acc:E5RI56]
ENSG00000103404	836.25	1.08354	0.14814	7.31427	2.59e-13	3.98e-12	827	806	662	584	979	1069	chr16	23072727	23160591	12211	-	41.37	p12.2	protein_coding	USP31	ubiquitin specific peptidase 31 [Source:HGNC Symbol;Acc:20060]
ENSG00000159314	325.888	1.63669	0.223798	7.31326	2.61e-13	4.01e-12	172	208	250	196	493	578	chr17	43471275	43511787	10419	-	54.68	q21.31	protein_coding	ARHGAP27	Rho GTPase activating protein 27 [Source:HGNC Symbol;Acc:31813]
ENSG00000235426	669.116	1.20092	0.164221	7.31282	2.62e-13	4.02e-12	484	493	561	501	867	1030	chr10	81142084	81169030	511	+	54.41	q22.3	antisense	RP11-342M3.5
ENSG00000174371	326.899	1.74671	0.238879	7.31213	2.63e-13	4.04e-12	523	538	120	112	320	283	chr1	242011269	242058450	4140	+	39.58	q43	protein_coding	EXO1	exonuclease 1 [Source:HGNC Symbol;Acc:3511]
ENSG00000109805	939.274	1.34296	0.183802	7.30656	2.74e-13	4.21e-12	1884	2249	291	173	399	501	chr4	17812525	17846485	4921	+	35.41	p15.31	protein_coding	NCAPG	non-SMC condensin I complex, subunit G [Source:HGNC Symbol;Acc:24304]
ENSG00000143319	2748.3	0.793008	0.108554	7.30519	2.77e-13	4.25e-12	2530	2526	2582	2232	3337	3113	chr1	156691683	156698591	5262	-	50.3	q23.1	protein_coding	ISG20L2	interferon stimulated exonuclease gene 20kDa-like 2 [Source:HGNC Symbol;Acc:25745]
ENSG00000254693	1154.31	-0.977711	0.133932	-7.30006	2.88e-13	4.41e-12	1355	1356	1688	1504	604	654	chr11	44626058	44626887	543	-	56.51	p11.2	antisense	RP11-58K22.5
ENSG00000155816	4983.31	0.654577	0.0897083	7.29673	2.95e-13	4.52e-12	3153	3292	6064	4550	6346	6500	chr1	240177648	240638489	9691	+	39.28	q43	protein_coding	FMN2	formin 2 [Source:HGNC Symbol;Acc:14074]
ENSG00000100211	2026.96	-0.824473	0.113053	-7.2928	3.04e-13	4.65e-12	1799	1939	3300	2890	1352	1356	chr22	39052641	39069859	2348	+	47.17	q13.1	protein_coding	CBY1	chibby homolog 1 (Drosophila) [Source:HGNC Symbol;Acc:1307]
ENSG00000135835	931.495	1.17005	0.160554	7.28762	3.15e-13	4.83e-12	685	830	887	579	1201	1322	chr1	180882290	180920750	10195	+	54.17	q25.3	protein_coding	KIAA1614	KIAA1614 [Source:HGNC Symbol;Acc:29327]
ENSG00000077157	4049.48	-0.662033	0.0909252	-7.28108	3.31e-13	5.06e-12	5239	5154	5442	4315	2272	2487	chr1	202317827	202561834	18537	+	39.63	q32.1	protein_coding	PPP1R12B	protein phosphatase 1, regulatory subunit 12B [Source:HGNC Symbol;Acc:7619]
ENSG00000118515	2987.33	0.823843	0.113145	7.28131	3.31e-13	5.06e-12	3602	3598	2381	2045	2670	3415	chr6	134490384	134639250	9992	-	42.27	q23.2	protein_coding	SGK1	serum/glucocorticoid regulated kinase 1 [Source:HGNC Symbol;Acc:10810]
ENSG00000127564	511.324	1.47207	0.202193	7.28051	3.33e-13	5.08e-12	835	810	218	205	492	417	chr16	3018025	3030540	5034	-	62.22	p13.3	protein_coding	PKMYT1	protein kinase, membrane associated tyrosine/threonine 1 [Source:HGNC Symbol;Acc:29650]
ENSG00000015520	151.648	-2.4394	0.335078	-7.28009	3.34e-13	5.09e-12	64	88	389	351	50	56	chr7	44552134	44580914	5252	-	51.5	p13	protein_coding	NPC1L1	NPC1-like 1 [Source:HGNC Symbol;Acc:7898]
ENSG00000171408	1024.04	-1.06262	0.146009	-7.27781	3.39e-13	5.18e-12	903	964	1795	1536	545	693	chr6	136172834	136516712	5708	+	38.31	q23.3	protein_coding	PDE7B	phosphodiesterase 7B [Source:HGNC Symbol;Acc:8792]
ENSG00000165716	390.293	-1.60199	0.220225	-7.27432	3.48e-13	5.31e-12	230	223	929	724	236	182	chr9	139607022	139618502	2704	+	63.98	q34.3	protein_coding	FAM69B	family with sequence similarity 69, member B [Source:HGNC Symbol;Acc:28290]
ENSG00000259583	527.98	-1.37341	0.188818	-7.27373	3.5e-13	5.33e-12	443	435	957	935	263	307	chr15	101433945	101459488	5911	-	48.09	q26.3	antisense	RP11-66B24.4
ENSG00000196644	2820.68	-0.709894	0.0976016	-7.27339	3.51e-13	5.34e-12	2511	2602	4730	3745	1952	2044	chr1	145883868	145924373	4900	+	39.05	q21.1	protein_coding	GPR89C	G protein-coupled receptor 89C [Source:HGNC Symbol;Acc:31985]
ENSG00000085382	1815.87	0.95099	0.130766	7.27247	3.53e-13	5.37e-12	1088	1208	1983	1439	2225	2871	chr6	105175968	105307794	9238	-	37.39	q16.3	protein_coding	HACE1	HECT domain and ankyrin repeat containing E3 ubiquitin protein ligase 1 [Source:HGNC Symbol;Acc:21033]
ENSG00000163931	41963.1	0.586485	0.0806442	7.27251	3.53e-13	5.37e-12	64792	61224	31053	25916	33506	32571	chr3	53258723	53290068	9507	-	54.36	p21.1	protein_coding	TKT	transketolase [Source:HGNC Symbol;Acc:11834]
ENSG00000172927	297.38	-2.00812	0.276128	-7.27244	3.53e-13	5.37e-12	546	395	396	362	80	66	chr11	69061605	69182494	3760	+	49.09	q13.3	protein_coding	MYEOV	myeloma overexpressed [Source:HGNC Symbol;Acc:7563]
ENSG00000232973	145.641	2.42276	0.333243	7.27026	3.59e-13	5.45e-12	51	69	70	67	279	292	chr2	38302791	38408997	4138	+	42.85	p22.2	antisense	CYP1B1-AS1	CYP1B1 antisense RNA 1 [Source:HGNC Symbol;Acc:28543]
ENSG00000250091	588.314	-1.37901	0.189685	-7.27002	3.59e-13	5.46e-12	709	833	867	767	262	224	chr12	124410971	124419531	5040	-	51	q24.31	protein_coding	DNAH10OS	dynein, axonemal, heavy chain 10 opposite strand [Source:HGNC Symbol;Acc:37121]
ENSG00000107897	3147.46	-0.814023	0.111982	-7.26923	3.62e-13	5.49e-12	3680	3485	5093	3555	1727	2049	chr10	27484146	27531059	4339	-	40.95	p12.1	protein_coding	ACBD5	acyl-CoA binding domain containing 5 [Source:HGNC Symbol;Acc:23338]
ENSG00000154277	70403.4	0.520442	0.0715962	7.26913	3.62e-13	5.49e-12	70955	68508	75212	58995	72111	76295	chr4	41258430	41270472	2282	+	44.57	p13	protein_coding	UCHL1	ubiquitin carboxyl-terminal esterase L1 (ubiquitin thiolesterase) [Source:HGNC Symbol;Acc:12513]
ENSG00000120913	11697.7	-0.558896	0.0769222	-7.26573	3.71e-13	5.62e-12	13074	12997	16553	13623	7770	8057	chr8	22435792	22455538	7671	+	58.43	p21.3	protein_coding	PDLIM2	PDZ and LIM domain 2 (mystique) [Source:HGNC Symbol;Acc:13992]
ENSG00000116984	5892.47	0.610959	0.08412	7.26295	3.79e-13	5.74e-12	3426	3602	7205	5813	7308	8052	chr1	236958610	237067281	11402	+	40.72	q43	protein_coding	MTR	5-methyltetrahydrofolate-homocysteine methyltransferase [Source:HGNC Symbol;Acc:7468]
ENSG00000118503	1061.9	1.03762	0.143002	7.25596	3.99e-13	6.04e-12	881	893	876	850	1337	1423	chr6	138188351	138204449	5023	+	43.95	q23.3	protein_coding	TNFAIP3	tumor necrosis factor, alpha-induced protein 3 [Source:HGNC Symbol;Acc:11896]
ENSG00000243927	2664.97	0.724718	0.0999421	7.25138	4.13e-13	6.24e-12	3070	3086	2338	1916	2687	2742	chr21	35445524	35515334	4299	+	40.3	q22.11	protein_coding	MRPS6	mitochondrial ribosomal protein S6 [Source:HGNC Symbol;Acc:14051]
ENSG00000132109	1875.04	0.994094	0.137096	7.25106	4.14e-13	6.25e-12	2149	2135	1298	1343	2121	1983	chr11	4406127	4414926	1952	-	46.36	p15.4	protein_coding	TRIM21	tripartite motif containing 21 [Source:HGNC Symbol;Acc:11312]
ENSG00000161021	4396.37	0.698897	0.0963871	7.25094	4.14e-13	6.25e-12	4643	4696	3991	3458	4768	4588	chr5	179159851	179223512	10690	+	49.38	q35.3	protein_coding	MAML1	mastermind-like 1 (Drosophila) [Source:HGNC Symbol;Acc:13632]
ENSG00000148730	15840.7	0.540765	0.0745933	7.24951	4.18e-13	6.32e-12	12217	12854	18370	14650	17942	19127	chr10	72164135	72188374	7257	+	43.66	q22.1	protein_coding	EIF4EBP2	eukaryotic translation initiation factor 4E binding protein 2 [Source:HGNC Symbol;Acc:3289]
ENSG00000162402	9565.51	0.569877	0.0786363	7.247	4.26e-13	6.43e-12	8817	9005	10296	8115	10017	11072	chr1	55532032	55680786	11708	-	37.78	p32.3	protein_coding	USP24	ubiquitin specific peptidase 24 [Source:HGNC Symbol;Acc:12623]
ENSG00000125753	11038.4	0.709543	0.0979162	7.24643	4.28e-13	6.46e-12	15303	15263	8235	7140	10296	9136	chr19	46009837	46030241	3601	+	54.67	q13.32	protein_coding	VASP	vasodilator-stimulated phosphoprotein [Source:HGNC Symbol;Acc:12652]
ENSG00000100065	1278.67	-1.03977	0.143523	-7.2446	4.34e-13	6.54e-12	2145	2047	1430	1205	533	456	chr22	37886400	37915549	5652	-	57.07	q13.1	protein_coding	CARD10	caspase recruitment domain family, member 10 [Source:HGNC Symbol;Acc:16422]
ENSG00000159784	647.961	-1.20063	0.16573	-7.24449	4.34e-13	6.54e-12	527	535	1333	959	364	402	chr7	143050493	143059863	6430	-	55.07	q34	protein_coding	FAM131B	family with sequence similarity 131, member B [Source:HGNC Symbol;Acc:22202]
ENSG00000233276	35904.2	-0.519403	0.0717034	-7.24377	4.36e-13	6.57e-12	34898	33956	55068	44528	26078	27575	chr3	49394609	49396033	1425	-	63.79	p21.31	protein_coding	GPX1	glutathione peroxidase 1 [Source:HGNC Symbol;Acc:4553]
ENSG00000260075	5780.2	-0.696103	0.0961252	-7.24163	4.43e-13	6.67e-12	5847	5177	9275	7588	4021	4014	chr17	44450221	44564507	1471	+	38.29	q21.31	pseudogene	NSFP1	N-ethylmaleimide-sensitive factor pseudogene 1 [Source:HGNC Symbol;Acc:31405]
ENSG00000100162	250.365	2.54019	0.350785	7.24143	4.44e-13	6.68e-12	656	575	20	20	96	84	chr22	42334725	42343168	1778	-	53.29	q13.2	protein_coding	CENPM	centromere protein M [Source:HGNC Symbol;Acc:18352]
ENSG00000162636	1783.44	1.09545	0.151282	7.24112	4.45e-13	6.69e-12	1278	1819	1597	1215	2113	2521	chr1	109102711	109187522	9355	+	39.64	p13.3	protein_coding	FAM102B	family with sequence similarity 102, member B [Source:HGNC Symbol;Acc:27637]
ENSG00000048342	3114	0.752267	0.10391	7.23957	4.5e-13	6.76e-12	3065	2774	2942	2559	3491	3690	chr4	15471489	15603180	7570	+	40.21	p15.32	protein_coding	CC2D2A	coiled-coil and C2 domain containing 2A [Source:HGNC Symbol;Acc:29253]
ENSG00000126581	8869.26	-0.59679	0.0824487	-7.23831	4.54e-13	6.82e-12	8929	8484	13650	11181	6272	6408	chr17	40962152	40985367	5141	-	44.96	q21.31	protein_coding	BECN1	beclin 1, autophagy related [Source:HGNC Symbol;Acc:1034]
ENSG00000134824	28314.1	0.524392	0.0725134	7.23165	4.77e-13	7.16e-12	37842	38097	23961	19969	23958	24896	chr11	61560452	61634826	11026	+	51.23	q12.2	protein_coding	FADS2	fatty acid desaturase 2 [Source:HGNC Symbol;Acc:3575]
ENSG00000185189	4540.92	0.655927	0.0907273	7.22966	4.84e-13	7.26e-12	2558	2556	5366	4588	6045	6091	chr8	144915764	144924200	4936	-	62.45	q24.3	protein_coding	NRBP2	nuclear receptor binding protein 2 [Source:HGNC Symbol;Acc:19339]
ENSG00000176697	24634	-0.619323	0.0856801	-7.22832	4.89e-13	7.33e-12	27906	28922	36544	27038	16296	15460	chr11	27676440	27743605	7740	-	40.24	p14.1	protein_coding	BDNF	brain-derived neurotrophic factor [Source:HGNC Symbol;Acc:1033]
ENSG00000161533	4811.68	-0.625526	0.0865647	-7.22612	4.97e-13	7.44e-12	5307	5273	7048	5711	3081	3307	chr17	73937588	73975515	8543	-	44.35	q25.1	protein_coding	ACOX1	acyl-CoA oxidase 1, palmitoyl [Source:HGNC Symbol;Acc:119]
ENSG00000102893	10550.3	-0.556922	0.0770718	-7.22602	4.97e-13	7.45e-12	9834	10157	16638	13152	7520	8102	chr16	47495034	47735434	11822	+	38.19	q12.1	protein_coding	PHKB	phosphorylase kinase, beta [Source:HGNC Symbol;Acc:8927]
ENSG00000137269	1485.16	-0.937647	0.129785	-7.22462	5.02e-13	7.52e-12	2005	2007	2170	1531	683	801	chr6	53659295	53788919	4897	+	39.72	p12.1	protein_coding	LRRC1	leucine rich repeat containing 1 [Source:HGNC Symbol;Acc:14307]
ENSG00000189343	35854.1	-0.554949	0.0768332	-7.22278	5.09e-13	7.62e-12	40963	39533	50205	41712	22589	25852	chr17	19349246	19350169	924	-	59.42	p11.2	pseudogene	RPS2P46	ribosomal protein S2 pseudogene 46 [Source:HGNC Symbol;Acc:35839]
ENSG00000178952	12980.9	-0.61042	0.084549	-7.21972	5.21e-13	7.78e-12	15123	14218	18574	15112	8630	8391	chr16	28853732	28857729	2271	-	55.48	p11.2	protein_coding	TUFM	Tu translation elongation factor, mitochondrial [Source:HGNC Symbol;Acc:12420]
ENSG00000135472	231.062	-2.00177	0.277375	-7.21684	5.32e-13	7.95e-12	154	164	592	408	78	114	chr12	50260679	50298000	6057	-	53.98	q13.12	protein_coding	FAIM2	Fas apoptotic inhibitory molecule 2 [Source:HGNC Symbol;Acc:17067]
ENSG00000233404	5800.03	0.636299	0.088202	7.21411	5.43e-13	8.1e-12	4756	5029	6488	4880	6441	7163	chr2	102508955	102511150	2196	+	39.85	q11.2	protein_coding	FLJ20373
ENSG00000254531	645.913	-1.30512	0.181076	-7.20757	5.7e-13	8.5e-12	500	624	1282	988	374	332	chr4	102268937	102270040	790	+	62.32	q24	protein_coding	AP001816.1	Uncharacterized protein [Source:UniProtKB/TrEMBL;Acc:E9PRG9]
ENSG00000168461	5724.89	0.660708	0.0916892	7.20595	5.76e-13	8.59e-12	6972	7277	4985	3947	4981	5930	chr18	9708162	9862548	5586	+	43.63	p11.22	protein_coding	RAB31	RAB31, member RAS oncogene family [Source:HGNC Symbol;Acc:9771]
ENSG00000186340	8188.72	0.605437	0.0840229	7.20562	5.78e-13	8.61e-12	11534	12467	6312	5032	6285	7044	chr6	169615875	169654139	6397	-	49.53	q27	protein_coding	THBS2	thrombospondin 2 [Source:HGNC Symbol;Acc:11786]
ENSG00000176472	1955.31	-0.799158	0.110915	-7.20512	5.8e-13	8.64e-12	2081	2135	3138	2373	1155	1284	chr19	44029649	44040282	3222	+	54.5	q13.31	protein_coding	ZNF575	zinc finger protein 575 [Source:HGNC Symbol;Acc:27606]
ENSG00000113269	4160.05	0.652902	0.0906419	7.20309	5.89e-13	8.76e-12	2552	2433	4986	4031	5230	5723	chr5	179338651	179499118	12822	-	42.83	q35.3	protein_coding	RNF130	ring finger protein 130 [Source:HGNC Symbol;Acc:18280]
ENSG00000008405	2625.53	0.807545	0.112128	7.202	5.93e-13	8.83e-12	2640	2848	2538	1790	2934	2869	chr12	107385142	107487607	5062	-	37.62	q23.3	protein_coding	CRY1	cryptochrome 1 (photolyase-like) [Source:HGNC Symbol;Acc:2384]
ENSG00000187109	28796.1	0.58274	0.0809198	7.20145	5.96e-13	8.86e-12	28274	28255	30393	23412	28434	33742	chr12	76438670	76478813	9052	-	36.8	q21.2	protein_coding	NAP1L1	nucleosome assembly protein 1-like 1 [Source:HGNC Symbol;Acc:7637]
ENSG00000117602	1451.3	1.02545	0.142416	7.20036	6.01e-13	8.92e-12	1607	1813	1217	803	1419	1732	chr1	24829387	24867530	6964	+	41.86	p36.11	protein_coding	RCAN3	RCAN family member 3 [Source:HGNC Symbol;Acc:3042]
ENSG00000272091	275.04	-1.9555	0.271738	-7.19625	6.19e-13	9.19e-12	215	277	607	461	82	131	chr1	54492356	54494172	1817	-	39.19	p32.3	lincRNA	RP4-758J24.5
ENSG00000254986	7644.18	-0.608894	0.0846364	-7.19423	6.28e-13	9.32e-12	9268	8923	10864	8359	4810	4892	chr11	66247484	66277130	3979	+	52.26	q13.2	protein_coding	DPP3	dipeptidyl-peptidase 3 [Source:HGNC Symbol;Acc:3008]
ENSG00000141141	3761.7	0.686798	0.0955286	7.18945	6.51e-13	9.65e-12	3499	3589	3716	3118	3944	4578	chr17	35969787	36003493	9543	-	39.57	q12	protein_coding	DDX52	DEAD (Asp-Glu-Ala-Asp) box polypeptide 52 [Source:HGNC Symbol;Acc:20038]
ENSG00000250320	950.262	1.09186	0.151901	7.18797	6.58e-13	9.75e-12	811	874	809	671	1297	1135	chr5	83680245	83786583	1370	+	35.01	q14.3	antisense	CTD-2269F5.1
ENSG00000129951	461.013	-1.41535	0.196923	-7.18731	6.61e-13	9.79e-12	306	362	1026	752	234	279	chr19	812518	821967	2701	-	61.48	p13.3	protein_coding	LPPR3	hsa-mir-3187 [Source:miRBase;Acc:MI0014231]
ENSG00000267750	102.754	-3.35358	0.466688	-7.18591	6.68e-13	9.88e-12	60	84	326	183	12	26	chr17	42376942	42392683	5403	-	52.53	q21.31	antisense	AC003102.3
ENSG00000116954	6303.55	0.775267	0.107901	7.18495	6.72e-13	9.95e-12	5219	5617	6618	4937	6593	8665	chr1	39303870	39325495	5167	-	41.45	p34.3	protein_coding	RRAGC	Ras-related GTP binding C [Source:HGNC Symbol;Acc:19902]
ENSG00000163468	25508.1	-0.564328	0.0786225	-7.17769	7.09e-13	1.05e-11	33011	30895	33833	27086	15819	15952	chr1	156278759	156337664	4018	-	45.93	q22	protein_coding	CCT3	chaperonin containing TCP1, subunit 3 (gamma) [Source:HGNC Symbol;Acc:1616]
ENSG00000140319	35259.9	-0.543285	0.0757048	-7.17636	7.16e-13	1.06e-11	34892	32799	53714	44566	25445	26695	chr15	40327940	40331389	2005	-	43.51	q15.1	protein_coding	SRP14	signal recognition particle 14kDa (homologous Alu RNA binding protein) [Source:HGNC Symbol;Acc:11299]
ENSG00000170315	73740.1	-0.52469	0.0731621	-7.17161	7.41e-13	1.09e-11	79273	75241	106791	88494	50998	53957	chr17	16284112	16286059	1621	+	51.44	p11.2	protein_coding	UBB	ubiquitin B [Source:HGNC Symbol;Acc:12463]
ENSG00000108852	771.682	-1.13463	0.15822	-7.17124	7.43e-13	1.1e-11	632	576	1490	1229	432	527	chr17	41952725	41987068	5875	-	52.29	q21.31	protein_coding	MPP2	membrane protein, palmitoylated 2 (MAGUK p55 subfamily member 2) [Source:HGNC Symbol;Acc:7220]
ENSG00000144579	6206.99	0.657292	0.0916647	7.17061	7.47e-13	1.1e-11	5952	6005	6007	5263	6986	6777	chr2	219262979	219270664	4727	+	63.19	q35	protein_coding	CTDSP1	CTD (carboxy-terminal domain, RNA polymerase II, polypeptide A) small phosphatase 1 [Source:HGNC Symbol;Acc:21614]
ENSG00000223989	666.878	-1.20995	0.16874	-7.1705	7.47e-13	1.1e-11	695	717	1163	920	367	326	chr1	9908376	9910212	424	+	58.03	p36.22	antisense	RP11-84A14.5
ENSG00000136002	360.603	-1.53468	0.214179	-7.1654	7.76e-13	1.14e-11	249	287	754	644	174	200	chr2	131594489	131804836	10003	+	46.7	q21.1	protein_coding	ARHGEF4	Rho guanine nucleotide exchange factor (GEF) 4 [Source:HGNC Symbol;Acc:684]
ENSG00000104218	2787.64	0.734029	0.102522	7.15975	8.08e-13	1.19e-11	2141	2212	2870	2489	3465	3435	chr8	67974661	68108498	7024	+	38.01	q13.1	protein_coding	CSPP1	centrosome and spindle pole associated protein 1 [Source:HGNC Symbol;Acc:26193]
ENSG00000170089	3259.07	-0.781504	0.109164	-7.15896	8.13e-13	1.2e-11	3461	3211	4903	4423	2150	2057	chr5	177236408	177377733	3852	+	44.8	q35.3	pseudogene	RP11-423H2.1
ENSG00000255663	5210.24	0.6495	0.0907524	7.15684	8.26e-13	1.21e-11	4894	4506	5366	4450	5734	6174	chr11	114271404	114314654	729	+	38.5	q23.2	protein_coding	RP11-212D19.4
[truncated: 34,278 more rows]
