# Supplementary material for: Pleiotropic effects of BAFF on the senescence-associated secretome and growth arrest
Source: eLife. 2023 Apr 21;12:e84238. doi: 10.7554/eLife.84238 (PMC10121226; doi:10.7554/eLife.84238)
Supplement: Figure 6—source data 1. [file elife-84238-fig6-data1.zip › z Figure 6-Source Data 1/Figure 6-Source Data 1/3_WI38_BAFFsi_comparison_Ctrlsi_IR_vs_Ctrlsi_Prolif_all_results.xlsx]

## Sheet: 3_WI38_BAFFsi_comparison_Ctrlsi
Tracking_ID	baseMean	log2FoldChange	lfcSE	stat	pvalue	padj	MR3_7_WI38Csi_Prolif_1_S10_COUNT	MR3_8_WI38Csi_Prolif_2_S14_COUNT	MR3_9_WI38_Csi_IR_1_S3_COUNT	MR3_10_WI38_Csi_IR_2_S7_COUNT	MR3_11_WI38_BAFFsi_IR_1_S11_COUNT	MR3_12_WI38_BAFFsi_IR_2_S15_COUNT	HG19en82 Chromosome	HG19en82 Gene Start (bp)	HG19en82 Gene End (bp)	HG19en82 Gene Length	HG19en82 Strand	HG19en82 % GC Content	HG19en82 Cytoband	HG19en82 Gene Biotype	HG19en82 Gene Name	HG19en82 Description
ENSG00000011426	4014.72	-4.52036	0.110517	-40.9019	0	0	9992	10181	631	434	1118	1066	chr7	36429415	36493400	6012	+	37.88	p14.2	protein_coding	ANLN	anillin, actin binding protein [Source:HGNC Symbol;Acc:14082]
ENSG00000112936	4591.44	5.25628	0.135871	38.6858	0	0	244	191	11498	8612	3934	5109	chr5	40909354	40983041	5223	+	38.13	p13.1	protein_coding	C7	complement component 7 [Source:HGNC Symbol;Acc:1346]
ENSG00000117289	53537	4.39507	0.0856822	51.295	0	0	2955	3045	82256	69390	75527	92051	chr1	145438469	145442635	3626	+	42.5	q21.1	protein_coding	TXNIP	thioredoxin interacting protein [Source:HGNC Symbol;Acc:16952]
ENSG00000117724	2651.39	-5.2643	0.131987	-39.8851	0	0	6794	6663	254	170	796	733	chr1	214776538	214837931	11663	+	40.92	q41	protein_coding	CENPF	centromere protein F, 350/400kDa [Source:HGNC Symbol;Acc:1857]
ENSG00000118971	9331.47	3.86309	0.0890122	43.3995	0	0	1046	1028	19944	16368	10398	10158	chr12	4382938	4414516	7157	+	49.13	p13.32	protein_coding	CCND2	cyclin D2 [Source:HGNC Symbol;Acc:1583]
ENSG00000131747	4848.66	-4.8707	0.100091	-48.6627	0	0	11696	12415	532	458	1527	1569	chr17	38544768	38574202	6437	-	39.83	q21.2	protein_coding	TOP2A	topoisomerase (DNA) II alpha 170kDa [Source:HGNC Symbol;Acc:11989]
ENSG00000145808	22289.9	2.97511	0.0771134	38.581	0	0	4193	4267	44776	35413	25568	25472	chr5	128795958	129074376	5408	+	34.94	q23.3	protein_coding	ADAMTS19	ADAM metallopeptidase with thrombospondin type 1 motif, 19 [Source:HGNC Symbol;Acc:17111]
ENSG00000148773	3999.92	-7.18303	0.171036	-41.9971	0	0	10335	10072	80	88	1436	1122	chr10	129894923	129924649	12807	-	43.51	q26.2	protein_coding	MKI67	marker of proliferation Ki-67 [Source:HGNC Symbol;Acc:7107]
ENSG00000171848	2491.3	-5.71073	0.149014	-38.3233	0	0	5817	5518	158	104	1458	1295	chr2	10262455	10271545	4954	+	45.64	p25.1	protein_coding	RRM2	ribonucleotide reductase M2 [Source:HGNC Symbol;Acc:10452]
ENSG00000198768	9061.05	-2.99735	0.0799718	-37.48	1.95e-307	5.11e-304	21296	21487	3538	2908	2078	2272	chr20	57034157	57090187	3942	-	48.29	q13.32	protein_coding	APCDD1L	adenomatosis polyposis coli down-regulated 1-like [Source:HGNC Symbol;Acc:26892]
ENSG00000167900	1687.96	-5.61629	0.153146	-36.6729	1.97e-294	4.71e-291	4211	4166	118	88	608	591	chr17	76170160	76183314	1857	-	53.2	q25.3	protein_coding	TK1	thymidine kinase 1, soluble [Source:HGNC Symbol;Acc:11830]
ENSG00000089685	1792.23	-5.92503	0.171714	-34.5053	6.69e-261	1.46e-257	4940	4523	108	80	425	339	chr17	76210267	76221717	3815	+	49.27	q25.3	protein_coding	BIRC5	baculoviral IAP repeat containing 5 [Source:HGNC Symbol;Acc:593]
ENSG00000224389	4345.77	3.25746	0.0958982	33.9679	6.63e-253	1.34e-249	786	786	10241	7904	4008	4102	chr6	31982539	32003195	7116	+	52.31	p21.33	protein_coding	C4B	complement component 4B (Chido blood group) [Source:HGNC Symbol;Acc:1324]
ENSG00000049540	4087.35	-4.1968	0.126815	-33.0938	3.65e-240	6.85e-237	10886	11096	772	667	346	250	chr7	73442119	73484237	6542	+	54.95	q11.23	protein_coding	ELN	elastin [Source:HGNC Symbol;Acc:3327]
ENSG00000140450	12156.2	3.6591	0.110923	32.9877	1.22e-238	2.13e-235	1131	1292	21727	15375	15406	19888	chr15	98462784	98517068	4118	+	38.83	q26.2	protein_coding	ARRDC4	arrestin domain containing 4 [Source:HGNC Symbol;Acc:28087]
ENSG00000176971	8946.64	2.90225	0.0880445	32.9635	2.71e-238	4.45e-235	1699	1853	18279	13802	10170	10320	chr11	27015628	27018630	3003	+	44.82	p14.2	protein_coding	FIBIN	fin bud initiation factor homolog (zebrafish) [Source:HGNC Symbol;Acc:33747]
ENSG00000244731	4042.34	3.21079	0.0990834	32.4049	2.34e-230	3.61e-227	761	749	9592	7296	3734	3766	chr6	31949801	31970458	7199	+	52.28	p21.33	protein_coding	C4A	complement component 4A (Rodgers blood group) [Source:HGNC Symbol;Acc:1323]
ENSG00000111206	1723.29	-4.16786	0.129282	-32.2386	5.08e-228	7.41e-225	4331	4076	301	261	536	549	chr12	2966847	2986206	4784	-	47.91	p13.33	protein_coding	FOXM1	forkhead box M1 [Source:HGNC Symbol;Acc:3818]
ENSG00000134917	11297.8	2.92661	0.0910437	32.1451	1.04e-226	1.43e-223	2334	2574	23395	21247	10507	11484	chr11	130274820	130298888	4523	-	53.31	q24.3	protein_coding	ADAMTS8	ADAM metallopeptidase with thrombospondin type 1 motif, 8 [Source:HGNC Symbol;Acc:224]
ENSG00000136040	3327.22	3.60499	0.115279	31.2719	1.12e-214	1.48e-211	378	343	5801	4757	4206	5014	chr12	94542499	94701451	9887	+	43.75	q22	protein_coding	PLXNC1	plexin C1 [Source:HGNC Symbol;Acc:9106]
ENSG00000196562	3427.87	3.41444	0.11141	30.6475	2.86e-206	3.57e-203	557	582	7809	6760	3216	2999	chr20	46285092	46415360	6657	-	50.48	q13.13	protein_coding	SULF2	sulfatase 2 [Source:HGNC Symbol;Acc:20392]
ENSG00000198901	2433.07	-4.08485	0.134772	-30.3092	8.66e-202	1.03e-198	6193	5423	485	344	927	813	chr15	91509270	91538859	5523	-	45.15	q26.1	protein_coding	PRC1	protein regulator of cytokinesis 1 [Source:HGNC Symbol;Acc:9341]
ENSG00000088325	2731.6	-3.68392	0.121927	-30.2141	1.55e-200	1.77e-197	6408	6137	595	572	1154	1070	chr20	30327074	30389608	3605	+	41.52	q11.21	protein_coding	TPX2	TPX2, microtubule-associated [Source:HGNC Symbol;Acc:1249]
ENSG00000268310	1191	-5.74501	0.190927	-30.0901	6.53e-199	7.14e-196	3318	2955	79	62	281	228	chr17	76210462	76220740	1011	-	48.87	q25.3	protein_coding	AC087645.1	Uncharacterized protein [Source:UniProtKB/TrEMBL;Acc:M0R3F9]
ENSG00000169679	1021.39	-6.1154	0.207676	-29.4468	1.38e-190	1.45e-187	2769	2626	56	38	194	254	chr2	111395275	111435691	6032	-	38.24	q13	protein_coding	BUB1	BUB1 mitotic checkpoint serine/threonine kinase [Source:HGNC Symbol;Acc:1148]
ENSG00000171241	1136.29	-4.78955	0.162869	-29.4073	4.43e-190	4.47e-187	3018	2855	153	104	227	274	chr16	46614466	46655538	4459	-	39.54	q11.2	protein_coding	SHCBP1	SHC SH2-domain binding protein 1 [Source:HGNC Symbol;Acc:29547]
ENSG00000126787	1005.13	-6.66594	0.228332	-29.194	2.31e-187	2.25e-184	2644	2759	34	30	196	178	chr14	55614830	55658396	3667	-	39.11	q22.3	protein_coding	DLGAP5	discs, large (Drosophila) homolog-associated protein 5 [Source:HGNC Symbol;Acc:16864]
ENSG00000130164	17139.5	-2.11779	0.0753482	-28.1067	8.11e-174	7.6e-171	23733	23318	7180	5867	19180	19865	chr19	11200038	11244492	7718	+	51.08	p13.2	protein_coding	LDLR	low density lipoprotein receptor [Source:HGNC Symbol;Acc:6547]
ENSG00000129195	839.394	-5.61487	0.200324	-28.029	7.21e-173	6.52e-170	2182	2304	58	52	136	158	chr17	6347735	6354789	2823	+	53.2	p13.2	protein_coding	FAM64A	family with sequence similarity 64, member A [Source:HGNC Symbol;Acc:25483]
ENSG00000187498	153723	-2.33299	0.0833816	-27.9796	2.87e-172	2.51e-169	287210	307678	77738	64230	88067	81969	chr13	110801318	110959496	7877	-	44.9	q34	protein_coding	COL4A1	collagen, type IV, alpha 1 [Source:HGNC Symbol;Acc:2202]
ENSG00000134057	2842.27	-3.03884	0.109065	-27.8626	7.58e-171	6.42e-168	6749	6658	1053	906	736	681	chr5	68462837	68474072	2558	+	43.63	q13.2	protein_coding	CCNB1	cyclin B1 [Source:HGNC Symbol;Acc:1579]
ENSG00000150551	7207.76	-2.70974	0.0977566	-27.7192	4.1e-169	3.36e-166	16568	15208	3139	2694	2575	2406	chr2	133402426	133429152	2412	-	45.33	q21.2	protein_coding	LYPD1	LY6/PLAUR domain containing 1 [Source:HGNC Symbol;Acc:28431]
ENSG00000116991	9045.37	2.54824	0.0925501	27.5336	6.95e-167	5.53e-164	2957	2880	21948	19015	5374	6497	chr1	232533711	232697304	7641	-	41.11	q42.2	protein_coding	SIPA1L2	signal-induced proliferation-associated 1 like 2 [Source:HGNC Symbol;Acc:23800]
ENSG00000125378	17111.9	2.28395	0.083115	27.4794	3.09e-166	2.39e-163	5785	5299	35328	29569	15962	16243	chr14	54416454	54425479	3082	-	53.91	q22.2	protein_coding	BMP4	bone morphogenetic protein 4 [Source:HGNC Symbol;Acc:1071]
ENSG00000142945	956.299	-5.4782	0.199751	-27.4251	1.38e-165	1.03e-162	2688	2235	84	50	238	263	chr1	45205490	45233439	3658	+	49.08	p34.1	protein_coding	KIF2C	kinesin family member 2C [Source:HGNC Symbol;Acc:6393]
ENSG00000137804	916.881	-5.16998	0.189995	-27.2112	4.79e-163	3.49e-160	2201	2295	68	81	326	346	chr15	41624892	41673248	2875	+	44.52	q15.1	protein_coding	NUSAP1	nucleolar and spindle associated protein 1 [Source:HGNC Symbol;Acc:18538]
ENSG00000177363	4277.46	2.58138	0.0955551	27.0145	9.98e-161	7.08e-158	1291	1428	10842	8749	2605	2929	chr11	62453874	62457371	2585	-	53.74	q12.3	protein_coding	LRRN4CL	LRRN4 C-terminal like [Source:HGNC Symbol;Acc:33724]
ENSG00000170801	2763.17	-2.83601	0.10663	-26.5969	7.38e-156	5.1e-153	6483	6474	1196	987	641	597	chr4	8271492	8308838	3321	+	56.08	p16.1	protein_coding	HTRA3	HtrA serine peptidase 3 [Source:HGNC Symbol;Acc:30406]
ENSG00000099194	35335.1	-1.9664	0.0740191	-26.5662	1.67e-155	1.12e-152	44318	43892	14764	12366	41840	46729	chr10	102106881	102124591	5362	+	47.04	q24.31	protein_coding	SCD	stearoyl-CoA desaturase (delta-9-desaturase) [Source:HGNC Symbol;Acc:10571]
ENSG00000123700	5092.15	2.67823	0.10084	26.5592	2.01e-155	1.32e-152	1325	1145	10748	8338	5031	5571	chr17	68164814	68176189	5577	+	41.95	q24.3	protein_coding	KCNJ2	potassium inwardly-rectifying channel, subfamily J, member 2 [Source:HGNC Symbol;Acc:6263]
ENSG00000138180	752.469	-5.98684	0.227278	-26.3415	6.42e-153	4.11e-150	1848	1886	41	30	268	284	chr10	95256389	95288849	3271	+	40.68	q23.33	protein_coding	CEP55	centrosomal protein 55kDa [Source:HGNC Symbol;Acc:1161]
ENSG00000183840	5583.09	-2.68991	0.102965	-26.1246	1.92e-150	1.2e-147	12842	11697	2457	2110	2025	1863	chr2	133174147	133404132	3343	+	42.93	q21.2	protein_coding	GPR39	G protein-coupled receptor 39 [Source:HGNC Symbol;Acc:4496]
ENSG00000125730	1333.54	4.50078	0.172475	26.0952	4.13e-150	2.52e-147	118	96	2914	2863	1167	1357	chr19	6677715	6730573	8328	-	51.26	p13.3	protein_coding	C3	complement component 3 [Source:HGNC Symbol;Acc:1318]
ENSG00000170891	3363.72	3.09217	0.118711	26.0478	1.42e-149	8.49e-147	646	810	8693	6330	2665	2672	chr4	5016313	5021199	1003	-	43.07	p16.2	protein_coding	CYTL1	cytokine-like 1 [Source:HGNC Symbol;Acc:24435]
ENSG00000198826	1635.98	-3.19212	0.123405	-25.867	1.57e-147	9.14e-145	3594	3707	560	406	637	701	chr15	32907345	32932150	6428	+	37.89	q13.3	protein_coding	ARHGAP11A	Rho GTPase activating protein 11A [Source:HGNC Symbol;Acc:15783]
ENSG00000183856	874.628	-5.61825	0.21802	-25.7695	1.95e-146	1.11e-143	2099	2272	46	60	322	269	chr1	156495197	156542396	6742	-	50.86	q23.1	protein_coding	IQGAP3	IQ motif containing GTPase activating protein 3 [Source:HGNC Symbol;Acc:20669]
ENSG00000166851	937.13	-4.34087	0.168685	-25.7336	4.92e-146	2.75e-143	2325	2231	143	127	332	299	chr16	23688977	23701688	4760	+	50.69	p12.2	protein_coding	PLK1	polo-like kinase 1 [Source:HGNC Symbol;Acc:9077]
ENSG00000068489	1743.52	-3.52619	0.137854	-25.5791	2.6e-144	1.42e-141	3938	3732	458	346	913	779	chr17	57232860	57282066	4080	+	44.47	q22	protein_coding	PRR11	proline rich 11 [Source:HGNC Symbol;Acc:25619]
ENSG00000110900	3068.42	2.65164	0.103841	25.5354	7.97e-144	4.27e-141	710	754	5914	5122	3236	3481	chr12	31079362	31149534	7113	+	51.34	p11.21	protein_coding	TSPAN11	tetraspanin 11 [Source:HGNC Symbol;Acc:30795]
ENSG00000076382	1545.44	-3.30858	0.129725	-25.5045	1.76e-143	9.22e-141	3832	3432	494	390	461	476	chr17	26904588	26926297	5467	-	46.5	q11.2	protein_coding	SPAG5	sperm associated antigen 5 [Source:HGNC Symbol;Acc:13452]
ENSG00000164611	1319.84	-3.38655	0.132938	-25.4747	3.76e-143	1.93e-140	3288	3195	423	325	276	272	chr5	159848829	159855748	2010	+	39.41	q33.3	protein_coding	PTTG1	pituitary tumor-transforming 1 [Source:HGNC Symbol;Acc:9690]
ENSG00000162692	9901.98	2.67303	0.107047	24.9707	1.27e-137	6.43e-135	1012	1107	8119	7983	18271	20907	chr1	101185298	101204601	6049	+	36.93	p21.2	protein_coding	VCAM1	vascular cell adhesion molecule 1 [Source:HGNC Symbol;Acc:12663]
ENSG00000186480	8124.78	-2.86064	0.11478	-24.9229	4.21e-137	2.08e-134	12842	15082	2670	1977	6257	8308	chr7	155089486	155101945	3650	+	44.41	q36.2	protein_coding	INSIG1	insulin induced gene 1 [Source:HGNC Symbol;Acc:6083]
ENSG00000256545	15194.1	-1.98205	0.0798157	-24.8329	3.96e-136	1.92e-133	19194	19008	6432	5211	17580	20306	chr10	102121397	102123376	1972	+	45.51	q24.31	pseudogene	AL139819.1
ENSG00000187837	5302.98	2.3169	0.0939811	24.6528	3.43e-134	1.64e-131	2201	2128	14269	11688	2384	2265	chr6	26055968	26056699	732	-	56.42	p22.2	protein_coding	HIST1H1C	histone cluster 1, H1c [Source:HGNC Symbol;Acc:4716]
ENSG00000165124	69560	1.98163	0.0810965	24.4355	7.18e-132	3.36e-129	21598	21196	105728	96475	87422	92618	chr9	113127531	113342160	14193	-	37.88	q31.3	protein_coding	SVEP1	sushi, von Willebrand factor type A, EGF and pentraxin domain containing 1 [Source:HGNC Symbol;Acc:15985]
ENSG00000131386	7907.8	1.99048	0.0817123	24.3596	4.58e-131	2.11e-128	2869	2879	15532	12032	7862	8418	chr3	16216156	16273499	5676	+	45.64	p25.1	protein_coding	GALNT15	UDP-N-acetyl-alpha-D-galactosamine:polypeptide N-acetylgalactosaminyltransferase 15 [Source:HGNC Symbol;Acc:21531]
ENSG00000024526	712.016	-5.38323	0.222838	-24.1575	6.22e-129	2.81e-126	1625	2101	66	42	157	158	chr1	68939835	68962904	5904	-	34.94	p31.2	protein_coding	DEPDC1	DEP domain containing 1 [Source:HGNC Symbol;Acc:22949]
ENSG00000170312	714.725	-6.15041	0.255268	-24.0939	2.89e-128	1.29e-125	1598	1862	22	36	293	319	chr10	62538089	62554610	3909	+	35.07	q21.2	protein_coding	CDK1	cyclin-dependent kinase 1 [Source:HGNC Symbol;Acc:1722]
ENSG00000196611	4787.55	-2.50911	0.104486	-24.0138	1.99e-127	8.72e-125	11928	10467	2481	2233	698	756	chr11	102660651	102668891	1970	-	39.69	q22.2	protein_coding	MMP1	matrix metallopeptidase 1 (interstitial collagenase) [Source:HGNC Symbol;Acc:7155]
ENSG00000145386	1551.75	-2.89396	0.12056	-24.0043	2.51e-127	1.08e-124	3258	3353	593	478	695	742	chr4	122737599	122745087	2797	-	39.43	q27	protein_coding	CCNA2	cyclin A2 [Source:HGNC Symbol;Acc:1578]
ENSG00000237649	931.013	-5.27103	0.22007	-23.9516	8.9e-127	3.76e-124	2272	2206	71	68	458	310	chr6	33359313	33377701	3345	+	47.68	p21.32	protein_coding	KIFC1	kinesin family member C1 [Source:HGNC Symbol;Acc:6389]
ENSG00000113368	732.147	-4.56496	0.191311	-23.8615	7.7e-126	3.21e-123	1618	1561	92	70	402	487	chr5	126112315	126172712	3635	+	42.33	q23.2	protein_coding	LMNB1	lamin B1 [Source:HGNC Symbol;Acc:6637]
ENSG00000175063	718.777	-7.15392	0.30006	-23.8416	1.24e-125	5.07e-123	1963	1811	20	12	178	183	chr20	44441215	44445596	1641	+	51.32	q13.12	protein_coding	UBE2C	ubiquitin-conjugating enzyme E2C [Source:HGNC Symbol;Acc:15937]
ENSG00000139629	7547.42	-2.23261	0.0948565	-23.5367	1.72e-122	6.93e-120	16797	16104	5011	3484	1872	1928	chr12	51745031	51786651	7347	-	49.89	q13.13	protein_coding	GALNT6	UDP-N-acetyl-alpha-D-galactosamine:polypeptide N-acetylgalactosaminyltransferase 6 (GalNAc-T6) [Source:HGNC Symbol;Acc:4128]
ENSG00000066279	1194.43	-3.89284	0.165718	-23.4907	5.08e-122	2.02e-119	2722	3155	283	196	268	380	chr1	197053258	197115824	10887	-	34.66	q31.3	protein_coding	ASPM	asp (abnormal spindle) homolog, microcephaly associated (Drosophila) [Source:HGNC Symbol;Acc:19048]
ENSG00000158406	2168	2.95003	0.126072	23.3995	4.33e-121	1.69e-118	510	472	5488	3733	1813	1970	chr6	26281283	26285762	1034	-	43.28	p22.2	protein_coding	HIST1H4H	histone cluster 1, H4h [Source:HGNC Symbol;Acc:4788]
ENSG00000182752	29895	1.70303	0.0729378	23.3491	1.41e-120	5.43e-118	8968	9225	39275	32011	44464	45523	chr9	118916083	119164601	11573	+	42.35	q33.1	protein_coding	PAPPA	pregnancy-associated plasma protein A, pappalysin 1 [Source:HGNC Symbol;Acc:8602]
ENSG00000090889	832.668	-6.93457	0.297562	-23.3046	3.98e-120	1.51e-117	2368	1915	20	22	294	197	chrX	69509879	69640682	4723	+	40.49	q13.1	protein_coding	KIF4A	kinesin family member 4A [Source:HGNC Symbol;Acc:13339]
ENSG00000138623	8081.73	-2.12029	0.0911359	-23.2652	9.99e-120	3.75e-117	17572	17645	5506	4268	1832	1686	chr15	74701630	74726808	4309	-	57.93	q24.1	protein_coding	SEMA7A	semaphorin 7A, GPI membrane anchor (John Milton Hagen blood group) [Source:HGNC Symbol;Acc:10741]
ENSG00000181019	44985.9	-1.78371	0.07691	-23.1922	5.46e-119	2.02e-116	75671	70302	27743	23225	33338	35278	chr16	69740899	69760854	3254	-	47.09	q22.1	protein_coding	NQO1	NAD(P)H dehydrogenase, quinone 1 [Source:HGNC Symbol;Acc:2874]
ENSG00000137812	776.239	-4.24645	0.183456	-23.147	1.56e-118	5.69e-116	1704	2037	138	100	252	297	chr15	40886218	40956540	10250	+	41.23	q15.1	protein_coding	CASC5	cancer susceptibility candidate 5 [Source:HGNC Symbol;Acc:24054]
ENSG00000248429	3291.5	2.38094	0.102981	23.12	2.91e-118	1.05e-115	697	679	4666	3945	4666	5237	chr4	159091904	159124029	5639	+	38.86	q32.1	antisense	RP11-597D13.9
ENSG00000075218	607.475	-5.39188	0.233259	-23.1155	3.24e-118	1.15e-115	1512	1514	38	48	211	199	chr22	46692638	46726707	4242	+	50.13	q13.31	protein_coding	GTSE1	G-2 and S-phase expressed 1 [Source:HGNC Symbol;Acc:13698]
ENSG00000161800	1831.42	-2.9472	0.127823	-23.0568	1.26e-117	4.39e-115	3639	3719	618	528	1162	1029	chr12	50370706	50426919	4541	-	43.65	q13.12	protein_coding	RACGAP1	Rac GTPase activating protein 1 [Source:HGNC Symbol;Acc:9804]
ENSG00000137563	1855.06	-2.6292	0.114166	-23.0297	2.35e-117	8.11e-115	3815	3964	857	660	781	874	chr8	63927638	63951730	3130	-	38.86	q12.3	protein_coding	GGH	gamma-glutamyl hydrolase (conjugase, folylpolygammaglutamyl hydrolase) [Source:HGNC Symbol;Acc:4248]
ENSG00000167703	5777.97	2.0204	0.087833	23.0027	4.38e-117	1.49e-114	2108	2068	10990	9356	5730	5943	chr17	1472561	1532180	10618	-	54.63	p13.3	protein_coding	SLC43A2	solute carrier family 43 (amino acid system L transporter), member 2 [Source:HGNC Symbol;Acc:23087]
ENSG00000086696	3487.05	2.27013	0.0992195	22.8798	7.38e-116	2.48e-113	1581	1623	9942	8600	720	832	chr16	82068609	82132139	2688	+	42.39	q23.3	protein_coding	HSD17B2	hydroxysteroid (17-beta) dehydrogenase 2 [Source:HGNC Symbol;Acc:5211]
ENSG00000183049	1956.17	2.99964	0.13157	22.7989	4.71e-115	1.56e-112	445	512	4836	4328	1159	1445	chr10	12391481	12877545	8746	+	45.61	p13	protein_coding	CAMK1D	calcium/calmodulin-dependent protein kinase ID [Source:HGNC Symbol;Acc:19341]
ENSG00000168078	584.045	-5.91101	0.260543	-22.6873	5.98e-114	1.96e-111	1459	1731	38	26	60	93	chr8	27667137	27695612	2165	-	37.25	p21.1	protein_coding	PBK	PDZ binding kinase [Source:HGNC Symbol;Acc:18282]
ENSG00000115457	2167.72	3.21552	0.143026	22.4821	6.22e-112	2.01e-109	416	396	4699	4323	2174	1788	chr2	217497551	217529159	4767	+	50.33	q35	protein_coding	IGFBP2	insulin-like growth factor binding protein 2, 36kDa [Source:HGNC Symbol;Acc:5471]
ENSG00000148175	58431.5	1.66806	0.0742081	22.4781	6.8e-112	2.18e-109	19785	20792	88889	66940	76913	82193	chr9	124101355	124132531	3188	-	39.51	q33.2	protein_coding	STOM	stomatin [Source:HGNC Symbol;Acc:3383]
ENSG00000272761	10998.5	1.93943	0.0869379	22.3082	3.07e-110	9.71e-108	4240	4593	23713	17293	9473	10447	chr3	112315641	112320749	5109	-	40.6	q13.2	lincRNA	RP11-572C15.6
ENSG00000232274	1413.15	3.13958	0.141484	22.1904	4.26e-109	1.33e-106	216	273	2883	2306	1552	1648	chr1	143118704	143211070	7509	-	42.55	q21.1	lincRNA	RP11-782C8.2
ENSG00000109472	4699.29	2.13629	0.0968894	22.0488	9.82e-108	3.03e-105	1542	1476	9099	6929	5226	5085	chr4	166282346	166419472	2958	+	38.23	q32.3	protein_coding	CPE	carboxypeptidase E [Source:HGNC Symbol;Acc:2303]
ENSG00000157456	903.46	-3.89832	0.177556	-21.9554	7.69e-107	2.35e-104	2364	2082	168	187	232	250	chr15	59397277	59417244	1825	+	42.64	q22.2	protein_coding	CCNB2	cyclin B2 [Source:HGNC Symbol;Acc:1580]
ENSG00000158747	10632.8	1.77408	0.0810008	21.902	2.49e-106	7.51e-104	4848	5159	22302	18809	7836	8682	chr1	19967048	19984945	3461	+	56.98	p36.13	protein_coding	NBL1	neuroblastoma 1, DAN family BMP antagonist [Source:HGNC Symbol;Acc:7650]
ENSG00000210049	1732.66	3.29489	0.151808	21.7043	1.87e-104	5.58e-102	323	306	3623	3719	1606	1449	chrM	577	647	71	+	40.85		Mt_tRNA	MT-TF	mitochondrially encoded tRNA phenylalanine [Source:HGNC Symbol;Acc:7481]
ENSG00000176170	897.61	-3.3293	0.153512	-21.6876	2.69e-104	7.92e-102	2057	2117	262	236	296	301	chr17	74372665	74383941	4416	+	60.21	q25.1	protein_coding	SPHK1	sphingosine kinase 1 [Source:HGNC Symbol;Acc:11240]
ENSG00000092421	3754.11	2.79065	0.129094	21.6172	1.24e-103	3.61e-101	462	482	3985	3811	7139	6213	chr5	115779312	115910630	10956	-	40.58	q23.1	protein_coding	SEMA6A	sema domain, transmembrane domain (TM), and cytoplasmic domain, (semaphorin) 6A [Source:HGNC Symbol;Acc:10738]
ENSG00000135074	21847.8	-2.1638	0.100506	-21.529	8.33e-103	2.4e-100	45468	45600	13336	11098	8016	6768	chr5	156822542	157002783	7710	-	44.66	q33.3	protein_coding	ADAM19	ADAM metallopeptidase domain 19 [Source:HGNC Symbol;Acc:197]
ENSG00000112972	6773.34	-1.99644	0.093517	-21.3484	4.03e-101	1.15e-98	10514	10837	3786	2697	5542	6360	chr5	43289497	43313614	4702	-	38.81	p12	protein_coding	HMGCS1	3-hydroxy-3-methylglutaryl-CoA synthase 1 (soluble) [Source:HGNC Symbol;Acc:5007]
ENSG00000183044	1773.14	2.47352	0.116131	21.2994	1.15e-100	3.24e-98	640	676	4751	4027	772	819	chr16	8768422	8878432	9744	+	47.35	p13.2	protein_coding	ABAT	4-aminobutyrate aminotransferase [Source:HGNC Symbol;Acc:23]
ENSG00000101057	612.937	-6.98533	0.329012	-21.2312	4.92e-100	1.37e-97	1552	1283	16	11	330	333	chr20	42295754	42345136	2682	+	49.83	q13.12	protein_coding	MYBL2	v-myb avian myeloblastosis viral oncogene homolog-like 2 [Source:HGNC Symbol;Acc:7548]
ENSG00000223609	1814.67	2.87791	0.136111	21.1439	3.14e-99	8.68e-97	529	557	5357	4262	591	819	chr11	5253908	5256600	1062	-	37.91	p15.4	protein_coding	HBD	hemoglobin, delta [Source:HGNC Symbol;Acc:4829]
ENSG00000123243	954.532	4.7548	0.225006	21.1319	4.05e-99	1.11e-96	50	30	1329	1253	1566	1518	chr10	7601232	7708961	14629	-	43.72	p14	protein_coding	ITIH5	inter-alpha-trypsin inhibitor heavy chain family, member 5 [Source:HGNC Symbol;Acc:21449]
ENSG00000104368	59713.2	1.66639	0.0792405	21.0295	3.52e-98	9.53e-96	34725	34128	137792	123888	26999	29404	chr8	42032236	42065242	7133	-	48.7	p11.21	protein_coding	PLAT	plasminogen activator, tissue [Source:HGNC Symbol;Acc:9051]
ENSG00000080573	1597.82	-2.92815	0.139302	-21.0202	4.29e-98	1.15e-95	3610	3870	672	514	437	353	chr19	10070237	10121147	6750	-	52.34	p13.2	protein_coding	COL5A3	collagen, type V, alpha 3 [Source:HGNC Symbol;Acc:14864]
ENSG00000134690	856.977	-4.51956	0.21508	-21.0134	4.95e-98	1.31e-95	2222	2054	120	104	301	189	chr1	38158090	38175391	2469	+	45.82	p34.3	protein_coding	CDCA8	cell division cycle associated 8 [Source:HGNC Symbol;Acc:14629]
ENSG00000183688	4648.24	-1.86719	0.0891444	-20.9456	2.06e-97	5.39e-95	8486	8344	3065	2489	2608	2641	chr17	289769	295730	3621	-	48.81	p13.3	protein_coding	FAM101B	family with sequence similarity 101, member B [Source:HGNC Symbol;Acc:28705]
ENSG00000197565	7379.11	1.78755	0.0854797	20.912	4.16e-97	1.08e-94	3819	3765	16880	14542	4062	4539	chrX	107386780	107682727	9942	-	40.29	q22.3	protein_coding	COL4A6	collagen, type IV, alpha 6 [Source:HGNC Symbol;Acc:2208]
ENSG00000134871	171570	-1.74585	0.0841733	-20.7411	1.47e-95	3.79e-93	302460	318286	117544	104177	92515	87901	chr13	110958159	111165374	7885	+	47.83	q34	protein_coding	COL4A2	collagen, type IV, alpha 2 [Source:HGNC Symbol;Acc:2203]
ENSG00000146918	1607.77	-2.50348	0.12115	-20.6644	7.25e-95	1.85e-92	3094	2994	728	567	957	1100	chr7	158424003	158497520	6987	-	41.79	q36.3	protein_coding	NCAPG2	non-SMC condensin II complex, subunit G2 [Source:HGNC Symbol;Acc:21904]
ENSG00000118193	464.784	-5.97307	0.289137	-20.6583	8.23e-95	2.08e-92	1166	1219	30	16	145	121	chr1	200520628	200589862	7274	-	37.83	q32.1	protein_coding	KIF14	kinesin family member 14 [Source:HGNC Symbol;Acc:19181]
ENSG00000198756	2488.48	-2.2596	0.11013	-20.5176	1.5e-93	3.75e-91	4743	4769	1247	1132	1405	1386	chr1	183898796	184006863	7339	-	40.45	q25.3	protein_coding	COLGALT2	collagen beta(1-O)galactosyltransferase 2 [Source:HGNC Symbol;Acc:16790]
ENSG00000167244	1250.63	-3.10034	0.151127	-20.5147	1.59e-93	3.94e-91	2601	2447	386	322	833	697	chr11	2150342	2170833	6979	-	60.44	p15.5	protein_coding	IGF2	insulin-like growth factor 2 (somatomedin A) [Source:HGNC Symbol;Acc:5466]
ENSG00000256040	7348.34	1.75546	0.0855911	20.5098	1.76e-93	4.31e-91	2113	2258	9965	7828	10915	11115	chr9	119160439	119162885	2447	-	39.52	q33.1	protein_coding	PAPPA-AS1	PAPPA antisense RNA 1 [Source:HGNC Symbol;Acc:35152]
ENSG00000244694	2334.23	2.46164	0.120148	20.4884	2.73e-93	6.64e-91	616	585	4598	3405	2431	2964	chr6	47845764	48036425	5177	-	36.75	p12.3	protein_coding	PTCHD4	patched domain containing 4 [Source:HGNC Symbol;Acc:21345]
ENSG00000011465	224099	1.45666	0.0714527	20.3863	2.21e-92	5.32e-90	57800	58965	210970	174439	379942	428882	chr12	91539025	91576900	8083	-	34.59	q21.33	protein_coding	DCN	decorin [Source:HGNC Symbol;Acc:2705]
ENSG00000155269	1481.73	3.0056	0.147436	20.3859	2.23e-92	5.33e-90	246	325	2875	2610	1559	1680	chr4	8560452	8621486	8360	+	53.96	p16.1	protein_coding	GPR78	G protein-coupled receptor 78 [Source:HGNC Symbol;Acc:4528]
ENSG00000123416	101424	-1.6166	0.0793156	-20.3818	2.42e-92	5.73e-90	172482	162412	72758	58776	69307	67172	chr12	49521565	49525180	3574	-	53.12	q13.12	protein_coding	TUBA1B	tubulin, alpha 1b [Source:HGNC Symbol;Acc:18809]
ENSG00000258017	80521.6	-1.61658	0.0793582	-20.3706	3.05e-92	7.14e-90	137198	129270	57975	46701	54629	52994	chr12	49521565	49541652	1632	+	46.25	q13.12	antisense	RP11-386G11.10
ENSG00000138778	825.382	-3.32997	0.163601	-20.3542	4.26e-92	9.89e-90	1708	1859	236	191	371	459	chr4	104026963	104119566	9444	-	34.67	q24	protein_coding	CENPE	centromere protein E, 312kDa [Source:HGNC Symbol;Acc:1856]
ENSG00000109625	1563.77	2.96579	0.146442	20.2524	3.38e-91	7.79e-89	262	353	3031	2719	1653	1787	chr4	8594387	8621488	5562	+	58.27	p16.1	protein_coding	CPZ	carboxypeptidase Z [Source:HGNC Symbol;Acc:2333]
ENSG00000169607	549.167	-6.4687	0.319615	-20.239	4.44e-91	1.01e-88	1330	1461	22	16	216	134	chr2	113493930	113522254	5473	-	39.57	q13	protein_coding	CKAP2L	cytoskeleton associated protein 2-like [Source:HGNC Symbol;Acc:26877]
ENSG00000163017	29304.8	-1.83616	0.0908409	-20.2129	7.54e-91	1.71e-88	52751	51232	19565	15538	18451	16504	chr2	74119441	74146992	3811	+	45.18	p13.1	protein_coding	ACTG2	actin, gamma 2, smooth muscle, enteric [Source:HGNC Symbol;Acc:145]
ENSG00000197903	14095	1.65891	0.0821039	20.205	8.84e-91	1.98e-88	6488	6585	28893	21082	12638	13213	chr6	27106073	27114619	820	-	42.01	p22.1	protein_coding	HIST1H2BK	histone cluster 1, H2bk [Source:HGNC Symbol;Acc:13954]
ENSG00000161888	1214.62	-2.70909	0.134135	-20.1967	1.05e-90	2.33e-88	1982	1976	397	331	1160	1178	chr19	11242196	11266484	2839	-	53.53	p13.2	protein_coding	SPC24	SPC24, NDC80 kinetochore complex component [Source:HGNC Symbol;Acc:26913]
ENSG00000196616	2668.83	4.31919	0.214083	20.1753	1.61e-90	3.56e-88	48	44	1120	1073	5063	7678	chr4	100226121	100242558	6483	-	35.81	q23	protein_coding	ADH1B	alcohol dehydrogenase 1B (class I), beta polypeptide [Source:HGNC Symbol;Acc:250]
ENSG00000116260	231788	1.46852	0.0728579	20.156	2.39e-90	5.22e-88	84173	86941	309629	259406	307947	349658	chr1	180123969	180173165	9311	+	51.87	q25.2	protein_coding	QSOX1	quiescin Q6 sulfhydryl oxidase 1 [Source:HGNC Symbol;Acc:9756]
ENSG00000179750	431.693	-5.07879	0.254816	-19.9312	2.18e-88	4.73e-86	1091	1029	35	40	151	158	chr22	39378352	39388809	1896	+	53.12	q13.1	protein_coding	APOBEC3B	apolipoprotein B mRNA editing enzyme, catalytic polypeptide-like 3B [Source:HGNC Symbol;Acc:17352]
ENSG00000173391	6419.95	2.04687	0.103376	19.8002	2.96e-87	6.37e-85	2250	2327	13769	9226	6080	6893	chr12	10310902	10324737	3055	-	38.78	p13.2	protein_coding	OLR1	oxidized low density lipoprotein (lectin-like) receptor 1 [Source:HGNC Symbol;Acc:8133]
ENSG00000104043	1014.3	3.5384	0.178719	19.7987	3.05e-87	6.51e-85	102	121	1780	1349	1249	1643	chr15	50150435	50475014	10861	-	38.4	q21.2	protein_coding	ATP8B4	ATPase, class I, type 8B, member 4 [Source:HGNC Symbol;Acc:13536]
ENSG00000168398	30447	1.59614	0.0808332	19.7461	8.67e-87	1.83e-84	16647	15979	62509	55667	20499	22467	chr14	96671016	96710666	7008	+	50.21	q32.2	protein_coding	BDKRB2	bradykinin receptor B2 [Source:HGNC Symbol;Acc:1030]
ENSG00000080986	399.552	-5.24745	0.266486	-19.6913	2.56e-86	5.38e-84	954	998	36	26	150	153	chr18	2571510	2616634	3600	+	36.36	p11.32	protein_coding	NDC80	NDC80 kinetochore complex component [Source:HGNC Symbol;Acc:16909]
ENSG00000013810	1888.73	-2.7991	0.142328	-19.6665	4.17e-86	8.69e-84	3832	3724	679	621	1213	977	chr4	1723227	1746898	4682	+	56.08	p16.3	protein_coding	TACC3	transforming, acidic coiled-coil containing protein 3 [Source:HGNC Symbol;Acc:11524]
ENSG00000067057	14585.5	-1.55645	0.0791894	-19.6548	5.26e-86	1.09e-83	25446	25426	11064	9677	7618	8045	chr10	3108525	3179904	4827	+	51.44	p15.2	protein_coding	PFKP	phosphofructokinase, platelet [Source:HGNC Symbol;Acc:8878]
ENSG00000140416	71680.7	-1.50931	0.0769378	-19.6173	1.1e-85	2.26e-83	130780	128711	61525	48400	31662	30690	chr15	63334831	63364114	8468	+	45.06	q22.2	protein_coding	TPM1	tropomyosin 1 (alpha) [Source:HGNC Symbol;Acc:12010]
ENSG00000137807	2369.63	-2.66228	0.135876	-19.5934	1.76e-85	3.58e-83	4590	4738	957	813	1558	1229	chr15	69706585	69740764	6375	+	39.36	q23	protein_coding	KIF23	kinesin family member 23 [Source:HGNC Symbol;Acc:6392]
ENSG00000103888	106525	1.788	0.0912961	19.5847	2.09e-85	4.22e-83	45407	47556	200543	183403	86536	106374	chr15	81071684	81244117	7621	+	47.03	q25.1	protein_coding	KIAA1199	KIAA1199 [Source:HGNC Symbol;Acc:29213]
ENSG00000231290	2018.83	-2.28434	0.11699	-19.526	6.61e-85	1.32e-82	4377	4121	1091	998	694	720	chr20	57090435	57194944	4940	+	48.17	q13.32	processed_transcript	APCDD1L-AS1	APCDD1L antisense RNA 1 (head to head) [Source:HGNC Symbol;Acc:27152]
ENSG00000138160	1134.83	-2.98263	0.152875	-19.5103	8.98e-85	1.79e-82	2288	2466	452	280	555	620	chr10	94353043	94415150	4858	+	39.18	q23.33	protein_coding	KIF11	kinesin family member 11 [Source:HGNC Symbol;Acc:6388]
ENSG00000174080	3774.58	1.85621	0.0951637	19.5054	9.88e-85	1.95e-82	1272	1368	6268	5221	4396	4723	chr11	66330934	66336312	2896	-	58.67	q13.2	protein_coding	CTSF	cathepsin F [Source:HGNC Symbol;Acc:2531]
ENSG00000196154	4152.44	-2.29753	0.118087	-19.4563	2.58e-84	5.05e-82	8312	7931	2211	1770	2364	1946	chr1	153516089	153522612	1025	-	56.3	q21.3	protein_coding	S100A4	S100 calcium binding protein A4 [Source:HGNC Symbol;Acc:10494]
ENSG00000137309	48514.5	-1.53793	0.0790948	-19.4441	3.27e-84	6.36e-82	85174	83964	37551	32352	26022	25409	chr6	34204650	34214008	2327	+	57.83	p21.31	protein_coding	HMGA1	high mobility group AT-hook 1 [Source:HGNC Symbol;Acc:5010]
ENSG00000137310	819.019	-3.40887	0.176852	-19.2752	8.67e-83	1.67e-80	1387	1257	159	140	919	824	chr6	31126319	31134936	3538	+	51.1	p21.33	protein_coding	TCF19	transcription factor 19 [Source:HGNC Symbol;Acc:11629]
ENSG00000109805	939.274	-3.43958	0.178794	-19.2377	1.79e-82	3.43e-80	1884	2249	291	173	399	501	chr4	17812525	17846485	4921	+	35.41	p15.31	protein_coding	NCAPG	non-SMC condensin I complex, subunit G [Source:HGNC Symbol;Acc:24304]
ENSG00000164125	10037.4	2.48771	0.129808	19.1645	7.33e-82	1.39e-79	1850	2176	16963	10585	12782	17001	chr4	159045626	159094470	7880	-	37.11	q32.1	protein_coding	FAM198B	family with sequence similarity 198, member B [Source:HGNC Symbol;Acc:25312]
ENSG00000134531	22053.4	-1.39635	0.0729015	-19.1539	8.98e-82	1.69e-79	26495	26861	13424	10968	25077	25973	chr12	13349650	13369708	4673	+	44.88	p13.1	protein_coding	EMP1	epithelial membrane protein 1 [Source:HGNC Symbol;Acc:3333]
ENSG00000123485	621.118	-4.54815	0.237585	-19.1432	1.1e-81	2.07e-79	1524	1453	99	56	284	193	chr2	234742062	234763212	3819	-	48.25	q37.1	protein_coding	HJURP	Holliday junction recognition protein [Source:HGNC Symbol;Acc:25444]
ENSG00000168077	20296.2	-1.53508	0.0804679	-19.0769	3.93e-81	7.31e-79	39042	37364	17006	14640	6772	7670	chr8	27491385	27534293	4031	+	50.25	p21.1	protein_coding	SCARA3	scavenger receptor class A, member 3 [Source:HGNC Symbol;Acc:19000]
ENSG00000071539	1060.42	-2.64801	0.139414	-18.9939	1.92e-80	3.54e-78	2016	2024	415	359	690	700	chr5	892758	919472	3560	+	50.49	p15.33	protein_coding	TRIP13	thyroid hormone receptor interactor 13 [Source:HGNC Symbol;Acc:12307]
ENSG00000258232	20932.4	-1.59328	0.0840849	-18.9484	4.55e-80	8.35e-78	36638	34805	15440	13013	12739	12208	chr12	49658939	49667089	680	-	48.46	q13.12	antisense	RP11-161H23.5
ENSG00000146674	22940.4	-1.67276	0.0885577	-18.889	1.41e-79	2.56e-77	23919	26082	10448	8432	32811	30327	chr7	45951949	45961473	4466	-	49.45	p12.3	protein_coding	IGFBP3	insulin-like growth factor binding protein 3 [Source:HGNC Symbol;Acc:5472]
ENSG00000125965	4088.4	1.82674	0.0973646	18.7618	1.55e-78	2.8e-76	1830	2090	9351	7404	2671	2923	chr20	34021145	34042568	2646	-	48.35	q11.22	protein_coding	GDF5	growth differentiation factor 5 [Source:HGNC Symbol;Acc:4220]
ENSG00000103257	7489.03	-1.77719	0.0952272	-18.6626	9.98e-78	1.79e-75	9671	10756	3822	3325	8188	7848	chr16	87863629	87903094	4745	-	58.41	q24.2	protein_coding	SLC7A5	solute carrier family 7 (amino acid transporter light chain, L system), member 5 [Source:HGNC Symbol;Acc:11063]
ENSG00000134668	7223.23	-1.62082	0.0870506	-18.6193	2.24e-77	4e-75	12746	13607	5545	4741	3346	3331	chr1	32256023	32281652	7085	-	49.3	p35.2	protein_coding	SPOCD1	SPOC domain containing 1 [Source:HGNC Symbol;Acc:26338]
ENSG00000103196	2214.43	-2.03952	0.109628	-18.604	2.98e-77	5.29e-75	4499	4620	1496	1178	749	710	chr16	84853590	84954374	7963	+	50.35	q24.1	protein_coding	CRISPLD2	cysteine-rich secretory protein LCCL domain containing 2 [Source:HGNC Symbol;Acc:25248]
ENSG00000180139	22438.4	-1.91647	0.103022	-18.6025	3.07e-77	5.4e-75	38279	36419	13603	10309	18206	15416	chr10	90692400	90700368	2721	+	43.56	q23.31	antisense	ACTA2-AS1	ACTA2 antisense RNA 1 [Source:HGNC Symbol;Acc:45169]
ENSG00000203849	1077.28	2.98156	0.162048	18.3992	1.33e-75	2.33e-73	175	241	2265	1703	1150	1251	chr1	142620645	142729967	7490	-	41.69	q21.1	lincRNA	RP11-417J8.6
ENSG00000146555	1933.98	2.25109	0.122659	18.3524	3.16e-75	5.49e-73	518	589	3620	2744	2310	2239	chr7	3341080	4308632	12045	+	43.12	p22.2	protein_coding	SDK1	sidekick cell adhesion molecule 1 [Source:HGNC Symbol;Acc:19307]
ENSG00000140682	9461.58	-1.70227	0.0931963	-18.2654	1.56e-74	2.69e-72	15999	14762	6073	5271	7086	6767	chr16	31482906	31489281	5403	+	60.05	p11.2	protein_coding	TGFB1I1	transforming growth factor beta 1 induced transcript 1 [Source:HGNC Symbol;Acc:11767]
ENSG00000117650	375.084	-6.93575	0.381287	-18.1904	6.15e-74	1.06e-71	1006	1024	12	8	66	64	chr1	211836114	211848960	3027	-	38.68	q32.3	protein_coding	NEK2	NIMA-related kinase 2 [Source:HGNC Symbol;Acc:7745]
ENSG00000178999	404.161	-5.45233	0.299858	-18.183	7.03e-74	1.2e-71	1094	1028	28	30	106	64	chr17	8108056	8113918	2236	-	52.7	p13.1	protein_coding	AURKB	aurora kinase B [Source:HGNC Symbol;Acc:11390]
ENSG00000137975	552.378	3.85221	0.212129	18.1597	1.08e-73	1.82e-71	66	64	1317	956	528	601	chr1	86889769	86922241	4496	+	37.98	p22.3	protein_coding	CLCA2	chloride channel accessory 2 [Source:HGNC Symbol;Acc:2016]
ENSG00000180875	947.996	-2.74093	0.150977	-18.1546	1.18e-73	1.99e-71	1529	1445	312	226	952	1007	chr1	240652873	240775449	4170	-	40.58	q43	protein_coding	GREM2	gremlin 2, DAN family BMP antagonist [Source:HGNC Symbol;Acc:17655]
ENSG00000113810	3625.22	-1.93003	0.106843	-18.0642	6.1e-73	1.02e-70	5907	6593	2299	1670	2285	2706	chr3	160117062	160152750	8457	+	36.23	q25.33	protein_coding	SMC4	structural maintenance of chromosomes 4 [Source:HGNC Symbol;Acc:14013]
ENSG00000139514	6042.32	-1.60733	0.0890286	-18.054	7.33e-73	1.22e-70	8267	8509	3548	3060	6028	5990	chr13	30083547	30169825	7692	-	47.44	q12.3	protein_coding	SLC7A1	solute carrier family 7 (cationic amino acid transporter, y+ system), member 1 [Source:HGNC Symbol;Acc:11057]
ENSG00000183508	5270.79	-1.61486	0.0895602	-18.0311	1.11e-72	1.83e-70	9432	9951	4159	3450	2347	2311	chr1	118148556	118170994	5751	+	44.16	p12	protein_coding	FAM46C	family with sequence similarity 46, member C [Source:HGNC Symbol;Acc:24712]
ENSG00000161638	74562.1	-1.56811	0.0870496	-18.014	1.51e-72	2.48e-70	128497	129915	57712	47161	43433	39168	chr12	54789045	54813244	7577	-	52.6	q13.13	protein_coding	ITGA5	integrin, alpha 5 (fibronectin receptor, alpha polypeptide) [Source:HGNC Symbol;Acc:6141]
ENSG00000127241	21855.7	1.40568	0.0782177	17.9713	3.27e-72	5.32e-70	10578	10578	37140	30317	23575	23028	chr3	186935942	187009810	12292	-	45.08	q27.3	protein_coding	MASP1	mannan-binding lectin serine peptidase 1 (C4/C2 activating component of Ra-reactive factor) [Source:HGNC Symbol;Acc:6901]
ENSG00000251680	1017.16	2.74285	0.152804	17.9501	4.79e-72	7.76e-70	224	234	1964	1713	1146	1086	chr5	128836054	129241610	881	-	35.96	q23.3	antisense	CTC-575N7.1
ENSG00000143341	2932.65	-1.82403	0.101883	-17.9032	1.11e-71	1.79e-69	4233	4516	1588	1377	2696	2764	chr1	185703683	186160085	18583	+	35.97	q25.3	protein_coding	HMCN1	hemicentin 1 [Source:HGNC Symbol;Acc:19194]
ENSG00000267918	7753.82	1.51872	0.0848776	17.893	1.34e-71	2.14e-69	2961	3135	11519	9489	10052	10047	chr14	101295066	101295537	255	-	49.15	q32.2	protein_coding	AL117190.2
ENSG00000107796	49842.6	-1.84301	0.103753	-17.7633	1.36e-70	2.16e-68	83756	78867	30534	24126	41744	34698	chr10	90694831	90751147	3027	-	40.33	q23.31	protein_coding	ACTA2	actin, alpha 2, smooth muscle, aorta [Source:HGNC Symbol;Acc:130]
ENSG00000112742	424.303	-5.58251	0.315515	-17.6933	4.72e-70	7.46e-68	1083	1134	34	22	62	136	chr6	80713604	80752244	4579	+	34.98	q14.1	protein_coding	TTK	TTK protein kinase [Source:HGNC Symbol;Acc:12401]
ENSG00000105696	3365.04	1.66906	0.0946049	17.6424	1.16e-69	1.83e-67	1869	1854	7871	6383	1861	1904	chr19	18718240	18731849	2626	+	58.34	p13.11	protein_coding	TMEM59L	transmembrane protein 59-like [Source:HGNC Symbol;Acc:13237]
ENSG00000261115	1278.27	2.8481	0.161728	17.6104	2.05e-69	3.2e-67	144	114	1244	995	2526	2426	chr7	140774032	141180180	10618	+	43.27	q34	protein_coding	TMEM178B	transmembrane protein 178B [Source:HGNC Symbol;Acc:44112]
ENSG00000218336	5711.34	-1.5467	0.0880555	-17.565	4.57e-69	7.09e-67	9523	9308	4270	3488	3468	3991	chr4	183065140	183724177	11983	+	38.92	q34.3	protein_coding	TENM3	teneurin transmembrane protein 3 [Source:HGNC Symbol;Acc:29944]
ENSG00000163931	41963.1	-1.41117	0.0805513	-17.5189	1.03e-68	1.59e-66	64792	61224	31053	25916	33506	32571	chr3	53258723	53290068	9507	-	54.36	p21.1	protein_coding	TKT	transketolase [Source:HGNC Symbol;Acc:11834]
ENSG00000064687	1391.28	2.44406	0.139691	17.4963	1.53e-68	2.35e-66	502	413	3415	2602	1036	1019	chr19	1040102	1065571	8365	+	60.48	p13.3	protein_coding	ABCA7	ATP-binding cassette, sub-family A (ABC1), member 7 [Source:HGNC Symbol;Acc:37]
ENSG00000115232	3006.8	-1.91136	0.109291	-17.4887	1.75e-68	2.67e-66	4216	4883	1597	1312	2590	3010	chr2	182321929	182400914	7901	+	36.12	q31.3	protein_coding	ITGA4	integrin, alpha 4 (antigen CD49D, alpha 4 subunit of VLA-4 receptor) [Source:HGNC Symbol;Acc:6140]
ENSG00000169710	20472.2	-1.40204	0.0802855	-17.4632	2.73e-68	4.15e-66	28306	29368	14547	11731	18849	18140	chr17	80036214	80056208	8979	-	66.65	q25.3	protein_coding	FASN	fatty acid synthase [Source:HGNC Symbol;Acc:3594]
ENSG00000100321	6533.2	1.53645	0.0881099	17.4378	4.26e-68	6.42e-66	3632	3955	14261	12158	3908	3984	chr22	39745930	39781593	6945	+	55.76	q13.1	protein_coding	SYNGR1	synaptogyrin 1 [Source:HGNC Symbol;Acc:11498]
ENSG00000116741	3541.58	1.80237	0.103405	17.4301	4.87e-68	7.31e-66	1199	1127	5523	4270	4363	5140	chr1	192778169	192781403	2086	+	40.83	q31.2	protein_coding	RGS2	regulator of G-protein signaling 2, 24kDa [Source:HGNC Symbol;Acc:9998]
ENSG00000261602	4502.64	-1.61163	0.0927856	-17.3694	1.41e-67	2.1e-65	6592	7127	3077	2343	3549	3935	chr16	69743777	69744486	575	+	40.99	q22.1	antisense	CTD-2033A16.1
ENSG00000158710	26076.2	-1.32411	0.076461	-17.3175	3.47e-67	5.15e-65	43294	40879	22057	18368	15558	16213	chr1	159887897	159895522	2487	-	56.56	q23.2	protein_coding	TAGLN2	transgelin 2 [Source:HGNC Symbol;Acc:11554]
ENSG00000211459	86674.2	1.50406	0.0870012	17.2878	5.81e-67	8.56e-65	40369	38738	141516	127170	95974	91224	chrM	648	1601	954	+	45.49		Mt_rRNA	MT-RNR1	mitochondrially encoded 12S RNA [Source:HGNC Symbol;Acc:7470]
ENSG00000184009	253540	-1.35406	0.0783368	-17.2852	6.09e-67	8.92e-65	379691	373450	197524	157512	204483	194678	chr17	79476997	79490873	2976	-	61.09	q25.3	protein_coding	ACTG1	actin, gamma 1 [Source:HGNC Symbol;Acc:144]
ENSG00000186185	389.429	-7.17867	0.416838	-17.2217	1.82e-66	2.66e-64	970	973	4	12	154	136	chr17	43002077	43025082	4658	-	49.26	q21.31	protein_coding	KIF18B	kinesin family member 18B [Source:HGNC Symbol;Acc:27102]
ENSG00000175899	27527.8	1.55678	0.0906923	17.1655	4.81e-66	6.93e-64	13550	13372	49178	45509	23135	27465	chr12	9220260	9268825	6384	-	37.18	p13.31	protein_coding	A2M	alpha-2-macroglobulin [Source:HGNC Symbol;Acc:7]
ENSG00000221890	3172.05	1.64874	0.0960483	17.1658	4.79e-66	6.93e-64	1591	1659	6837	5442	2239	2460	chr22	39214457	39239987	5784	-	55.42	q13.1	protein_coding	NPTXR	neuronal pentraxin receptor [Source:HGNC Symbol;Acc:7954]
ENSG00000100626	1705.83	2.52738	0.147525	17.1319	8.58e-66	1.23e-63	681	554	4851	3748	623	855	chr14	69725994	69821183	8235	+	48.49	q24.1	protein_coding	GALNT16	UDP-N-acetyl-alpha-D-galactosamine:polypeptide N-acetylgalactosaminyltransferase 16 [Source:HGNC Symbol;Acc:23233]
ENSG00000141338	2904.56	2.51736	0.147071	17.1167	1.11e-65	1.59e-63	503	619	4157	3551	3562	5212	chr17	66863433	66951533	11288	-	36.81	q24.2	protein_coding	ABCA8	ATP-binding cassette, sub-family A (ABC1), member 8 [Source:HGNC Symbol;Acc:38]
ENSG00000157542	417.851	3.95637	0.231264	17.1076	1.3e-65	1.85e-63	55	74	1344	1068	138	146	chr21	38979678	39288749	19671	-	43.67	q22.13	protein_coding	KCNJ6	potassium inwardly-rectifying channel, subfamily J, member 6 [Source:HGNC Symbol;Acc:6267]
ENSG00000128917	3337.17	-2.06927	0.121123	-17.084	1.95e-65	2.76e-63	7175	7747	2075	2152	436	472	chr15	41221538	41231237	4720	+	57.2	q15.1	protein_coding	DLL4	delta-like 4 (Drosophila) [Source:HGNC Symbol;Acc:2910]
ENSG00000125848	1824.55	2.29334	0.134452	17.0569	3.11e-65	4.36e-63	604	638	4417	2981	1599	1470	chr20	14303634	14318262	5190	-	35.11	p12.1	protein_coding	FLRT3	fibronectin leucine rich transmembrane protein 3 [Source:HGNC Symbol;Acc:3762]
ENSG00000164109	650.52	-3.12329	0.183266	-17.0424	3.98e-65	5.53e-63	1391	1512	249	156	262	256	chr4	120976763	120988229	5748	-	38.16	q27	protein_coding	MAD2L1	MAD2 mitotic arrest deficient-like 1 (yeast) [Source:HGNC Symbol;Acc:6763]
ENSG00000232814	4057.07	-1.76328	0.103463	-17.0427	3.96e-65	5.53e-63	6955	7935	3067	2239	2037	2034	chr13	111154922	111160526	540	-	56.32	q34	antisense	COL4A2-AS1	COL4A2 antisense RNA 1 [Source:HGNC Symbol;Acc:40156]
ENSG00000154146	683.101	-3.75017	0.220924	-16.9749	1.26e-64	1.74e-62	1742	1583	140	154	226	150	chr11	124609742	124617106	1309	+	53.29	q24.2	protein_coding	NRGN	neurogranin (protein kinase C substrate, RC3) [Source:HGNC Symbol;Acc:8000]
ENSG00000123975	1696.4	-1.95113	0.115395	-16.9082	3.91e-64	5.37e-62	3138	3346	1112	906	759	850	chr9	91926113	91931618	613	+	38.43	q22.2	protein_coding	CKS2	CDC28 protein kinase regulatory subunit 2 [Source:HGNC Symbol;Acc:2000]
ENSG00000173546	16453.3	-1.36165	0.0809414	-16.8227	1.66e-63	2.27e-61	25086	27020	12992	11321	10752	11126	chr15	75966663	76005189	8290	-	59.29	q24.2	protein_coding	CSPG4	chondroitin sulfate proteoglycan 4 [Source:HGNC Symbol;Acc:2466]
ENSG00000164099	12128.7	1.33616	0.0795544	16.7956	2.63e-63	3.57e-61	4171	4285	13786	11838	18418	19606	chr4	119201193	119274158	5725	-	36.51	q26	protein_coding	PRSS12	protease, serine, 12 (neurotrypsin, motopsin) [Source:HGNC Symbol;Acc:9477]
ENSG00000164171	23574.3	-1.31155	0.0782858	-16.7534	5.35e-63	7.24e-61	36438	39339	21008	15874	14207	14733	chr5	52285156	52390609	7910	+	38.01	q11.2	protein_coding	ITGA2	integrin, alpha 2 (CD49B, alpha 2 subunit of VLA-2 receptor) [Source:HGNC Symbol;Acc:6137]
ENSG00000166863	712.952	3.49834	0.208944	16.7429	6.38e-63	8.58e-61	72	69	930	965	1104	1145	chr12	57403784	57422667	1574	-	47.55	q13.3	protein_coding	TAC3	tachykinin 3 [Source:HGNC Symbol;Acc:11521]
ENSG00000113161	9294.83	-1.37538	0.0821493	-16.7424	6.44e-63	8.61e-61	13327	13617	7192	5364	7510	8167	chr5	74632154	74657929	6215	+	37.88	q13.3	protein_coding	HMGCR	3-hydroxy-3-methylglutaryl-CoA reductase [Source:HGNC Symbol;Acc:5006]
ENSG00000100100	11350.7	1.31227	0.0784259	16.7326	7.58e-63	1.01e-60	4943	4879	15920	13390	14389	15316	chr22	31677579	31688520	3805	-	51.25	q12.2	protein_coding	PIK3IP1	phosphoinositide-3-kinase interacting protein 1 [Source:HGNC Symbol;Acc:24942]
ENSG00000072571	413.797	-4.47223	0.268631	-16.6482	3.12e-62	4.13e-60	916	1078	76	34	169	137	chr5	162887209	162918947	3932	+	36.98	q34	protein_coding	HMMR	hyaluronan-mediated motility receptor (RHAMM) [Source:HGNC Symbol;Acc:5012]
ENSG00000130066	6128	1.5322	0.0920904	16.638	3.7e-62	4.88e-60	2495	2306	9035	7649	7433	8415	chrX	23801290	23804343	2498	+	43.75	p22.11	protein_coding	SAT1	spermidine/spermine N1-acetyltransferase 1 [Source:HGNC Symbol;Acc:10540]
ENSG00000166803	468.166	-4.25283	0.256009	-16.612	5.71e-62	7.49e-60	1102	1028	86	50	268	182	chr15	64657193	64679886	3051	-	43.46	q22.31	protein_coding	KIAA0101	KIAA0101 [Source:HGNC Symbol;Acc:28961]
ENSG00000141458	5309.01	-1.52719	0.0923035	-16.5453	1.73e-61	2.26e-59	9186	8990	4429	3207	2950	3058	chr18	21086148	21166862	10102	-	44.75	q11.2	protein_coding	NPC1	Niemann-Pick disease, type C1 [Source:HGNC Symbol;Acc:7897]
ENSG00000143228	335.281	-5.05571	0.305831	-16.5311	2.19e-61	2.85e-59	821	856	26	34	80	132	chr1	163236366	163325554	3362	+	36.44	q23.3	protein_coding	NUF2	NUF2, NDC80 kinetochore complex component [Source:HGNC Symbol;Acc:14621]
ENSG00000168016	6237.04	1.50195	0.0910731	16.4917	4.21e-61	5.44e-59	3305	3325	11881	10611	5062	5107	chr3	36868311	36986548	11182	-	43.18	p22.2	protein_coding	TRANK1	tetratricopeptide repeat and ankyrin repeat containing 1 [Source:HGNC Symbol;Acc:29011]
ENSG00000186193	313.307	-4.62847	0.280762	-16.4854	4.67e-61	6.01e-59	785	833	36	42	72	60	chr9	139956581	139965040	3843	-	63.64	q34.3	protein_coding	SAPCD2	suppressor APC domain containing 2 [Source:HGNC Symbol;Acc:28055]
ENSG00000267987	8242.14	1.55717	0.0950924	16.3753	2.87e-60	3.68e-58	2946	2898	10900	9704	11935	11265	chr9	124103625	124110410	180	+	40.11	q33.2	protein_coding	AL161784.1	Uncharacterized protein [Source:UniProtKB/TrEMBL;Acc:M0R1V0]
ENSG00000165304	1108.38	-2.47031	0.151357	-16.3211	6.99e-60	8.9e-58	1882	1960	476	361	964	821	chr9	36572859	36677678	3090	+	41.98	p13.2	protein_coding	MELK	maternal embryonic leucine zipper kinase [Source:HGNC Symbol;Acc:16870]
ENSG00000100526	443.731	-3.55323	0.218134	-16.2892	1.18e-59	1.49e-57	1077	1060	112	106	136	111	chr14	54863567	54886936	1829	+	40.35	q22.2	protein_coding	CDKN3	cyclin-dependent kinase inhibitor 3 [Source:HGNC Symbol;Acc:1791]
ENSG00000090006	25038.1	1.45133	0.0892007	16.2704	1.6e-59	2.02e-57	10684	11070	36730	34338	28085	32154	chr19	41098789	41135725	8109	+	56.47	q13.2	protein_coding	LTBP4	latent transforming growth factor beta binding protein 4 [Source:HGNC Symbol;Acc:6717]
ENSG00000119938	9248.38	1.43992	0.0886273	16.247	2.35e-59	2.95e-57	3778	3845	14298	10704	10947	12902	chr10	93388199	93392811	2524	-	40.41	q23.32	protein_coding	PPP1R3C	protein phosphatase 1, regulatory subunit 3C [Source:HGNC Symbol;Acc:9293]
ENSG00000139211	2301.1	-2.18365	0.134503	-16.235	2.85e-59	3.56e-57	4417	4734	1409	1028	1157	927	chr12	47469490	47473734	3956	-	44.59	q13.11	protein_coding	AMIGO2	adhesion molecule with Ig-like domain 2 [Source:HGNC Symbol;Acc:24073]
ENSG00000092820	9570.82	-1.55331	0.0957011	-16.2308	3.05e-59	3.8e-57	15520	14662	6596	5742	7396	6809	chr6	159186773	159240444	3336	-	46.17	q25.3	protein_coding	EZR	ezrin [Source:HGNC Symbol;Acc:12691]
ENSG00000102678	1009.63	2.41003	0.148506	16.2286	3.17e-59	3.92e-57	261	305	1976	1640	1070	1078	chr13	22245522	22278637	4539	+	42.75	q12.11	protein_coding	FGF9	fibroblast growth factor 9 [Source:HGNC Symbol;Acc:3687]
ENSG00000165480	316.794	-5.25043	0.323834	-16.2134	4.06e-59	5e-57	721	827	16	32	108	132	chr13	21727734	21750741	3048	-	39.84	q12.11	protein_coding	SKA3	spindle and kinetochore associated complex subunit 3 [Source:HGNC Symbol;Acc:20262]
ENSG00000183558	3051.66	1.59911	0.0986894	16.2034	4.77e-59	5.85e-57	1836	1747	7391	5712	1518	1595	chr1	149813505	149814478	974	-	60.88	q21.2	protein_coding	HIST2H2AA3	histone cluster 2, H2aa3 [Source:HGNC Symbol;Acc:4736]
ENSG00000203812	2964.43	1.61041	0.0994217	16.1978	5.22e-59	6.38e-57	1779	1694	7233	5570	1444	1532	chr1	149822643	149823191	549	+	61.75	q21.2	protein_coding	HIST2H2AA4	histone cluster 2, H2aa4 [Source:HGNC Symbol;Acc:29668]
ENSG00000188153	30583.2	1.21893	0.075283	16.1913	5.81e-59	7.06e-57	17999	18824	57705	45612	25926	25859	chrX	107683074	107940775	8738	+	35.75	q22.3	protein_coding	COL4A5	collagen, type IV, alpha 5 [Source:HGNC Symbol;Acc:2207]
ENSG00000197747	12778.4	-1.56277	0.0965581	-16.1847	6.46e-59	7.81e-57	16763	14719	6909	5893	15392	14611	chr1	151955391	151966866	1543	-	45.97	q21.3	protein_coding	S100A10	S100 calcium binding protein A10 [Source:HGNC Symbol;Acc:10487]
ENSG00000112984	2318.6	-6.25883	0.386891	-16.1772	7.3e-59	8.78e-57	6798	5615	112	84	543	315	chr5	137514408	137523404	3958	+	45.27	q31.2	protein_coding	KIF20A	kinesin family member 20A [Source:HGNC Symbol;Acc:9787]
ENSG00000186340	8188.72	-1.34978	0.0836073	-16.1443	1.25e-58	1.49e-56	11534	12467	6312	5032	6285	7044	chr6	169615875	169654139	6397	-	49.53	q27	protein_coding	THBS2	thrombospondin 2 [Source:HGNC Symbol;Acc:11786]
ENSG00000182326	60622.4	1.40248	0.0869149	16.1363	1.42e-58	1.69e-56	23203	22084	75149	68146	80768	94612	chr12	7096351	7178336	6389	+	44.96	p13.31	protein_coding	C1S	complement component 1, s subcomponent [Source:HGNC Symbol;Acc:1247]
ENSG00000145777	1904.54	2.21044	0.137136	16.1185	1.89e-58	2.25e-56	693	925	5199	3851	881	984	chr5	110405760	110413722	4282	+	43.11	q22.1	protein_coding	TSLP	thymic stromal lymphopoietin [Source:HGNC Symbol;Acc:30743]
ENSG00000094804	620.144	-3.14567	0.196311	-16.0239	8.7e-58	1.03e-55	914	956	122	130	738	684	chr17	38443885	38459171	3382	+	43.66	q21.2	protein_coding	CDC6	cell division cycle 6 [Source:HGNC Symbol;Acc:1744]
ENSG00000149257	91650.5	-1.34437	0.0839508	-16.0138	1.02e-57	1.2e-55	131865	134191	67653	58098	78533	73088	chr11	75273101	75283828	4914	+	55.42	q13.5	protein_coding	SERPINH1	serpin peptidase inhibitor, clade H (heat shock protein 47), member 1, (collagen binding protein 1) [Source:HGNC Symbol;Acc:1546]
ENSG00000168824	3388.19	1.80894	0.113116	15.992	1.45e-57	1.7e-55	1551	1923	7879	6726	1802	2026	chr4	4349867	4420785	4355	+	50.8	p16.3	protein_coding	NSG1	Homo sapiens neuron specific gene family member 1 (NSG1), transcript variant 3, mRNA. [Source:RefSeq mRNA;Acc:NM_001287763]
ENSG00000140848	1548.92	-1.98792	0.124478	-15.97	2.07e-57	2.41e-55	2718	2491	840	736	1139	1188	chr16	57126449	57181878	7380	+	54.15	q13	protein_coding	CPNE2	copine II [Source:HGNC Symbol;Acc:2315]
ENSG00000125148	16413.8	-1.43706	0.0902817	-15.9175	4.79e-57	5.56e-55	27999	28947	13282	11902	8478	7951	chr16	56642111	56643409	1299	+	59.05	q12.2	protein_coding	MT2A	metallothionein 2A [Source:HGNC Symbol;Acc:7406]
ENSG00000074800	79850.5	-1.16849	0.0734146	-15.9163	4.89e-57	5.65e-55	121461	114473	70024	56414	56506	59205	chr1	8921061	8939308	3958	-	50.23	p36.23	protein_coding	ENO1	enolase 1, (alpha) [Source:HGNC Symbol;Acc:3350]
ENSG00000149131	2728.4	1.88164	0.118382	15.8947	6.9e-57	7.94e-55	1044	1174	5048	4716	2353	2783	chr11	57364860	57382326	3603	+	47.51	q12.1	protein_coding	SERPING1	serpin peptidase inhibitor, clade G (C1 inhibitor), member 1 [Source:HGNC Symbol;Acc:1228]
ENSG00000198947	3327.44	1.64618	0.103683	15.877	9.14e-57	1.05e-54	1078	1169	4597	3854	4771	4622	chrX	31115794	33357558	18178	-	36.42	p21.1	protein_coding	DMD	dystrophin [Source:HGNC Symbol;Acc:2928]
ENSG00000121152	412.918	-4.4477	0.280387	-15.8627	1.15e-56	1.31e-54	1042	978	82	32	155	118	chr2	97001525	97039583	3278	+	45.2	q11.2	protein_coding	NCAPH	non-SMC condensin I complex, subunit H [Source:HGNC Symbol;Acc:1112]
ENSG00000071242	23114.9	1.18942	0.0750634	15.8455	1.51e-56	1.71e-54	15214	15505	47429	37074	14854	16758	chr6	166822852	167319939	8243	-	46.48	q27	protein_coding	RPS6KA2	ribosomal protein S6 kinase, 90kDa, polypeptide 2 [Source:HGNC Symbol;Acc:10431]
ENSG00000141469	4127.81	1.53837	0.0971518	15.8347	1.79e-56	2.03e-54	2746	2973	10604	9307	757	857	chr18	43304092	43332485	6376	+	43.09	q12.3	protein_coding	SLC14A1	solute carrier family 14 (urea transporter), member 1 (Kidd blood group) [Source:HGNC Symbol;Acc:10918]
ENSG00000041982	90013.2	-1.33316	0.0843814	-15.7993	3.15e-56	3.54e-54	160008	167016	84869	71097	32793	30225	chr9	117782806	117880536	8687	-	41.86	q33.1	protein_coding	TNC	tenascin C [Source:HGNC Symbol;Acc:5318]
ENSG00000149575	932.011	2.32694	0.147474	15.7787	4.36e-56	4.89e-54	428	398	2839	2167	198	232	chr11	118032666	118047388	5826	-	53.51	q23.3	protein_coding	SCN2B	sodium channel, voltage-gated, type II, beta subunit [Source:HGNC Symbol;Acc:10589]
ENSG00000143476	404.701	-3.74181	0.237162	-15.7774	4.45e-56	4.97e-54	688	659	74	48	436	410	chr1	212208919	212280742	4892	+	38.43	q32.3	protein_coding	DTL	denticleless E3 ubiquitin protein ligase homolog (Drosophila) [Source:HGNC Symbol;Acc:30288]
ENSG00000168386	25905.7	1.40332	0.0892973	15.7151	1.19e-55	1.33e-53	12300	11551	39959	35626	30417	29029	chr3	99548985	99833357	5897	-	38.55	q12.1	protein_coding	FILIP1L	filamin A interacting protein 1-like [Source:HGNC Symbol;Acc:24589]
ENSG00000054356	2605.21	-1.78304	0.113476	-15.7129	1.23e-55	1.37e-53	4847	4908	1803	1595	1263	1144	chr2	220154345	220174370	8261	-	53.59	q35	protein_coding	PTPRN	protein tyrosine phosphatase, receptor type, N [Source:HGNC Symbol;Acc:9676]
ENSG00000091409	4012.39	-1.50009	0.0955479	-15.6999	1.52e-55	1.67e-53	6856	7334	3388	2660	1971	1916	chr2	173292082	173371181	6704	+	41.78	q31.1	protein_coding	ITGA6	integrin, alpha 6 [Source:HGNC Symbol;Acc:6142]
ENSG00000116774	5844.86	-1.41188	0.0901262	-15.6656	2.6e-55	2.85e-53	8390	8058	3994	3428	5316	5306	chr1	114522063	114524876	2265	+	51.95	p13.2	protein_coding	OLFML3	olfactomedin-like 3 [Source:HGNC Symbol;Acc:24956]
ENSG00000137767	4899.86	1.6329	0.104361	15.6467	3.5e-55	3.83e-53	2161	1936	7887	7309	5244	5684	chr15	45923346	45983492	3088	+	44.92	q21.1	protein_coding	SQRDL	sulfide quinone reductase-like (yeast) [Source:HGNC Symbol;Acc:20390]
ENSG00000258725	431.966	-3.78944	0.242747	-15.6106	6.16e-55	6.71e-53	1069	985	122	60	155	138	chr15	91509575	91531854	1799	+	44.84	q26.1	antisense	PRC1-AS1	PRC1 antisense RNA 1 [Source:HGNC Symbol;Acc:48587]
ENSG00000255701	1072.78	2.27183	0.145572	15.6063	6.6e-55	7.16e-53	332	309	2159	1587	1091	1252	chr3	16269421	16269957	533	+	43.95	p25.1	pseudogene	AC090953.1
ENSG00000122966	1162.91	-2.18709	0.140187	-15.6013	7.13e-55	7.67e-53	2558	2485	692	634	303	278	chr12	120123595	120315095	13230	-	43.74	q24.23	protein_coding	CIT	citron (rho-interacting, serine/threonine kinase 21) [Source:HGNC Symbol;Acc:1985]
ENSG00000151725	545.325	-3.17166	0.203295	-15.6013	7.14e-55	7.67e-53	1152	947	143	136	399	385	chr4	185615772	185655287	2981	-	40.02	q35.1	protein_coding	CENPU	centromere protein U [Source:HGNC Symbol;Acc:21348]
ENSG00000115884	6856.82	-1.32225	0.0847555	-15.6008	7.19e-55	7.7e-53	11527	11919	6054	5200	3284	3358	chr2	20400558	20425194	3595	-	57.56	p24.1	protein_coding	SDC1	syndecan 1 [Source:HGNC Symbol;Acc:10658]
ENSG00000174348	3349.87	1.60791	0.10314	15.5896	8.57e-55	9.14e-53	1355	1277	5172	4458	4150	4086	chr1	53527854	53551174	4770	+	55.94	p32.3	protein_coding	PODN	podocan [Source:HGNC Symbol;Acc:23174]
ENSG00000254300	585.041	3.0173	0.193575	15.5872	8.89e-55	9.44e-53	129	112	1391	976	543	590	chr8	77318889	77436591	1663	+	35.56	q21.11	lincRNA	LINC01111	long intergenic non-protein coding RNA 1111 [Source:HGNC Symbol;Acc:49237]
ENSG00000051341	313.995	-3.96244	0.254263	-15.584	9.35e-55	9.89e-53	699	671	60	46	170	176	chr3	121150278	121264853	9099	-	39.03	q13.33	protein_coding	POLQ	polymerase (DNA directed), theta [Source:HGNC Symbol;Acc:9186]
ENSG00000104549	8714.78	-1.21732	0.0783587	-15.5352	2e-54	2.11e-52	11896	12106	6883	5548	7378	7944	chr8	126010739	126034525	4305	+	37.59	q24.13	protein_coding	SQLE	squalene epoxidase [Source:HGNC Symbol;Acc:11279]
ENSG00000100297	1594.08	-2.01334	0.129653	-15.5286	2.22e-54	2.33e-52	2538	2302	786	656	1562	1454	chr22	35796056	35821423	7338	+	52.51	q12.3	protein_coding	MCM5	minichromosome maintenance complex component 5 [Source:HGNC Symbol;Acc:6948]
ENSG00000167553	67325.1	-1.38177	0.0890076	-15.5242	2.38e-54	2.49e-52	110547	102038	53199	44840	47384	43704	chr12	49582519	49667114	3359	+	45.17	q13.12	protein_coding	TUBA1C	tubulin, alpha 1c [Source:HGNC Symbol;Acc:20768]
ENSG00000055163	5086.16	1.57282	0.101402	15.5108	2.93e-54	3.06e-52	3401	2903	12320	10240	2022	2235	chr5	156693089	156822606	10509	+	44.29	q33.3	protein_coding	CYFIP2	cytoplasmic FMR1 interacting protein 2 [Source:HGNC Symbol;Acc:13760]
ENSG00000100162	250.365	-5.20643	0.336445	-15.4749	5.13e-54	5.32e-52	656	575	20	20	96	84	chr22	42334725	42343168	1778	-	53.29	q13.2	protein_coding	CENPM	centromere protein M [Source:HGNC Symbol;Acc:18352]
ENSG00000120156	18559.2	1.26459	0.0818572	15.4487	7.69e-54	7.95e-52	9567	9212	28647	25419	19697	21485	chr9	27109139	27230173	4768	+	40.55	p21.2	protein_coding	TEK	TEK tyrosine kinase, endothelial [Source:HGNC Symbol;Acc:11724]
ENSG00000135905	5152.28	-1.4376	0.0932195	-15.4217	1.17e-53	1.2e-51	8227	8441	4267	3173	3102	3616	chr2	225629807	225907162	11065	-	39.37	q36.2	protein_coding	DOCK10	dedicator of cytokinesis 10 [Source:HGNC Symbol;Acc:23479]
ENSG00000203760	508.48	-3.69775	0.239782	-15.4213	1.18e-53	1.21e-51	1379	1056	96	126	148	166	chr6	126661320	126670021	795	+	35.46	q22.32	protein_coding	CENPW	centromere protein W [Source:HGNC Symbol;Acc:21488]
ENSG00000142552	5981.32	-1.49709	0.0971634	-15.408	1.45e-53	1.48e-51	9018	9475	4202	3656	4727	4387	chr19	50030875	50050219	2093	+	53.61	q13.33	protein_coding	RCN3	reticulocalbin 3, EF-hand calcium binding domain [Source:HGNC Symbol;Acc:21145]
ENSG00000162407	37011.5	1.29279	0.084101	15.3719	2.53e-53	2.57e-51	19660	19671	65240	50998	33551	41043	chr1	56960419	57110974	5286	-	41.42	p32.2	protein_coding	PPAP2B	phosphatidic acid phosphatase type 2B [Source:HGNC Symbol;Acc:9229]
ENSG00000256164	410.312	4.13251	0.268968	15.3643	2.84e-53	2.88e-51	31	40	753	732	526	471	chr12	4357931	4385350	555	-	45.82	p13.32	antisense	CCND2-AS1	CCND2 antisense RNA 1 [Source:HGNC Symbol;Acc:49398]
ENSG00000169715	1786.85	-1.79229	0.116738	-15.3531	3.38e-53	3.41e-51	3530	3491	1298	1134	586	686	chr16	56659387	56661024	1052	+	57.57	q12.2	protein_coding	MT1E	metallothionein 1E [Source:HGNC Symbol;Acc:7397]
ENSG00000101447	657.348	-3.47136	0.226529	-15.3241	5.28e-53	5.31e-51	1576	1657	252	108	140	148	chr20	37554955	37581703	2429	+	46.53	q11.23	protein_coding	FAM83D	family with sequence similarity 83, member D [Source:HGNC Symbol;Acc:16122]
ENSG00000103489	4266.61	-1.38586	0.0904545	-15.3211	5.53e-53	5.54e-51	7828	8247	4103	3304	1158	1306	chr16	17195626	17564738	11004	-	45.88	p12.3	protein_coding	XYLT1	xylosyltransferase I [Source:HGNC Symbol;Acc:15516]
ENSG00000204183	1824.86	1.77559	0.116308	15.2663	1.28e-52	1.28e-50	884	923	4250	3223	1140	1323	chr20	34020827	34023248	1734	+	55.7	q11.22	protein_coding	GDF5OS	growth differentiation factor 5 opposite strand [Source:HGNC Symbol;Acc:33435]
ENSG00000006016	2325.21	-1.66289	0.108944	-15.2638	1.33e-52	1.32e-50	3898	4177	1715	1358	1389	1332	chr19	18683030	18718551	3018	-	55.32	p13.11	protein_coding	CRLF1	cytokine receptor-like factor 1 [Source:HGNC Symbol;Acc:2364]
ENSG00000120658	811.72	2.41839	0.158657	15.2428	1.84e-52	1.82e-50	198	211	1443	1187	969	1017	chr13	43787654	44361044	3518	-	39.04	q14.11	protein_coding	ENOX1	ecto-NOX disulfide-thiol exchanger 1 [Source:HGNC Symbol;Acc:25474]
ENSG00000089327	7162.3	-1.61102	0.106036	-15.1932	3.92e-52	3.87e-50	12952	11618	5097	4543	4444	4015	chr19	35645633	35660786	2993	+	49.87	q13.12	protein_coding	FXYD5	FXYD domain containing ion transport regulator 5 [Source:HGNC Symbol;Acc:4029]
ENSG00000120885	68774.8	1.12556	0.0740879	15.1922	3.99e-52	3.92e-50	41131	41333	115871	100015	63550	65153	chr8	27454434	27472548	6616	-	49.9	p21.1	protein_coding	CLU	clusterin [Source:HGNC Symbol;Acc:2095]
ENSG00000087053	6619.89	-1.33913	0.0882387	-15.1763	5.08e-52	4.97e-50	10123	10607	5728	4187	4305	4690	chr11	95566046	95658479	6119	-	36.56	q21	protein_coding	MTMR2	myotubularin related protein 2 [Source:HGNC Symbol;Acc:7450]
ENSG00000157510	854.527	-2.2987	0.151704	-15.1526	7.29e-52	7.11e-50	1708	1588	428	376	446	497	chr5	148651434	148721365	4721	+	46.32	q32	protein_coding	AFAP1L1	actin filament associated protein 1-like 1 [Source:HGNC Symbol;Acc:26714]
ENSG00000092853	360.805	-4.9135	0.324673	-15.1337	9.71e-52	9.43e-50	668	635	39	14	272	437	chr1	36185819	36235568	5411	-	42.79	p34.3	protein_coding	CLSPN	claspin [Source:HGNC Symbol;Acc:19715]
ENSG00000067798	6388.54	-1.37196	0.0906856	-15.1287	1.05e-51	1.01e-49	7958	8443	4039	3557	6741	6731	chr12	78224685	78606790	11179	+	34.97	q21.2	protein_coding	NAV3	neuron navigator 3 [Source:HGNC Symbol;Acc:15998]
ENSG00000111665	886.964	-2.41037	0.159546	-15.1076	1.44e-51	1.39e-49	1675	1893	404	397	404	463	chr12	6953957	6961230	5653	-	52.08	p13.31	protein_coding	CDCA3	cell division cycle associated 3 [Source:HGNC Symbol;Acc:14624]
ENSG00000094963	524.927	4.09986	0.271631	15.0935	1.79e-51	1.72e-49	40	46	1067	724	523	882	chr1	171154347	171181822	6239	+	38.87	q24.3	protein_coding	FMO2	flavin containing monooxygenase 2 (non-functional) [Source:HGNC Symbol;Acc:3770]
ENSG00000143248	2015.12	1.96434	0.130411	15.0626	2.85e-51	2.73e-49	707	774	4231	2798	1931	2250	chr1	163080911	163291577	6812	-	37.67	q23.3	protein_coding	RGS5	regulator of G-protein signaling 5 [Source:HGNC Symbol;Acc:10001]
ENSG00000135486	48708.5	-1.1802	0.0783901	-15.0555	3.18e-51	3.03e-49	79918	73559	44493	36964	28725	29494	chr12	54673977	54680872	5093	+	42.13	q13.13	protein_coding	HNRNPA1	heterogeneous nuclear ribonucleoprotein A1 [Source:HGNC Symbol;Acc:5031]
ENSG00000173531	930.633	2.45727	0.163433	15.0353	4.31e-51	4.1e-49	230	189	1445	1311	1227	1285	chr3	49721380	49726934	5084	-	60.67	p21.31	protein_coding	MST1	macrophage stimulating 1 (hepatocyte growth factor-like) [Source:HGNC Symbol;Acc:7380]
ENSG00000123146	4246.62	-1.41467	0.0941858	-15.0199	5.44e-51	5.15e-49	6564	6988	3458	2675	2868	2818	chr19	14491313	14519537	5382	+	54.66	p13.12	protein_coding	CD97	CD97 molecule [Source:HGNC Symbol;Acc:1711]
ENSG00000109099	21530.1	1.18032	0.0787762	14.9832	9.46e-51	8.93e-49	6944	7354	22423	16749	35121	38183	chr17	15133095	15168643	2920	-	45.53	p12	protein_coding	PMP22	peripheral myelin protein 22 [Source:HGNC Symbol;Acc:9118]
ENSG00000171208	1876.87	-1.78334	0.119086	-14.9752	1.07e-50	1e-48	3649	3943	1542	1126	486	582	chr16	47111614	47177908	7481	-	38.7	q12.1	protein_coding	NETO2	neuropilin (NRP) and tolloid (TLL)-like 2 [Source:HGNC Symbol;Acc:14644]
ENSG00000138829	95621.8	1.12326	0.0750964	14.9576	1.39e-50	1.3e-48	58436	59297	163316	144044	82675	87649	chr5	127593601	127994878	13196	-	37.12	q23.3	protein_coding	FBN2	fibrillin 2 [Source:HGNC Symbol;Acc:3604]
ENSG00000099250	9983.94	-1.1606	0.0776261	-14.9511	1.53e-50	1.43e-48	14851	14832	8968	7044	6821	7348	chr10	33466420	33625190	11517	-	41.34	p11.22	protein_coding	NRP1	neuropilin 1 [Source:HGNC Symbol;Acc:8004]
ENSG00000163110	9402.49	-1.72334	0.115465	-14.9252	2.26e-50	2.1e-48	14702	16112	6798	4546	7315	6285	chr4	95373037	95589377	11115	+	36.89	q22.3	protein_coding	PDLIM5	PDZ and LIM domain 5 [Source:HGNC Symbol;Acc:17468]
ENSG00000078269	7364.08	-1.45506	0.0974956	-14.9244	2.29e-50	2.12e-48	11062	11709	5793	4255	5726	5273	chr6	158402888	158520208	9985	+	49.67	q25.3	protein_coding	SYNJ2	synaptojanin 2 [Source:HGNC Symbol;Acc:11504]
ENSG00000259721	5479.98	-1.31754	0.0883828	-14.9072	2.96e-50	2.74e-48	7326	7415	3820	3280	5214	5272	chr15	33009471	33011208	1738	-	69.74	q13.3	lincRNA	RP11-758N13.1
ENSG00000198794	814.925	2.34222	0.157715	14.851	6.86e-50	6.31e-48	381	325	2403	1913	206	224	chr15	75249560	75313837	4874	+	48.31	q24.2	protein_coding	SCAMP5	secretory carrier membrane protein 5 [Source:HGNC Symbol;Acc:30386]
ENSG00000259546	3498.07	1.72544	0.116215	14.847	7.28e-50	6.68e-48	1596	1576	6543	6004	2748	3525	chr15	81188531	81241208	683	-	48.36	q25.1	processed_transcript	RP11-351M8.2
ENSG00000134363	16877.9	-1.24683	0.0840246	-14.8389	8.21e-50	7.5e-48	22775	24151	13936	10015	14457	15005	chr5	52776239	52782964	2969	+	45.51	q11.2	protein_coding	FST	follistatin [Source:HGNC Symbol;Acc:3971]
ENSG00000137573	574.193	3.10751	0.209659	14.8217	1.06e-49	9.66e-48	88	85	1001	796	846	713	chr8	70378859	70573150	9404	+	40.34	q13.2	protein_coding	SULF1	sulfatase 1 [Source:HGNC Symbol;Acc:20391]
ENSG00000105825	4560.63	-1.41671	0.0959009	-14.7727	2.2e-49	2e-47	8506	8486	4473	3234	1505	1494	chr7	93514709	93520303	2663	-	39.34	q21.3	protein_coding	TFPI2	tissue factor pathway inhibitor 2 [Source:HGNC Symbol;Acc:11761]
ENSG00000176014	30906.6	-1.24788	0.0846112	-14.7484	3.15e-49	2.85e-47	41978	42655	23505	19360	28853	26711	chr18	12307668	12344319	4117	+	45.6	p11.21	protein_coding	TUBB6	tubulin, beta 6 class V [Source:HGNC Symbol;Acc:20776]
ENSG00000034063	2068.74	-1.73711	0.117802	-14.746	3.26e-49	2.94e-47	2996	3219	1169	1063	1876	1819	chr19	4903092	4962165	5144	+	52.99	p13.3	processed_transcript	UHRF1	ubiquitin-like with PHD and ring finger domains 1 [Source:HGNC Symbol;Acc:12556]
ENSG00000172716	2411.97	-1.51771	0.102935	-14.7443	3.35e-49	3.01e-47	3362	3421	1552	1296	2179	2386	chr17	33677324	33700720	5982	-	39.26	q12	protein_coding	SLFN11	schlafen family member 11 [Source:HGNC Symbol;Acc:26633]
ENSG00000134954	12319.3	-1.25004	0.0847948	-14.742	3.46e-49	3.1e-47	15704	15008	8191	7283	12873	13313	chr11	128328656	128457453	7153	-	42.5	q24.3	protein_coding	ETS1	v-ets avian erythroblastosis virus E26 oncogene homolog 1 [Source:HGNC Symbol;Acc:3488]
ENSG00000214548	87142.5	1.28878	0.087445	14.7382	3.66e-49	3.27e-47	33969	36981	110063	97573	125908	118844	chr14	101245747	101327368	15769	+	51.68	q32.2	lincRNA	MEG3	maternally expressed 3 (non-protein coding) [Source:HGNC Symbol;Acc:14575]
ENSG00000270136	14029.6	1.13206	0.0768616	14.7286	4.22e-49	3.76e-47	9187	9287	26392	22252	10093	11133	chr1	19923473	19984549	2493	+	47.48	p36.13	protein_coding	MINOS1-NBL1	MINOS1-NBL1 readthrough [Source:HGNC Symbol;Acc:48338]
ENSG00000134222	1000.28	-2.01957	0.137874	-14.6479	1.39e-48	1.23e-46	1953	1959	650	513	415	473	chr1	109822178	109825808	2855	-	53.68	p13.3	protein_coding	PSRC1	proline/serine-rich coiled-coil 1 [Source:HGNC Symbol;Acc:24472]
ENSG00000149591	130144	-1.31001	0.0894769	-14.6408	1.54e-48	1.36e-46	199271	197566	106673	86072	99059	87942	chr11	117070037	117075498	3917	+	57.93	q23.3	protein_coding	TAGLN	transgelin [Source:HGNC Symbol;Acc:11553]
ENSG00000251493	3535.84	-1.54859	0.106077	-14.5988	2.86e-48	2.52e-46	5342	6105	2728	2004	2456	2428	chr5	72740654	72744352	2621	-	53.88	q13.2	protein_coding	FOXD1	forkhead box D1 [Source:HGNC Symbol;Acc:3802]
ENSG00000159335	19875.5	-1.78806	0.122569	-14.5881	3.34e-48	2.93e-46	36638	31872	12201	11503	14072	11349	chr12	6874682	6880116	1473	+	61.86	p13.31	protein_coding	PTMS	parathymosin [Source:HGNC Symbol;Acc:9629]
ENSG00000134824	28314.1	-1.05525	0.0724084	-14.5736	4.13e-48	3.61e-46	37842	38097	23961	19969	23958	24896	chr11	61560452	61634826	11026	+	51.23	q12.2	protein_coding	FADS2	fatty acid desaturase 2 [Source:HGNC Symbol;Acc:3575]
ENSG00000184500	4360.55	1.56813	0.107665	14.5649	4.7e-48	4.09e-46	2097	2149	8784	6451	3528	4476	chr3	93591881	93692910	4425	-	38.85	q11.1	protein_coding	PROS1	protein S (alpha) [Source:HGNC Symbol;Acc:9456]
ENSG00000133816	21558.9	-1.29741	0.0893042	-14.528	8.06e-48	7e-46	39771	38499	20773	17493	7541	6870	chr11	12115543	12285334	15819	+	47.45	p15.3	protein_coding	MICAL2	microtubule associated monooxygenase, calponin and LIM domain containing 2 [Source:HGNC Symbol;Acc:24693]
ENSG00000120437	5372.9	-1.52329	0.105222	-14.4769	1.69e-47	1.47e-45	8839	8877	4524	2975	3284	3641	chr6	160181360	160200144	4374	+	44.55	q25.3	protein_coding	ACAT2	acetyl-CoA acetyltransferase 2 [Source:HGNC Symbol;Acc:94]
ENSG00000183900	3479.17	-1.54817	0.107096	-14.4559	2.3e-47	1.99e-45	5228	6038	2689	1970	2402	2401	chr5	72742083	72744352	2269	-	65.99	q13.2	pseudogene	AC099522.1
ENSG00000102007	4493.09	-1.50048	0.103817	-14.4532	2.39e-47	2.06e-45	7786	7303	3432	2969	2790	2555	chrX	49028273	49031588	1279	+	53.98	p11.23	protein_coding	PLP2	proteolipid protein 2 (colonic epithelium-enriched) [Source:HGNC Symbol;Acc:9087]
ENSG00000141753	181747	1.09072	0.0755192	14.4429	2.78e-47	2.38e-45	122575	123335	332509	294977	129738	139738	chr17	38599702	38613983	2211	+	53.01	q21.2	protein_coding	IGFBP4	insulin-like growth factor binding protein 4 [Source:HGNC Symbol;Acc:5473]
ENSG00000163638	1651.78	1.77443	0.123277	14.3939	5.65e-47	4.83e-45	889	838	3767	3317	939	909	chr3	64501333	64673676	10693	-	40.09	p14.1	protein_coding	ADAMTS9	ADAM metallopeptidase with thrombospondin type 1 motif, 9 [Source:HGNC Symbol;Acc:13202]
ENSG00000188229	25821.9	-1.22534	0.0851371	-14.3926	5.76e-47	4.91e-45	41780	39119	22406	19144	16562	15917	chr9	140135665	140138159	2111	+	63.25	q34.3	protein_coding	TUBB4B	tubulin, beta 4B class IVb [Source:HGNC Symbol;Acc:20771]
ENSG00000173482	16361.8	1.19915	0.083438	14.3718	7.78e-47	6.61e-45	8158	7990	24274	20294	19983	19137	chr18	7566780	8406859	9906	+	40.1	p11.23	protein_coding	PTPRM	protein tyrosine phosphatase, receptor type, M [Source:HGNC Symbol;Acc:9675]
ENSG00000160285	14265.4	-1.21424	0.0845917	-14.3541	1e-46	8.49e-45	18346	17682	10049	8596	14892	14436	chr21	47608055	47648738	7238	-	53.33	q22.3	protein_coding	LSS	lanosterol synthase (2,3-oxidosqualene-lanosterol cyclase) [Source:HGNC Symbol;Acc:6708]
ENSG00000152154	407.307	3.47291	0.242436	14.325	1.53e-46	1.29e-44	56	65	833	773	451	392	chr2	39892122	39945103	2470	+	40.56	p22.1	protein_coding	TMEM178A	transmembrane protein 178A [Source:HGNC Symbol;Acc:28517]
ENSG00000007933	386.357	3.8	0.265828	14.2949	2.35e-46	1.98e-44	32	34	613	494	540	640	chr1	171060018	171086959	3463	+	36.5	q24.3	protein_coding	FMO3	flavin containing monooxygenase 3 [Source:HGNC Symbol;Acc:3771]
ENSG00000266077	19851.5	-1.33961	0.093839	-14.2756	3.11e-46	2.6e-44	29904	28015	14886	12609	17013	15343	chr17	79478052	79478135	84	-	53.57	q25.3	miRNA	AC139149.1
ENSG00000259627	9551.99	-1.40588	0.0985421	-14.2668	3.52e-46	2.94e-44	16587	17974	9376	6456	3456	4079	chr15	63362224	63364110	691	-	39.75	q22.2	antisense	RP11-244F12.2
ENSG00000198420	25320.1	1.05949	0.0744907	14.223	6.59e-46	5.49e-44	14320	15115	40798	33050	26176	26622	chr7	143548468	143599291	6310	-	39.07	q35	protein_coding	FAM115A	family with sequence similarity 115, member A [Source:HGNC Symbol;Acc:22201]
ENSG00000103495	9919.98	-1.41404	0.0995089	-14.2101	7.93e-46	6.58e-44	14959	14389	7048	6161	8563	7621	chr16	29817427	29823649	4038	+	66.43	p11.2	protein_coding	MAZ	MYC-associated zinc finger protein (purine-binding transcription factor) [Source:HGNC Symbol;Acc:6914]
ENSG00000092621	5171.63	-1.28827	0.0906889	-14.2054	8.48e-46	7.02e-44	6408	6522	3362	2983	5394	5688	chr1	120202421	120286838	5622	+	44.18	p12	protein_coding	PHGDH	phosphoglycerate dehydrogenase [Source:HGNC Symbol;Acc:8923]
ENSG00000224821	2420.23	-1.59147	0.112086	-14.1987	9.34e-46	7.71e-44	4005	4506	1872	1526	1323	1254	chr13	111108743	111115634	1522	-	51.67	q34	antisense	COL4A2-AS2	COL4A2 antisense RNA 2 [Source:HGNC Symbol;Acc:39849]
ENSG00000233695	42082.6	1.05958	0.074652	14.1936	1e-45	8.26e-44	30725	32826	88991	70627	22824	23005	chr13	114518603	114542321	773	+	61.62	q34	antisense	GAS6-AS1	GAS6 antisense RNA 1 [Source:HGNC Symbol;Acc:39826]
ENSG00000125968	3157.05	-1.66172	0.117083	-14.1926	1.02e-45	8.34e-44	6412	6645	2957	2050	607	526	chr20	30193086	30194318	1233	+	58.56	q11.21	protein_coding	ID1	inhibitor of DNA binding 1, dominant negative helix-loop-helix protein [Source:HGNC Symbol;Acc:5360]
ENSG00000136531	974.598	2.05019	0.144502	14.188	1.09e-45	8.89e-44	445	398	2378	1837	608	643	chr2	166095912	166248818	12338	+	35.59	q24.3	protein_coding	SCN2A	sodium channel, voltage-gated, type II, alpha subunit [Source:HGNC Symbol;Acc:10588]
ENSG00000108846	3917.57	-1.55418	0.109554	-14.1864	1.11e-45	9.06e-44	4571	4445	1869	1797	5059	4918	chr17	48712138	48769613	9614	+	51.95	q21.33	protein_coding	ABCC3	ATP-binding cassette, sub-family C (CFTR/MRP), member 3 [Source:HGNC Symbol;Acc:54]
ENSG00000134107	1944.78	-1.77194	0.125087	-14.1657	1.49e-45	1.21e-43	2696	2670	946	929	1916	2176	chr3	5020801	5027008	3837	+	48.92	p26.1	protein_coding	BHLHE40	basic helix-loop-helix family, member e40 [Source:HGNC Symbol;Acc:1046]
ENSG00000138449	8197.95	1.53841	0.108668	14.1569	1.69e-45	1.37e-43	1812	1786	7441	5235	13761	17704	chr2	190425305	190448484	4330	-	38.25	q32.2	protein_coding	SLC40A1	solute carrier family 40 (iron-regulated transporter), member 1 [Source:HGNC Symbol;Acc:10909]
ENSG00000065328	230.797	-4.37308	0.309223	-14.1421	2.09e-45	1.69e-43	512	486	32	26	134	144	chr10	13203554	13253104	5454	+	43.59	p13	protein_coding	MCM10	minichromosome maintenance complex component 10 [Source:HGNC Symbol;Acc:18043]
ENSG00000132507	32825.4	-1.04833	0.0741461	-14.1387	2.19e-45	1.77e-43	51549	49528	32450	26389	18990	19449	chr17	7210318	7215774	2807	+	55.27	p13.1	protein_coding	EIF5A	eukaryotic translation initiation factor 5A [Source:HGNC Symbol;Acc:3300]
ENSG00000139354	652.26	-2.65157	0.187558	-14.1373	2.24e-45	1.79e-43	1046	1134	267	156	570	618	chr12	100967461	101022064	6698	+	36.61	q23.1	protein_coding	GAS2L3	growth arrest-specific 2 like 3 [Source:HGNC Symbol;Acc:27475]
ENSG00000110092	192085	1.03875	0.0735993	14.1136	3.13e-45	2.5e-43	133198	142598	388463	295819	123335	134753	chr11	69455855	69469242	4830	+	58.58	q13.3	protein_coding	CCND1	cyclin D1 [Source:HGNC Symbol;Acc:1582]
ENSG00000116133	24556.5	-1.13849	0.0806823	-14.1107	3.26e-45	2.6e-43	37573	36344	22397	18044	16865	16214	chr1	55315306	55352891	4441	-	47.68	p32.3	protein_coding	DHCR24	24-dehydrocholesterol reductase [Source:HGNC Symbol;Acc:2859]
ENSG00000184661	617.559	-2.61428	0.185282	-14.1097	3.31e-45	2.63e-43	1370	1389	322	224	200	162	chr8	25316513	25365436	3908	+	39.74	p21.2	protein_coding	CDCA2	cell division cycle associated 2 [Source:HGNC Symbol;Acc:14623]
ENSG00000013293	2922.07	1.65159	0.117127	14.1008	3.75e-45	2.98e-43	1604	1927	7545	5836	1008	1245	chr3	170177372	170303863	10459	-	42.15	q26.2	protein_coding	SLC7A14	solute carrier family 7, member 14 [Source:HGNC Symbol;Acc:29326]
ENSG00000136068	18877.2	-1.36208	0.0967414	-14.0796	5.07e-45	4.01e-43	25450	24967	12587	10941	19707	17373	chr3	57994127	58157982	13956	+	46.61	p14.3	protein_coding	FLNB	filamin B, beta [Source:HGNC Symbol;Acc:3755]
ENSG00000261235	859.345	2.20221	0.156419	14.0789	5.12e-45	4.04e-43	384	437	2351	2166	182	200	chr16	82077941	82173236	1030	-	41.47	q23.3	antisense	RP11-510J16.5
ENSG00000259207	3362.67	-1.43716	0.102103	-14.0756	5.36e-45	4.21e-43	4624	4499	2124	1912	3293	3308	chr17	45331212	45421658	4913	+	43.83	q21.32	protein_coding	ITGB3	integrin, beta 3 (platelet glycoprotein IIIa, antigen CD61) [Source:HGNC Symbol;Acc:6156]
ENSG00000159176	36368	-1.14436	0.0816419	-14.0168	1.23e-44	9.63e-43	60358	57958	35752	28728	19098	18140	chr1	201452658	201478584	10318	-	50.68	q32.1	protein_coding	CSRP1	cysteine and glycine-rich protein 1 [Source:HGNC Symbol;Acc:2469]
ENSG00000255438	411.858	3.91744	0.279537	14.014	1.28e-44	9.99e-43	37	63	965	845	428	303	chr20	46306645	46315041	2437	+	53.63	q13.12	antisense	CTD-2653D5.1
ENSG00000091490	11794.9	-1.18805	0.0849275	-13.989	1.82e-44	1.42e-42	12290	11540	6807	5760	16048	15954	chr4	25749055	25865382	7483	-	43.64	p15.2	protein_coding	SEL1L3	sel-1 suppressor of lin-12-like 3 (C. elegans) [Source:HGNC Symbol;Acc:29108]
ENSG00000131389	11433.5	-1.22898	0.0878893	-13.9833	1.97e-44	1.53e-42	12523	11520	6572	5734	14911	15131	chr3	14444076	14530857	8262	+	52.21	p25.1	protein_coding	SLC6A6	solute carrier family 6 (neurotransmitter transporter), member 6 [Source:HGNC Symbol;Acc:11052]
ENSG00000158164	207.076	-4.60839	0.329755	-13.9752	2.21e-44	1.71e-42	580	509	32	22	32	36	chrX	101768604	101771712	685	-	43.49	q22.1	protein_coding	TMSB15A	thymosin beta 15a [Source:HGNC Symbol;Acc:30744]
ENSG00000156011	17688.1	1.12238	0.0803288	13.9724	2.3e-44	1.77e-42	10449	10947	32417	23932	15557	17135	chr8	18384811	18942240	15210	-	39.93	p22	protein_coding	PSD3	pleckstrin and Sec7 domain containing 3 [Source:HGNC Symbol;Acc:19093]
ENSG00000131238	6809.88	-1.28415	0.0920061	-13.9573	2.84e-44	2.19e-42	9260	8337	4723	3964	6832	6978	chr1	40538379	40563375	3304	-	44.07	p34.2	protein_coding	PPT1	palmitoyl-protein thioesterase 1 [Source:HGNC Symbol;Acc:9325]
ENSG00000160613	62300.2	-1.246	0.0893652	-13.9428	3.48e-44	2.67e-42	93470	93092	51821	42786	47977	42818	chr11	117075053	117103241	22303	-	50.91	q23.3	protein_coding	PCSK7	proprotein convertase subtilisin/kexin type 7 [Source:HGNC Symbol;Acc:8748]
ENSG00000130309	23327.1	-1.18819	0.0852949	-13.9304	4.14e-44	3.17e-42	32251	33047	19197	15328	20258	18732	chr19	17666403	17693971	4900	+	52.86	p13.11	protein_coding	COLGALT1	collagen beta(1-O)galactosyltransferase 1 [Source:HGNC Symbol;Acc:26182]
ENSG00000137819	973.067	-2.10629	0.151251	-13.9258	4.42e-44	3.36e-42	1569	1460	511	343	871	933	chr15	69591286	69700119	6209	+	46.86	q23	protein_coding	PAQR5	progestin and adipoQ receptor family member V [Source:HGNC Symbol;Acc:29645]
ENSG00000166923	140336	-1.23637	0.0887823	-13.9258	4.41e-44	3.36e-42	183918	181888	107232	80473	122771	154040	chr15	33010175	33026870	4168	+	43.51	q13.3	protein_coding	GREM1	gremlin 1, DAN family BMP antagonist [Source:HGNC Symbol;Acc:2001]
ENSG00000163814	1686.14	-1.70053	0.122166	-13.9199	4.8e-44	3.64e-42	3313	3536	1398	1138	359	456	chr3	45123770	45187914	6507	-	45.19	p21.31	protein_coding	CDCP1	CUB domain containing protein 1 [Source:HGNC Symbol;Acc:24357]
ENSG00000130707	3782.79	1.3399	0.0964988	13.8852	7.79e-44	5.89e-42	2476	2418	8079	6807	2050	2387	chr9	133320316	133376661	3050	+	55.65	q34.11	protein_coding	ASS1	argininosuccinate synthase 1 [Source:HGNC Symbol;Acc:758]
ENSG00000154736	7655.63	1.63829	0.118053	13.8776	8.66e-44	6.53e-42	2040	2436	10379	6600	12203	12160	chr21	28290231	28338832	9056	-	38.23	q21.3	protein_coding	ADAMTS5	ADAM metallopeptidase with thrombospondin type 1 motif, 5 [Source:HGNC Symbol;Acc:221]
ENSG00000167601	38879.1	-1.06219	0.0765929	-13.868	9.89e-44	7.44e-42	59403	60924	38502	30905	22922	22284	chr19	41725108	41767671	5154	+	50.86	q13.2	protein_coding	AXL	AXL receptor tyrosine kinase [Source:HGNC Symbol;Acc:905]
ENSG00000095752	2116.98	-1.55384	0.11209	-13.8623	1.07e-43	8.03e-42	4284	4368	2034	1527	357	332	chr19	55875757	55881831	2671	-	60.87	q13.42	protein_coding	IL11	interleukin 11 [Source:HGNC Symbol;Acc:5966]
ENSG00000102317	14075.9	-1.07467	0.0776293	-13.8437	1.39e-43	1.04e-41	19632	19230	12623	9659	11259	11730	chrX	48432837	48437454	3731	+	48.05	p11.23	protein_coding	RBM3	RNA binding motif (RNP1, RRM) protein 3 [Source:HGNC Symbol;Acc:9900]
ENSG00000113070	1269.32	-1.84478	0.133317	-13.8375	1.51e-43	1.13e-41	2460	2562	982	710	470	440	chr5	139712428	139726216	3018	-	49.99	q31.3	protein_coding	HBEGF	heparin-binding EGF-like growth factor [Source:HGNC Symbol;Acc:3059]
ENSG00000168268	9613.99	-1.08982	0.0787706	-13.8354	1.56e-43	1.16e-41	13948	13788	8632	7051	6998	7193	chr3	52558386	52569070	4734	-	61.49	p21.1	protein_coding	NT5DC2	5'-nucleotidase domain containing 2 [Source:HGNC Symbol;Acc:25717]
ENSG00000235162	13305	-1.03577	0.0749686	-13.816	2.04e-43	1.51e-41	19813	19755	12850	10389	8347	9032	chr12	105629068	105789875	2693	+	41.95	q23.3	protein_coding	C12orf75	chromosome 12 open reading frame 75 [Source:HGNC Symbol;Acc:35164]
ENSG00000145730	54942.1	0.965146	0.0699198	13.8036	2.42e-43	1.79e-41	33190	34604	88341	71046	54024	57690	chr5	102089685	102366809	8851	+	35.92	q21.1	protein_coding	PAM	peptidylglycine alpha-amidating monooxygenase [Source:HGNC Symbol;Acc:8596]
ENSG00000197594	2314.79	-1.62997	0.118107	-13.8008	2.52e-43	1.86e-41	4169	4460	1955	1419	859	1080	chr6	132129156	132216295	8294	+	38.19	q23.2	protein_coding	ENPP1	ectonucleotide pyrophosphatase/phosphodiesterase 1 [Source:HGNC Symbol;Acc:3356]
ENSG00000123374	2288.47	-1.46149	0.105922	-13.7979	2.62e-43	1.93e-41	3553	3680	1690	1462	1595	1639	chr12	56360553	56366568	3894	+	47.74	q13.2	protein_coding	CDK2	cyclin-dependent kinase 2 [Source:HGNC Symbol;Acc:1771]
ENSG00000123080	542.572	-3.57119	0.258964	-13.7903	2.92e-43	2.14e-41	1363	1275	197	78	158	123	chr1	51426417	51440305	3318	+	40.97	p32.3	protein_coding	CDKN2C	cyclin-dependent kinase inhibitor 2C (p18, inhibits CDK4) [Source:HGNC Symbol;Acc:1789]
ENSG00000089280	22501.8	-1.31345	0.0954738	-13.7572	4.61e-43	3.37e-41	37294	34424	18546	16081	14892	13447	chr16	31191431	31203127	7218	+	47.05	p11.2	protein_coding	FUS	fused in sarcoma [Source:HGNC Symbol;Acc:4010]
ENSG00000196924	331980	-1.10964	0.0806752	-13.7544	4.79e-43	3.49e-41	445334	453575	272416	228185	296678	278387	chrX	153576892	153603006	10585	-	62.28	q28	protein_coding	FLNA	filamin A, alpha [Source:HGNC Symbol;Acc:3754]
ENSG00000197746	173014	0.950257	0.0690893	13.754	4.82e-43	3.5e-41	91949	91149	232909	192585	212941	225525	chr10	73576055	73611126	3224	-	47.72	q22.1	protein_coding	PSAP	prosaposin [Source:HGNC Symbol;Acc:9498]
ENSG00000255282	1031.87	-2.56617	0.186787	-13.7385	5.97e-43	4.33e-41	2675	2142	472	496	201	149	chr11	102617699	102707497	3331	+	39.42	q22.2	pseudogene	WTAPP1	Wilms tumor 1 associated protein pseudogene 1 [Source:HGNC Symbol;Acc:44115]
ENSG00000125835	8078.7	-1.24068	0.0903947	-13.7252	7.18e-43	5.19e-41	12278	11777	6597	5628	6106	5821	chr20	2442280	2451499	1824	-	46.19	p13	protein_coding	SNRPB	small nuclear ribonucleoprotein polypeptides B and B1 [Source:HGNC Symbol;Acc:11153]
ENSG00000147852	2287.52	1.49943	0.109258	13.7237	7.32e-43	5.28e-41	803	890	3159	2598	3101	3273	chr9	2621834	2660053	9339	+	41.97	p24.2	protein_coding	VLDLR	very low density lipoprotein receptor [Source:HGNC Symbol;Acc:12698]
ENSG00000226087	743.397	2.54589	0.185812	13.7014	9.96e-43	7.16e-41	303	289	2407	1776	100	166	chr2	47452933	47466364	677	+	47.1	p21	lincRNA	AC106869.2
ENSG00000154839	221.84	-5.53746	0.40421	-13.6995	1.02e-42	7.33e-41	494	561	24	4	92	110	chr18	47901365	47920543	2950	+	39.41	q21.1	protein_coding	SKA1	spindle and kinetochore associated complex subunit 1 [Source:HGNC Symbol;Acc:28109]
ENSG00000079459	13898.4	-1.11204	0.081296	-13.6789	1.36e-42	9.7e-41	22054	20473	13243	10480	8625	8841	chr8	11653082	11696818	5202	+	44.36	p23.1	protein_coding	FDFT1	farnesyl-diphosphate farnesyltransferase 1 [Source:HGNC Symbol;Acc:3629]
ENSG00000260304	4026.8	-1.41374	0.103372	-13.6762	1.41e-42	1e-40	6817	6676	3298	2787	2390	2166	chr16	31193832	31194606	463	-	51.35	p11.2	antisense	RP11-388M20.6
ENSG00000100242	13649.9	-1.23732	0.0905685	-13.6617	1.72e-42	1.22e-40	20074	19922	11022	9354	10947	10018	chr22	39130730	39190148	6490	-	54.74	q13.1	protein_coding	SUN2	Sad1 and UNC84 domain containing 2 [Source:HGNC Symbol;Acc:14210]
ENSG00000181804	2787.17	1.61324	0.118106	13.6593	1.78e-42	1.26e-40	1144	1013	4294	3636	3111	3867	chr3	142984064	143567373	4087	-	39.27	q24	protein_coding	SLC9A9	solute carrier family 9, subfamily A (NHE9, cation proton antiporter 9), member 9 [Source:HGNC Symbol;Acc:20653]
ENSG00000008300	1245.28	1.81513	0.133374	13.6093	3.52e-42	2.49e-40	571	523	2463	2155	1049	1101	chr3	48673902	48700348	13888	-	59.89	p21.31	protein_coding	CELSR3	cadherin, EGF LAG seven-pass G-type receptor 3 [Source:HGNC Symbol;Acc:3230]
ENSG00000259807	2375.11	1.5276	0.112377	13.5935	4.38e-42	3.09e-40	1219	1098	4261	3750	2169	2335	chr16	29228491	29231352	2099	-	54.58	p11.2	lincRNA	RP11-426C22.4
ENSG00000076706	21602.7	-1.37659	0.101286	-13.5911	4.52e-42	3.18e-40	36114	36002	18627	14842	13099	11014	chr11	119179241	119192231	7420	-	59.59	q23.3	protein_coding	MCAM	melanoma cell adhesion molecule [Source:HGNC Symbol;Acc:6934]
ENSG00000143322	7785.7	-1.08951	0.0801849	-13.5874	4.75e-42	3.34e-40	10186	10537	6567	5173	6756	7120	chr1	179068462	179198819	13257	-	41.31	q25.2	protein_coding	ABL2	c-abl oncogene 2, non-receptor tyrosine kinase [Source:HGNC Symbol;Acc:77]
ENSG00000135454	1846.54	-1.54184	0.113505	-13.5839	4.99e-42	3.49e-40	3357	3200	1453	1251	864	952	chr12	58017193	58027138	8003	-	56.73	q13.3	protein_coding	B4GALNT1	beta-1,4-N-acetyl-galactosaminyl transferase 1 [Source:HGNC Symbol;Acc:4117]
ENSG00000136492	569.74	-2.54387	0.187446	-13.5713	5.93e-42	4.14e-40	1088	1166	288	182	298	337	chr17	59758627	59940882	7991	-	35.92	q23.2	protein_coding	BRIP1	BRCA1 interacting protein C-terminal helicase 1 [Source:HGNC Symbol;Acc:20473]
ENSG00000249421	843.184	2.48368	0.18302	13.5705	5.99e-42	4.17e-40	203	210	1607	1187	1138	891	chr5	128795252	128796382	786	-	63.75	q23.3	antisense	ADAMTS19-AS1	ADAMTS19 antisense RNA 1 [Source:HGNC Symbol;Acc:40797]
ENSG00000103449	4138.21	-1.2194	0.0898618	-13.5697	6.06e-42	4.21e-40	6378	6614	3711	3006	2553	2606	chr16	51169886	51185278	5660	-	44.46	q12.1	protein_coding	SALL1	spalt-like transcription factor 1 [Source:HGNC Symbol;Acc:10524]
ENSG00000181649	4788.97	-1.4505	0.107072	-13.5469	8.27e-42	5.72e-40	7824	8005	3789	3172	3128	2706	chr11	2949503	2950685	955	-	65	p15.4	protein_coding	PHLDA2	pleckstrin homology-like domain, family A, member 2 [Source:HGNC Symbol;Acc:12385]
ENSG00000171298	13098.6	1.16655	0.0862687	13.5223	1.16e-41	7.98e-40	6178	6882	18758	16385	15621	15962	chr17	78075355	78093678	5156	+	58.33	q25.3	protein_coding	GAA	glucosidase, alpha; acid [Source:HGNC Symbol;Acc:4065]
ENSG00000153071	52409.2	0.945762	0.0700395	13.5033	1.5e-41	1.03e-39	25518	25617	66199	52519	70799	74088	chr5	39371780	39462402	7714	-	38.96	p13.1	protein_coding	DAB2	Dab, mitogen-responsive phosphoprotein, homolog 2 (Drosophila) [Source:HGNC Symbol;Acc:2662]
ENSG00000260170	3509.41	1.45922	0.108101	13.4987	1.59e-41	1.09e-39	1682	1528	5485	5072	3814	4008	chr15	45879549	45968512	1060	+	42.92	q21.1	protein_coding	RP11-96O20.4	Uncharacterized protein [Source:UniProtKB/TrEMBL;Acc:H3BNX3]
ENSG00000183570	965.848	2.17143	0.161113	13.4777	2.12e-41	1.45e-39	229	290	1515	1291	1321	1254	chr21	47063608	47362368	6796	+	46.92	q22.3	protein_coding	PCBP3	poly(rC) binding protein 3 [Source:HGNC Symbol;Acc:8651]
ENSG00000172893	9099.94	-1.14192	0.0848305	-13.4612	2.64e-41	1.81e-39	13479	13565	8292	6489	6495	6266	chr11	71139239	71163914	4160	-	51.71	q13.4	protein_coding	DHCR7	7-dehydrocholesterol reductase [Source:HGNC Symbol;Acc:2860]
ENSG00000096433	1330.57	-1.68451	0.125207	-13.4539	2.92e-41	1.99e-39	2171	2129	867	740	930	1040	chr6	33588142	33664351	9870	+	55.13	p21.31	protein_coding	ITPR3	inositol 1,4,5-trisphosphate receptor, type 3 [Source:HGNC Symbol;Acc:6182]
ENSG00000123136	2323.14	-1.64532	0.122358	-13.4468	3.21e-41	2.19e-39	3735	3410	1577	1184	2016	1795	chr19	14519631	14530192	3837	-	55.52	p13.12	protein_coding	DDX39A	DEAD (Asp-Glu-Ala-Asp) box polypeptide 39A [Source:HGNC Symbol;Acc:17821]
ENSG00000139329	32885.5	1.1911	0.0886097	13.4421	3.43e-41	2.32e-39	14215	16083	47687	35893	39295	46636	chr12	91496406	91505608	3008	-	35.52	q21.33	protein_coding	LUM	lumican [Source:HGNC Symbol;Acc:6724]
ENSG00000184678	2703.68	1.37676	0.102421	13.4423	3.42e-41	2.32e-39	1969	1823	6627	5246	948	1021	chr1	149856010	149858232	2223	-	47.95	q21.2	protein_coding	HIST2H2BE	histone cluster 2, H2be [Source:HGNC Symbol;Acc:4760]
ENSG00000114023	2735.15	1.3327	0.0991795	13.4373	3.66e-41	2.47e-39	1661	1665	5475	4593	1918	2023	chr3	122103023	122131181	3793	+	38.78	q21.1	protein_coding	FAM162A	family with sequence similarity 162, member A [Source:HGNC Symbol;Acc:17865]
ENSG00000120802	2694.7	-1.53282	0.114396	-13.3993	6.11e-41	4.11e-39	3945	4373	1996	1479	2182	2011	chr12	98909290	98944157	8593	+	39.75	q23.1	protein_coding	TMPO	thymopoietin [Source:HGNC Symbol;Acc:11875]
ENSG00000165804	3903.86	1.29775	0.0968708	13.3967	6.32e-41	4.24e-39	1676	1829	5656	4702	4944	4936	chr14	21558205	21572881	4643	-	55.48	q11.2	protein_coding	ZNF219	zinc finger protein 219 [Source:HGNC Symbol;Acc:13011]
ENSG00000238045	6358.03	-1.34315	0.100407	-13.377	8.24e-41	5.52e-39	9546	9001	4710	4065	5437	4948	chr16	29819966	29823306	2725	-	61.39	p11.2	antisense	AC009133.14
ENSG00000165757	38366.7	0.974934	0.0728868	13.376	8.35e-41	5.58e-39	18800	18987	48407	40821	51079	52619	chr10	30301729	30404423	9515	-	44.39	p11.23	protein_coding	KIAA1462	KIAA1462 [Source:HGNC Symbol;Acc:29283]
ENSG00000229776	369.77	3.16367	0.236756	13.3626	1e-40	6.66e-39	63	82	910	662	326	336	chr6	32000490	32004035	2095	-	57.76	p21.33	antisense	C4B-AS1	C4B antisense RNA 1 [Source:HGNC Symbol;Acc:39752]
ENSG00000138771	4622.18	-1.25542	0.0940079	-13.3544	1.12e-40	7.42e-39	7532	7587	4138	3473	2608	2488	chr4	77356253	77704406	13159	+	41.27	q21.1	protein_coding	SHROOM3	shroom family member 3 [Source:HGNC Symbol;Acc:30422]
ENSG00000210135	44384.2	1.08484	0.0812621	13.3499	1.19e-40	7.86e-39	27061	25649	72277	61953	44235	43203	chrM	5657	5729	73	-	41.1		Mt_tRNA	MT-TN	mitochondrially encoded tRNA asparagine [Source:HGNC Symbol;Acc:7493]
ENSG00000173207	858.62	-2.00012	0.1499	-13.343	1.3e-40	8.59e-39	1322	1232	419	349	820	864	chr1	154947129	154951725	2338	+	44.4	q21.3	protein_coding	CKS1B	CDC28 protein kinase regulatory subunit 1B [Source:HGNC Symbol;Acc:19083]
ENSG00000182718	126319	-1.11357	0.0835119	-13.3342	1.46e-40	9.65e-39	164489	150535	95147	79860	130156	125661	chr15	60639333	60695082	8822	-	44.95	q22.2	protein_coding	ANXA2	annexin A2 [Source:HGNC Symbol;Acc:537]
ENSG00000127951	3443.04	1.47931	0.11101	13.3259	1.64e-40	1.08e-38	1238	1389	5248	3638	4676	4730	chr7	76822688	76829143	4261	-	35.66	q11.23	protein_coding	FGL2	fibrinogen-like 2 [Source:HGNC Symbol;Acc:3696]
ENSG00000128641	31348.1	0.949076	0.0712569	13.3191	1.79e-40	1.18e-38	20382	20274	52780	41834	28772	30335	chr2	192109911	192290115	9527	+	39.67	q32.3	protein_coding	MYO1B	myosin IB [Source:HGNC Symbol;Acc:7596]
ENSG00000196220	460.187	2.89614	0.217908	13.2906	2.62e-40	1.72e-38	88	119	1084	781	400	472	chr3	9022275	9404737	18864	-	45.29	p25.3	protein_coding	SRGAP3	SLIT-ROBO Rho GTPase activating protein 3 [Source:HGNC Symbol;Acc:19744]
ENSG00000143870	44247.7	-0.936695	0.0705297	-13.2809	2.99e-40	1.95e-38	65076	66016	46281	36311	26026	28246	chr2	10923517	10978103	4101	-	46.27	p25.1	protein_coding	PDIA6	protein disulfide isomerase family A, member 6 [Source:HGNC Symbol;Acc:30168]
ENSG00000027001	3612.52	1.33467	0.100594	13.2679	3.56e-40	2.32e-38	2183	2144	7316	5835	2451	2968	chr13	24304328	24463558	3407	-	39.76	q12.12	protein_coding	MIPEP	mitochondrial intermediate peptidase [Source:HGNC Symbol;Acc:7104]
ENSG00000169116	535.015	2.63642	0.198949	13.2518	4.41e-40	2.86e-38	98	110	839	714	696	810	chr4	75858305	75975325	5034	+	40.47	q13.3	protein_coding	PARM1	prostate androgen-regulated mucin-like protein 1 [Source:HGNC Symbol;Acc:24536]
ENSG00000116962	24828.5	-1.0181	0.076876	-13.2434	4.93e-40	3.19e-38	31460	31924	20066	17470	22907	23603	chr1	236139130	236228462	5864	-	44.98	q42.3	protein_coding	NID1	nidogen 1 [Source:HGNC Symbol;Acc:7821]
ENSG00000233627	355.19	3.17628	0.239889	13.2406	5.11e-40	3.3e-38	60	77	860	637	317	330	chr6	31967753	31971298	2095	-	57.76	p21.33	antisense	C4A-AS1	C4A antisense RNA 1 [Source:HGNC Symbol;Acc:39753]
ENSG00000183775	437.157	3.06003	0.231321	13.2285	6.01e-40	3.87e-38	70	96	971	704	408	524	chr5	143550396	143865249	14294	+	37.85	q31.3	protein_coding	KCTD16	potassium channel tetramerization domain containing 16 [Source:HGNC Symbol;Acc:29244]
ENSG00000120337	1377	2.17481	0.164576	13.2147	7.22e-40	4.64e-38	578	556	3224	2907	650	1006	chr1	173009100	173020103	2008	-	36.87	q25.1	protein_coding	TNFSF18	tumor necrosis factor (ligand) superfamily, member 18 [Source:HGNC Symbol;Acc:11932]
ENSG00000140961	2451.37	-1.42352	0.107806	-13.2044	8.27e-40	5.31e-38	2210	2149	1107	854	3852	3863	chr16	83981887	83999937	3460	+	55.09	q23.3	protein_coding	OSGIN1	oxidative stress induced growth inhibitor 1 [Source:HGNC Symbol;Acc:30093]
ENSG00000069849	14935.9	-1.05069	0.0795758	-13.2036	8.36e-40	5.35e-38	20292	20086	12908	10550	12748	12499	chr3	141594966	141645356	2584	+	40.61	q23	protein_coding	ATP1B3	ATPase, Na+/K+ transporting, beta 3 polypeptide [Source:HGNC Symbol;Acc:806]
ENSG00000120833	1706.58	-1.60207	0.121349	-13.2022	8.53e-40	5.44e-38	3277	3624	1534	1206	324	400	chr12	93963590	93977263	6776	+	47.34	q22	protein_coding	SOCS2	suppressor of cytokine signaling 2 [Source:HGNC Symbol;Acc:19382]
ENSG00000259952	1839.1	-1.70126	0.128891	-13.1993	8.86e-40	5.64e-38	2841	2828	1102	987	1633	1432	chr16	29817817	29819053	547	-	76.48	p11.2	antisense	AC009133.15
ENSG00000075702	415.706	-3.45033	0.261517	-13.1935	9.57e-40	6.08e-38	917	932	108	95	235	138	chr19	36545783	36596008	9775	+	51.45	q13.12	protein_coding	WDR62	WD repeat domain 62 [Source:HGNC Symbol;Acc:24502]
ENSG00000115648	1192.51	-1.75457	0.133047	-13.1876	1.03e-39	6.55e-38	2315	2345	879	777	387	460	chr2	238394071	238463961	7514	+	51.32	q37.3	protein_coding	MLPH	melanophilin [Source:HGNC Symbol;Acc:29643]
ENSG00000182217	1820.48	1.89898	0.14422	13.1673	1.35e-39	8.56e-38	885	907	4393	3643	806	1191	chr1	149825607	149832714	1869	-	46.89	q21.2	protein_coding	HIST2H4B	histone cluster 2, H4b [Source:HGNC Symbol;Acc:29607]
ENSG00000184205	4951.83	1.32114	0.100347	13.1657	1.38e-39	8.73e-38	2625	2472	8122	7148	5249	4985	chrX	53111549	53117722	4948	+	52.46	p11.22	protein_coding	TSPYL2	TSPY-like 2 [Source:HGNC Symbol;Acc:24358]
ENSG00000149968	759.739	-2.32917	0.177054	-13.1551	1.59e-39	1e-37	1463	1334	337	328	536	458	chr11	102706532	102714534	2048	-	38.16	q22.2	protein_coding	MMP3	matrix metallopeptidase 3 (stromelysin 1, progelatinase) [Source:HGNC Symbol;Acc:7173]
ENSG00000134333	42926	-1.07507	0.0817602	-13.1491	1.72e-39	1.08e-37	66358	60420	39981	32481	27435	31396	chr11	18415935	18429972	6210	+	44.3	p15.1	protein_coding	LDHA	lactate dehydrogenase A [Source:HGNC Symbol;Acc:6535]
ENSG00000128245	7778.59	-1.16154	0.0884492	-13.1323	2.15e-39	1.35e-37	10560	10225	5932	5210	7105	7068	chr22	32340447	32353590	2453	+	45.04	q12.3	protein_coding	YWHAH	tyrosine 3-monooxygenase/tryptophan 5-monooxygenase activation protein, eta [Source:HGNC Symbol;Acc:12853]
ENSG00000117114	3997.47	1.31305	0.0999939	13.1313	2.18e-39	1.36e-37	2088	1927	6606	5402	3982	4685	chr1	81771845	82458120	7754	+	36.78	p31.1	protein_coding	LPHN2	latrophilin 2 [Source:HGNC Symbol;Acc:18582]
ENSG00000042286	3356.31	-1.40663	0.107169	-13.1253	2.36e-39	1.47e-37	4414	4089	2007	1833	3652	3638	chr10	71857979	71892690	5131	-	50.25	q22.1	protein_coding	AIFM2	apoptosis-inducing factor, mitochondrion-associated, 2 [Source:HGNC Symbol;Acc:21411]
ENSG00000183941	1822.24	1.89825	0.144774	13.1119	2.82e-39	1.75e-37	885	909	4391	3649	806	1195	chr1	149804221	149811339	1880	+	46.89	q21.2	protein_coding	HIST2H4A	histone cluster 2, H4a [Source:HGNC Symbol;Acc:4794]
ENSG00000122952	1215.34	-2.15832	0.16464	-13.1094	2.91e-39	1.8e-37	2375	2310	740	531	716	532	chr10	58116989	58121036	2378	-	48.07	q21.1	protein_coding	ZWINT	ZW10 interacting kinetochore protein [Source:HGNC Symbol;Acc:13195]
ENSG00000231312	1893.2	1.56638	0.119497	13.1081	2.96e-39	1.83e-37	864	810	3265	2699	1863	2238	chr2	39663778	39892483	6741	+	41.25	p22.1	antisense	AC007246.3
ENSG00000023902	7391.34	-1.15646	0.0882353	-13.1065	3.02e-39	1.86e-37	12923	12369	7410	6227	3035	2943	chr1	150121373	150136916	6629	+	51.61	q21.2	protein_coding	PLEKHO1	pleckstrin homology domain containing, family O member 1 [Source:HGNC Symbol;Acc:24310]
ENSG00000111602	1684.88	-1.59305	0.121611	-13.0995	3.31e-39	2.04e-37	2489	2374	1119	830	1435	1681	chr12	56810903	56843187	5072	-	46.6	q13.3	protein_coding	TIMELESS	timeless circadian clock [Source:HGNC Symbol;Acc:11813]
ENSG00000136810	21963.9	-1.14364	0.0873142	-13.0979	3.38e-39	2.08e-37	26966	24241	15132	12728	23123	26796	chr9	113006091	113018920	1142	-	42.28	q31.3	protein_coding	TXN	thioredoxin [Source:HGNC Symbol;Acc:12435]
ENSG00000106565	468.943	3.19306	0.243917	13.0908	3.72e-39	2.28e-37	46	67	607	622	707	769	chr7	150488373	150498448	1979	-	51.68	q36.1	protein_coding	TMEM176B	transmembrane protein 176B [Source:HGNC Symbol;Acc:29596]
ENSG00000004776	13709.6	1.11558	0.0852923	13.0795	4.31e-39	2.63e-37	10013	9500	26915	23767	8386	8433	chr19	36245469	36248980	1722	-	62.56	q13.12	protein_coding	HSPB6	heat shock protein, alpha-crystallin-related, B6 [Source:HGNC Symbol;Acc:26511]
ENSG00000160789	53982.9	-1.03759	0.079329	-13.0796	4.3e-39	2.63e-37	72343	72985	46034	38996	46680	44800	chr1	156052364	156109880	6985	+	53.04	q22	protein_coding	LMNA	lamin A/C [Source:HGNC Symbol;Acc:6636]
ENSG00000147155	1485.85	-1.58361	0.121079	-13.0791	4.33e-39	2.64e-37	2753	2629	1210	955	642	738	chrX	48379546	48387104	2409	+	49.69	p11.23	protein_coding	EBP	emopamil binding protein (sterol isomerase) [Source:HGNC Symbol;Acc:3133]
ENSG00000146670	702.326	-2.6392	0.202205	-13.0521	6.18e-39	3.75e-37	1325	1406	281	245	506	348	chr11	64833772	64851636	3925	-	52.67	q13.1	protein_coding	CDCA5	cell division cycle associated 5 [Source:HGNC Symbol;Acc:14626]
ENSG00000225138	1708.73	1.7388	0.13326	13.0482	6.51e-39	3.94e-37	707	856	3232	3001	1474	1483	chr5	473351	480999	4302	+	65.93	p15.33	processed_transcript	CTD-2228K2.7
ENSG00000122707	26514.5	0.970951	0.0744704	13.0381	7.43e-39	4.48e-37	18704	19345	51158	38925	18699	20307	chr9	36036430	36124448	6045	+	39.34	p13.3	protein_coding	RECK	reversion-inducing-cysteine-rich protein with kazal motifs [Source:HGNC Symbol;Acc:11345]
ENSG00000241978	85606.6	0.924735	0.0709249	13.0382	7.42e-39	4.48e-37	45721	46487	114171	96128	105717	109695	chr9	112542769	112934792	8444	+	42.79	q31.3	protein_coding	AKAP2	A kinase (PRKA) anchor protein 2 [Source:HGNC Symbol;Acc:372]
ENSG00000170558	4477.73	-1.32779	0.101945	-13.0246	8.86e-39	5.33e-37	6559	7024	3705	2828	3443	3154	chr18	25530930	25757410	4950	-	37.22	q12.1	protein_coding	CDH2	cadherin 2, type 1, N-cadherin (neuronal) [Source:HGNC Symbol;Acc:1759]
ENSG00000167972	815.705	2.25466	0.173158	13.0208	9.32e-39	5.6e-37	337	338	2077	1789	445	349	chr16	2325882	2390747	7804	-	53.03	p13.3	protein_coding	ABCA3	ATP-binding cassette, sub-family A (ABC1), member 3 [Source:HGNC Symbol;Acc:33]
ENSG00000005884	23389.8	-1.13476	0.0871993	-13.0134	1.03e-38	6.14e-37	43357	43285	25982	21474	4972	4522	chr17	48133332	48167845	9802	+	52.65	q21.33	protein_coding	ITGA3	integrin, alpha 3 (antigen CD49C, alpha 3 subunit of VLA-3 receptor) [Source:HGNC Symbol;Acc:6139]
ENSG00000144554	489.177	-2.59605	0.199491	-13.0134	1.03e-38	6.14e-37	1064	933	234	166	218	270	chr3	10068098	10143614	8378	+	42.77	p25.3	protein_coding	FANCD2	Fanconi anemia, complementation group D2 [Source:HGNC Symbol;Acc:3585]
ENSG00000103994	24090	1.05623	0.0812029	13.0073	1.11e-38	6.63e-37	11053	11256	30638	25171	30485	36325	chr15	42705021	42783321	12208	-	41.35	q15.1	protein_coding	ZNF106	zinc finger protein 106 [Source:HGNC Symbol;Acc:12886]
ENSG00000075624	476313	-1.02505	0.0788221	-13.0046	1.15e-38	6.85e-37	709923	706886	473916	366414	315417	300289	chr7	5566782	5603415	3256	-	56.7	p22.1	protein_coding	ACTB	actin, beta [Source:HGNC Symbol;Acc:132]
ENSG00000173320	1360.18	1.80759	0.139077	12.997	1.27e-38	7.55e-37	450	561	2405	1863	1470	1678	chr4	184774584	184944679	10952	+	42.4	q35.1	protein_coding	STOX2	storkhead box 2 [Source:HGNC Symbol;Acc:25450]
ENSG00000117643	15186.5	1.01173	0.0779387	12.9811	1.57e-38	9.28e-37	8835	9318	24182	19848	14761	16674	chr1	25943959	26112698	9014	+	48.51	p36.11	protein_coding	MAN1C1	mannosidase, alpha, class 1C, member 1 [Source:HGNC Symbol;Acc:19080]
ENSG00000170955	9937.64	-1.11193	0.0857344	-12.9695	1.82e-38	1.08e-36	12350	13096	7498	6612	9584	9658	chr11	6340176	6341877	1672	-	65.04	p15.4	protein_coding	PRKCDBP	protein kinase C, delta binding protein [Source:HGNC Symbol;Acc:9400]
ENSG00000162643	954.274	2.05959	0.159045	12.9497	2.36e-38	1.39e-36	413	415	2362	1806	505	693	chr1	85464830	85598821	3923	+	39.43	p22.3	protein_coding	WDR63	WD repeat domain 63 [Source:HGNC Symbol;Acc:30711]
ENSG00000093009	252.238	-3.86762	0.298704	-12.948	2.41e-38	1.42e-36	587	468	56	32	164	154	chr22	19466982	19508135	2846	+	48.03	q11.21	protein_coding	CDC45	cell division cycle 45 [Source:HGNC Symbol;Acc:1739]
ENSG00000091986	96455.6	1.1316	0.087579	12.9209	3.43e-38	2.01e-36	53707	51822	146891	130182	108256	100930	chr3	112323407	112368377	5305	-	40.42	q13.2	protein_coding	CCDC80	coiled-coil domain containing 80 [Source:HGNC Symbol;Acc:30649]
ENSG00000197635	22590.3	1.04012	0.0805023	12.9203	3.46e-38	2.02e-36	11869	13262	35236	27129	24960	26071	chr2	162848751	162931052	5009	-	39.67	q24.2	protein_coding	DPP4	dipeptidyl-peptidase 4 [Source:HGNC Symbol;Acc:3009]
ENSG00000158373	1848.17	1.52392	0.118119	12.9016	4.41e-38	2.58e-36	945	918	3446	2983	1518	1789	chr6	26158349	26171577	898	+	42.23	p22.2	protein_coding	HIST1H2BD	histone cluster 1, H2bd [Source:HGNC Symbol;Acc:4747]
ENSG00000105329	11170.9	-1.1793	0.0914272	-12.8988	4.57e-38	2.67e-36	17149	17505	9770	8575	7291	6775	chr19	41807492	41859816	3238	-	53.13	q13.2	protein_coding	TGFB1	transforming growth factor, beta 1 [Source:HGNC Symbol;Acc:11766]
ENSG00000128342	7914.3	1.25599	0.0973964	12.8956	4.76e-38	2.77e-36	4639	4735	13677	13044	6284	7089	chr22	30636436	30642840	3969	-	58.74	q12.2	protein_coding	LIF	leukemia inhibitory factor [Source:HGNC Symbol;Acc:6596]
ENSG00000169851	5426.54	-1.45468	0.112891	-12.8857	5.42e-38	3.14e-36	6599	6672	3469	2406	6691	5842	chr4	30722037	31148422	10269	+	35.57	p15.1	protein_coding	PCDH7	protocadherin 7 [Source:HGNC Symbol;Acc:8659]
ENSG00000104870	9773.08	1.00824	0.0783166	12.8739	6.31e-38	3.66e-36	5891	5952	15629	13010	9665	10138	chr19	50010073	50029590	4173	+	52.9	q13.33	protein_coding	FCGRT	Fc fragment of IgG, receptor, transporter, alpha [Source:HGNC Symbol;Acc:3621]
ENSG00000130720	4575.33	-1.23473	0.0959243	-12.8719	6.48e-38	3.75e-36	8024	7879	4389	3728	1912	1806	chr9	133777825	133814673	3833	-	59.17	q34.12	protein_coding	FIBCD1	fibrinogen C domain containing 1 [Source:HGNC Symbol;Acc:25922]
ENSG00000136542	43780.1	0.954445	0.0741532	12.8712	6.53e-38	3.77e-36	29437	30478	75004	64340	35058	38616	chr2	158114110	158170723	6818	+	39.42	q24.1	protein_coding	GALNT5	UDP-N-acetyl-alpha-D-galactosamine:polypeptide N-acetylgalactosaminyltransferase 5 (GalNAc-T5) [Source:HGNC Symbol;Acc:4127]
ENSG00000011422	6241.4	-1.28922	0.10019	-12.8677	6.84e-38	3.93e-36	10728	11134	5609	5096	2692	2480	chr19	44150247	44174699	4457	-	49.94	q13.31	protein_coding	PLAUR	plasminogen activator, urokinase receptor [Source:HGNC Symbol;Acc:9053]
ENSG00000080493	11973	1.34967	0.105104	12.8413	9.63e-38	5.53e-36	5319	6245	20512	15128	11844	14989	chr4	72053003	72437804	8361	+	37.49	q13.3	protein_coding	SLC4A4	solute carrier family 4 (sodium bicarbonate cotransporter), member 4 [Source:HGNC Symbol;Acc:11030]
ENSG00000125753	11038.4	-1.25405	0.0977178	-12.8334	1.07e-37	6.11e-36	15303	15263	8235	7140	10296	9136	chr19	46009837	46030241	3601	+	54.67	q13.32	protein_coding	VASP	vasodilator-stimulated phosphoprotein [Source:HGNC Symbol;Acc:12652]
ENSG00000232859	861.679	2.11922	0.165232	12.8258	1.18e-37	6.72e-36	316	260	1755	1276	829	981	chr17	26205340	26221778	5380	-	47.84	q11.2	protein_coding	LYRM9	LYR motif containing 9 [Source:HGNC Symbol;Acc:27314]
ENSG00000210140	38246.4	1.09277	0.085235	12.8207	1.26e-37	7.16e-36	22761	21790	61222	52813	39772	37576	chrM	5761	5826	66	-	45.45		Mt_tRNA	MT-TC	mitochondrially encoded tRNA cysteine [Source:HGNC Symbol;Acc:7477]
ENSG00000135048	10969.7	-1.08775	0.0848539	-12.8191	1.28e-37	7.29e-36	14307	13542	8954	6869	10732	10614	chr9	74298282	74431606	9625	-	40.46	q21.13	protein_coding	TMEM2	transmembrane protein 2 [Source:HGNC Symbol;Acc:11869]
ENSG00000157654	85554.3	0.906283	0.0708538	12.7909	1.84e-37	1.05e-35	46171	46953	113882	95815	105372	109379	chr9	112542589	112934792	8203	+	42.8	q31.3	protein_coding	PALM2-AKAP2	PALM2-AKAP2 readthrough [Source:HGNC Symbol;Acc:33529]
ENSG00000073111	1300.66	-1.64856	0.129138	-12.7659	2.54e-37	1.44e-35	1821	1937	822	625	1232	1207	chr3	127317066	127341276	4899	+	50.74	q21.3	protein_coding	MCM2	minichromosome maintenance complex component 2 [Source:HGNC Symbol;Acc:6944]
ENSG00000157404	1622.81	1.64146	0.128675	12.7567	2.86e-37	1.62e-35	412	446	1880	1360	2728	2779	chr4	55524085	55606881	5563	+	40.87	q12	protein_coding	KIT	v-kit Hardy-Zuckerman 4 feline sarcoma viral oncogene homolog [Source:HGNC Symbol;Acc:6342]
ENSG00000197119	10488.7	1.06716	0.083668	12.7547	2.94e-37	1.66e-35	6459	7078	18293	15738	8615	9286	chr14	100757448	100772884	7451	-	57.04	q32.2	protein_coding	SLC25A29	solute carrier family 25 (mitochondrial carnitine/acylcarnitine carrier), member 29 [Source:HGNC Symbol;Acc:20116]
ENSG00000175832	1086.43	-1.82407	0.143172	-12.7404	3.53e-37	1.98e-35	2224	2153	749	727	322	345	chr17	41605212	41656988	3607	-	50.23	q21.31	protein_coding	ETV4	ets variant 4 [Source:HGNC Symbol;Acc:3493]
ENSG00000117461	6571.94	1.06349	0.0835202	12.7333	3.86e-37	2.17e-35	3926	3981	10814	9048	6137	6772	chr1	46505812	46642160	7676	-	42.27	p34.1	protein_coding	PIK3R3	phosphoinositide-3-kinase, regulatory subunit 3 (gamma) [Source:HGNC Symbol;Acc:8981]
ENSG00000118526	12506.5	0.95576	0.0750794	12.73	4.03e-37	2.26e-35	8985	9071	23379	18801	8910	9524	chr6	134210276	134216691	4551	+	47.57	q23.2	protein_coding	TCF21	transcription factor 21 [Source:HGNC Symbol;Acc:11632]
ENSG00000259753	2214.61	-1.46059	0.114863	-12.7159	4.82e-37	2.7e-35	3121	2977	1387	1266	2143	2122	chr17	45331263	45421658	2785	+	43.81	q21.32	protein_coding	ITGB3	Integrin beta [Source:UniProtKB/TrEMBL;Acc:B4DTY9]
ENSG00000171444	10239.3	1.07738	0.0848922	12.6912	6.62e-37	3.69e-35	6157	6542	17915	14360	8641	10168	chr5	112357796	112824527	31750	-	41.55	q22.2	protein_coding	MCC	mutated in colorectal cancers [Source:HGNC Symbol;Acc:6935]
ENSG00000063660	46688.8	-0.941799	0.0742202	-12.6893	6.78e-37	3.78e-35	59309	61926	41473	34406	40788	40794	chr2	241375088	241407493	6514	+	64.63	q37.3	protein_coding	GPC1	glypican 1 [Source:HGNC Symbol;Acc:4449]
ENSG00000122035	859.33	2.19868	0.173413	12.6789	7.75e-37	4.31e-35	364	277	1897	1637	691	628	chr13	27844464	27847827	1624	+	53.83	q12.2	protein_coding	RASL11A	RAS-like, family 11, member A [Source:HGNC Symbol;Acc:23802]
ENSG00000167508	4564.7	-1.15295	0.0909361	-12.6787	7.76e-37	4.31e-35	6501	6451	3803	3197	3404	3884	chr16	88718343	88729569	4717	-	59.29	q24.3	protein_coding	MVD	mevalonate (diphospho) decarboxylase [Source:HGNC Symbol;Acc:7529]
ENSG00000117632	15416.9	-1.04552	0.0824914	-12.6743	8.21e-37	4.55e-35	22112	20757	13360	11564	12023	12334	chr1	26210672	26233482	6261	-	48.24	p36.11	protein_coding	STMN1	stathmin 1 [Source:HGNC Symbol;Acc:6510]
ENSG00000167460	186231	-0.92574	0.0731674	-12.6524	1.09e-36	6e-35	255366	246738	172955	144754	147152	149253	chr19	16177831	16213813	7412	+	50.92	p13.12	protein_coding	TPM4	tropomyosin 4 [Source:HGNC Symbol;Acc:12013]
ENSG00000135318	36136.5	-0.944231	0.0746397	-12.6505	1.11e-36	6.13e-35	46129	49428	33926	26024	29386	31483	chr6	86159809	86205500	4017	+	42.8	q14.3	protein_coding	NT5E	5'-nucleotidase, ecto (CD73) [Source:HGNC Symbol;Acc:8021]
ENSG00000117152	1122.79	-1.81738	0.143744	-12.6432	1.22e-36	6.71e-35	1881	2230	819	592	589	592	chr1	163038565	163046592	4836	+	39.47	q23.3	protein_coding	RGS4	regulator of G-protein signaling 4 [Source:HGNC Symbol;Acc:10000]
ENSG00000135476	421.301	-3.58573	0.283932	-12.6288	1.46e-36	8.04e-35	909	824	63	106	303	230	chr12	53662083	53687427	8890	+	51.69	q13.13	protein_coding	ESPL1	extra spindle pole bodies homolog 1 (S. cerevisiae) [Source:HGNC Symbol;Acc:16856]
ENSG00000165175	3232.71	-1.23698	0.098004	-12.6218	1.6e-36	8.78e-35	3585	3764	2152	1615	3753	4040	chrX	38660685	38665790	2592	+	53.8	p11.4	protein_coding	MID1IP1	MID1 interacting protein 1 [Source:HGNC Symbol;Acc:20715]
ENSG00000099139	2673.48	1.38974	0.110166	12.615	1.75e-36	9.54e-35	1410	1636	5498	4143	2106	2133	chr9	78505560	78977255	12705	+	40.14	q21.13	protein_coding	PCSK5	proprotein convertase subtilisin/kexin type 5 [Source:HGNC Symbol;Acc:8747]
ENSG00000137936	3208.61	-1.39353	0.11062	-12.5975	2.18e-36	1.19e-34	4634	4394	2408	1752	3008	2779	chr1	94027347	94312706	5072	-	45.08	p22.1	protein_coding	BCAR3	breast cancer anti-estrogen resistance 3 [Source:HGNC Symbol;Acc:973]
ENSG00000151617	5505.07	1.34662	0.107065	12.5775	2.81e-36	1.53e-34	3532	3731	13412	9038	2700	3227	chr4	148402069	148466106	4238	+	38.78	q31.22	protein_coding	EDNRA	endothelin receptor type A [Source:HGNC Symbol;Acc:3179]
ENSG00000176871	9103.4	-0.992765	0.0789964	-12.5672	3.2e-36	1.74e-34	10881	11444	7489	6021	8848	9304	chr12	118470712	118500235	3537	-	46.45	q24.23	protein_coding	WSB2	WD repeat and SOCS box containing 2 [Source:HGNC Symbol;Acc:19222]
ENSG00000182010	1528.66	2.36602	0.188273	12.567	3.21e-36	1.74e-34	475	551	4193	2301	972	1459	chr10	63942794	64028466	9548	-	35.12	q21.2	protein_coding	RTKN2	rhotekin 2 [Source:HGNC Symbol;Acc:19364]
ENSG00000187951	586.666	-2.26063	0.180059	-12.5549	3.74e-36	2.02e-34	1055	1141	320	234	373	338	chr15	30916697	31065196	9184	+	40.92	q13.2	protein_coding	ARHGAP11B	Rho GTPase activating protein 11B [Source:HGNC Symbol;Acc:15782]
ENSG00000182253	1548.59	-1.56493	0.124701	-12.5494	4e-36	2.16e-34	2959	2808	1278	1066	632	582	chr15	99638420	99675798	7818	+	49.91	q26.3	protein_coding	SYNM	synemin, intermediate filament protein [Source:HGNC Symbol;Acc:24466]
ENSG00000183087	192697	1.03595	0.0825733	12.5458	4.19e-36	2.26e-34	142881	148936	393815	325690	112243	104092	chr13	114523522	114567046	6130	-	57.6	q34	protein_coding	GAS6	growth arrest-specific 6 [Source:HGNC Symbol;Acc:4168]
ENSG00000138078	12875	1.27706	0.101816	12.5428	4.35e-36	2.34e-34	6709	7402	24415	17066	11124	13818	chr2	44543420	44589001	8153	-	37.28	p21	protein_coding	PREPL	prolyl endopeptidase-like [Source:HGNC Symbol;Acc:30228]
ENSG00000147592	1850.49	1.54499	0.123327	12.5276	5.27e-36	2.83e-34	950	1052	4188	2900	1316	1425	chr8	71547553	71581409	1931	-	38.38	q13.3	protein_coding	LACTB2	lactamase, beta 2 [Source:HGNC Symbol;Acc:18512]
ENSG00000151572	15292	0.970672	0.0774997	12.5248	5.46e-36	2.92e-34	11698	11419	30694	23962	9089	10184	chr12	101111304	101522419	4997	+	39.06	q23.1	protein_coding	ANO4	anoctamin 4 [Source:HGNC Symbol;Acc:23837]
ENSG00000144136	12695.7	-0.9893	0.0789994	-12.5229	5.6e-36	2.99e-34	17463	17140	11583	9402	10214	10189	chr2	113403434	113421404	5577	+	42.45	q13	protein_coding	SLC20A1	solute carrier family 20 (phosphate transporter), member 1 [Source:HGNC Symbol;Acc:10946]
ENSG00000104321	55079.8	1.35245	0.108165	12.5036	7.13e-36	3.81e-34	32145	37289	122647	91628	29504	39992	chr8	72932152	72987852	6377	-	36.36	q13.3	protein_coding	TRPA1	transient receptor potential cation channel, subfamily A, member 1 [Source:HGNC Symbol;Acc:497]
ENSG00000164687	725.677	-2.05413	0.164354	-12.4982	7.64e-36	4.06e-34	1566	1364	452	395	260	291	chr8	82192598	82197012	2077	+	45.55	q21.13	protein_coding	FABP5	fatty acid binding protein 5 (psoriasis-associated) [Source:HGNC Symbol;Acc:3560]
ENSG00000165102	19555.5	0.980894	0.0785205	12.4922	8.23e-36	4.37e-34	10903	10831	29012	22727	23114	22722	chr8	42995556	43057998	8985	+	44.13	p11.21	protein_coding	HGSNAT	heparan-alpha-glucosaminide N-acetyltransferase [Source:HGNC Symbol;Acc:26527]
ENSG00000214391	1592.52	-1.6664	0.133633	-12.47	1.09e-35	5.77e-34	2503	2788	1067	932	947	1223	chr11	90015728	90017340	1613	+	51.27	q14.3	pseudogene	RP11-121L10.3
ENSG00000171385	416.809	2.52851	0.203386	12.4321	1.75e-35	9.25e-34	160	148	1204	940	156	164	chr1	112313284	112531777	7863	-	47.27	p13.2	protein_coding	KCND3	potassium voltage-gated channel, Shal-related subfamily, member 3 [Source:HGNC Symbol;Acc:6239]
ENSG00000250337	758.438	2.4741	0.1991	12.4264	1.88e-35	9.92e-34	113	152	1031	750	1057	1450	chr5	27472399	27496508	2638	+	34.92	p14.1	lincRNA	LINC01021	long intergenic non-protein coding RNA 1021 [Source:HGNC Symbol;Acc:48995]
ENSG00000182158	11134.6	-0.970391	0.0781061	-12.424	1.94e-35	1.02e-33	15206	15008	10462	8143	8807	9100	chr7	137559725	137686813	8788	-	43.66	q33	protein_coding	CREB3L2	cAMP responsive element binding protein 3-like 2 [Source:HGNC Symbol;Acc:23720]
ENSG00000205595	539.807	-2.28154	0.183766	-12.4155	2.15e-35	1.13e-33	1212	1052	304	256	189	197	chr4	75480629	75490486	1647	+	36.9	q13.3	protein_coding	AREGB	amphiregulin B [Source:HGNC Symbol;Acc:34509]
ENSG00000162063	925.413	-1.86146	0.150055	-12.4052	2.45e-35	1.29e-33	1755	1656	670	468	492	478	chr16	2479395	2508855	6309	+	52.76	p13.3	protein_coding	CCNF	cyclin F [Source:HGNC Symbol;Acc:1591]
ENSG00000167555	4198.01	1.15234	0.0929238	12.4009	2.58e-35	1.35e-33	1911	1936	5527	4738	5335	5896	chr19	52901102	52921665	8530	+	43.66	q13.41	protein_coding	ZNF528	zinc finger protein 528 [Source:HGNC Symbol;Acc:29384]
ENSG00000142731	378.315	-3.05725	0.246657	-12.3948	2.79e-35	1.46e-33	731	839	98	125	214	200	chr4	128802016	128820350	4482	+	36.34	q28.2	protein_coding	PLK4	polo-like kinase 4 [Source:HGNC Symbol;Acc:11397]
ENSG00000211445	5675.28	1.2759	0.102982	12.3896	2.98e-35	1.55e-33	3697	3464	11269	9562	4191	3759	chr5	150400124	150408554	2604	+	52.77	q33.1	protein_coding	GPX3	glutathione peroxidase 3 (plasma) [Source:HGNC Symbol;Acc:4555]
ENSG00000196498	14979.1	-1.02296	0.0825948	-12.3853	3.14e-35	1.63e-33	19766	19891	12892	10587	13362	12759	chr12	124808961	125052135	13975	-	57.37	q24.31	protein_coding	NCOR2	nuclear receptor corepressor 2 [Source:HGNC Symbol;Acc:7673]
ENSG00000132205	447.249	-2.61502	0.2112	-12.3817	3.28e-35	1.71e-33	829	913	174	166	291	247	chr18	2847028	2915991	6435	+	47.46	p11.32	protein_coding	EMILIN2	elastin microfibril interfacer 2 [Source:HGNC Symbol;Acc:19881]
ENSG00000184716	4349.29	1.18918	0.0962156	12.3595	4.33e-35	2.24e-33	2442	2197	7001	5732	4600	4816	chr15	44086360	44092419	2977	-	49.72	q15.3	protein_coding	SERINC4	serine incorporator 4 [Source:HGNC Symbol;Acc:32237]
ENSG00000169045	21133.9	-0.999458	0.0808849	-12.3566	4.49e-35	2.32e-33	26972	27885	18081	14919	19388	18580	chr5	179041179	179061785	9480	-	45.97	q35.3	protein_coding	HNRNPH1	heterogeneous nuclear ribonucleoprotein H1 (H) [Source:HGNC Symbol;Acc:5041]
ENSG00000109321	589.581	-2.22488	0.180983	-12.2933	9.84e-35	5.08e-33	1314	1125	344	284	227	213	chr4	75310851	75320726	1648	+	36.89	q13.3	protein_coding	AREG	amphiregulin [Source:HGNC Symbol;Acc:651]
ENSG00000130429	11745.3	-1.0039	0.0818873	-12.2596	1.49e-34	7.7e-33	17329	17261	11240	9483	7792	7644	chr7	98971872	98992424	3979	+	56.01	q22.1	protein_coding	ARPC1B	actin related protein 2/3 complex, subunit 1B, 41kDa [Source:HGNC Symbol;Acc:704]
ENSG00000196565	510.251	3.00706	0.245312	12.2581	1.52e-34	7.82e-33	49	57	653	388	850	1030	chr11	5274420	5667019	2027	-	39.77	p15.4	protein_coding	HBG2	hemoglobin, gamma G [Source:HGNC Symbol;Acc:4832]
ENSG00000152578	752.023	-2.06418	0.168568	-12.2454	1.78e-34	9.13e-33	1601	1672	585	368	146	161	chr11	105480721	105852819	10083	+	35.32	q22.3	protein_coding	GRIA4	glutamate receptor, ionotropic, AMPA 4 [Source:HGNC Symbol;Acc:4574]
ENSG00000242676	468.779	2.97214	0.242742	12.244	1.81e-34	9.27e-33	69	114	1041	702	455	586	chr1	142697653	142729971	2393	-	35.2	q21.1	pseudogene	ANKRD20A12P	ankyrin repeat domain 20 family, member A12, pseudogene [Source:HGNC Symbol;Acc:43603]
ENSG00000117385	18298.6	-1.08618	0.0887553	-12.2379	1.95e-34	9.97e-33	25797	26228	16016	13431	14611	13342	chr1	43212006	43232755	6766	-	50.03	p34.2	protein_coding	LEPRE1	leucine proline-enriched proteoglycan (leprecan) 1 [Source:HGNC Symbol;Acc:19316]
ENSG00000099622	17543.9	0.961286	0.0785526	12.2375	1.96e-34	1e-32	11791	11356	29881	24368	15840	15776	chr19	1259384	1274879	6890	+	62.55	p13.3	protein_coding	CIRBP	cold inducible RNA binding protein [Source:HGNC Symbol;Acc:1982]
ENSG00000159403	44572.4	0.998967	0.0816945	12.2281	2.2e-34	1.12e-32	18339	17768	45267	41097	67751	73176	chr12	7187513	7245203	4696	-	53.13	p13.31	protein_coding	C1R	complement component 1, r subcomponent [Source:HGNC Symbol;Acc:1246]
ENSG00000163584	2219.61	-1.55563	0.127464	-12.2044	2.94e-34	1.5e-32	4119	3820	1883	1385	918	1225	chr3	170582664	170588272	2326	-	40.36	q26.2	protein_coding	RPL22L1	ribosomal protein L22-like 1 [Source:HGNC Symbol;Acc:27610]
ENSG00000145284	2801.07	1.32471	0.10875	12.1813	3.91e-34	1.99e-32	1656	1837	6017	4551	1738	2072	chr4	83550692	83720010	4551	-	43.57	q21.22	protein_coding	SCD5	stearoyl-CoA desaturase 5 [Source:HGNC Symbol;Acc:21088]
ENSG00000108106	6462.9	-1.24559	0.102307	-12.175	4.22e-34	2.14e-32	11906	10533	6273	5121	2785	2554	chr19	55912652	55919145	1249	-	55.94	q13.42	protein_coding	UBE2S	ubiquitin-conjugating enzyme E2S [Source:HGNC Symbol;Acc:17895]
ENSG00000147853	12774.7	1.38434	0.113738	12.1712	4.42e-34	2.24e-32	7023	8002	28758	18961	8293	10583	chr9	4711155	4742043	2808	-	41.48	p24.1	protein_coding	AK3	adenylate kinase 3 [Source:HGNC Symbol;Acc:17376]
ENSG00000091592	20871.7	0.965053	0.0793915	12.1556	5.36e-34	2.7e-32	16655	16813	44421	34423	10765	10462	chr17	5402747	5522744	12811	-	46.74	p13.2	protein_coding	NLRP1	NLR family, pyrin domain containing 1 [Source:HGNC Symbol;Acc:14374]
ENSG00000166833	3231.86	-1.30522	0.107518	-12.1396	6.52e-34	3.28e-32	3644	4097	2015	1743	3773	3624	chr11	19372271	20143144	14577	+	44.51	p15.1	protein_coding	NAV2	neuron navigator 2 [Source:HGNC Symbol;Acc:15997]
ENSG00000084636	18035.4	-1.00907	0.0832495	-12.1211	8.17e-34	4.11e-32	24097	25203	15558	13790	14613	14496	chr1	32117848	32169920	9365	-	56	p35.2	protein_coding	COL16A1	collagen, type XVI, alpha 1 [Source:HGNC Symbol;Acc:2193]
ENSG00000111087	164.995	-4.47587	0.369677	-12.1075	9.64e-34	4.84e-32	353	399	26	15	83	81	chr12	57853918	57866045	4204	+	54.96	q13.3	protein_coding	GLI1	GLI family zinc finger 1 [Source:HGNC Symbol;Acc:4317]
ENSG00000176678	6360.1	-1.0156	0.0839603	-12.0962	1.11e-33	5.54e-32	9578	9477	6215	5123	3963	4019	chr16	86609974	86615303	3276	+	56	q24.1	protein_coding	FOXL1	forkhead box L1 [Source:HGNC Symbol;Acc:3817]
ENSG00000173621	2307.66	-1.39822	0.115602	-12.0951	1.12e-33	5.6e-32	3515	3613	1710	1530	1744	1613	chr11	66624118	66627946	2828	+	70.38	q13.2	protein_coding	LRFN4	leucine rich repeat and fibronectin type III domain containing 4 [Source:HGNC Symbol;Acc:28456]
ENSG00000171621	2894.22	-1.26281	0.104601	-12.0726	1.47e-33	7.35e-32	3603	3468	1873	1660	3177	3186	chr1	9352939	9429591	3403	+	54.29	p36.22	protein_coding	SPSB1	splA/ryanodine receptor domain and SOCS box containing 1 [Source:HGNC Symbol;Acc:30628]
ENSG00000215492	3767.95	-1.29523	0.107329	-12.0678	1.56e-33	7.78e-32	6393	6043	3283	2803	1836	2318	chr18	29991471	29993167	1697	-	43.31	q12.1	pseudogene	HNRNPA1P7	heterogeneous nuclear ribonucleoprotein A1 pseudogene 7 [Source:HGNC Symbol;Acc:31015]
ENSG00000146242	9141.35	-0.968404	0.0802695	-12.0644	1.63e-33	8.09e-32	14492	15013	10024	8128	4036	4051	chr6	83072923	83080545	6904	+	43.53	q14.1	protein_coding	TPBG	trophoblast glycoprotein [Source:HGNC Symbol;Acc:12004]
ENSG00000177694	2083.53	1.36855	0.113786	12.0274	2.55e-33	1.27e-31	1029	1145	3898	2889	1937	2120	chr3	174156363	175523428	8680	+	35.23	q26.31	protein_coding	NAALADL2	N-acetylated alpha-linked acidic dipeptidase-like 2 [Source:HGNC Symbol;Acc:23219]
ENSG00000187990	424.3	2.51002	0.208871	12.0171	2.89e-33	1.43e-31	132	151	1136	816	273	265	chr6	26216428	26216872	445	-	53.03	p22.2	protein_coding	HIST1H2BG	histone cluster 1, H2bg [Source:HGNC Symbol;Acc:4746]
ENSG00000152127	63697.1	0.829262	0.0690746	12.0053	3.33e-33	1.65e-31	33461	33770	79733	64137	82908	88763	chr2	134877554	135212192	8578	+	42.88	q21.2	protein_coding	MGAT5	mannosyl (alpha-1,6-)-glycoprotein beta-1,6-N-acetyl-glucosaminyltransferase [Source:HGNC Symbol;Acc:7049]
ENSG00000234745	25442.5	1.00907	0.084057	12.0046	3.36e-33	1.66e-31	13607	13387	34121	30905	31060	31155	chr6	31321649	31324965	3012	-	59	p21.33	protein_coding	HLA-B	major histocompatibility complex, class I, B [Source:HGNC Symbol;Acc:4932]
ENSG00000132563	5541.71	1.07084	0.0892172	12.0026	3.44e-33	1.69e-31	4225	4176	11896	9382	2944	2862	chr5	137774706	137782658	3284	+	58.31	q31.2	protein_coding	REEP2	receptor accessory protein 2 [Source:HGNC Symbol;Acc:17975]
ENSG00000099783	16101.1	-1.03701	0.0864034	-12.002	3.47e-33	1.7e-31	23983	23214	15339	12364	11353	10588	chr19	8509651	8553998	5606	+	46.68	p13.2	protein_coding	HNRNPM	heterogeneous nuclear ribonucleoprotein M [Source:HGNC Symbol;Acc:5046]
ENSG00000110427	1033.13	-1.66714	0.13897	-11.9964	3.71e-33	1.82e-31	1906	1902	835	615	435	511	chr11	33563618	33695648	12318	+	43.85	p13	protein_coding	KIAA1549L	KIAA1549-like [Source:HGNC Symbol;Acc:24836]
ENSG00000258086	1943.68	-1.60143	0.133652	-11.982	4.41e-33	2.16e-31	3311	3639	1675	1109	1024	918	chr12	54747576	54860769	546	+	48.84	q13.13	antisense	RP11-753H16.5
ENSG00000179820	15678.5	-1.34261	0.112171	-11.9694	5.14e-33	2.51e-31	20203	19396	9922	8791	18456	15031	chr19	54369477	54379691	3675	+	58.37	q13.42	protein_coding	MYADM	myeloid-associated differentiation marker [Source:HGNC Symbol;Acc:7544]
ENSG00000060718	15305.3	-1.12444	0.0940957	-11.9499	6.5e-33	3.17e-31	14520	14399	9126	6902	22975	20638	chr1	103342023	103574052	8265	-	33.13	p21.1	protein_coding	COL11A1	collagen, type XI, alpha 1 [Source:HGNC Symbol;Acc:2186]
ENSG00000267328	9900.66	1.13839	0.0953486	11.9393	7.39e-33	3.6e-31	7259	6613	19062	17475	6166	6174	chr19	36245467	36246391	660	+	57.41	q13.12	antisense	AC002398.12
ENSG00000187688	2846.06	-1.22086	0.102263	-11.9384	7.47e-33	3.63e-31	4348	4250	2383	2046	2011	1983	chr17	16318856	16340317	3414	+	53.24	p11.2	protein_coding	TRPV2	transient receptor potential cation channel, subfamily V, member 2 [Source:HGNC Symbol;Acc:18082]
ENSG00000107317	721.901	2.56729	0.215191	11.9302	8.23e-33	3.99e-31	122	182	1089	1058	810	1155	chr9	139871956	139879887	2378	+	65.12	q34.3	protein_coding	PTGDS	prostaglandin D2 synthase 21kDa (brain) [Source:HGNC Symbol;Acc:9592]
ENSG00000114779	4429.4	1.18718	0.0995133	11.9299	8.27e-33	4e-31	2329	2262	6759	5792	5146	4850	chr3	52002526	52017425	3161	-	55.05	p21.2	protein_coding	ABHD14B	abhydrolase domain containing 14B [Source:HGNC Symbol;Acc:28235]
ENSG00000100345	179326	-1.04608	0.0877746	-11.9178	9.56e-33	4.62e-31	222641	225681	136529	123334	182321	170164	chr22	36677327	36784063	8959	-	52.37	q12.3	protein_coding	MYH9	myosin, heavy chain 9, non-muscle [Source:HGNC Symbol;Acc:7579]
ENSG00000140285	25324.5	1.12558	0.094646	11.8925	1.29e-32	6.24e-31	15932	16930	50658	36225	17903	22249	chr15	49715293	49780972	6657	+	33.84	q21.2	protein_coding	FGF7	fibroblast growth factor 7 [Source:HGNC Symbol;Acc:3685]
ENSG00000227051	11618.9	0.914348	0.0769522	11.882	1.47e-32	7.07e-31	7854	7785	19656	15842	10347	10666	chr14	96505661	96560417	7966	+	47.78	q32.2	protein_coding	C14orf132	chromosome 14 open reading frame 132 [Source:HGNC Symbol;Acc:20346]
ENSG00000173559	58444.4	1.13842	0.0958583	11.876	1.58e-32	7.56e-31	32990	39276	111100	81354	46574	55385	chr2	192542794	192561385	13806	+	38.76	q32.3	protein_coding	NABP1	nucleic acid binding protein 1 [Source:HGNC Symbol;Acc:26232]
ENSG00000196230	141535	-0.962626	0.0810555	-11.8761	1.57e-32	7.56e-31	191544	180505	126914	102963	124445	118678	chr6	30687978	30693203	3359	+	53.06	p21.33	protein_coding	TUBB	tubulin, beta class I [Source:HGNC Symbol;Acc:20778]
ENSG00000105855	1489.18	1.86197	0.156809	11.8742	1.61e-32	7.72e-31	632	834	3920	2562	795	969	chr7	20370325	20455377	15156	+	37.44	p21.1	protein_coding	ITGB8	integrin, beta 8 [Source:HGNC Symbol;Acc:6163]
ENSG00000115594	22997	0.924988	0.0779409	11.8678	1.74e-32	8.31e-31	12017	12072	29798	25148	27829	31959	chr2	102681004	102796334	7083	+	41.38	q11.2	protein_coding	IL1R1	interleukin 1 receptor, type I [Source:HGNC Symbol;Acc:5993]
ENSG00000164104	4279.55	-1.13326	0.0955006	-11.8666	1.77e-32	8.41e-31	5692	5201	3344	2644	4159	4281	chr4	174252846	174256276	2775	-	50.22	q34.1	protein_coding	HMGB2	high mobility group box 2 [Source:HGNC Symbol;Acc:5000]
ENSG00000187514	32361.9	-0.952309	0.0802507	-11.8667	1.76e-32	8.41e-31	49209	44830	31747	26672	20752	21969	chr2	232571605	232578251	3378	+	61.71	q37.1	protein_coding	PTMA	prothymosin, alpha [Source:HGNC Symbol;Acc:9623]
ENSG00000269936	556.1	-2.1015	0.177206	-11.859	1.93e-32	9.18e-31	1067	979	316	258	316	352	chr5	148809849	148812397	2549	+	51.31	q32	lincRNA	MIR145	microRNA 145 [Source:HGNC Symbol;Acc:31532]
ENSG00000118263	4298.54	-1.12856	0.0952231	-11.8518	2.11e-32	1e-30	5524	5747	3308	2876	4040	3975	chr2	207938861	208031991	9262	-	41.5	q33.3	protein_coding	KLF7	Kruppel-like factor 7 (ubiquitous) [Source:HGNC Symbol;Acc:6350]
ENSG00000153976	1838.76	-1.46971	0.124105	-11.8424	2.36e-32	1.12e-30	2884	3068	1481	1115	1283	1146	chr17	13399006	13505244	2628	-	40.94	p12	protein_coding	HS3ST3A1	heparan sulfate (glucosamine) 3-O-sulfotransferase 3A1 [Source:HGNC Symbol;Acc:5196]
ENSG00000071626	7275.13	-1.20988	0.102234	-11.8345	2.59e-32	1.22e-30	9673	9480	5296	4634	7361	6518	chr19	1407568	1435719	9272	+	58.73	p13.3	protein_coding	DAZAP1	DAZ associated protein 1 [Source:HGNC Symbol;Acc:2683]
ENSG00000109685	6145.68	-1.18417	0.100132	-11.8262	2.86e-32	1.35e-30	9992	9327	5434	4763	3855	3561	chr4	1873151	1983934	19776	+	47.14	p16.3	protein_coding	WHSC1	Wolf-Hirschhorn syndrome candidate 1 [Source:HGNC Symbol;Acc:12766]
ENSG00000113578	1624.46	-1.64482	0.139126	-11.8225	2.99e-32	1.41e-30	2507	2187	1073	748	1590	1445	chr5	141971743	142077617	5051	-	44.95	q31.3	protein_coding	FGF1	fibroblast growth factor 1 (acidic) [Source:HGNC Symbol;Acc:3665]
ENSG00000213983	2516.34	1.29504	0.109928	11.7808	4.9e-32	2.3e-30	843	896	2839	2298	4095	3947	chr14	24028774	24037279	6897	-	55.18	q11.2	protein_coding	AP1G2	adaptor-related protein complex 1, gamma 2 subunit [Source:HGNC Symbol;Acc:556]
ENSG00000137801	462627	-0.880543	0.074758	-11.7786	5.03e-32	2.36e-30	617213	611937	442102	361347	376130	366495	chr15	39873280	39891667	10870	+	43.51	q14	protein_coding	THBS1	thrombospondin 1 [Source:HGNC Symbol;Acc:11785]
ENSG00000210127	25770.4	1.0407	0.0884988	11.7595	6.31e-32	2.96e-30	16312	15132	40846	36634	25388	24806	chrM	5587	5655	69	-	43.48		Mt_tRNA	MT-TA	mitochondrially encoded tRNA alanine [Source:HGNC Symbol;Acc:7475]
ENSG00000147065	75413.1	-0.955524	0.0813114	-11.7514	6.94e-32	3.25e-30	101862	98176	67247	56695	64841	61716	chrX	64808257	64961791	5969	+	44.63	q12	protein_coding	MSN	moesin [Source:HGNC Symbol;Acc:7373]
ENSG00000111261	2191.38	1.26424	0.107593	11.7502	7.04e-32	3.29e-30	1446	1379	4643	3552	1444	1495	chr12	12482198	12503475	2807	-	44.01	p13.2	protein_coding	MANSC1	MANSC domain containing 1 [Source:HGNC Symbol;Acc:25505]
ENSG00000171703	2931.73	1.18651	0.101112	11.7346	8.47e-32	3.95e-30	1624	1637	4819	4095	2987	2962	chr20	62681189	62703700	4802	+	61.58	q13.33	protein_coding	TCEA2	transcription elongation factor A (SII), 2 [Source:HGNC Symbol;Acc:11614]
ENSG00000157168	3627.95	1.26048	0.107452	11.7306	8.88e-32	4.13e-30	2152	1984	6825	5152	3418	3169	chr8	31496902	32622548	7657	+	37.9	p12	protein_coding	NRG1	neuregulin 1 [Source:HGNC Symbol;Acc:7997]
ENSG00000106462	650.909	-2.20444	0.188021	-11.7245	9.55e-32	4.43e-30	1184	1092	324	270	530	417	chr7	148504475	148581413	4522	-	39.21	q36.1	protein_coding	EZH2	enhancer of zeste homolog 2 (Drosophila) [Source:HGNC Symbol;Acc:3527]
ENSG00000184564	4291.24	1.40949	0.120236	11.7226	9.76e-32	4.52e-30	1631	1897	6595	4752	4897	6411	chr13	86366925	86373623	4318	-	34.86	q31.1	protein_coding	SLITRK6	SLIT and NTRK-like family, member 6 [Source:HGNC Symbol;Acc:23503]
ENSG00000164418	1393.07	-1.42132	0.121272	-11.7201	1.01e-31	4.65e-30	1980	2036	1008	799	1152	1272	chr6	101846664	102517958	7492	+	33.94	q16.3	protein_coding	GRIK2	glutamate receptor, ionotropic, kainate 2 [Source:HGNC Symbol;Acc:4580]
ENSG00000171793	4761.4	-1.12852	0.0964815	-11.6967	1.32e-31	6.12e-30	7956	7407	4706	3762	2545	2429	chr1	41445007	41478235	5749	+	45.27	p34.2	protein_coding	CTPS1	CTP synthase 1 [Source:HGNC Symbol;Acc:2519]
ENSG00000131504	6639.06	-1.15782	0.0991195	-11.6811	1.59e-31	7.35e-30	9581	8903	5497	4477	5792	5267	chr5	140894583	140998622	7089	-	41.24	q31.3	protein_coding	DIAPH1	diaphanous-related formin 1 [Source:HGNC Symbol;Acc:2876]
ENSG00000168056	15489.2	0.952834	0.0816014	11.6767	1.68e-31	7.72e-30	10001	10707	26056	22078	13780	13624	chr11	65306276	65326401	10298	-	60.22	q13.1	protein_coding	LTBP3	latent transforming growth factor beta binding protein 3 [Source:HGNC Symbol;Acc:6716]
ENSG00000150630	5275.69	-1.07953	0.0926112	-11.6566	2.12e-31	9.75e-30	6374	5936	3838	3170	5877	5837	chr4	177604689	177713881	2423	-	35.55	q34.3	protein_coding	VEGFC	vascular endothelial growth factor C [Source:HGNC Symbol;Acc:12682]
ENSG00000168936	8002.15	1.01104	0.0867555	11.654	2.19e-31	1e-29	5384	5451	14694	11628	6627	6345	chr4	1717679	1723085	3442	-	62.46	p16.3	protein_coding	TMEM129	transmembrane protein 129 [Source:HGNC Symbol;Acc:25137]
ENSG00000228716	2157.13	-1.2253	0.105359	-11.6297	2.91e-31	1.33e-29	3184	3105	1790	1449	1602	1741	chr5	79922047	79950802	4409	-	41.24	q14.1	protein_coding	DHFR	dihydrofolate reductase [Source:HGNC Symbol;Acc:2861]
ENSG00000159164	6049.3	-0.999821	0.0859855	-11.6278	2.98e-31	1.36e-29	10297	9758	6668	5408	2291	2520	chr1	149874870	149889434	4824	-	52.21	q21.2	protein_coding	SV2A	synaptic vesicle glycoprotein 2A [Source:HGNC Symbol;Acc:20566]
ENSG00000121413	3920.45	1.07251	0.0922506	11.626	3.04e-31	1.39e-29	2427	2572	7053	5614	3380	3443	chr19	58595205	58629794	8307	-	50.18	q13.43	protein_coding	ZSCAN18	zinc finger and SCAN domain containing 18 [Source:HGNC Symbol;Acc:21037]
ENSG00000153291	325.029	3.32812	0.286344	11.6228	3.16e-31	1.44e-29	29	59	567	492	418	441	chr6	46620678	46645930	3366	+	37.86	p12.3	protein_coding	SLC25A27	solute carrier family 25, member 27 [Source:HGNC Symbol;Acc:21065]
ENSG00000164220	23195.4	1.00584	0.0866996	11.6014	4.05e-31	1.84e-29	14516	15463	41581	31182	19031	22937	chr5	75911307	75919259	3429	-	40.6	q13.3	protein_coding	F2RL2	coagulation factor II (thrombin) receptor-like 2 [Source:HGNC Symbol;Acc:3539]
ENSG00000148841	2735.28	-1.17508	0.101332	-11.5963	4.3e-31	1.95e-29	3878	3826	2196	1899	2213	2272	chr10	106071894	106098162	4588	-	52.9	q25.1	protein_coding	ITPRIP	inositol 1,4,5-trisphosphate receptor interacting protein [Source:HGNC Symbol;Acc:29370]
ENSG00000167740	2230.5	1.21382	0.104766	11.5861	4.85e-31	2.2e-29	1300	1321	4037	3281	1900	2102	chr17	4046462	4090605	2182	+	49.97	p13.2	protein_coding	CYB5D2	cytochrome b5 domain containing 2 [Source:HGNC Symbol;Acc:28471]
ENSG00000160870	210.388	3.76952	0.325443	11.5827	5.04e-31	2.28e-29	28	28	478	436	165	214	chr7	99302660	99332819	3531	-	41.44	q22.1	protein_coding	CYP3A7	cytochrome P450, family 3, subfamily A, polypeptide 7 [Source:HGNC Symbol;Acc:2640]
ENSG00000250722	1625.82	1.78543	0.154363	11.5664	6.1e-31	2.75e-29	697	849	3757	2696	1004	1431	chr5	42799982	42887494	5688	-	39.07	p12	protein_coding	SEPP1	selenoprotein P, plasma, 1 [Source:HGNC Symbol;Acc:10751]
ENSG00000138182	851.648	-1.92292	0.16645	-11.5526	7.17e-31	3.23e-29	1495	1589	618	374	474	521	chr10	91461367	91534700	7126	+	35.15	q23.31	protein_coding	KIF20B	kinesin family member 20B [Source:HGNC Symbol;Acc:7212]
ENSG00000106479	2244.19	1.27984	0.110875	11.5431	8e-31	3.6e-29	988	1093	3252	2810	2712	2817	chr7	149535456	149564568	8430	+	48.92	q36.1	protein_coding	ZNF862	zinc finger protein 862 [Source:HGNC Symbol;Acc:34519]
ENSG00000140525	2061.25	-1.38654	0.120371	-11.5188	1.06e-30	4.76e-29	3412	3020	1602	1355	1322	1583	chr15	89787180	89860492	7769	+	40.12	q26.1	protein_coding	FANCI	Fanconi anemia, complementation group I [Source:HGNC Symbol;Acc:25568]
ENSG00000006062	2311.98	-1.35241	0.117484	-11.5115	1.15e-30	5.18e-29	3427	3293	1660	1493	1988	1836	chr17	43340488	43394414	5132	-	49.97	q21.31	processed_transcript	MAP3K14	mitogen-activated protein kinase kinase kinase 14 [Source:HGNC Symbol;Acc:6853]
ENSG00000128805	2614.74	-1.19299	0.10371	-11.5032	1.27e-30	5.69e-29	3760	3732	2103	1829	2073	2080	chr10	49654077	49864310	6783	-	47.75	q11.22	protein_coding	ARHGAP22	Rho GTPase activating protein 22 [Source:HGNC Symbol;Acc:30320]
ENSG00000198431	101575	-0.833827	0.0725104	-11.4994	1.33e-30	5.94e-29	100758	95611	73011	59602	129410	135986	chr12	104609557	104744061	6686	+	42.37	q23.3	protein_coding	TXNRD1	thioredoxin reductase 1 [Source:HGNC Symbol;Acc:12437]
ENSG00000173457	11286.3	-1.13259	0.0985223	-11.4957	1.39e-30	6.18e-29	17329	16136	9732	8569	8298	7510	chr11	64011956	64014413	1651	-	65.58	q13.1	protein_coding	PPP1R14B	protein phosphatase 1, regulatory (inhibitor) subunit 14B [Source:HGNC Symbol;Acc:9057]
ENSG00000261604	1064.03	-1.93468	0.1687	-11.4681	1.91e-30	8.5e-29	1554	1818	619	448	745	1078	chr5	43287703	43290941	2497	+	35.91	p12	antisense	CTD-2636A23.2
ENSG00000266241	3501	1.21607	0.106056	11.4663	1.95e-30	8.66e-29	1890	1882	5485	5001	3725	3581	chr17	62497332	62497431	100	-	48	q23.3	miRNA	MIR5047	microRNA 5047 [Source:HGNC Symbol;Acc:41834]
ENSG00000125966	2467.84	1.17011	0.102077	11.463	2.02e-30	8.98e-29	1484	1569	4606	3671	2034	2115	chr20	33814457	33864801	4412	+	49.16	q11.22	protein_coding	MMP24	matrix metallopeptidase 24 (membrane-inserted) [Source:HGNC Symbol;Acc:7172]
ENSG00000040731	196.231	4.73448	0.413055	11.4621	2.05e-30	9.06e-29	8	16	454	320	186	264	chr5	24487209	24645087	3660	-	34	p14.1	protein_coding	CDH10	cadherin 10, type 2 (T2-cadherin) [Source:HGNC Symbol;Acc:1749]
ENSG00000126950	4151.12	1.13127	0.0987553	11.4553	2.21e-30	9.79e-29	2904	3011	8580	7011	2231	2733	chrX	100333709	100351353	2571	+	44.18	q22.1	protein_coding	TMEM35	transmembrane protein 35 [Source:HGNC Symbol;Acc:25864]
ENSG00000010292	7528.56	-1.06575	0.0930512	-11.4534	2.26e-30	9.99e-29	9753	8861	5762	4919	7667	7532	chr12	6602522	6641121	6487	+	46.34	p13.31	protein_coding	NCAPD2	non-SMC condensin I complex, subunit D2 [Source:HGNC Symbol;Acc:24305]
ENSG00000245532	23966.1	1.07595	0.0939675	11.4502	2.35e-30	1.03e-28	5620	6873	17056	14545	45561	48246	chr11	65190245	65213011	22767	+	44.06	q13.1	lincRNA	NEAT1	nuclear paraspeckle assembly transcript 1 (non-protein coding) [Source:HGNC Symbol;Acc:30815]
ENSG00000170144	26098	-0.847987	0.0741874	-11.4303	2.95e-30	1.3e-28	37647	37028	28335	21758	16013	17433	chr2	178077291	178088686	6033	+	40	q31.2	protein_coding	HNRNPA3	heterogeneous nuclear ribonucleoprotein A3 [Source:HGNC Symbol;Acc:24941]
ENSG00000132821	351.584	3.09903	0.271196	11.4272	3.06e-30	1.34e-28	62	102	956	738	178	273	chr20	36531499	36573752	1966	+	54.01	q11.23	protein_coding	VSTM2L	V-set and transmembrane domain containing 2 like [Source:HGNC Symbol;Acc:16096]
ENSG00000114770	8212.69	0.915505	0.0801809	11.418	3.4e-30	1.49e-28	5630	5645	13897	11661	6914	7338	chr3	183637722	183735803	11441	-	44.7	q27.1	protein_coding	ABCC5	ATP-binding cassette, sub-family C (CFTR/MRP), member 5 [Source:HGNC Symbol;Acc:56]
ENSG00000123219	257.23	-3.32066	0.291416	-11.3949	4.43e-30	1.94e-28	479	575	78	50	125	194	chr5	64813593	64858998	4312	-	37.28	q12.3	protein_coding	CENPK	centromere protein K [Source:HGNC Symbol;Acc:29479]
ENSG00000116044	25929.3	0.866267	0.0760361	11.3928	4.54e-30	1.99e-28	15208	14556	35406	29797	29800	32624	chr2	178092323	178257425	5907	-	40.63	q31.2	protein_coding	NFE2L2	nuclear factor, erythroid 2-like 2 [Source:HGNC Symbol;Acc:7782]
ENSG00000256043	2716.94	1.31227	0.115209	11.3903	4.68e-30	2.04e-28	982	1086	3609	2608	3667	4379	chr4	156845270	156875069	2954	-	38.31	q32.1	protein_coding	CTSO	cathepsin O [Source:HGNC Symbol;Acc:2542]
ENSG00000165475	1361.92	1.39284	0.122348	11.3843	5.01e-30	2.18e-28	765	794	2726	2203	1013	1114	chr13	20977806	21099996	1761	-	44.52	q12.11	protein_coding	CRYL1	crystallin, lambda 1 [Source:HGNC Symbol;Acc:18246]
ENSG00000115091	37383.9	-0.903698	0.0793913	-11.3828	5.09e-30	2.22e-28	52302	54861	40202	29156	23898	25857	chr2	114647537	114720173	12049	+	36.61	q14.1	protein_coding	ACTR3	ARP3 actin-related protein 3 homolog (yeast) [Source:HGNC Symbol;Acc:170]
ENSG00000110921	2001.52	-1.30809	0.114931	-11.3815	5.17e-30	2.25e-28	2876	2891	1537	1265	1715	1598	chr12	110011060	110035067	5618	+	52.27	q24.11	protein_coding	MVK	mevalonate kinase [Source:HGNC Symbol;Acc:7530]
ENSG00000223459	11398.8	1.03084	0.0906766	11.3684	6.01e-30	2.61e-28	6667	6655	17806	14909	12515	11512	chr7	143295133	143305111	2458	+	44.3	q35	pseudogene	FAM115B	family with sequence similarity 115, member B (pseudogene) [Source:HGNC Symbol;Acc:33604]
ENSG00000179163	1342.6	1.63238	0.143804	11.3514	7.3e-30	3.16e-28	907	718	3455	2634	542	534	chr1	24171567	24194784	2047	-	45.7	p36.11	protein_coding	FUCA1	fucosidase, alpha-L- 1, tissue [Source:HGNC Symbol;Acc:4006]
ENSG00000117228	8659.21	-0.948153	0.0835615	-11.3468	7.7e-30	3.33e-28	14576	14498	10230	7952	2970	2909	chr1	89518002	89531043	4992	-	38.12	p22.2	protein_coding	GBP1	guanylate binding protein 1, interferon-inducible [Source:HGNC Symbol;Acc:4182]
ENSG00000108518	95399.4	-1.05096	0.092638	-11.3448	7.87e-30	3.4e-28	140045	132169	84792	72917	74631	66678	chr17	4848947	4852356	1987	-	57.98	p13.2	protein_coding	PFN1	profilin 1 [Source:HGNC Symbol;Acc:8881]
ENSG00000164087	495.993	-2.25736	0.199167	-11.334	8.9e-30	3.84e-28	958	928	237	234	301	264	chr3	52109269	52188706	2247	-	51.67	p21.2	protein_coding	POC1A	POC1 centriolar protein A [Source:HGNC Symbol;Acc:24488]
ENSG00000147044	6462.9	1.06085	0.0936687	11.3256	9.8e-30	4.22e-28	4165	3968	11082	9310	6000	5663	chrX	41374187	41782716	10547	-	38.73	p11.4	protein_coding	CASK	calcium/calmodulin-dependent serine protein kinase (MAGUK family) [Source:HGNC Symbol;Acc:1497]
ENSG00000164465	6409.44	-0.947356	0.0836531	-11.3248	9.89e-30	4.25e-28	8789	8906	6273	4806	4776	4976	chr6	117774980	117891021	6819	+	39.51	q22.1	protein_coding	DCBLD1	discoidin, CUB and LCCL domain containing 1 [Source:HGNC Symbol;Acc:21479]
ENSG00000262477	1954.48	-1.28113	0.113137	-11.3237	1e-29	4.29e-28	3288	3113	1697	1465	1026	1166	chr18	29992145	29993199	857	+	47.96	q12.1	lincRNA	AC021224.1
ENSG00000174469	184.365	5.16043	0.455739	11.3232	1.01e-29	4.31e-28	4	14	394	374	207	176	chr7	145813453	148118090	10308	+	37.52	q35	protein_coding	CNTNAP2	contactin associated protein-like 2 [Source:HGNC Symbol;Acc:13830]
ENSG00000111728	212.62	4.1241	0.364434	11.3164	1.09e-29	4.65e-28	20	20	498	348	180	290	chr12	22216707	22589975	14483	-	38.38	p12.1	protein_coding	ST8SIA1	ST8 alpha-N-acetyl-neuraminide alpha-2,8-sialyltransferase 1 [Source:HGNC Symbol;Acc:10869]
ENSG00000067225	189808	-0.902066	0.0797584	-11.31	1.17e-29	5e-28	281605	262007	191856	158141	127729	124510	chr15	72491370	72524164	8572	-	48.38	q23	protein_coding	PKM	pyruvate kinase, muscle [Source:HGNC Symbol;Acc:9021]
ENSG00000221978	18556.6	0.881807	0.078018	11.3026	1.27e-29	5.43e-28	11706	12629	30521	23588	17235	19058	chr1	1321091	1334708	6835	-	51.37	p36.33	protein_coding	CCNL2	cyclin L2 [Source:HGNC Symbol;Acc:20570]
ENSG00000075618	28470.6	-0.967614	0.0856886	-11.2922	1.43e-29	6.1e-28	38760	39253	26147	21806	23199	21380	chr7	5632439	5646286	3707	+	59.62	p22.1	protein_coding	FSCN1	fascin homolog 1, actin-bundling protein (Strongylocentrotus purpuratus) [Source:HGNC Symbol;Acc:11148]
ENSG00000013288	21264.3	0.877624	0.0777382	11.2895	1.48e-29	6.28e-28	14147	14039	33173	28935	20038	20832	chr4	6576902	6625089	8898	+	54.58	p16.1	protein_coding	MAN2B2	mannosidase, alpha, class 2B, member 2 [Source:HGNC Symbol;Acc:29623]
ENSG00000154175	1573.94	1.75206	0.155223	11.2874	1.51e-29	6.42e-28	372	280	1356	1271	2696	3193	chr3	100468000	100712359	10978	-	37.02	q12.2	protein_coding	ABI3BP	ABI family, member 3 (NESH) binding protein [Source:HGNC Symbol;Acc:17265]
ENSG00000235531	13358.9	0.974743	0.0864182	11.2794	1.66e-29	7.02e-28	9289	9884	25267	20130	8873	10718	chr8	72740402	73030628	6284	+	37.87	q13.3	protein_coding	RP11-383H13.1	Protein LOC100132891; cDNA FLJ53548 [Source:UniProtKB/TrEMBL;Acc:B7Z945]
ENSG00000103021	937.466	1.85387	0.164635	11.2605	2.06e-29	8.69e-28	423	353	1824	1547	758	997	chr16	58265061	58317740	5927	+	43.46	q21	protein_coding	CCDC113	coiled-coil domain containing 113 [Source:HGNC Symbol;Acc:25002]
ENSG00000159167	4363.58	-1.20654	0.107235	-11.2514	2.28e-29	9.61e-28	6201	6179	3521	2929	3119	4054	chr8	23699428	23712320	4149	-	43.81	p21.2	protein_coding	STC1	stanniocalcin 1 [Source:HGNC Symbol;Acc:11373]
ENSG00000106348	7041.6	-1.03117	0.0916594	-11.25	2.32e-29	9.75e-28	10265	10380	6965	5243	4915	4645	chr7	128032331	128050306	3662	-	57.06	q32.1	protein_coding	IMPDH1	IMP (inosine 5'-monophosphate) dehydrogenase 1 [Source:HGNC Symbol;Acc:6052]
ENSG00000238261	429.995	2.81893	0.250881	11.2361	2.71e-29	1.14e-27	76	95	889	579	418	639	chr1	143377281	143401533	4319	+	37.09	q21.1	lincRNA	RP11-435B5.5
ENSG00000167600	1087.43	-1.70531	0.152254	-11.2005	4.06e-29	1.7e-27	2340	2131	808	825	224	234	chr19	41698954	41713444	2874	+	53.36	q13.2	protein_coding	CYP2S1	cytochrome P450, family 2, subfamily S, polypeptide 1 [Source:HGNC Symbol;Acc:15654]
ENSG00000108829	21176.2	-0.89014	0.0796242	-11.1793	5.15e-29	2.16e-27	28916	28193	20086	16938	16637	16332	chr17	48452420	48474914	4570	-	47.65	q21.33	protein_coding	LRRC59	leucine rich repeat containing 59 [Source:HGNC Symbol;Acc:28817]
ENSG00000155660	27760.5	-0.83959	0.0751808	-11.1676	5.87e-29	2.46e-27	39974	38895	28518	24396	17430	18707	chr7	148700154	148725733	3277	-	50.87	q36.1	protein_coding	PDIA4	protein disulfide isomerase family A, member 4 [Source:HGNC Symbol;Acc:30167]
ENSG00000196747	220.059	3.86196	0.346298	11.1521	6.99e-29	2.92e-27	41	23	627	496	158	107	chr6	27775899	27776429	531	+	58.57	p22.1	protein_coding	HIST1H2AI	histone cluster 1, H2ai [Source:HGNC Symbol;Acc:4725]
ENSG00000168811	1607.51	1.55084	0.139094	11.1496	7.2e-29	3e-27	876	810	3501	2488	1364	1179	chr3	159706537	159713806	2040	+	43.49	q25.33	protein_coding	IL12A	interleukin 12A (natural killer cell stimulatory factor 1, cytotoxic lymphocyte maturation factor 1, p35) [Source:HGNC Symbol;Acc:5969]
ENSG00000112175	363.632	2.55897	0.229764	11.1374	8.25e-29	3.43e-27	144	144	1154	894	48	78	chr6	55618443	55740362	3952	-	34.1	p12.1	protein_coding	BMP5	bone morphogenetic protein 5 [Source:HGNC Symbol;Acc:1072]
ENSG00000129351	22036	-0.89307	0.0801873	-11.1373	8.26e-29	3.43e-27	29396	30059	21131	17380	17520	16812	chr19	10764937	10803093	11024	+	50.9	p13.2	protein_coding	ILF3	interleukin enhancer binding factor 3, 90kDa [Source:HGNC Symbol;Acc:6038]
ENSG00000128567	558.316	-2.15869	0.193854	-11.1356	8.41e-29	3.49e-27	1191	1213	375	276	166	123	chr7	131185021	131242976	6888	-	50.47	q32.3	protein_coding	PODXL	podocalyxin-like [Source:HGNC Symbol;Acc:9171]
ENSG00000131153	322.394	-2.89737	0.260187	-11.1357	8.4e-29	3.49e-27	602	660	86	114	197	219	chr16	85709804	85723679	3264	-	49.77	q24.1	protein_coding	GINS2	GINS complex subunit 2 (Psf2 homolog) [Source:HGNC Symbol;Acc:24575]
ENSG00000149136	9695.82	-1.02354	0.0920754	-11.1163	1.04e-28	4.32e-27	14447	12874	8761	7392	7349	7268	chr11	57093459	57103351	6323	-	50.54	q12.1	protein_coding	SSRP1	structure specific recognition protein 1 [Source:HGNC Symbol;Acc:11327]
ENSG00000183837	219.395	3.83793	0.345362	11.1128	1.09e-28	4.49e-27	32	16	450	376	266	238	chrX	152224766	152228827	3751	+	60.68	q28	protein_coding	PNMA3	paraneoplastic Ma antigen 3 [Source:HGNC Symbol;Acc:18742]
ENSG00000127564	511.324	-2.21843	0.199657	-11.1112	1.11e-28	4.56e-27	835	810	218	205	492	417	chr16	3018025	3030540	5034	-	62.22	p13.3	protein_coding	PKMYT1	protein kinase, membrane associated tyrosine/threonine 1 [Source:HGNC Symbol;Acc:29650]
ENSG00000213719	34182.6	-0.956918	0.0861205	-11.1114	1.1e-28	4.56e-27	50629	46672	32394	27789	24521	23545	chr6	31698358	31707540	1942	-	51	p21.33	protein_coding	CLIC1	chloride intracellular channel 1 [Source:HGNC Symbol;Acc:2062]
ENSG00000149716	26682.5	0.99073	0.0891688	11.1107	1.11e-28	4.58e-27	18213	20654	54570	39001	17418	19317	chr11	69467844	69490184	7873	-	53.52	q13.3	protein_coding	ORAOV1	oral cancer overexpressed 1 [Source:HGNC Symbol;Acc:17589]
ENSG00000006007	22792.8	0.841485	0.0757603	11.1072	1.16e-28	4.75e-27	19306	18587	45268	36512	11871	13302	chr16	19513015	19533467	4412	-	40.17	p12.3	protein_coding	GDE1	glycerophosphodiester phosphodiesterase 1 [Source:HGNC Symbol;Acc:29644]
ENSG00000145476	1828.5	1.46441	0.132251	11.073	1.7e-28	6.95e-27	654	809	2729	2137	2171	2639	chr4	187112674	187134610	9807	+	42.12	q35.2	protein_coding	CYP4V2	cytochrome P450, family 4, subfamily V, polypeptide 2 [Source:HGNC Symbol;Acc:23198]
ENSG00000129946	283.391	2.88042	0.260182	11.0708	1.74e-28	7.12e-27	66	77	731	542	184	242	chr19	416583	460996	4796	-	58.69	p13.3	protein_coding	SHC2	SHC (Src homology 2 domain containing) transforming protein 2 [Source:HGNC Symbol;Acc:29869]
ENSG00000254851	1917.63	-1.22354	0.110549	-11.0678	1.8e-28	7.35e-27	2861	2784	1569	1335	1423	1471	chr11	117006244	117009298	822	+	53.68	q23.3	pseudogene	RP11-109L13.1
ENSG00000263900	57644.1	-0.989323	0.0894472	-11.0604	1.95e-28	7.97e-27	86158	83263	58581	44528	39533	35788	chr7	5567734	5567817	84	-	53.57	p22.1	miRNA	AC006483.1
ENSG00000115461	1.19433e+06	0.943296	0.0853109	11.0572	2.02e-28	8.25e-27	629970	637227	1573620	1350876	1576095	1446103	chr2	217536828	217560248	6442	-	50.77	q35	protein_coding	IGFBP5	insulin-like growth factor binding protein 5 [Source:HGNC Symbol;Acc:5474]
ENSG00000125648	6419.79	0.926526	0.0838318	11.0522	2.14e-28	8.7e-27	4902	5269	12894	10383	3581	3787	chr19	6436090	6465214	4859	-	52.6	p13.3	protein_coding	SLC25A23	solute carrier family 25 (mitochondrial carrier; phosphate carrier), member 23 [Source:HGNC Symbol;Acc:19375]
ENSG00000102384	344.168	-2.42425	0.219351	-11.0519	2.15e-28	8.72e-27	611	610	152	122	244	275	chrX	100353178	100418670	4340	+	40.63	q22.1	protein_coding	CENPI	centromere protein I [Source:HGNC Symbol;Acc:3968]
ENSG00000101439	24893.1	0.864015	0.0782807	11.0374	2.52e-28	1.02e-26	15664	16098	37573	31854	25985	25590	chr20	23608534	23619110	2504	-	53.52	p11.21	protein_coding	CST3	cystatin C [Source:HGNC Symbol;Acc:2475]
ENSG00000122641	8018.27	-1.01035	0.0915433	-11.0368	2.54e-28	1.02e-26	9392	10507	6858	5085	7876	7892	chr7	41724712	41742706	7532	-	41.68	p14.1	protein_coding	INHBA	inhibin, beta A [Source:HGNC Symbol;Acc:6066]
ENSG00000133460	1736.34	1.24693	0.112977	11.037	2.53e-28	1.02e-26	990	1032	3180	2595	1505	1563	chr22	24198890	24228496	8864	+	50.84	q11.23	protein_coding	SLC2A11	solute carrier family 2 (facilitated glucose transporter), member 11 [Source:HGNC Symbol;Acc:14239]
ENSG00000139631	1697.22	1.29018	0.116896	11.037	2.53e-28	1.02e-26	784	797	2649	2020	2043	2089	chr12	53551447	53575135	4852	-	47.92	q13.13	protein_coding	CSAD	cysteine sulfinic acid decarboxylase [Source:HGNC Symbol;Acc:18966]
ENSG00000225614	23666.3	-1.03106	0.0935791	-11.018	3.13e-28	1.26e-26	32646	35626	21280	18752	17609	16059	chr16	88493879	88507165	13287	+	66.15	q24.2	protein_coding	ZNF469	zinc finger protein 469 [Source:HGNC Symbol;Acc:23216]
ENSG00000197321	24434.7	0.841327	0.0764623	11.0032	3.69e-28	1.48e-26	19110	19325	44091	38487	15790	16878	chr10	29746267	30025710	10341	-	43.6	p11.23	protein_coding	SVIL	supervillin [Source:HGNC Symbol;Acc:11480]
ENSG00000214517	6536.28	-1.00115	0.0910174	-10.9996	3.84e-28	1.54e-26	10642	9778	6828	5466	3496	3440	chr11	73882144	73965748	7917	+	38.65	q13.4	protein_coding	PPME1	protein phosphatase methylesterase 1 [Source:HGNC Symbol;Acc:30178]
ENSG00000172757	100655	-0.880046	0.0801093	-10.9856	4.48e-28	1.8e-26	148383	138652	103148	84551	67686	65652	chr11	65590493	65629497	5863	-	50.18	q13.1	protein_coding	CFL1	cofilin 1 (non-muscle) [Source:HGNC Symbol;Acc:1874]
ENSG00000152253	154.066	-7.36392	0.670912	-10.976	4.99e-28	2e-26	350	469	4	2	30	40	chr2	169690642	169769881	1841	-	39.39	q31.1	protein_coding	SPC25	SPC25, NDC80 kinetochore complex component [Source:HGNC Symbol;Acc:24031]
ENSG00000272327	1169.92	1.5832	0.144261	10.9745	5.07e-28	2.03e-26	591	581	2567	1704	938	1051	chr8	32623643	32625477	1835	+	36.24	p12	lincRNA	RP11-1002K11.1
ENSG00000177156	23440	-0.958377	0.0873594	-10.9705	5.3e-28	2.12e-26	26591	24250	16703	14674	27806	27547	chr11	747329	765024	3005	+	52.03	p15.5	protein_coding	TALDO1	transaldolase 1 [Source:HGNC Symbol;Acc:11559]
ENSG00000271581	5259.96	1.06042	0.0967452	10.961	5.88e-28	2.35e-26	2762	2687	7084	6510	6333	6532	chr6	31324424	31325414	991	+	64.98	p21.33	pseudogene	XXbac-BPG248L24.12
ENSG00000168003	17069.6	-0.819204	0.0747684	-10.9566	6.18e-28	2.46e-26	15746	15970	11946	9693	22876	23409	chr11	62623518	62656352	5239	+	48.3	q12.3	protein_coding	SLC3A2	solute carrier family 3 (amino acid transporter heavy chain), member 2 [Source:HGNC Symbol;Acc:11026]
ENSG00000204387	17592.5	0.845982	0.0772248	10.9548	6.3e-28	2.51e-26	11631	11126	27036	22187	17862	18260	chr6	31802385	31807541	1795	+	48.85	p21.33	protein_coding	C6orf48	chromosome 6 open reading frame 48 [Source:HGNC Symbol;Acc:19078]
ENSG00000244560	632.945	1.98407	0.181117	10.9546	6.31e-28	2.51e-26	187	195	920	884	798	872	chr7	148982372	148994403	4271	+	55.62	q36.1	pseudogene	RP4-800G7.2
ENSG00000147655	233.021	3.41475	0.311763	10.953	6.43e-28	2.55e-26	53	34	682	448	138	182	chr8	108911544	109095913	4152	-	37.75	q23.1	protein_coding	RSPO2	R-spondin 2 [Source:HGNC Symbol;Acc:28583]
ENSG00000099957	384.998	2.4355	0.222596	10.9414	7.31e-28	2.89e-26	124	118	880	698	347	295	chr22	21364097	21383119	4730	+	56.26	q11.21	protein_coding	P2RX6	purinergic receptor P2X, ligand-gated ion channel, 6 [Source:HGNC Symbol;Acc:8538]
ENSG00000145779	3248.5	1.47383	0.134722	10.9398	7.44e-28	2.94e-26	1481	1879	6841	4508	2604	3226	chr5	118604387	118735383	9591	+	41.46	q23.1	protein_coding	TNFAIP8	tumor necrosis factor, alpha-induced protein 8 [Source:HGNC Symbol;Acc:17260]
ENSG00000261597	441.416	2.69338	0.246389	10.9314	8.16e-28	3.22e-26	100	160	1260	789	257	335	chr15	49944336	49948429	4094	+	39.23	q21.2	sense_overlapping	RP11-353B9.1
ENSG00000232415	236.096	-3.70065	0.338565	-10.9304	8.25e-28	3.25e-26	539	688	59	54	38	13	chr7	73473906	73476614	532	-	58.91	q11.23	antisense	CTB-51J22.1
ENSG00000108515	27147.9	-1.03423	0.0946239	-10.9299	8.29e-28	3.26e-26	39250	37802	24097	21027	21350	19032	chr17	4851387	4860426	4292	+	58.22	p13.2	protein_coding	ENO3	enolase 3 (beta, muscle) [Source:HGNC Symbol;Acc:3354]
ENSG00000105767	1450.85	1.31337	0.120178	10.9286	8.42e-28	3.31e-26	1119	1093	3683	2941	348	346	chr19	44126520	44143991	2246	-	53.28	q13.31	protein_coding	CADM4	cell adhesion molecule 4 [Source:HGNC Symbol;Acc:30825]
ENSG00000180596	1504.21	1.5841	0.145069	10.9197	9.28e-28	3.64e-26	824	697	2953	2525	1340	1146	chr6	26115101	26124154	834	-	37.87	p22.2	protein_coding	HIST1H2BC	histone cluster 1, H2bc [Source:HGNC Symbol;Acc:4757]
ENSG00000272540	49500.3	-1.00421	0.0920724	-10.9068	1.07e-27	4.19e-26	68024	63572	43378	35577	44673	39973	chr6	30690882	30691654	773	-	50.97	p21.33	antisense	XXbac-BPG252P9.9
ENSG00000164032	10666.7	-1.23211	0.113107	-10.8933	1.24e-27	4.85e-26	16001	16972	10614	6526	7119	6977	chr4	100869243	100871545	2303	-	49.59	q23	protein_coding	H2AFZ	H2A histone family, member Z [Source:HGNC Symbol;Acc:4741]
ENSG00000251537	3589.24	-1.14183	0.10491	-10.8839	1.38e-27	5.37e-26	4124	3733	2277	1995	4431	4391	chr17	15474805	15554967	5514	-	45.1	p12	protein_coding	RP11-385D13.1	Uncharacterized protein [Source:UniProtKB/TrEMBL;Acc:H0Y626]
ENSG00000163347	7113.02	1.24117	0.114072	10.8806	1.43e-27	5.56e-26	2927	3690	11266	7718	8486	9399	chr3	190023490	190040264	3663	-	37.41	q28	protein_coding	CLDN1	claudin 1 [Source:HGNC Symbol;Acc:2032]
ENSG00000112297	357.777	-2.58584	0.237691	-10.879	1.45e-27	5.65e-26	732	793	164	141	111	176	chr6	106959730	107018326	8009	+	40.14	q21	protein_coding	AIM1	absent in melanoma 1 [Source:HGNC Symbol;Acc:356]
ENSG00000129226	4513.74	-1.01264	0.0930835	-10.8789	1.45e-27	5.65e-26	6759	6332	4231	3567	3099	3150	chr17	7482785	7485429	2187	+	55.84	p13.1	protein_coding	CD68	CD68 molecule [Source:HGNC Symbol;Acc:1693]
ENSG00000165996	1817.47	-1.39575	0.12867	-10.8475	2.05e-27	7.95e-26	2447	2557	1354	951	1522	1919	chr10	17631958	17659376	2175	-	42.12	p12.33	protein_coding	PTPLA	protein tyrosine phosphatase-like (proline instead of catalytic arginine), member A [Source:HGNC Symbol;Acc:9639]
ENSG00000210144	28742.8	1.03229	0.0951651	10.8474	2.05e-27	7.95e-26	17852	16614	43866	40441	29969	28077	chrM	5826	5891	66	-	42.42		Mt_tRNA	MT-TY	mitochondrially encoded tRNA tyrosine [Source:HGNC Symbol;Acc:7502]
ENSG00000140545	98255.1	0.857885	0.079144	10.8395	2.24e-27	8.65e-26	63204	65233	149969	129320	99823	96583	chr15	89441916	89456642	4744	-	55.57	q26.1	protein_coding	MFGE8	milk fat globule-EGF factor 8 protein [Source:HGNC Symbol;Acc:7036]
ENSG00000239779	10151.1	0.904578	0.083519	10.8308	2.46e-27	9.51e-26	7198	6801	16880	14572	8510	9117	chr2	74685456	74688018	2438	+	56.07	p13.1	protein_coding	WBP1	WW domain binding protein 1 [Source:HGNC Symbol;Acc:12737]
ENSG00000245322	2210	-1.29725	0.119874	-10.8217	2.72e-27	1.05e-25	3618	3184	1882	1459	1586	1484	chr4	100871163	101116256	1714	+	38.8	q23	antisense	RP11-15B17.1
ENSG00000104324	6478.62	0.894982	0.0827562	10.8147	2.93e-27	1.13e-25	3741	3803	9259	7617	7375	7675	chr8	97657455	98161882	3457	+	38.13	q22.1	protein_coding	CPQ	carboxypeptidase Q [Source:HGNC Symbol;Acc:16910]
ENSG00000160752	10372.2	-0.933047	0.0863393	-10.8067	3.2e-27	1.23e-25	14446	13338	9485	8003	8408	8415	chr1	155278539	155290457	3718	+	50.48	q22	protein_coding	FDPS	farnesyl diphosphate synthase [Source:HGNC Symbol;Acc:3631]
ENSG00000265415	204.83	-3.591	0.332409	-10.8029	3.33e-27	1.28e-25	399	488	60	30	124	93	chr17	57280038	57281190	321	-	45.88	q22	antisense	CTD-2510F5.4
ENSG00000164542	359.028	-2.50195	0.231686	-10.7989	3.48e-27	1.34e-25	855	744	194	147	79	118	chr7	36363830	36429734	6728	-	39.56	p14.2	protein_coding	KIAA0895	KIAA0895 [Source:HGNC Symbol;Acc:22206]
ENSG00000189184	66705.3	0.771783	0.0715165	10.7917	3.77e-27	1.44e-25	52654	53838	122059	97052	44056	49500	chr4	138440072	138453648	5925	-	36.59	q28.3	protein_coding	PCDH18	protocadherin 18 [Source:HGNC Symbol;Acc:14268]
ENSG00000159388	8729.23	0.978843	0.0907516	10.786	4.01e-27	1.53e-25	5232	4645	13161	10325	9911	10092	chr1	203274619	203278730	2757	+	53.33	q32.1	protein_coding	BTG2	BTG family, member 2 [Source:HGNC Symbol;Acc:1131]
ENSG00000104763	14698.5	0.896484	0.0831253	10.7847	4.06e-27	1.55e-25	9849	10572	25680	20154	11681	13702	chr8	17913934	17942494	5051	-	40.82	p22	protein_coding	ASAH1	N-acylsphingosine amidohydrolase (acid ceramidase) 1 [Source:HGNC Symbol;Acc:735]
ENSG00000111247	237.44	-2.98828	0.277093	-10.7844	4.08e-27	1.56e-25	430	391	64	60	218	208	chr12	4647950	4669214	2572	+	36.43	p13.32	protein_coding	RAD51AP1	RAD51 associated protein 1 [Source:HGNC Symbol;Acc:16956]
ENSG00000143162	6163.75	1.40788	0.130586	10.7813	4.22e-27	1.61e-25	2754	3248	11307	7995	5376	7716	chr1	167498914	167523004	2688	-	44.46	q24.2	protein_coding	CREG1	cellular repressor of E1A-stimulated genes 1 [Source:HGNC Symbol;Acc:2351]
ENSG00000131236	56663	-0.858936	0.0797174	-10.7748	4.53e-27	1.72e-25	82589	76774	57214	48362	38589	38499	chr1	40505905	40538321	3814	+	43.27	p34.2	protein_coding	CAP1	CAP, adenylate cyclase-associated protein 1 (yeast) [Source:HGNC Symbol;Acc:20040]
ENSG00000130005	4058	0.958523	0.0891628	10.7503	5.91e-27	2.24e-25	3110	3106	8084	6469	2433	2548	chr19	1397091	1401569	1739	-	64.28	p13.3	protein_coding	GAMT	guanidinoacetate N-methyltransferase [Source:HGNC Symbol;Acc:4136]
ENSG00000074527	13272.6	0.831264	0.0773422	10.7479	6.06e-27	2.3e-25	7617	8149	18776	15013	15246	15949	chr12	96051583	96184930	4166	-	40.1	q22	protein_coding	NTN4	netrin 4 [Source:HGNC Symbol;Acc:13658]
ENSG00000061918	2184.93	1.4099	0.131267	10.7407	6.55e-27	2.48e-25	372	399	1499	991	4502	4719	chr4	156680144	156728743	3724	+	36.52	q32.1	protein_coding	GUCY1B3	guanylate cyclase 1, soluble, beta 3 [Source:HGNC Symbol;Acc:4687]
ENSG00000175183	3689.83	-1.24504	0.115917	-10.7408	6.55e-27	2.48e-25	6649	6083	3276	3138	1634	1517	chr12	77252495	77272840	5873	-	42.39	q21.2	protein_coding	CSRP2	cysteine and glycine-rich protein 2 [Source:HGNC Symbol;Acc:2470]
ENSG00000017483	529.742	-2.09359	0.195062	-10.733	7.13e-27	2.69e-25	1019	1027	361	223	272	251	chrX	48316920	48328644	4016	-	54.89	p11.23	protein_coding	SLC38A5	solute carrier family 38, member 5 [Source:HGNC Symbol;Acc:18070]
ENSG00000170989	2668.19	1.11887	0.10425	10.7326	7.16e-27	2.7e-25	1391	1335	3896	3225	2995	3433	chr1	101702444	101707074	3071	+	47.92	p21.2	protein_coding	S1PR1	sphingosine-1-phosphate receptor 1 [Source:HGNC Symbol;Acc:3165]
ENSG00000134343	390.33	3.21391	0.299644	10.7258	7.7e-27	2.9e-25	16	34	296	260	762	878	chr11	26210829	26684835	7749	+	36.39	p14.2	protein_coding	ANO3	anoctamin 3 [Source:HGNC Symbol;Acc:14004]
ENSG00000124942	270171	-0.846999	0.0789728	-10.7252	7.75e-27	2.91e-25	301778	299450	215414	185683	302024	291503	chr11	62201016	62323707	19463	-	50.05	q12.3	protein_coding	AHNAK	AHNAK nucleoprotein [Source:HGNC Symbol;Acc:347]
ENSG00000240303	5966.04	0.921292	0.0859123	10.7236	7.88e-27	2.96e-25	4185	4306	10469	8847	4481	5016	chr3	132276982	132379567	5675	-	37.61	q22.1	protein_coding	ACAD11	acyl-CoA dehydrogenase family, member 11 [Source:HGNC Symbol;Acc:30211]
ENSG00000050405	24326.3	-0.781365	0.072916	-10.716	8.57e-27	3.21e-25	33817	33348	26318	20795	15797	17272	chr12	50569571	50677329	6317	-	42.32	q13.12	protein_coding	LIMA1	LIM domain and actin binding 1 [Source:HGNC Symbol;Acc:24636]
ENSG00000187800	3971.35	-1.0212	0.0953227	-10.713	8.84e-27	3.31e-25	5382	5554	3530	2947	3221	3116	chr1	156863490	156886226	5530	+	57.04	q23.1	protein_coding	PEAR1	platelet endothelial aggregation receptor 1 [Source:HGNC Symbol;Acc:33631]
ENSG00000163808	301.192	-2.98706	0.278849	-10.7121	8.93e-27	3.34e-25	638	523	122	58	216	200	chr3	44803209	44914868	5285	+	41.48	p21.31	protein_coding	KIF15	kinesin family member 15 [Source:HGNC Symbol;Acc:17273]
ENSG00000124762	127413	0.744971	0.0695637	10.7092	9.22e-27	3.44e-25	87089	87622	194547	157936	126202	129516	chr6	36644305	36655116	2985	+	54.43	p21.2	protein_coding	CDKN1A	cyclin-dependent kinase inhibitor 1A (p21, Cip1) [Source:HGNC Symbol;Acc:1784]
ENSG00000010278	7598.45	-0.896405	0.0837453	-10.7039	9.75e-27	3.64e-25	10305	10205	7423	5861	5953	5900	chr12	6308881	6347425	3218	+	51.04	p13.31	protein_coding	CD9	CD9 molecule [Source:HGNC Symbol;Acc:1709]
ENSG00000132274	13201.8	0.84118	0.0786363	10.6971	1.05e-26	3.91e-25	7949	8216	19774	15187	14669	14910	chr11	5710919	5758319	6020	+	38.58	p15.4	protein_coding	TRIM22	tripartite motif containing 22 [Source:HGNC Symbol;Acc:16379]
ENSG00000103522	265.55	-2.85831	0.267278	-10.6941	1.08e-26	4.03e-25	634	642	118	94	32	58	chr16	27413483	27462115	4219	+	46.97	p12.1	protein_coding	IL21R	interleukin 21 receptor [Source:HGNC Symbol;Acc:6006]
ENSG00000162613	9415.79	-0.947937	0.0886482	-10.6932	1.09e-26	4.06e-25	13400	12138	8755	7179	7489	7460	chr1	78409740	78444794	5666	-	36.32	p31.1	protein_coding	FUBP1	far upstream element (FUSE) binding protein 1 [Source:HGNC Symbol;Acc:4004]
ENSG00000174483	3534.17	1.07028	0.100134	10.6885	1.15e-26	4.27e-25	2044	1997	5349	4813	3676	3826	chr11	66278077	66301098	6145	+	49.91	q13.2	protein_coding	BBS1	Bardet-Biedl syndrome 1 [Source:HGNC Symbol;Acc:966]
ENSG00000143815	2842.42	-1.42076	0.132956	-10.6859	1.18e-26	4.38e-25	3467	4056	2119	1308	2685	3129	chr1	225589204	225616627	5257	-	41.69	q42.12	protein_coding	LBR	lamin B receptor [Source:HGNC Symbol;Acc:6518]
ENSG00000250979	1822.34	1.25424	0.117413	10.6823	1.23e-26	4.55e-25	1132	1277	3842	3078	1064	1236	chr8	73114986	73163800	3048	-	36.14	q13.3	pseudogene	RP11-656G20.1
ENSG00000054277	9282.68	1.01586	0.095257	10.6645	1.49e-26	5.51e-25	3383	3660	10230	7056	14650	15888	chr1	241753404	241840678	3480	-	39.62	q43	protein_coding	OPN3	opsin 3 [Source:HGNC Symbol;Acc:14007]
ENSG00000063854	4018.47	1.0292	0.0965585	10.6588	1.59e-26	5.85e-25	2810	2814	7575	6233	3008	2859	chr16	1845621	1877195	5052	-	53.33	p13.3	protein_coding	HAGH	hydroxyacylglutathione hydrolase [Source:HGNC Symbol;Acc:4805]
ENSG00000096060	615.501	-1.77887	0.166964	-10.6542	1.67e-26	6.14e-25	931	964	362	302	522	538	chr6	35541362	35696360	10628	-	41.97	p21.31	protein_coding	FKBP5	FK506 binding protein 5 [Source:HGNC Symbol;Acc:3721]
ENSG00000164039	4949.47	1.0361	0.0972913	10.6495	1.75e-26	6.44e-25	3541	3304	9550	7394	3380	4039	chr4	104000592	104021040	3383	-	38.56	q24	protein_coding	BDH2	3-hydroxybutyrate dehydrogenase, type 2 [Source:HGNC Symbol;Acc:32389]
ENSG00000124098	16125.7	0.911687	0.0856193	10.6481	1.78e-26	6.53e-25	11254	11754	29490	22750	11700	14122	chr20	54933971	54943719	3577	+	49.44	q13.2	protein_coding	FAM210B	family with sequence similarity 210, member B [Source:HGNC Symbol;Acc:16102]
ENSG00000085840	192.042	-3.51499	0.330238	-10.6438	1.86e-26	6.82e-25	428	380	38	46	92	132	chr1	52838501	52870131	3157	-	44.76	p32.3	protein_coding	ORC1	origin recognition complex, subunit 1 [Source:HGNC Symbol;Acc:8487]
ENSG00000177570	645.116	1.86987	0.175676	10.6438	1.86e-26	6.82e-25	293	322	1486	1218	362	476	chr8	119201698	119634234	10756	-	39.62	q24.12	protein_coding	SAMD12	sterile alpha motif domain containing 12 [Source:HGNC Symbol;Acc:31750]
ENSG00000188211	2275.38	-1.13792	0.106955	-10.6393	1.96e-26	7.15e-25	3279	3386	1940	1693	1649	1667	chr11	17373273	17398888	6438	+	44.5	p15.1	protein_coding	NCR3LG1	natural killer cell cytotoxicity receptor 3 ligand 1 [Source:HGNC Symbol;Acc:42400]
ENSG00000006634	636.533	-1.7585	0.1653	-10.6382	1.98e-26	7.22e-25	1038	1152	430	349	389	424	chr7	87505531	87538856	4583	+	36.72	q21.12	protein_coding	DBF4	DBF4 homolog (S. cerevisiae) [Source:HGNC Symbol;Acc:17364]
ENSG00000237560	186.65	3.41697	0.321353	10.6331	2.09e-26	7.62e-25	33	42	576	396	93	105	chr17	67957848	67979679	720	+	36.17	q24.3	lincRNA	AC004562.1
ENSG00000115935	2567.44	-1.10533	0.103966	-10.6317	2.12e-26	7.73e-25	3055	2890	1795	1525	2815	3001	chr2	175424300	175547644	9121	-	41.82	q31.1	protein_coding	WIPF1	WAS/WASL interacting protein family, member 1 [Source:HGNC Symbol;Acc:12736]
ENSG00000091262	1167.54	1.5174	0.142815	10.6249	2.28e-26	8.29e-25	635	540	2207	1839	964	1145	chr16	16242785	16317379	7559	-	49.86	p13.11	protein_coding	ABCC6	ATP-binding cassette, sub-family C (CFTR/MRP), member 6 [Source:HGNC Symbol;Acc:57]
ENSG00000270299	13480.5	-0.86618	0.0815781	-10.6178	2.46e-26	8.94e-25	12543	11608	8959	7024	18622	19652	chr20	627270	656444	2714	-	53.26	p13	protein_coding	RP5-850E9.3	Uncharacterized protein [Source:UniProtKB/TrEMBL;Acc:S4R3F8]
ENSG00000115380	68791.7	0.733457	0.0691056	10.6136	2.58e-26	9.34e-25	49082	50161	110877	87987	61470	65700	chr2	56093102	56151274	4244	-	37.96	p16.1	protein_coding	EFEMP1	EGF containing fibulin-like extracellular matrix protein 1 [Source:HGNC Symbol;Acc:3218]
ENSG00000104885	3478.05	-1.25653	0.118391	-10.6133	2.58e-26	9.35e-25	5014	5324	3070	2174	2791	2411	chr19	2164148	2232577	11431	+	59.45	p13.3	protein_coding	DOT1L	DOT1-like histone H3K79 methyltransferase [Source:HGNC Symbol;Acc:24948]
ENSG00000221926	6132.03	-1.00303	0.0949046	-10.5689	4.16e-26	1.5e-24	6913	6272	4218	3676	7372	7467	chr17	15531274	15587625	5640	-	45.66	p12	protein_coding	TRIM16	tripartite motif containing 16 [Source:HGNC Symbol;Acc:17241]
ENSG00000107984	2590.39	-1.34472	0.127278	-10.5652	4.32e-26	1.56e-24	4103	4955	2615	1721	1104	1208	chr10	54074056	54077802	2206	+	43.26	q21.1	protein_coding	DKK1	dickkopf WNT signaling pathway inhibitor 1 [Source:HGNC Symbol;Acc:2891]
ENSG00000139675	5744.41	-1.05759	0.100154	-10.5596	4.59e-26	1.65e-24	9016	8491	5174	4876	3483	3539	chr13	53191605	53217919	2365	+	39.03	q14.3	protein_coding	HNRNPA1L2	heterogeneous nuclear ribonucleoprotein A1-like 2 [Source:HGNC Symbol;Acc:27067]
ENSG00000156970	760.301	-4.90067	0.46427	-10.5556	4.78e-26	1.72e-24	1916	1822	114	42	296	230	chr15	40453224	40513337	4476	+	38.74	q15.1	protein_coding	BUB1B	BUB1 mitotic checkpoint serine/threonine kinase B [Source:HGNC Symbol;Acc:1149]
ENSG00000258663	4162.86	1.2475	0.118443	10.5325	6.12e-26	2.2e-24	1544	1884	5219	4538	6198	5584	chr14	101300769	101327363	289	-	52.2	q32.2	antisense	RP11-123M6.2
ENSG00000130402	64442.8	-1.00145	0.0951305	-10.5272	6.48e-26	2.32e-24	93744	92889	60118	51758	47444	41320	chr19	39138289	39222223	6103	+	53.01	q13.2	protein_coding	ACTN4	actinin, alpha 4 [Source:HGNC Symbol;Acc:166]
ENSG00000149596	970.886	-1.77858	0.168974	-10.5257	6.57e-26	2.36e-24	1607	1449	582	489	889	694	chr20	42740335	42816218	5943	-	48.01	q13.12	protein_coding	JPH2	junctophilin 2 [Source:HGNC Symbol;Acc:14202]
ENSG00000175265	6276.42	0.981098	0.0932364	10.5227	6.79e-26	2.43e-24	3811	3833	9394	8651	6279	6596	chr15	34671269	34880704	7908	-	44.11	q14	protein_coding	GOLGA8A	golgin A8 family, member A [Source:HGNC Symbol;Acc:31972]
ENSG00000136859	21360.2	0.801245	0.0762216	10.5121	7.6e-26	2.72e-24	11375	11901	26181	22494	27318	29104	chr9	129849611	129885162	3889	-	49.92	q33.3	protein_coding	ANGPTL2	angiopoietin-like 2 [Source:HGNC Symbol;Acc:490]
ENSG00000165916	11617	-0.860166	0.0818925	-10.5036	8.31e-26	2.97e-24	16639	15428	11693	9570	8187	8515	chr11	47440320	47447993	2245	-	54.91	p11.2	protein_coding	PSMC3	proteasome (prosome, macropain) 26S subunit, ATPase, 3 [Source:HGNC Symbol;Acc:9549]
ENSG00000139178	21386.7	0.863287	0.0822369	10.4976	8.86e-26	3.16e-24	9870	9415	22253	19785	32001	33328	chr12	7242183	7261869	5014	-	49.07	p13.31	protein_coding	C1RL	complement component 1, r subcomponent-like [Source:HGNC Symbol;Acc:21265]
ENSG00000087116	16693	-0.95846	0.0913465	-10.4926	9.35e-26	3.33e-24	15767	16947	10827	9367	23046	21267	chr5	178537852	178772431	7687	-	53.87	q35.3	protein_coding	ADAMTS2	ADAM metallopeptidase with thrombospondin type 1 motif, 2 [Source:HGNC Symbol;Acc:218]
ENSG00000103855	15426.2	-0.927026	0.0883524	-10.4924	9.37e-26	3.33e-24	18382	19429	12608	11213	15286	14632	chr15	73976307	74006859	5542	+	52.51	q24.1	protein_coding	CD276	CD276 molecule [Source:HGNC Symbol;Acc:19137]
ENSG00000137463	4567.32	1.02717	0.0979395	10.4878	9.83e-26	3.49e-24	2932	3079	8253	6514	4021	3740	chr4	140187317	140201492	1339	-	40.7	q31.1	protein_coding	MGARP	mitochondria-localized glutamic acid-rich protein [Source:HGNC Symbol;Acc:29969]
ENSG00000176619	10738.4	-0.904396	0.0862324	-10.4879	9.82e-26	3.49e-24	14737	14984	10553	8562	8126	7647	chr19	2427636	2456994	5432	-	59.78	p13.3	protein_coding	LMNB2	lamin B2 [Source:HGNC Symbol;Acc:6638]
ENSG00000172201	234.137	-3.04615	0.290485	-10.4864	9.97e-26	3.53e-24	382	427	66	52	238	186	chr6	19837617	19840915	2344	+	53.08	p22.3	protein_coding	ID4	inhibitor of DNA binding 4, dominant negative helix-loop-helix protein [Source:HGNC Symbol;Acc:5363]
ENSG00000260549	1262.69	-1.79094	0.170828	-10.4839	1.02e-25	3.62e-24	2579	2563	1021	774	406	270	chr16	56651388	56652730	411	+	55.25	q12.2	pseudogene	MT1L	metallothionein 1L (gene/pseudogene) [Source:HGNC Symbol;Acc:7404]
ENSG00000161682	3461.75	0.990113	0.0944758	10.4801	1.07e-25	3.77e-24	2271	2313	5975	4972	2996	3033	chr17	42430583	42441243	3592	-	60.61	q21.31	protein_coding	FAM171A2	family with sequence similarity 171, member A2 [Source:HGNC Symbol;Acc:30480]
ENSG00000213853	1404.13	-1.31301	0.125299	-10.479	1.08e-25	3.8e-24	1911	1783	1010	784	1312	1483	chr16	10622279	10674555	8718	-	48.31	p13.13	protein_coding	EMP2	epithelial membrane protein 2 [Source:HGNC Symbol;Acc:3334]
ENSG00000144134	2218.38	1.26273	0.120601	10.4704	1.18e-25	4.16e-24	929	971	2770	2670	2950	3064	chr2	114384806	114400973	6008	+	49.92	q13	protein_coding	RABL2A	RAB, member of RAS oncogene family-like 2A [Source:HGNC Symbol;Acc:9799]
ENSG00000271303	13783	-0.863538	0.0825508	-10.4607	1.31e-25	4.6e-24	12867	11781	9126	7210	19078	20094	chr20	627259	634014	2698	-	52.81	p13	protein_coding	SRXN1	sulfiredoxin 1 [Source:HGNC Symbol;Acc:16132]
ENSG00000079462	1431.98	-1.30607	0.124871	-10.4593	1.33e-25	4.67e-24	2403	2464	1248	1111	711	692	chr19	42801185	42807698	1419	-	53.73	q13.2	protein_coding	PAFAH1B3	platelet-activating factor acetylhydrolase 1b, catalytic subunit 3 (29kDa) [Source:HGNC Symbol;Acc:8576]
ENSG00000166710	94697.9	0.799993	0.0765158	10.4553	1.39e-25	4.86e-24	65419	67573	158413	121192	80843	93726	chr15	45003675	45011075	3151	+	42.63	q21.1	protein_coding	B2M	beta-2-microglobulin [Source:HGNC Symbol;Acc:914]
ENSG00000104889	640.37	-1.84255	0.176485	-10.4403	1.62e-25	5.69e-24	1152	1001	368	350	448	460	chr19	12917394	12924452	2039	+	51.76	p13.2	protein_coding	RNASEH2A	ribonuclease H2, subunit A [Source:HGNC Symbol;Acc:18518]
ENSG00000255737	979.082	-1.50717	0.144381	-10.4388	1.65e-25	5.77e-24	1302	1306	600	503	1046	978	chr12	58120054	58122139	1500	+	66.06	q14.1	protein_coding	AGAP2-AS1	AGAP2 antisense RNA 1 [Source:HGNC Symbol;Acc:48633]
ENSG00000254680	2074.27	-1.24272	0.119105	-10.4338	1.74e-25	6.07e-24	3571	3829	2262	1535	698	761	chr11	12282973	12284720	500	-	48.51	p15.3	antisense	RP11-265D17.2
ENSG00000171867	51971.7	0.781222	0.0748756	10.4336	1.74e-25	6.08e-24	28433	29115	67267	52085	63628	72753	chr20	4666882	4682236	2851	+	41.96	p13	protein_coding	PRNP	prion protein [Source:HGNC Symbol;Acc:9449]
ENSG00000110042	5302.67	0.994557	0.0953408	10.4316	1.78e-25	6.2e-24	3748	3438	9445	7783	4430	4296	chr11	58938903	58976060	6072	+	47.6	q12.1	protein_coding	DTX4	deltex homolog 4 (Drosophila) [Source:HGNC Symbol;Acc:29151]
ENSG00000205336	748.592	-1.6097	0.154386	-10.4265	1.88e-25	6.53e-24	1523	1476	658	526	182	172	chr16	57644564	57698944	8319	+	55.58	q21	protein_coding	GPR56	G protein-coupled receptor 56 [Source:HGNC Symbol;Acc:4512]
ENSG00000089847	385.169	2.38967	0.229305	10.4214	1.98e-25	6.88e-24	98	80	584	533	522	531	chr19	4183351	4224811	4474	+	53.6	p13.3	protein_coding	ANKRD24	ankyrin repeat domain 24 [Source:HGNC Symbol;Acc:29424]
ENSG00000147536	771.067	-1.66579	0.159895	-10.418	2.05e-25	7.12e-24	1431	1256	593	432	423	470	chr8	41386725	41402565	5475	+	46.76	p11.21	protein_coding	GINS4	GINS complex subunit 4 (Sld5 homolog) [Source:HGNC Symbol;Acc:28226]
ENSG00000108175	16896.3	-0.822978	0.0790828	-10.4065	2.31e-25	8.02e-24	22801	22658	16445	14371	12506	12891	chr10	80828792	81076276	10735	+	55.32	q22.3	protein_coding	ZMIZ1	zinc finger, MIZ-type containing 1 [Source:HGNC Symbol;Acc:16493]
ENSG00000174371	326.899	-2.45317	0.235752	-10.4057	2.33e-25	8.08e-24	523	538	120	112	320	283	chr1	242011269	242058450	4140	+	39.58	q43	protein_coding	EXO1	exonuclease 1 [Source:HGNC Symbol;Acc:3511]
ENSG00000105011	265.749	-3.21998	0.309463	-10.4051	2.35e-25	8.13e-24	504	480	69	58	267	156	chr19	14230321	14247768	2304	-	51.11	p13.12	protein_coding	ASF1B	anti-silencing function 1B histone chaperone [Source:HGNC Symbol;Acc:20996]
ENSG00000004864	1660.84	-1.21696	0.116982	-10.403	2.4e-25	8.3e-24	2625	2702	1485	1267	969	946	chr7	95749532	95951459	3710	-	39.76	q21.3	protein_coding	SLC25A13	solute carrier family 25 (aspartate/glutamate carrier), member 13 [Source:HGNC Symbol;Acc:10983]
ENSG00000099260	311.927	2.66792	0.25672	10.3923	2.69e-25	9.27e-24	56	54	495	352	466	472	chr1	100111499	100160097	8244	+	37.53	p21.2	protein_coding	PALMD	palmdelphin [Source:HGNC Symbol;Acc:15846]
ENSG00000128973	1362.67	-1.2722	0.122422	-10.3919	2.7e-25	9.29e-24	1972	1948	1108	851	1094	1137	chr15	68499330	68549549	4225	-	47.26	q23	protein_coding	CLN6	ceroid-lipofuscinosis, neuronal 6, late infantile, variant [Source:HGNC Symbol;Acc:2077]
ENSG00000155011	265.286	2.88406	0.277676	10.3864	2.86e-25	9.83e-24	70	74	741	545	182	132	chr4	107842959	108204963	4319	-	36.05	q25	protein_coding	DKK2	dickkopf WNT signaling pathway inhibitor 2 [Source:HGNC Symbol;Acc:2892]
ENSG00000129810	109.226	-5.10939	0.491942	-10.3862	2.87e-25	9.85e-24	250	266	10	8	54	44	chr3	20202085	20227784	3823	-	37.06	p24.3	protein_coding	SGOL1	shugoshin-like 1 (S. pombe) [Source:HGNC Symbol;Acc:25088]
ENSG00000116679	12259.5	0.909989	0.0876809	10.3784	3.11e-25	1.07e-23	6948	6668	17471	13423	15356	14581	chr1	185265520	185286461	7929	-	37.35	q25.3	protein_coding	IVNS1ABP	influenza virus NS1A binding protein [Source:HGNC Symbol;Acc:16951]
ENSG00000142669	34553.8	-0.870263	0.0839923	-10.3612	3.72e-25	1.27e-23	51709	49225	36198	30189	21594	20386	chr1	26605667	26608007	1780	+	61.77	p36.11	protein_coding	SH3BGRL3	SH3 domain binding glutamic acid-rich protein like 3 [Source:HGNC Symbol;Acc:15568]
ENSG00000157483	5080.36	-0.926657	0.08943	-10.3618	3.7e-25	1.27e-23	6570	6416	4556	3672	4574	4522	chr15	59427113	59665099	6626	-	43.5	q22.2	protein_coding	MYO1E	myosin IE [Source:HGNC Symbol;Acc:7599]
ENSG00000213281	8844.49	-1.15776	0.11176	-10.3593	3.8e-25	1.3e-23	10538	12792	7636	5075	7764	8797	chr1	115247090	115259515	4449	-	39	p13.2	protein_coding	NRAS	neuroblastoma RAS viral (v-ras) oncogene homolog [Source:HGNC Symbol;Acc:7989]
ENSG00000181754	1379.51	1.4431	0.139453	10.3483	4.26e-25	1.45e-23	748	632	2481	2036	1401	1295	chr1	110046797	110052360	5144	-	53.22	p13.3	protein_coding	AMIGO1	adhesion molecule with Ig-like domain 1 [Source:HGNC Symbol;Acc:20824]
ENSG00000072163	3545.95	-1.03918	0.100423	-10.348	4.27e-25	1.46e-23	3932	4079	2655	2049	4167	3966	chr2	128395956	128439360	8487	-	56.36	q14.3	protein_coding	LIMS2	LIM and senescent cell antigen-like domains 2 [Source:HGNC Symbol;Acc:16084]
ENSG00000152217	980.104	1.64827	0.159329	10.345	4.41e-25	1.5e-23	352	280	1304	1080	1329	1556	chr18	42260138	42648475	11151	+	42.22	q12.3	protein_coding	SETBP1	SET binding protein 1 [Source:HGNC Symbol;Acc:15573]
ENSG00000188163	2165.06	-1.27346	0.123158	-10.3401	4.64e-25	1.58e-23	3539	3392	1788	1643	1377	1237	chr9	140138036	140142222	1801	-	60.35	q34.3	protein_coding	FAM166A	family with sequence similarity 166, member A [Source:HGNC Symbol;Acc:33818]
ENSG00000139508	696.341	2.00572	0.194017	10.3378	4.75e-25	1.61e-23	251	299	1587	1093	497	720	chr13	29274201	29293107	3776	-	40.19	q12.3	protein_coding	SLC46A3	solute carrier family 46, member 3 [Source:HGNC Symbol;Acc:27501]
ENSG00000166508	4541.75	-1.07488	0.104047	-10.3307	5.12e-25	1.73e-23	6399	5694	3660	3225	4063	3951	chr7	99690351	99699563	4387	-	54.21	q22.1	protein_coding	MCM7	minichromosome maintenance complex component 7 [Source:HGNC Symbol;Acc:6950]
ENSG00000150593	9830.49	0.915005	0.0886418	10.3225	5.58e-25	1.89e-23	5340	5933	14397	11236	10642	12438	chr10	112631565	112659764	4535	+	34.68	q25.2	protein_coding	PDCD4	programmed cell death 4 (neoplastic transformation inhibitor) [Source:HGNC Symbol;Acc:8763]
ENSG00000260892	1549.85	-1.32571	0.128487	-10.3178	5.85e-25	1.98e-23	2292	2633	1303	1061	901	1100	chr15	75968568	75969503	563	+	66.35	q24.2	antisense	CTD-2026K11.1
ENSG00000079308	15652.5	-0.80708	0.0782479	-10.3144	6.07e-25	2.05e-23	21778	21482	16054	13641	10740	10859	chr2	218664512	218867718	15595	-	52.38	q35	protein_coding	TNS1	tensin 1 [Source:HGNC Symbol;Acc:11973]
ENSG00000168461	5724.89	-0.943093	0.0914425	-10.3135	6.12e-25	2.07e-23	6972	7277	4985	3947	4981	5930	chr18	9708162	9862548	5586	+	43.63	p11.22	protein_coding	RAB31	RAB31, member RAS oncogene family [Source:HGNC Symbol;Acc:9771]
ENSG00000176771	10136.3	0.920481	0.0892637	10.3119	6.22e-25	2.1e-23	6524	6158	15116	13627	10291	10513	chr2	133429374	134326034	9545	-	39.3	q21.2	protein_coding	NCKAP5	NCK-associated protein 5 [Source:HGNC Symbol;Acc:29847]
ENSG00000145632	29294.9	0.782722	0.0759427	10.3068	6.57e-25	2.21e-23	23371	21861	51977	41773	21426	22913	chr5	57749809	57756087	4768	-	42.35	q11.2	protein_coding	PLK2	polo-like kinase 2 [Source:HGNC Symbol;Acc:19699]
ENSG00000169604	43261.6	0.75178	0.072966	10.3032	6.82e-25	2.29e-23	26426	26058	57498	48662	49482	54052	chr2	69240310	69476459	8185	+	41.88	p13.3	protein_coding	ANTXR1	anthrax toxin receptor 1 [Source:HGNC Symbol;Acc:21014]
ENSG00000122566	44615.7	-0.915894	0.0888996	-10.3026	6.86e-25	2.3e-23	66833	60478	44182	36949	31207	29302	chr7	26229547	26241149	7541	-	40.07	p15.2	protein_coding	HNRNPA2B1	heterogeneous nuclear ribonucleoprotein A2/B1 [Source:HGNC Symbol;Acc:5033]
ENSG00000117122	4102.18	-1.1262	0.109383	-10.2959	7.35e-25	2.46e-23	6455	6310	3737	3276	2614	2295	chr1	17300997	17307330	2915	-	62.61	p36.13	protein_coding	MFAP2	microfibrillar-associated protein 2 [Source:HGNC Symbol;Acc:7033]
ENSG00000156042	294.921	2.57478	0.250181	10.2916	7.69e-25	2.57e-23	72	97	678	535	245	261	chr10	75013517	75118617	7424	-	39.86	q22.2	protein_coding	TTC18	tetratricopeptide repeat domain 18 [Source:HGNC Symbol;Acc:30726]
ENSG00000176293	2864.24	1.04382	0.10143	10.2911	7.73e-25	2.58e-23	1757	1757	4929	3814	2780	2734	chr19	58570607	58597677	6418	+	49.98	q13.43	protein_coding	ZNF135	zinc finger protein 135 [Source:HGNC Symbol;Acc:12919]
ENSG00000197409	373.154	2.22175	0.216027	10.2846	8.27e-25	2.76e-23	129	127	779	656	309	366	chr6	26197068	26199521	865	-	46.45	p22.2	protein_coding	HIST1H3D	histone cluster 1, H3d [Source:HGNC Symbol;Acc:4767]
ENSG00000169071	1285.5	1.29534	0.126084	10.2737	9.26e-25	3.09e-23	653	686	2157	1794	1304	1362	chr9	94325373	94712444	5818	-	44.96	q22.31	protein_coding	ROR2	receptor tyrosine kinase-like orphan receptor 2 [Source:HGNC Symbol;Acc:10257]
ENSG00000104356	2037.3	-1.14779	0.111746	-10.2714	9.48e-25	3.16e-23	2961	2955	1880	1353	1482	1578	chr8	99129525	99172062	4852	+	41.81	q22.2	protein_coding	POP1	processing of precursor 1, ribonuclease P/MRP subunit (S. cerevisiae) [Source:HGNC Symbol;Acc:30129]
ENSG00000134802	1246.56	-1.35714	0.132129	-10.2713	9.49e-25	3.16e-23	1653	1745	842	748	1194	1166	chr11	57174427	57195053	3664	-	48.17	q12.1	protein_coding	SLC43A3	solute carrier family 43, member 3 [Source:HGNC Symbol;Acc:17466]
ENSG00000166482	23564.4	0.819493	0.0798334	10.265	1.01e-24	3.36e-23	17661	16335	39231	32890	19174	21145	chr17	19286755	19290553	2152	-	57.09	p11.2	protein_coding	MFAP4	microfibrillar-associated protein 4 [Source:HGNC Symbol;Acc:7035]
ENSG00000182809	2532.96	-1.15304	0.112426	-10.2559	1.11e-24	3.69e-23	3635	3373	2051	1736	2208	2062	chr14	105939299	105946499	4829	+	69.59	q32.33	protein_coding	CRIP2	cysteine-rich protein 2 [Source:HGNC Symbol;Acc:2361]
ENSG00000070404	5232.8	-1.04199	0.101689	-10.2469	1.22e-24	4.05e-23	7696	7467	4796	4052	3896	3496	chr19	676392	683385	3144	+	64.96	p13.3	protein_coding	FSTL3	follistatin-like 3 (secreted glycoprotein) [Source:HGNC Symbol;Acc:3973]
ENSG00000258727	1487.91	1.41462	0.138081	10.2448	1.25e-24	4.13e-23	458	483	1619	1392	2562	2281	chr14	24030306	24037282	3243	+	55.98	q11.2	antisense	RP11-66N24.3
ENSG00000105202	4829.51	-1.13785	0.1112	-10.2324	1.42e-24	4.69e-23	7204	6508	3738	3691	3728	3892	chr19	40325098	40337054	2173	-	48.35	q13.2	protein_coding	FBL	fibrillarin [Source:HGNC Symbol;Acc:3599]
ENSG00000259426	667.306	-1.78149	0.174312	-10.2201	1.61e-24	5.32e-23	951	972	388	288	698	607	chr15	69689243	69707368	2265	-	45.33	q23	antisense	RP11-253M7.1
ENSG00000107372	47068.1	0.931052	0.0912004	10.2089	1.81e-24	5.96e-23	27626	30314	78704	55273	45327	53397	chr9	74966341	74980163	7065	-	39.9	q21.13	protein_coding	ZFAND5	zinc finger, AN1-type domain 5 [Source:HGNC Symbol;Acc:13008]
ENSG00000213614	19484.1	0.777734	0.0761826	10.2088	1.81e-24	5.96e-23	12142	12275	26974	23258	21323	22651	chr15	72635775	72668817	9731	-	45.51	q23	protein_coding	HEXA	hexosaminidase A (alpha polypeptide) [Source:HGNC Symbol;Acc:4878]
ENSG00000106665	14424.2	-0.891691	0.0873641	-10.2066	1.85e-24	6.09e-23	18017	17834	12224	10922	13635	13196	chr7	73703805	73820273	7315	+	52.06	q11.23	protein_coding	CLIP2	CAP-GLY domain containing linker protein 2 [Source:HGNC Symbol;Acc:2586]
ENSG00000143382	2670.42	1.09495	0.107293	10.2053	1.88e-24	6.17e-23	1606	1708	4556	3937	2448	2355	chr1	150521884	150533413	6393	+	60.07	q21.3	protein_coding	ADAMTSL4	ADAMTS-like 4 [Source:HGNC Symbol;Acc:19706]
ENSG00000108821	1.41918e+06	-0.975464	0.0956087	-10.2027	1.93e-24	6.33e-23	1563310	1673128	1057915	916222	1680815	1462228	chr17	48260650	48278993	9819	-	58.46	q21.33	protein_coding	COL1A1	collagen, type I, alpha 1 [Source:HGNC Symbol;Acc:2197]
ENSG00000239282	1584.91	1.20663	0.11827	10.2023	1.94e-24	6.35e-23	943	971	2834	2465	1301	1402	chr22	30681106	30685616	2746	-	61.29	q12.2	protein_coding	GATSL3	GATS protein-like 3 [Source:HGNC Symbol;Acc:34423]
ENSG00000121281	4166.62	-0.932989	0.0914594	-10.2011	1.96e-24	6.41e-23	5863	6108	4312	3262	2761	2862	chr16	50280048	50352046	8630	+	54.43	q12.1	protein_coding	ADCY7	adenylate cyclase 7 [Source:HGNC Symbol;Acc:238]
ENSG00000163346	24357.2	0.839302	0.0822962	10.1986	2.01e-24	6.58e-23	16404	16673	38289	32753	23590	22565	chr1	154916552	154928599	3851	-	54.24	q21.3	protein_coding	PBXIP1	pre-B-cell leukemia homeobox interacting protein 1 [Source:HGNC Symbol;Acc:21199]
ENSG00000167216	384.247	2.23813	0.219487	10.1971	2.04e-24	6.67e-23	140	141	914	688	254	337	chr18	44497455	44627658	3827	+	43.67	q21.1	protein_coding	KATNAL2	katanin p60 subunit A-like 2 [Source:HGNC Symbol;Acc:25387]
ENSG00000124766	12241.3	0.980734	0.0961911	10.1957	2.07e-24	6.76e-23	6428	7176	18842	13659	13042	15767	chr6	21593972	21598847	4876	+	52.54	p22.3	protein_coding	SOX4	SRY (sex determining region Y)-box 4 [Source:HGNC Symbol;Acc:11200]
ENSG00000111057	2934.51	-1.15755	0.113564	-10.1929	2.13e-24	6.94e-23	5429	5171	3118	2596	871	751	chr12	53342655	53346685	3218	+	56.19	q13.13	protein_coding	KRT18	keratin 18 [Source:HGNC Symbol;Acc:6430]
ENSG00000106397	17040.7	-0.898244	0.0881666	-10.188	2.24e-24	7.29e-23	22413	22328	15436	13365	14692	13682	chr7	100849258	100861701	5671	-	58.5	q22.1	protein_coding	PLOD3	procollagen-lysine, 2-oxoglutarate 5-dioxygenase 3 [Source:HGNC Symbol;Acc:9083]
ENSG00000107438	39583	0.824343	0.0809539	10.1829	2.36e-24	7.68e-23	28335	28071	64956	55015	35352	33740	chr10	96997329	97050781	2239	-	43.74	q24.1	protein_coding	PDLIM1	PDZ and LIM domain 1 [Source:HGNC Symbol;Acc:2067]
ENSG00000106624	5465.55	-1.06187	0.104304	-10.1805	2.42e-24	7.86e-23	8309	7912	4727	4547	3672	3628	chr7	44143960	44154161	4955	+	62.7	p13	protein_coding	AEBP1	AE binding protein 1 [Source:HGNC Symbol;Acc:303]
ENSG00000134986	8022.77	-0.867988	0.0853421	-10.1707	2.68e-24	8.68e-23	10990	12009	8666	6555	5037	5355	chr5	110998318	111333161	9337	-	38.48	q22.1	protein_coding	NREP	neuronal regeneration related protein [Source:HGNC Symbol;Acc:16834]
ENSG00000259288	126.716	-4.68065	0.460839	-10.1568	3.09e-24	1e-22	323	279	23	6	59	46	chr15	40509629	40568597	3091	+	51.06	q15.1	protein_coding	RP11-133K1.2	Uncharacterized protein [Source:UniProtKB/TrEMBL;Acc:H3BSN5]
ENSG00000269893	4462.26	0.916363	0.0902757	10.1507	3.29e-24	1.06e-22	3286	3447	8455	6843	2862	3256	chr4	119199864	119200978	923	+	45.83	q26	lincRNA	SNHG8	small nucleolar RNA host gene 8 (non-protein coding) [Source:HGNC Symbol;Acc:33098]
ENSG00000182963	2893.65	-1.1427	0.11273	-10.1366	3.8e-24	1.23e-22	3889	3978	2588	1741	2369	2695	chr17	42875816	42908184	8660	-	44.78	q21.31	protein_coding	GJC1	gap junction protein, gamma 1, 45kDa [Source:HGNC Symbol;Acc:4280]
ENSG00000189057	217.647	-3.49048	0.344371	-10.1358	3.83e-24	1.23e-22	254	299	40	20	248	376	chr11	58874658	58894883	3857	+	38.92	q12.1	protein_coding	FAM111B	family with sequence similarity 111, member B [Source:HGNC Symbol;Acc:24200]
ENSG00000133321	387.679	2.2419	0.221349	10.1283	4.14e-24	1.33e-22	122	142	754	735	327	368	chr11	63304281	63313934	1299	+	48.52	q12.3	protein_coding	RARRES3	retinoic acid receptor responder (tazarotene induced) 3 [Source:HGNC Symbol;Acc:9869]
ENSG00000163513	57778.6	0.7289	0.0720284	10.1196	4.52e-24	1.45e-22	43907	42979	96081	77364	48764	49618	chr3	30647994	30735634	4704	+	40.81	p24.1	protein_coding	TGFBR2	transforming growth factor, beta receptor II (70/80kDa) [Source:HGNC Symbol;Acc:11773]
ENSG00000001630	7084.65	-1.01954	0.100753	-10.1192	4.54e-24	1.46e-22	9447	10509	6804	5092	4775	5953	chr7	91741465	91772266	4074	-	39.91	q21.2	protein_coding	CYP51A1	cytochrome P450, family 51, subfamily A, polypeptide 1 [Source:HGNC Symbol;Acc:2649]
ENSG00000079616	1658.32	-1.21673	0.120288	-10.1152	4.73e-24	1.52e-22	2790	2747	1565	1300	841	779	chr16	29802040	29816706	4312	+	50.19	p11.2	protein_coding	KIF22	kinesin family member 22 [Source:HGNC Symbol;Acc:6391]
ENSG00000118473	13433.8	0.970061	0.095908	10.1145	4.76e-24	1.52e-22	8400	10292	24841	19310	10521	10889	chr1	66999066	67213982	10493	+	37.83	p31.3	protein_coding	SGIP1	SH3-domain GRB2-like (endophilin) interacting protein 1 [Source:HGNC Symbol;Acc:25412]
ENSG00000215252	4820.67	0.982252	0.0971069	10.1152	4.73e-24	1.52e-22	2975	2937	7294	6679	4832	4929	chr15	34817408	34880704	7725	-	47.09	q14	protein_coding	GOLGA8B	golgin A8 family, member B [Source:HGNC Symbol;Acc:31973]
ENSG00000246366	819.64	1.5383	0.152106	10.1133	4.82e-24	1.54e-22	446	445	1684	1425	618	587	chr8	71520812	71575514	5450	+	39.33	q13.3	protein_coding	RP11-382J12.1	Uncharacterized protein [Source:UniProtKB/TrEMBL;Acc:E5RJX1]
ENSG00000140859	5542.66	-0.867353	0.0857683	-10.1127	4.85e-24	1.55e-22	7204	7124	5222	4234	4674	4733	chr16	57792129	57896957	7552	-	50.68	q21	protein_coding	KIFC3	kinesin family member C3 [Source:HGNC Symbol;Acc:6326]
ENSG00000076344	384.672	2.24595	0.222285	10.1039	5.31e-24	1.69e-22	110	102	619	583	459	493	chr16	318300	325980	4798	-	64.56	p13.3	protein_coding	RGS11	regulator of G-protein signaling 11 [Source:HGNC Symbol;Acc:9993]
ENSG00000127863	18769.2	0.872428	0.0863583	10.1024	5.39e-24	1.72e-22	12845	14063	32926	26398	14055	16931	chr13	24144509	24250232	5102	+	40.19	q12.12	protein_coding	TNFRSF19	tumor necrosis factor receptor superfamily, member 19 [Source:HGNC Symbol;Acc:11915]
ENSG00000121039	17672.5	1.04458	0.103433	10.0991	5.57e-24	1.77e-22	4739	5394	15191	10211	30658	36401	chr8	74206847	74237516	5321	+	41.68	q21.11	protein_coding	RDH10	retinol dehydrogenase 10 (all-trans) [Source:HGNC Symbol;Acc:19975]
ENSG00000144354	375.003	-2.17432	0.21529	-10.0995	5.55e-24	1.77e-22	636	747	212	158	236	226	chr2	174219548	174233725	3934	+	43.24	q31.1	protein_coding	CDCA7	cell division cycle associated 7 [Source:HGNC Symbol;Acc:14628]
ENSG00000176490	991.8	-1.48911	0.147459	-10.0985	5.61e-24	1.78e-22	1696	1510	774	604	601	733	chr19	2714565	2721416	3485	-	61.18	p13.3	protein_coding	DIRAS1	DIRAS family, GTP-binding RAS-like 1 [Source:HGNC Symbol;Acc:19127]
ENSG00000169926	7323.63	-0.861462	0.0853352	-10.095	5.81e-24	1.84e-22	8277	8341	5927	5056	7872	7848	chr15	31619058	31727868	8590	+	49.37	q13.3	protein_coding	KLF13	Kruppel-like factor 13 [Source:HGNC Symbol;Acc:13672]
ENSG00000156802	1635.48	-1.16411	0.11535	-10.092	6e-24	1.9e-22	2404	2434	1475	1131	1115	1246	chr8	124332090	124428590	7118	-	40.58	q24.13	protein_coding	ATAD2	ATPase family, AAA domain containing 2 [Source:HGNC Symbol;Acc:30123]
ENSG00000106688	1594.65	1.31177	0.130056	10.0862	6.36e-24	2.01e-22	1050	1087	3697	2721	757	973	chr9	4490444	4587469	3998	+	42.12	p24.2	protein_coding	SLC1A1	solute carrier family 1 (neuronal/epithelial high affinity glutamate transporter, system Xag), member 1 [Source:HGNC Symbol;Acc:10939]
ENSG00000189060	7083.83	-0.975674	0.0967484	-10.0847	6.46e-24	2.04e-22	9766	9647	6840	5097	5811	5327	chr22	38201114	38203442	2329	+	53.16	q13.1	protein_coding	H1F0	H1 histone family, member 0 [Source:HGNC Symbol;Acc:4714]
ENSG00000130766	7921.17	0.875368	0.0870019	10.0615	8.18e-24	2.58e-22	3939	3737	9566	7428	11376	11298	chr1	28586038	28609002	3453	+	50.06	p35.3	protein_coding	SESN2	sestrin 2 [Source:HGNC Symbol;Acc:20746]
ENSG00000180155	1731.13	1.19541	0.118845	10.0586	8.42e-24	2.65e-22	936	930	2700	2419	1743	1932	chr8	143845752	143859640	6037	-	62.3	q24.3	protein_coding	LYNX1	Ly6/neurotoxin 1 [Source:HGNC Symbol;Acc:29604]
ENSG00000210082	714929	0.84706	0.0842552	10.0535	8.87e-24	2.79e-22	500436	452797	1092762	963090	693810	698209	chrM	1671	3229	1559	+	42.81		Mt_rRNA	MT-RNR2	mitochondrially encoded 16S RNA [Source:HGNC Symbol;Acc:7471]
ENSG00000155368	8122.18	-1.11154	0.110582	-10.0518	9.02e-24	2.84e-22	12201	10566	6583	6028	6826	6178	chr2	120124497	120130126	2499	+	50.39	q14.2	protein_coding	DBI	diazepam binding inhibitor (GABA receptor modulator, acyl-CoA binding protein) [Source:HGNC Symbol;Acc:2690]
ENSG00000185008	2843.24	1.15926	0.115442	10.042	9.97e-24	3.13e-22	1799	1968	5788	4375	2160	1917	chr3	75955846	77699115	16659	+	35.65	p12.3	protein_coding	ROBO2	roundabout, axon guidance receptor, homolog 2 (Drosophila) [Source:HGNC Symbol;Acc:10250]
ENSG00000108854	39012.2	0.734075	0.0731063	10.0412	1e-23	3.15e-22	30345	31819	70181	54562	28365	29126	chr17	62538413	62658186	6961	-	39.4	q24.1	protein_coding	SMURF2	SMAD specific E3 ubiquitin protein ligase 2 [Source:HGNC Symbol;Acc:16809]
ENSG00000108679	26480.5	0.779638	0.0776747	10.0372	1.05e-23	3.27e-22	15944	16088	35930	30150	31545	30984	chr17	76967320	76976191	3584	-	58.85	q25.3	protein_coding	LGALS3BP	lectin, galactoside-binding, soluble, 3 binding protein [Source:HGNC Symbol;Acc:6564]
ENSG00000005243	7370.99	0.867251	0.0864301	10.0341	1.08e-23	3.37e-22	4892	4576	11242	9510	7404	7670	chr17	46103533	46115392	1847	-	52.7	q21.32	protein_coding	COPZ2	coatomer protein complex, subunit zeta 2 [Source:HGNC Symbol;Acc:19356]
ENSG00000138668	12280	-0.829005	0.0826568	-10.0295	1.13e-23	3.53e-22	16983	16376	12573	10054	9146	8900	chr4	83273651	83295656	6981	-	38.75	q21.22	protein_coding	HNRNPD	heterogeneous nuclear ribonucleoprotein D (AU-rich element RNA binding protein 1, 37kDa) [Source:HGNC Symbol;Acc:5036]
ENSG00000185215	1921.81	-1.10175	0.109906	-10.0245	1.19e-23	3.71e-22	2886	2888	1771	1465	1191	1357	chr14	103589779	103603776	5029	+	61.2	q32.32	protein_coding	TNFAIP2	tumor necrosis factor, alpha-induced protein 2 [Source:HGNC Symbol;Acc:11895]
ENSG00000103485	6475.59	0.98328	0.0981071	10.0225	1.21e-23	3.78e-22	4684	4078	11085	9696	5194	5640	chr16	29674600	29710020	3680	+	51.63	p11.2	protein_coding	QPRT	quinolinate phosphoribosyltransferase [Source:HGNC Symbol;Acc:9755]
ENSG00000048740	4344.39	1.15628	0.11545	10.0154	1.3e-23	4.06e-22	2411	2668	8398	5392	3949	4362	chr10	11047259	11378674	9873	+	42.7	p14	protein_coding	CELF2	CUGBP, Elav-like family member 2 [Source:HGNC Symbol;Acc:2550]
ENSG00000002933	342.047	2.64262	0.264211	10.0019	1.49e-23	4.65e-22	52	61	400	437	544	547	chr7	150497491	150502208	3479	+	57.57	q36.1	protein_coding	TMEM176A	transmembrane protein 176A [Source:HGNC Symbol;Acc:24930]
ENSG00000138413	8491.36	-0.892384	0.0892301	-10.0009	1.51e-23	4.69e-22	11508	11775	8840	6354	5954	6775	chr2	209100951	209130798	4721	-	41.27	q34	protein_coding	IDH1	isocitrate dehydrogenase 1 (NADP+), soluble [Source:HGNC Symbol;Acc:5382]
ENSG00000074410	1179.17	-1.39177	0.139241	-9.99546	1.6e-23	4.95e-22	2123	2124	1004	932	420	518	chr15	63613577	63674360	7313	-	48.45	q22.2	protein_coding	CA12	carbonic anhydrase XII [Source:HGNC Symbol;Acc:1371]
ENSG00000145390	7952.78	1.03004	0.103091	9.99152	1.66e-23	5.14e-22	3749	4358	11925	8172	9634	10562	chr4	120133742	120216672	11950	+	36.03	q26	protein_coding	USP53	ubiquitin specific peptidase 53 [Source:HGNC Symbol;Acc:29255]
ENSG00000197299	131.097	-3.77908	0.378227	-9.99156	1.66e-23	5.14e-22	268	280	26	22	78	86	chr15	91260558	91358859	6015	+	40.7	q26.1	protein_coding	BLM	Bloom syndrome, RecQ helicase-like [Source:HGNC Symbol;Acc:1058]
ENSG00000132541	2138.32	1.59972	0.160172	9.98755	1.73e-23	5.34e-22	890	1029	4387	2711	1804	2620	chr8	99114572	99129469	1567	-	39.14	q22.2	protein_coding	HRSP12	heat-responsive protein 12 [Source:HGNC Symbol;Acc:16897]
ENSG00000120149	2634.01	0.993571	0.0995353	9.9821	1.83e-23	5.63e-22	1921	1971	5222	4120	1641	1814	chr5	174151536	174157896	2270	+	47.07	q35.2	protein_coding	MSX2	msh homeobox 2 [Source:HGNC Symbol;Acc:7392]
ENSG00000249310	103.353	-5.06097	0.507009	-9.98202	1.83e-23	5.63e-22	276	259	7	12	28	19	chr22	39387564	39394214	691	-	53.42	q13.1	antisense	APOBEC3B-AS1	APOBEC3B antisense RNA 1 [Source:HGNC Symbol;Acc:43836]
ENSG00000116005	33757	0.916433	0.0918212	9.98063	1.85e-23	5.71e-22	22552	25212	63335	45819	24937	29942	chr2	70484518	70508323	5886	+	45.23	p13.3	protein_coding	PCYOX1	prenylcysteine oxidase 1 [Source:HGNC Symbol;Acc:20588]
ENSG00000104635	7745.17	-0.821864	0.0823492	-9.98023	1.86e-23	5.72e-22	8120	8383	6409	4867	8664	9295	chr8	22224762	22291642	6942	+	48.28	p21.3	protein_coding	SLC39A14	solute carrier family 39 (zinc transporter), member 14 [Source:HGNC Symbol;Acc:20858]
ENSG00000198074	346.589	-2.905	0.291188	-9.97637	1.93e-23	5.94e-22	641	492	132	55	292	395	chr7	134212344	134226160	1744	+	45.37	q33	protein_coding	AKR1B10	aldo-keto reductase family 1, member B10 (aldose reductase) [Source:HGNC Symbol;Acc:382]
ENSG00000006327	17900	-0.862199	0.0864648	-9.97167	2.03e-23	6.22e-22	29270	29197	20623	17954	6551	6167	chr16	3068446	3072384	1848	+	60.12	p13.3	protein_coding	TNFRSF12A	tumor necrosis factor receptor superfamily, member 12A [Source:HGNC Symbol;Acc:18152]
ENSG00000119403	2939.43	-0.971298	0.0974064	-9.9716	2.03e-23	6.22e-22	4147	4001	2752	2250	2195	2293	chr9	123617977	123639606	6547	-	53.69	q33.2	protein_coding	PHF19	PHD finger protein 19 [Source:HGNC Symbol;Acc:24566]
ENSG00000185664	724.142	-1.66882	0.16737	-9.97086	2.04e-23	6.26e-22	1386	1337	580	453	324	270	chr12	56347889	56367101	3901	-	48.7	q13.2	protein_coding	PMEL	premelanosome protein [Source:HGNC Symbol;Acc:10880]
ENSG00000172803	19574.7	-0.892283	0.0895549	-9.96353	2.2e-23	6.73e-22	29714	26683	20860	15859	12872	12462	chr11	65601112	65624367	3966	+	49.57	q13.1	protein_coding	SNX32	sorting nexin 32 [Source:HGNC Symbol;Acc:26423]
ENSG00000088756	1648.71	1.68183	0.168923	9.95615	2.37e-23	7.24e-22	773	769	3647	2377	1136	1785	chr18	6729717	6915715	11910	+	39.1	p11.31	protein_coding	ARHGAP28	Rho GTPase activating protein 28 [Source:HGNC Symbol;Acc:25509]
ENSG00000102034	2939.38	-1.08982	0.109542	-9.94889	2.55e-23	7.78e-22	3624	3526	2146	1883	3186	2958	chrX	129198849	129244691	4316	-	51.76	q26.1	protein_coding	ELF4	E74-like factor 4 (ets domain transcription factor) [Source:HGNC Symbol;Acc:3319]
ENSG00000172531	9343.83	-0.877415	0.0882645	-9.94076	2.77e-23	8.43e-22	15721	14702	11022	8922	3542	3392	chr11	67165654	67188654	2711	-	61.16	q13.2	protein_coding	PPP1CA	protein phosphatase 1, catalytic subunit, alpha isozyme [Source:HGNC Symbol;Acc:9281]
ENSG00000230487	1554.91	1.24519	0.125366	9.93246	3.01e-23	9.15e-22	565	554	1681	1498	2402	2516	chr7	1609709	1629262	6264	+	53.15	p22.3	lincRNA	PSMG3-AS1	PSMG3 antisense RNA 1 (head to head) [Source:HGNC Symbol;Acc:22230]
ENSG00000074047	3100.47	-0.961809	0.0968473	-9.93119	3.05e-23	9.25e-22	3865	4009	2679	2186	2851	2869	chr2	121493199	121750229	7341	+	52.42	q14.2	protein_coding	GLI2	GLI family zinc finger 2 [Source:HGNC Symbol;Acc:4318]
ENSG00000178031	1205.99	-1.30383	0.131287	-9.93118	3.05e-23	9.25e-22	1934	1953	1073	827	749	707	chr9	18473892	18910948	13172	+	39.36	p22.2	protein_coding	ADAMTSL1	ADAMTS-like 1 [Source:HGNC Symbol;Acc:14632]
ENSG00000166886	6174.1	-0.930664	0.0937522	-9.92685	3.18e-23	9.65e-22	8028	7676	5240	4636	5657	5523	chr12	57482677	57489259	3010	+	60.22	q13.3	protein_coding	NAB2	NGFI-A binding protein 2 (EGR1 binding protein 2) [Source:HGNC Symbol;Acc:7627]
ENSG00000164081	4335.14	0.877445	0.0884056	9.92521	3.23e-23	9.8e-22	2782	2771	6836	5456	4304	4542	chr3	51696709	51738339	5688	+	54.18	p21.2	protein_coding	TEX264	testis expressed 264 [Source:HGNC Symbol;Acc:30247]
ENSG00000149380	1971.5	-1.08509	0.109356	-9.92253	3.32e-23	1.01e-21	3132	3016	1902	1583	1126	1145	chr11	73946846	74022702	4009	-	42.31	q13.4	protein_coding	P4HA3	prolyl 4-hydroxylase, alpha polypeptide III [Source:HGNC Symbol;Acc:30135]
ENSG00000226380	1223.62	1.38047	0.139143	9.92119	3.37e-23	1.02e-21	789	779	2854	2087	726	649	chr7	130561495	130598069	6692	-	45.05	q32.3	lincRNA	MIR29A	microRNA 29a [Source:HGNC Symbol;Acc:31616]
ENSG00000185112	3335.68	1.09479	0.110433	9.91366	3.63e-23	1.1e-21	1503	1601	4047	3866	4465	4557	chr3	194406622	194409762	3141	+	62.08	q29	protein_coding	FAM43A	family with sequence similarity 43, member A [Source:HGNC Symbol;Acc:26888]
ENSG00000112378	29820.4	0.967275	0.0976149	9.90909	3.8e-23	1.15e-21	19053	21097	56014	39201	23073	28388	chr6	138409642	138428648	4290	-	39.44	q23.3	protein_coding	PERP	PERP, TP53 apoptosis effector [Source:HGNC Symbol;Acc:17637]
ENSG00000232220	3873.13	-1.22817	0.124011	-9.90374	4.01e-23	1.21e-21	4912	4508	2460	2343	4549	3911	chr19	54377880	54379303	423	-	50.56	q13.42	antisense	AC008440.5
ENSG00000132522	12296	-0.814279	0.0822358	-9.90176	4.09e-23	1.23e-21	17411	16314	12667	10412	8691	8733	chr17	7214643	7218883	3089	-	56.28	p13.1	protein_coding	GPS2	G protein pathway suppressor 2 [Source:HGNC Symbol;Acc:4550]
ENSG00000196517	1696.57	-1.20452	0.121652	-9.90136	4.11e-23	1.23e-21	1439	1372	825	646	2748	2692	chr1	44457172	44497139	5159	-	56.44	p34.1	protein_coding	SLC6A9	solute carrier family 6 (neurotransmitter transporter, glycine), member 9 [Source:HGNC Symbol;Acc:11056]
ENSG00000130203	1559.79	1.24701	0.126116	9.88779	4.7e-23	1.41e-21	823	926	2634	2339	1388	1584	chr19	45409011	45412650	2191	+	60.96	q13.32	protein_coding	APOE	apolipoprotein E [Source:HGNC Symbol;Acc:613]
ENSG00000232993	522.226	1.9401	0.196207	9.88805	4.69e-23	1.41e-21	206	160	929	762	588	594	chr1	53535610	53551174	467	-	55.97	p32.3	antisense	RP11-334A14.5
ENSG00000039139	12544.6	0.881853	0.08921	9.88513	4.83e-23	1.45e-21	10045	10751	26142	20112	5888	7175	chr5	13690440	13944652	16475	-	38.97	p15.2	protein_coding	DNAH5	dynein, axonemal, heavy chain 5 [Source:HGNC Symbol;Acc:2950]
ENSG00000176890	4819.78	-0.964894	0.0977239	-9.87368	5.41e-23	1.62e-21	7385	6502	4780	3798	3138	3452	chr18	657604	673578	2470	+	45.77	p11.32	protein_coding	TYMS	thymidylate synthetase [Source:HGNC Symbol;Acc:12441]
ENSG00000172403	1572.9	1.24042	0.125675	9.87008	5.61e-23	1.68e-21	525	592	1730	1442	2368	2670	chr4	119809996	119982402	11375	+	38.41	q26	protein_coding	SYNPO2	synaptopodin 2 [Source:HGNC Symbol;Acc:17732]
ENSG00000126005	7893.72	0.911801	0.092418	9.86606	5.84e-23	1.74e-21	4974	5378	12884	10546	7771	7253	chr20	33804265	33865934	3983	-	48.58	q11.22	antisense	MMP24-AS1	MMP24 antisense RNA 1 [Source:HGNC Symbol;Acc:44421]
ENSG00000126803	1965.33	-1.16502	0.118133	-9.86192	6.09e-23	1.82e-21	3032	2799	1698	1428	1445	1359	chr14	65002623	65009955	2841	+	49.88	q23.3	protein_coding	HSPA2	heat shock 70kDa protein 2 [Source:HGNC Symbol;Acc:5235]
ENSG00000223749	1677.81	1.22011	0.123727	9.86124	6.13e-23	1.83e-21	830	767	2599	1904	2075	2070	chrX	133677367	133680741	1757	-	52.98	q26.3	lincRNA	MIR503HG	MIR503 host gene (non-protein coding) [Source:HGNC Symbol;Acc:28258]
ENSG00000213934	314.669	3.07586	0.312022	9.85784	6.34e-23	1.89e-21	20	44	393	262	517	631	chr11	5269313	5271122	808	-	45.86	p15.4	protein_coding	HBG1	hemoglobin, gamma A [Source:HGNC Symbol;Acc:4831]
ENSG00000197381	2283.22	-1.35118	0.137092	-9.85604	6.45e-23	1.92e-21	3741	3813	1949	1612	1459	1126	chr21	46493768	46646478	10015	+	45.43	q22.3	protein_coding	ADARB1	adenosine deaminase, RNA-specific, B1 [Source:HGNC Symbol;Acc:226]
ENSG00000106025	3319.02	1.14314	0.115993	9.85527	6.5e-23	1.93e-21	1902	1949	6275	4081	3064	3445	chr7	120427376	120498456	3366	-	37.18	q31.31	protein_coding	TSPAN12	tetraspanin 12 [Source:HGNC Symbol;Acc:21641]
ENSG00000185100	531.282	1.8423	0.186933	9.85539	6.5e-23	1.93e-21	310	256	1308	1129	230	234	chr14	105190523	105213662	5775	+	60.75	q32.33	protein_coding	ADSSL1	adenylosuccinate synthase like 1 [Source:HGNC Symbol;Acc:20093]
ENSG00000035115	2329.96	1.16879	0.11881	9.83751	7.76e-23	2.3e-21	1181	1354	3908	2973	2242	2745	chr2	217730	266398	11165	-	40.78	p25.3	protein_coding	SH3YL1	SH3 and SYLF domain containing 1 [Source:HGNC Symbol;Acc:29546]
ENSG00000139734	1688.82	-1.25459	0.12753	-9.83755	7.76e-23	2.3e-21	2131	2275	1315	923	1515	1834	chr13	60239717	60738121	5612	-	35.91	q21.2	protein_coding	DIAPH3	diaphanous-related formin 3 [Source:HGNC Symbol;Acc:15480]
ENSG00000158806	442.738	1.91831	0.195388	9.81795	9.42e-23	2.78e-21	209	189	997	814	308	322	chr8	21881636	21894408	2063	+	48.45	p21.3	protein_coding	NPM2	nucleophosmin/nucleoplasmin 2 [Source:HGNC Symbol;Acc:7930]
ENSG00000188643	14535.8	-0.90975	0.0926813	-9.8159	9.62e-23	2.84e-21	23387	21909	16011	13018	7442	6754	chr1	153579362	153585621	1701	-	57.24	q21.3	protein_coding	S100A16	S100 calcium binding protein A16 [Source:HGNC Symbol;Acc:20441]
ENSG00000012822	13895.5	0.813868	0.0829274	9.81423	9.78e-23	2.88e-21	8117	7705	17968	15423	17315	17383	chr12	54104903	54121529	6296	-	49.38	q13.13	protein_coding	CALCOCO1	calcium binding and coiled-coil domain 1 [Source:HGNC Symbol;Acc:29306]
ENSG00000188522	2735.64	-1.06745	0.10888	-9.80393	1.08e-22	3.19e-21	4080	3775	2450	2056	2069	1958	chr17	18872102	18908117	7883	-	58.07	p11.2	protein_coding	FAM83G	family with sequence similarity 83, member G [Source:HGNC Symbol;Acc:32554]
ENSG00000117399	1567.97	-6.99272	0.71332	-9.80306	1.09e-22	3.21e-21	4433	4101	18	58	274	222	chr1	43824626	43828874	2038	+	52.2	p34.2	protein_coding	CDC20	cell division cycle 20 [Source:HGNC Symbol;Acc:1723]
ENSG00000176845	2674.37	-1.17545	0.120018	-9.79395	1.2e-22	3.51e-21	3637	3888	2059	1923	2309	2080	chr17	81037567	81052864	2626	+	63	q25.3	protein_coding	METRNL	meteorin, glial cell differentiation regulator-like [Source:HGNC Symbol;Acc:27584]
ENSG00000225855	5930.09	-0.876832	0.0895582	-9.79064	1.24e-22	3.62e-21	8206	7521	5642	4662	4631	4915	chr1	155286654	155293967	3516	-	56.39	q22	antisense	RUSC1-AS1	RUSC1 antisense RNA 1 [Source:HGNC Symbol;Acc:26680]
ENSG00000010322	16005.7	0.745492	0.076344	9.76492	1.59e-22	4.67e-21	11683	11865	26019	21465	14008	14115	chr3	52489134	52527087	9161	+	53.28	p21.1	protein_coding	NISCH	nischarin [Source:HGNC Symbol;Acc:18006]
ENSG00000186591	34957.3	0.708762	0.0726323	9.75823	1.7e-22	4.98e-21	24199	23327	51612	41909	35122	37929	chr7	129470572	129592789	6392	-	41.85	q32.2	protein_coding	UBE2H	ubiquitin-conjugating enzyme E2H [Source:HGNC Symbol;Acc:12484]
ENSG00000138336	549.174	-1.82163	0.186895	-9.74681	1.9e-22	5.57e-21	853	1027	366	276	381	353	chr10	70320413	70454239	9288	+	42.09	q21.3	protein_coding	TET1	tet methylcytosine dioxygenase 1 [Source:HGNC Symbol;Acc:29484]
ENSG00000129965	200.007	-3.0815	0.316437	-9.73813	2.07e-22	6.06e-21	418	426	66	54	124	81	chr11	2153768	2182439	2413	-	61.19	p15.5	protein_coding	INS-IGF2	INS-IGF2 readthrough [Source:HGNC Symbol;Acc:33527]
ENSG00000251259	802.675	-1.45863	0.149859	-9.73334	2.17e-22	6.34e-21	1341	1378	646	543	458	443	chr4	106058437	106061776	549	-	34.91	q24	lincRNA	AC004069.2
ENSG00000100503	8646.53	-0.809201	0.0831758	-9.72881	2.27e-22	6.63e-21	9513	9431	6922	6045	9259	9937	chr14	51186481	51297839	13683	-	41.15	q22.1	protein_coding	NIN	ninein (GSK3B interacting protein) [Source:HGNC Symbol;Acc:14906]
ENSG00000177820	1683.95	-1.11552	0.114746	-9.72165	2.44e-22	7.1e-21	2357	2379	1508	1133	1318	1373	chr7	106300345	106301342	963	-	72.55	q22.3	pseudogene	AC004917.1
ENSG00000141522	35619.8	-0.810957	0.0834364	-9.71946	2.49e-22	7.25e-21	45707	45018	33643	28477	31183	29302	chr17	79825597	79829282	2903	-	68.12	q25.3	protein_coding	ARHGDIA	Rho GDP dissociation inhibitor (GDI) alpha [Source:HGNC Symbol;Acc:678]
ENSG00000196963	705.396	1.60189	0.164842	9.71777	2.53e-22	7.36e-21	298	331	1236	1056	745	716	chr5	140560980	140565793	4814	+	45.1	q31.3	protein_coding	PCDHB16	protocadherin beta 16 [Source:HGNC Symbol;Acc:14546]
ENSG00000069482	205.028	-3.68266	0.379063	-9.71517	2.6e-22	7.54e-21	522	486	76	22	60	41	chr11	68451247	68458643	1300	+	57.14	q13.3	protein_coding	GAL	galanin/GMAP prepropeptide [Source:HGNC Symbol;Acc:4114]
ENSG00000103966	4447.37	-0.924925	0.0952076	-9.71482	2.61e-22	7.56e-21	6465	6079	4355	3594	3184	3100	chr15	42190950	42264776	5066	-	47.01	q15.1	protein_coding	EHD4	EH-domain containing 4 [Source:HGNC Symbol;Acc:3245]
ENSG00000149428	21454.9	-0.735482	0.0757387	-9.71078	2.71e-22	7.86e-21	28376	28079	21942	18767	15824	16420	chr11	118914900	118927913	7694	-	53.98	q23.3	protein_coding	HYOU1	hypoxia up-regulated 1 [Source:HGNC Symbol;Acc:16931]
ENSG00000153253	1108.82	1.41318	0.145551	9.7092	2.76e-22	7.97e-21	406	354	1314	1118	1589	1835	chr2	165944032	166060577	9807	-	35.07	q24.3	protein_coding	SCN3A	sodium channel, voltage-gated, type III, alpha subunit [Source:HGNC Symbol;Acc:10590]
ENSG00000117009	5483.86	1.10974	0.114327	9.70672	2.82e-22	8.16e-21	1865	2113	6325	4123	8375	9698	chr1	241695434	241758944	5946	+	38	q43	protein_coding	KMO	kynurenine 3-monooxygenase (kynurenine 3-hydroxylase) [Source:HGNC Symbol;Acc:6381]
ENSG00000110880	49648.8	-0.792005	0.0816034	-9.70554	2.86e-22	8.24e-21	61230	59856	46880	37393	47031	44255	chr12	109038885	109125372	6532	-	41.35	q24.11	protein_coding	CORO1C	coronin, actin binding protein, 1C [Source:HGNC Symbol;Acc:2254]
ENSG00000002834	64408.1	-0.820156	0.0845159	-9.70416	2.89e-22	8.35e-21	86931	83187	62005	53614	51976	49108	chr17	37026112	37078023	7061	+	53.69	q12	protein_coding	LASP1	LIM and SH3 protein 1 [Source:HGNC Symbol;Acc:6513]
ENSG00000162735	10736.3	0.815222	0.084029	9.70167	2.97e-22	8.54e-21	8910	8330	20166	16362	6511	7448	chr1	160246602	160256138	4461	-	46.35	q23.2	protein_coding	PEX19	peroxisomal biogenesis factor 19 [Source:HGNC Symbol;Acc:9713]
ENSG00000182667	1011.48	-1.53962	0.158831	-9.69345	3.21e-22	9.25e-21	1607	1647	672	663	757	653	chr11	131240373	132206716	6949	+	43.25	q25	protein_coding	NTM	neurotrimin [Source:HGNC Symbol;Acc:17941]
ENSG00000134245	1280.75	1.28522	0.132689	9.68597	3.46e-22	9.94e-21	719	629	2153	1798	1263	1369	chr1	113009163	113072787	12561	+	44.59	p13.2	protein_coding	WNT2B	wingless-type MMTV integration site family, member 2B [Source:HGNC Symbol;Acc:12781]
ENSG00000049246	907.466	-1.60492	0.165769	-9.68168	3.61e-22	1.03e-20	1540	1526	690	527	464	672	chr1	7844380	7905237	8059	+	40.53	p36.23	protein_coding	PER3	period circadian clock 3 [Source:HGNC Symbol;Acc:8847]
ENSG00000115274	10489.1	0.793741	0.0819783	9.68233	3.58e-22	1.03e-20	7794	7436	17051	14644	8773	9359	chr2	74682150	74688011	2466	+	54.62	p13.1	protein_coding	INO80B	INO80 complex subunit B [Source:HGNC Symbol;Acc:13324]
ENSG00000119139	7204.51	-0.848066	0.0876339	-9.67737	3.76e-22	1.08e-20	9854	10002	7706	5643	5131	5193	chr9	71736209	71870124	7277	+	43.44	q21.11	protein_coding	TJP2	tight junction protein 2 [Source:HGNC Symbol;Acc:11828]
ENSG00000136003	12964.2	0.765084	0.0791413	9.66731	4.15e-22	1.19e-20	8376	8882	20134	15291	12985	13977	chr12	108956358	108963160	4439	+	45.76	q23.3	protein_coding	ISCU	iron-sulfur cluster assembly enzyme [Source:HGNC Symbol;Acc:29882]
ENSG00000121753	4698.92	0.837072	0.0866116	9.66466	4.26e-22	1.22e-20	3865	4033	9427	7566	2424	2584	chr1	32192718	32230494	7761	-	58.75	p35.2	protein_coding	BAI2	brain-specific angiogenesis inhibitor 2 [Source:HGNC Symbol;Acc:944]
ENSG00000130816	7836.22	-0.799834	0.0827858	-9.66149	4.39e-22	1.25e-20	10584	10429	8007	6522	5856	5840	chr19	10244021	10341962	9805	-	50.43	p13.2	protein_coding	DNMT1	DNA (cytosine-5-)-methyltransferase 1 [Source:HGNC Symbol;Acc:2976]
ENSG00000172348	486.501	1.84476	0.191246	9.64603	5.11e-22	1.46e-20	186	185	856	743	530	521	chr6	46188475	46459709	3706	-	39.65	p12.3	protein_coding	RCAN2	regulator of calcineurin 2 [Source:HGNC Symbol;Acc:3041]
ENSG00000261460	9750.69	0.808448	0.083825	9.64447	5.19e-22	1.48e-20	6016	6015	13445	11815	10469	11613	chr15	72571208	72644135	3148	+	46.47	q23	antisense	RP11-106M3.3
ENSG00000166448	3931.4	0.89524	0.0928354	9.64331	5.25e-22	1.49e-20	3224	3354	7997	6705	1908	1905	chr7	98444111	98468394	4663	-	52.26	q22.1	protein_coding	TMEM130	transmembrane protein 130 [Source:HGNC Symbol;Acc:25429]
ENSG00000072110	96062.5	-0.820143	0.0851	-9.6374	5.56e-22	1.58e-20	126414	125149	93369	77910	80304	73572	chr14	69340860	69446157	10626	-	50.81	q24.1	protein_coding	ACTN1	actinin, alpha 1 [Source:HGNC Symbol;Acc:163]
ENSG00000135439	870.232	-1.47801	0.153373	-9.63672	5.59e-22	1.59e-20	1128	1163	534	454	952	865	chr12	58118980	58135940	5292	-	57.88	q14.1	protein_coding	AGAP2	ArfGAP with GTPase domain, ankyrin repeat and PH domain 2 [Source:HGNC Symbol;Acc:16921]
ENSG00000114631	480.444	1.92154	0.199471	9.63317	5.79e-22	1.64e-20	240	200	1072	929	336	306	chr3	127348024	127391652	2186	+	48.64	q21.3	protein_coding	PODXL2	podocalyxin-like 2 [Source:HGNC Symbol;Acc:17936]
ENSG00000230149	2036.5	-1.25727	0.130593	-9.62738	6.13e-22	1.74e-20	3075	2894	1572	1419	1698	1454	chr22	39130735	39134995	527	+	57.97	q13.1	antisense	RP3-508I15.19
ENSG00000172890	9661.83	0.804995	0.083629	9.62579	6.22e-22	1.76e-20	6664	6331	14615	12632	9312	9851	chr11	71164155	71235153	14970	+	49.97	q13.4	protein_coding	NADSYN1	NAD synthetase 1 [Source:HGNC Symbol;Acc:29832]
ENSG00000224578	1337.44	-1.39485	0.144959	-9.62237	6.43e-22	1.82e-20	2070	2544	1250	876	606	729	chr16	51679667	51681043	1377	+	45.03	q12.1	pseudogene	HNRNPA1P48	heterogeneous nuclear ribonucleoprotein A1 pseudogene 48 [Source:HGNC Symbol;Acc:48778]
ENSG00000127528	437.106	-2.10531	0.218816	-9.62138	6.5e-22	1.83e-20	565	443	154	128	617	594	chr19	16435628	16438685	2018	+	65.53	p13.11	protein_coding	KLF2	Kruppel-like factor 2 [Source:HGNC Symbol;Acc:6347]
ENSG00000131981	16852.9	-0.790332	0.0821491	-9.6207	6.54e-22	1.84e-20	19519	18456	14004	12323	17239	18363	chr14	55590828	55612126	2392	+	44.63	q22.3	protein_coding	LGALS3	lectin, galactoside-binding, soluble, 3 [Source:HGNC Symbol;Acc:6563]
ENSG00000113396	1202.45	1.40184	0.145838	9.61227	7.1e-22	2e-20	566	689	2046	1915	1116	1151	chr5	127873706	128369335	3493	+	37.22	q23.3	protein_coding	SLC27A6	solute carrier family 27 (fatty acid transporter), member 6 [Source:HGNC Symbol;Acc:11000]
ENSG00000136938	8022.7	-0.86009	0.0894819	-9.61188	7.12e-22	2.01e-20	10529	9623	7211	6127	6786	7638	chr9	100745643	100778225	1850	+	43.52	q22.33	protein_coding	ANP32B	acidic (leucine-rich) nuclear phosphoprotein 32 family, member B [Source:HGNC Symbol;Acc:16677]
ENSG00000128791	36840.4	1.13657	0.118271	9.6099	7.26e-22	2.04e-20	19373	23074	70469	43453	33292	40370	chr18	9334765	9402418	4435	+	38.45	p11.22	protein_coding	TWSG1	twisted gastrulation BMP signaling modulator 1 [Source:HGNC Symbol;Acc:12429]
ENSG00000160323	511.442	1.99805	0.207925	9.6095	7.29e-22	2.05e-20	162	118	724	620	686	786	chr9	136279478	136324508	5695	+	55.14	q34.2	protein_coding	ADAMTS13	ADAM metallopeptidase with thrombospondin type 1 motif, 13 [Source:HGNC Symbol;Acc:1366]
ENSG00000112414	1738.39	-1.29878	0.135177	-9.60796	7.4e-22	2.08e-20	2687	2986	1665	1134	884	1129	chr6	142622991	142767403	8473	+	35.7	q24.1	protein_coding	GPR126	G protein-coupled receptor 126 [Source:HGNC Symbol;Acc:13841]
ENSG00000171320	122.126	-3.93011	0.409278	-9.60253	7.8e-22	2.18e-20	246	280	18	23	62	79	chr8	27629466	27670157	7973	+	37.71	p21.1	protein_coding	ESCO2	establishment of sister chromatid cohesion N-acetyltransferase 2 [Source:HGNC Symbol;Acc:27230]
ENSG00000244491	2026.52	-1.18342	0.123234	-9.60306	7.76e-22	2.18e-20	2902	2982	1656	1451	1645	1449	chr22	39130730	39134770	461	+	57.68	q13.1	antisense	RP3-508I15.18
ENSG00000161847	3640.24	-0.941884	0.0980925	-9.60199	7.84e-22	2.19e-20	4147	3975	2823	2270	4175	4058	chr19	10426888	10444316	4892	-	56.86	p13.2	protein_coding	RAVER1	ribonucleoprotein, PTB-binding 1 [Source:HGNC Symbol;Acc:30296]
ENSG00000124831	11163.2	-0.790139	0.0823546	-9.59435	8.44e-22	2.36e-20	12951	13115	9719	8371	11141	11086	chr2	238536219	238722325	11901	+	45.52	q37.3	protein_coding	LRRFIP1	leucine rich repeat (in FLII) interacting protein 1 [Source:HGNC Symbol;Acc:6702]
ENSG00000240720	6604.59	-1.01406	0.105757	-9.58857	8.93e-22	2.49e-20	8735	9858	6394	4737	4397	5591	chr7	91741473	91808845	7317	-	39.49	q21.2	protein_coding	LRRD1	leucine-rich repeats and death domain containing 1 [Source:HGNC Symbol;Acc:34300]
ENSG00000102755	1305.7	-1.49209	0.155633	-9.58721	9.05e-22	2.52e-20	1057	1205	481	478	2241	1972	chr13	28874489	29069265	8072	-	41.61	q12.3	protein_coding	FLT1	fms-related tyrosine kinase 1 [Source:HGNC Symbol;Acc:3763]
ENSG00000120925	3464.46	1.07039	0.11174	9.57924	9.78e-22	2.72e-20	1992	2080	5942	4400	3102	3961	chr8	42704780	42752433	6055	-	42.83	p11.21	protein_coding	RNF170	ring finger protein 170 [Source:HGNC Symbol;Acc:25358]
ENSG00000089472	3592.05	0.917976	0.095858	9.57642	1e-21	2.8e-20	2833	2854	6849	6032	2028	2160	chrX	65382391	65488709	7113	+	38.5	q12	protein_coding	HEPH	hephaestin [Source:HGNC Symbol;Acc:4866]
ENSG00000182481	11451.1	-0.744979	0.0778743	-9.56643	1.11e-21	3.08e-20	16226	15934	12760	10344	7086	7219	chr17	66031635	66042958	3140	+	43.84	q24.2	protein_coding	KPNA2	karyopherin alpha 2 (RAG cohort 1, importin alpha 1) [Source:HGNC Symbol;Acc:6395]
ENSG00000262413	16717.8	-0.825239	0.0862708	-9.56569	1.11e-21	3.09e-20	21497	21320	15856	13198	14639	13625	chr17	79825597	79826428	762	+	65.14	q25.3	antisense	RP11-498C9.3
ENSG00000087586	2277.45	-1.07808	0.112713	-9.56483	1.12e-21	3.12e-20	3980	3684	2350	2010	941	894	chr20	54944445	54967393	2928	-	42.93	q13.2	protein_coding	AURKA	aurora kinase A [Source:HGNC Symbol;Acc:11393]
ENSG00000153044	249.96	-2.9752	0.311113	-9.56306	1.14e-21	3.17e-20	512	489	76	76	104	204	chr5	68485375	68506184	2244	+	42.65	q13.2	protein_coding	CENPH	centromere protein H [Source:HGNC Symbol;Acc:17268]
ENSG00000149212	2100.83	1.51048	0.15803	9.55822	1.2e-21	3.32e-20	452	590	2192	1420	3283	4407	chr11	94898704	94965705	10370	-	35.27	q21	protein_coding	SESN3	sestrin 3 [Source:HGNC Symbol;Acc:23060]
ENSG00000157613	24393.1	-0.875844	0.0916714	-9.55416	1.25e-21	3.44e-20	30822	31941	21719	19257	21930	20025	chr11	46299212	46342972	4038	+	52.82	p11.2	protein_coding	CREB3L1	cAMP responsive element binding protein 3-like 1 [Source:HGNC Symbol;Acc:18856]
ENSG00000248583	184.887	3.10999	0.325582	9.55208	1.27e-21	3.51e-20	29	43	425	325	170	188	chr4	49488943	49491571	670	-	31.04	p11	pseudogene	RP11-241F15.1
ENSG00000172738	730.199	1.50787	0.15791	9.54894	1.31e-21	3.62e-20	366	372	1397	1130	670	648	chr6	37179956	37225931	2737	-	43.72	p21.2	protein_coding	TMEM217	transmembrane protein 217 [Source:HGNC Symbol;Acc:21238]
ENSG00000163507	762.116	-1.66539	0.174663	-9.53487	1.5e-21	4.14e-20	1238	1501	644	407	387	397	chr3	108268716	108308491	4574	-	34.15	q13.13	protein_coding	KIAA1524	KIAA1524 [Source:HGNC Symbol;Acc:29302]
ENSG00000100307	2445.19	1.1684	0.122593	9.53072	1.56e-21	4.3e-20	1407	1175	4108	2929	2668	2783	chr22	39516172	39548679	7461	-	54.25	q13.1	protein_coding	CBX7	chromobox homolog 7 [Source:HGNC Symbol;Acc:1557]
ENSG00000177469	79748.5	-0.851291	0.0893369	-9.52899	1.59e-21	4.37e-20	80021	80371	57128	49521	105027	94884	chr17	40554470	40575535	3828	-	52.7	q21.2	protein_coding	PTRF	polymerase I and transcript release factor [Source:HGNC Symbol;Acc:9688]
ENSG00000100979	6647.64	1.00072	0.105096	9.52204	1.7e-21	4.67e-20	4056	4085	10050	9413	5947	7397	chr20	44527399	44540794	2402	-	51.82	q13.12	protein_coding	PLTP	phospholipid transfer protein [Source:HGNC Symbol;Acc:9093]
ENSG00000112029	534.4	-2.08272	0.21873	-9.5219	1.7e-21	4.67e-20	956	907	349	190	414	339	chr6	153291664	153304714	3823	-	38.54	q25.2	protein_coding	FBXO5	F-box protein 5 [Source:HGNC Symbol;Acc:13584]
ENSG00000157227	89258.2	-0.762508	0.0801021	-9.5192	1.75e-21	4.78e-20	83462	83058	61509	55944	116540	121028	chr14	23305766	23318236	4464	+	57.23	q11.2	protein_coding	MMP14	matrix metallopeptidase 14 (membrane-inserted) [Source:HGNC Symbol;Acc:7160]
ENSG00000218422	362.048	-2.30123	0.241831	-9.51588	1.8e-21	4.94e-20	746	568	163	156	264	225	chr4	1741078	1743830	2751	+	60.81	p16.3	pseudogene	AC016773.1
ENSG00000159217	9414.82	-0.757001	0.0796123	-9.50859	1.93e-21	5.28e-20	12207	12195	9579	7801	7412	7487	chr17	47074774	47133012	9109	+	47.35	q21.32	protein_coding	IGF2BP1	insulin-like growth factor 2 mRNA binding protein 1 [Source:HGNC Symbol;Acc:28866]
ENSG00000166848	12041.9	0.747732	0.0786357	9.50881	1.93e-21	5.28e-20	9591	9183	20692	17215	9007	9479	chr16	75681684	75795770	3379	+	42.42	q23.1	protein_coding	TERF2IP	telomeric repeat binding factor 2, interacting protein [Source:HGNC Symbol;Acc:19246]
ENSG00000071127	70113.2	-0.817043	0.0859807	-9.50263	2.05e-21	5.59e-20	105517	101043	78121	63084	41049	37643	chr4	10075963	10118573	7827	-	54.98	p16.1	protein_coding	WDR1	WD repeat domain 1 [Source:HGNC Symbol;Acc:12754]
ENSG00000120324	685.948	1.96327	0.206615	9.50207	2.06e-21	5.61e-20	242	234	1111	1101	890	649	chr5	140571942	140575215	3274	+	48.47	q31.3	protein_coding	PCDHB10	protocadherin beta 10 [Source:HGNC Symbol;Acc:8681]
ENSG00000182568	2357.29	1.07683	0.113391	9.49654	2.17e-21	5.91e-20	1124	1000	3013	2389	3327	3299	chr3	18386879	18487080	13405	-	36.43	p24.3	protein_coding	SATB1	SATB homeobox 1 [Source:HGNC Symbol;Acc:10541]
ENSG00000110104	3013.37	-1.01358	0.106735	-9.49625	2.18e-21	5.92e-20	4508	4088	2789	2331	2224	2145	chr11	60609544	60618554	2044	+	54.76	q12.2	protein_coding	CCDC86	coiled-coil domain containing 86 [Source:HGNC Symbol;Acc:28359]
ENSG00000182944	20600.3	-0.795117	0.0837417	-9.49487	2.2e-21	6e-20	27585	26466	19782	17547	16226	16156	chr22	29663998	29696515	10327	+	44.02	q12.2	protein_coding	EWSR1	EWS RNA-binding protein 1 [Source:HGNC Symbol;Acc:3508]
ENSG00000130826	3781.2	-0.920564	0.0969821	-9.49211	2.26e-21	6.15e-20	4519	4225	3034	2522	4023	4034	chrX	153991031	154005964	4189	+	45.59	q28	protein_coding	DKC1	dyskeratosis congenita 1, dyskerin [Source:HGNC Symbol;Acc:2890]
ENSG00000187164	1495.39	-1.14669	0.120877	-9.48642	2.39e-21	6.49e-20	1836	2002	1132	951	1394	1533	chr10	118643742	118886097	5016	-	39.11	q25.3	protein_coding	KIAA1598	KIAA1598 [Source:HGNC Symbol;Acc:29319]
ENSG00000184897	4606.03	-0.840877	0.0886606	-9.48423	2.44e-21	6.62e-20	6255	6252	4529	3857	3344	3495	chr3	129033615	129035120	1506	-	68.66	q21.3	protein_coding	H1FX	H1 histone family, member X [Source:HGNC Symbol;Acc:4722]
ENSG00000120800	3976.92	-0.850994	0.0897537	-9.48143	2.51e-21	6.79e-20	5206	5243	3806	3160	3112	3341	chr12	101673887	101780394	10024	+	39.31	q23.2	protein_coding	UTP20	UTP20, small subunit (SSU) processome component, homolog (yeast) [Source:HGNC Symbol;Acc:17897]
ENSG00000242396	1373.64	-1.21163	0.127839	-9.4778	2.6e-21	7.02e-20	2144	2117	1142	1059	867	903	chr1	55352548	55353674	575	+	65.93	p32.3	antisense	RP11-67L3.5
ENSG00000197355	3281.79	-1.06062	0.111942	-9.47472	2.67e-21	7.23e-20	3966	3753	2244	2173	3549	3610	chr9	139971953	139978991	5283	+	61.53	q34.3	protein_coding	UAP1L1	UDP-N-acteylglucosamine pyrophosphorylase 1-like 1 [Source:HGNC Symbol;Acc:28082]
ENSG00000179218	155905	-0.726609	0.0767199	-9.47093	2.77e-21	7.49e-20	235252	221312	177429	153647	79866	83863	chr19	13049392	13055303	2714	+	53.01	p13.2	protein_coding	CALR	calreticulin [Source:HGNC Symbol;Acc:1455]
ENSG00000121743	908.617	-1.46479	0.15469	-9.46916	2.82e-21	7.61e-20	1423	1650	788	560	470	567	chr13	20712394	20735188	5211	-	45.61	q12.11	protein_coding	GJA3	gap junction protein, alpha 3, 46kDa [Source:HGNC Symbol;Acc:4277]
ENSG00000118495	7548.28	0.927125	0.0979901	9.46141	3.04e-21	8.18e-20	4182	5025	12063	9083	7757	8334	chr6	144261437	144385735	6178	-	40.32	q24.2	protein_coding	PLAGL1	pleiomorphic adenoma gene-like 1 [Source:HGNC Symbol;Acc:9046]
ENSG00000188486	3426.12	-1.07961	0.114123	-9.46006	3.08e-21	8.28e-20	5388	5545	3464	2768	1940	1642	chr11	118964564	118966177	1614	-	66.42	q23.3	protein_coding	H2AFX	H2A histone family, member X [Source:HGNC Symbol;Acc:4739]
ENSG00000116560	21266.8	-0.681996	0.0720959	-9.45956	3.09e-21	8.31e-20	28074	28539	23588	18917	14540	15272	chr1	35641979	35658749	7426	-	41.83	p34.3	protein_coding	SFPQ	splicing factor proline/glutamine-rich [Source:HGNC Symbol;Acc:10774]
ENSG00000236886	49255.4	0.846442	0.0895018	9.45726	3.16e-21	8.49e-20	25828	30258	66552	54703	61665	59260	chr2	217559187	217858802	904	+	44.57	q35	antisense	AC007563.5
ENSG00000223705	3059.53	1.08891	0.115166	9.45511	3.23e-21	8.66e-20	1500	1585	4271	3611	4042	3548	chr7	75039605	75046066	4822	+	53.62	q11.23	pseudogene	NSUN5P1	NOP2/Sun domain family, member 5 pseudogene 1 [Source:HGNC Symbol;Acc:19146]
ENSG00000066230	726.294	1.77904	0.18841	9.44235	3.64e-21	9.76e-20	267	398	1513	1231	555	646	chr5	473425	524447	2783	-	61.34	p15.33	protein_coding	SLC9A3	solute carrier family 9, subfamily A (NHE3, cation proton antiporter 3), member 3 [Source:HGNC Symbol;Acc:11073]
ENSG00000138031	3518.74	-0.871516	0.0922979	-9.44243	3.64e-21	9.76e-20	4448	4531	3295	2619	2941	3222	chr2	25042038	25142708	6058	-	50.99	p23.3	protein_coding	ADCY3	adenylate cyclase 3 [Source:HGNC Symbol;Acc:234]
ENSG00000138079	3059.17	1.45359	0.15396	9.44132	3.68e-21	9.84e-20	1372	1683	6441	3794	2547	3445	chr2	44502599	44548633	6532	+	41.62	p21	protein_coding	SLC3A1	solute carrier family 3 (amino acid transporter heavy chain), member 1 [Source:HGNC Symbol;Acc:11025]
ENSG00000160211	27462.4	-0.730659	0.0773899	-9.44128	3.68e-21	9.84e-20	36822	35425	28107	24155	20307	20836	chrX	153759606	153775787	3709	-	56.32	q28	protein_coding	G6PD	glucose-6-phosphate dehydrogenase [Source:HGNC Symbol;Acc:4057]
ENSG00000140575	33189.6	-0.690145	0.0731705	-9.43202	4.02e-21	1.07e-19	33065	33425	26834	22670	39228	40478	chr15	90931450	91045475	10806	+	40.77	q26.1	protein_coding	IQGAP1	IQ motif containing GTPase activating protein 1 [Source:HGNC Symbol;Acc:6110]
ENSG00000130962	8221.18	1.08229	0.114918	9.41797	4.6e-21	1.23e-19	4507	5275	14855	10277	7097	9174	chrX	37208528	37316548	6180	+	37.92	p21.1	protein_coding	PRRG1	proline rich Gla (G-carboxyglutamic acid) 1 [Source:HGNC Symbol;Acc:9469]
ENSG00000140332	2139.97	-1.01828	0.108133	-9.41696	4.64e-21	1.24e-19	2985	3019	1888	1666	1572	1687	chr15	70340129	70390515	12634	-	52.15	q23	protein_coding	TLE3	transducin-like enhancer of split 3 (E(sp1) homolog, Drosophila) [Source:HGNC Symbol;Acc:11839]
ENSG00000110013	8363.27	0.941665	0.100011	9.41565	4.7e-21	1.25e-19	4495	4592	11942	9134	9057	11658	chr11	124503009	124565603	7911	-	40.66	q24.2	protein_coding	SIAE	sialic acid acetylesterase [Source:HGNC Symbol;Acc:18187]
ENSG00000003137	294.414	3.38293	0.359345	9.41416	4.77e-21	1.27e-19	18	12	233	148	654	621	chr2	72356367	72375167	5015	-	59.96	p13.2	protein_coding	CYP26B1	cytochrome P450, family 26, subfamily B, polypeptide 1 [Source:HGNC Symbol;Acc:20581]
ENSG00000246430	259.622	4.902	0.52074	9.41351	4.8e-21	1.27e-19	6	4	217	146	516	606	chr8	57408805	57472382	2840	-	41.77	q12.1	lincRNA	LINC00968	long intergenic non-protein coding RNA 968 [Source:HGNC Symbol;Acc:48727]
ENSG00000100234	64080.5	0.660847	0.0702065	9.4129	4.83e-21	1.28e-19	48855	50017	102716	85230	52683	57405	chr22	33197687	33259030	4603	+	47.17	q12.3	protein_coding	TIMP3	TIMP metallopeptidase inhibitor 3 [Source:HGNC Symbol;Acc:11822]
ENSG00000105223	60405.4	0.711254	0.0756223	9.40535	5.19e-21	1.37e-19	41413	42291	90045	74726	61651	60337	chr19	40854363	40886346	5184	+	52.33	q13.2	protein_coding	PLD3	phospholipase D family, member 3 [Source:HGNC Symbol;Acc:17158]
ENSG00000089159	18899.8	-0.762281	0.0811279	-9.39603	5.67e-21	1.5e-19	26360	25813	20627	16441	12892	12384	chr12	120648250	120703574	7452	-	53	q24.31	protein_coding	PXN	paxillin [Source:HGNC Symbol;Acc:9718]
ENSG00000220205	7743.84	0.829889	0.0883454	9.39369	5.79e-21	1.53e-19	6293	5874	14336	11699	5323	5203	chr17	8062467	8066864	3268	-	58.14	p13.1	protein_coding	VAMP2	vesicle-associated membrane protein 2 (synaptobrevin 2) [Source:HGNC Symbol;Acc:12643]
ENSG00000258691	8100.27	0.864979	0.0921238	9.38931	6.04e-21	1.59e-19	6692	6309	14807	13527	4805	4978	chr14	96671181	96730266	855	+	48.7	q32.2	protein_coding	RP11-404P21.8	Uncharacterized protein [Source:UniProtKB/TrEMBL;Acc:G3V318]
ENSG00000265784	8998.17	-0.802342	0.0854487	-9.38976	6.01e-21	1.59e-19	12126	11898	8866	7665	6841	6761	chr17	37075054	37078022	456	-	54.46	q12	antisense	RP1-56K13.3
ENSG00000213672	4344.89	0.829114	0.0883359	9.38592	6.24e-21	1.64e-19	3505	3560	8278	6820	2531	2781	chr3	48701364	48723797	3635	-	53.13	p21.31	protein_coding	NCKIPSD	NCK interacting protein with SH3 domain [Source:HGNC Symbol;Acc:15486]
ENSG00000197558	228.689	2.65902	0.283334	9.38475	6.31e-21	1.66e-19	52	68	537	381	206	218	chr7	149473131	149531068	21137	+	61.01	q36.1	processed_transcript	SSPO	SCO-spondin [Source:HGNC Symbol;Acc:21998]
ENSG00000162551	678.884	1.62306	0.173066	9.37831	6.7e-21	1.76e-19	300	268	1075	1016	735	788	chr1	21835858	21904905	3014	+	51.64	p36.12	protein_coding	ALPL	alkaline phosphatase, liver/bone/kidney [Source:HGNC Symbol;Acc:438]
ENSG00000115414	1.15378e+06	-0.771301	0.0823817	-9.36253	7.79e-21	2.05e-19	1327051	1350546	971794	902973	1131063	1173224	chr2	216225163	216300895	17315	-	39.44	q35	protein_coding	FN1	fibronectin 1 [Source:HGNC Symbol;Acc:3778]
ENSG00000214026	2682.84	-0.97423	0.104072	-9.36109	7.89e-21	2.07e-19	4168	3808	2737	2159	1641	1704	chr11	1968508	2005752	2975	+	62.94	p15.5	protein_coding	MRPL23	mitochondrial ribosomal protein L23 [Source:HGNC Symbol;Acc:10322]
ENSG00000163071	3972.89	1.00409	0.107281	9.35936	8.02e-21	2.1e-19	1940	2223	5736	4347	4485	5440	chr4	52917497	52963458	4941	+	40.28	q12	protein_coding	SPATA18	spermatogenesis associated 18 [Source:HGNC Symbol;Acc:29579]
ENSG00000187605	2961.65	-1.0781	0.115221	-9.35676	8.22e-21	2.16e-19	3157	3375	2112	1622	3765	3318	chr2	74229840	74335303	11439	+	46.13	p13.1	protein_coding	TET3	tet methylcytosine dioxygenase 3 [Source:HGNC Symbol;Acc:28313]
ENSG00000120256	7193.27	-1.0072	0.107725	-9.34974	8.79e-21	2.3e-19	10693	12230	8309	5553	3280	3816	chr6	150139934	150186199	3715	-	44.44	q25.1	protein_coding	LRP11	low density lipoprotein receptor-related protein 11 [Source:HGNC Symbol;Acc:16936]
ENSG00000232855	287.137	2.56202	0.27417	9.34462	9.22e-21	2.41e-19	53	66	508	345	340	456	chr21	29811667	30047170	6532	-	37.68	q21.3	lincRNA	AF131217.1
ENSG00000099864	3198.17	1.1173	0.119614	9.34087	9.55e-21	2.5e-19	1533	1814	4394	4262	3673	3797	chr19	708953	748329	5215	+	59.64	p13.3	protein_coding	PALM	paralemmin [Source:HGNC Symbol;Acc:8594]
ENSG00000259279	27153.6	-0.892864	0.0956248	-9.33716	9.9e-21	2.58e-19	36206	35042	24858	21216	24016	21077	chr15	39885781	39886432	281	-	47.85	q14	antisense	CTD-2033D15.1
ENSG00000116106	4946.86	0.87111	0.0933019	9.33647	9.96e-21	2.6e-19	3816	3452	8757	7237	3735	3950	chr2	222282747	222438922	7554	-	40.26	q36.1	protein_coding	EPHA4	EPH receptor A4 [Source:HGNC Symbol;Acc:3388]
ENSG00000130755	436.502	-1.84019	0.197257	-9.32891	1.07e-20	2.79e-19	973	850	331	281	96	100	chr19	39818993	39833012	1490	-	51.1	q13.2	protein_coding	GMFG	glia maturation factor, gamma [Source:HGNC Symbol;Acc:4374]
ENSG00000267458	22710.1	-0.713954	0.0766328	-9.31657	1.2e-20	3.13e-19	33717	32834	26137	22553	11411	12055	chr19	13054932	13055301	270	-	52.43	p13.2	antisense	CTC-425F1.4
ENSG00000198932	1657.06	1.11928	0.120186	9.31291	1.24e-20	3.23e-19	1015	986	2842	2383	1409	1674	chrX	101906294	101914011	6340	+	48.65	q22.1	protein_coding	GPRASP1	G protein-coupled receptor associated sorting protein 1 [Source:HGNC Symbol;Acc:24834]
ENSG00000108439	2659.93	0.967266	0.103911	9.30861	1.3e-20	3.36e-19	2067	1887	5137	4172	1697	1853	chr17	46018872	46025654	2861	+	50.57	q21.32	protein_coding	PNPO	pyridoxamine 5'-phosphate oxidase [Source:HGNC Symbol;Acc:30260]
ENSG00000178115	690.683	1.566	0.168307	9.30441	1.35e-20	3.5e-19	214	241	910	714	1025	1042	chr15	30844183	30854704	2235	+	53.28	q13.2	protein_coding	GOLGA8Q	golgin A8 family, member Q [Source:HGNC Symbol;Acc:44408]
ENSG00000087842	2351.8	-1.06382	0.114375	-9.30117	1.39e-20	3.6e-19	2384	2204	1442	1198	2932	3518	chrX	15402921	15511687	2512	-	38.99	p22.2	protein_coding	PIR	pirin (iron-binding nuclear protein) [Source:HGNC Symbol;Acc:30048]
ENSG00000108771	1187.2	1.34459	0.144574	9.30037	1.4e-20	3.63e-19	534	461	1612	1419	1447	1716	chr17	40253422	40264751	3843	-	55.49	q21.2	protein_coding	DHX58	DEXH (Asp-Glu-X-His) box polypeptide 58 [Source:HGNC Symbol;Acc:29517]
ENSG00000162772	1218.92	1.22344	0.131604	9.2964	1.45e-20	3.76e-19	572	644	1880	1536	1388	1448	chr1	212738676	212794119	4003	+	43.16	q32.3	protein_coding	ATF3	activating transcription factor 3 [Source:HGNC Symbol;Acc:785]
ENSG00000179967	984.817	-1.3289	0.142951	-9.29617	1.46e-20	3.76e-19	1545	1512	802	662	708	652	chr4	140036084	140036528	445	-	65.17	q31.1	pseudogene	PPP1R14BP3	protein phosphatase 1, regulatory (inhibitor) subunit 14B pseudogene 3 [Source:HGNC Symbol;Acc:16330]
ENSG00000035499	105.45	-5.04088	0.542553	-9.29103	1.53e-20	3.95e-19	291	270	6	14	8	26	chr5	59892739	59996017	3806	-	38.63	q12.1	protein_coding	DEPDC1B	DEP domain containing 1B [Source:HGNC Symbol;Acc:24902]
ENSG00000065308	39096.2	-0.677412	0.0729422	-9.28698	1.59e-20	4.1e-19	52664	51494	43248	35157	26996	27442	chr6	52362200	52441713	6908	-	46.6	p12.2	protein_coding	TRAM2	translocation associated membrane protein 2 [Source:HGNC Symbol;Acc:16855]
ENSG00000170899	2785.98	1.01511	0.10931	9.28645	1.6e-20	4.11e-19	1868	1853	5058	4007	2073	2586	chr6	52842751	52860176	2170	-	41.01	p12.2	protein_coding	GSTA4	glutathione S-transferase alpha 4 [Source:HGNC Symbol;Acc:4629]
ENSG00000164694	292.581	2.42214	0.261066	9.27791	1.73e-20	4.45e-19	84	80	599	462	344	269	chr6	159590429	159693141	6854	+	43.39	q25.3	protein_coding	FNDC1	fibronectin type III domain containing 1 [Source:HGNC Symbol;Acc:21184]
ENSG00000144476	432.791	2.2108	0.238399	9.27352	1.8e-20	4.63e-19	144	112	790	638	575	424	chr2	237476430	237491001	2258	+	50.01	q37.3	protein_coding	ACKR3	atypical chemokine receptor 3 [Source:HGNC Symbol;Acc:23692]
ENSG00000188811	1463.81	1.32538	0.143064	9.26424	1.96e-20	5.05e-19	579	715	2260	1661	1665	2063	chr13	39612443	39624246	6409	+	37.72	q13.3	protein_coding	NHLRC3	NHL repeat containing 3 [Source:HGNC Symbol;Acc:33751]
ENSG00000197914	466.272	1.91317	0.206564	9.26185	2.01e-20	5.16e-19	222	257	1150	1012	224	179	chr6	27798952	27799305	354	-	62.71	p22.1	protein_coding	HIST1H4K	histone cluster 1, H4k [Source:HGNC Symbol;Acc:4784]
ENSG00000243444	1483.13	-1.2576	0.135924	-9.25219	2.2e-20	5.64e-19	2274	2464	1429	976	802	996	chr9	112403068	112713755	9715	+	41.43	q31.3	protein_coding	PALM2	paralemmin 2 [Source:HGNC Symbol;Acc:15845]
ENSG00000012211	2205.18	-1.09494	0.118412	-9.24693	2.31e-20	5.92e-19	3381	3213	1996	1711	1548	1392	chrX	49031151	49042845	3396	-	55.15	p11.23	protein_coding	PRICKLE3	prickle homolog 3 (Drosophila) [Source:HGNC Symbol;Acc:6645]
ENSG00000166598	149013	-0.685839	0.0741789	-9.24575	2.34e-20	5.98e-19	206593	202402	164235	140951	90210	100826	chr12	104323885	104347423	4688	+	39.78	q23.3	protein_coding	HSP90B1	heat shock protein 90kDa beta (Grp94), member 1 [Source:HGNC Symbol;Acc:12028]
ENSG00000112658	8192.25	-0.919689	0.0995084	-9.24232	2.41e-20	6.17e-19	9669	9163	6735	5274	9300	8280	chr6	43139037	43149243	4262	+	55.7	p21.1	protein_coding	SRF	serum response factor (c-fos serum response element-binding transcription factor) [Source:HGNC Symbol;Acc:11291]
ENSG00000187398	570.782	1.76162	0.190613	9.24187	2.42e-20	6.19e-19	171	218	932	665	733	774	chr11	24518516	25104150	8795	+	35.15	p14.3	protein_coding	LUZP2	leucine zipper protein 2 [Source:HGNC Symbol;Acc:23206]
ENSG00000120327	587.486	1.63283	0.176812	9.23488	2.59e-20	6.6e-19	202	200	812	686	797	854	chr5	140602931	140605858	2928	+	49.86	q31.3	protein_coding	PCDHB14	protocadherin beta 14 [Source:HGNC Symbol;Acc:8685]
ENSG00000178202	7405.97	-0.828234	0.0896974	-9.23365	2.62e-20	6.67e-19	9657	10510	7887	5847	5081	5767	chr11	108342832	108369159	4993	-	41.21	q22.3	protein_coding	KDELC2	KDEL (Lys-Asp-Glu-Leu) containing 2 [Source:HGNC Symbol;Acc:28496]
ENSG00000050426	2980.43	0.905509	0.0980896	9.23145	2.67e-20	6.8e-19	2036	1954	4989	4014	2610	2886	chr12	51441745	51454207	4400	+	45.34	q13.12	protein_coding	LETMD1	LETM1 domain containing 1 [Source:HGNC Symbol;Acc:24241]
ENSG00000164938	8236.59	1.18802	0.128838	9.22104	2.94e-20	7.49e-19	3127	3785	11213	7878	9811	13882	chr8	95938200	95961639	5685	-	42.53	q22.1	protein_coding	TP53INP1	tumor protein p53 inducible nuclear protein 1 [Source:HGNC Symbol;Acc:18022]
ENSG00000082781	41350.3	-0.684787	0.074293	-9.21739	3.04e-20	7.74e-19	60195	58831	49704	39539	22266	22267	chr3	124480795	124620265	6447	-	46.61	q21.2	protein_coding	ITGB5	integrin, beta 5 [Source:HGNC Symbol;Acc:6160]
ENSG00000157306	1644.05	1.07977	0.117189	9.21389	3.15e-20	7.99e-19	804	829	2238	1907	2019	2164	chr14	23980969	24029987	5453	+	52.26	q11.2	antisense	RP11-66N24.4
ENSG00000053438	917.223	1.35538	0.147124	9.2125	3.19e-20	8.09e-19	456	511	1640	1337	898	872	chr20	36149617	36152092	1294	+	54.08	q11.23	protein_coding	NNAT	neuronatin [Source:HGNC Symbol;Acc:7860]
ENSG00000082497	812.776	-1.64543	0.178659	-9.20992	3.26e-20	8.27e-19	1384	1567	729	424	403	383	chr1	210406144	210419976	5467	+	43.15	q32.2	protein_coding	SERTAD4	SERTA domain containing 4 [Source:HGNC Symbol;Acc:25236]
ENSG00000260517	752.947	1.45478	0.158111	9.20096	3.55e-20	8.99e-19	351	396	1403	1069	700	785	chr16	29127448	29229181	1126	+	51.33	p11.2	lincRNA	RP11-426C22.5
ENSG00000197879	34495	-0.697678	0.0758495	-9.19819	3.64e-20	9.21e-19	44973	44559	36175	30185	26282	26035	chr17	1367392	1396106	8152	-	60.07	p13.3	protein_coding	MYO1C	myosin IC [Source:HGNC Symbol;Acc:7597]
ENSG00000256121	236.664	3.21715	0.349774	9.19778	3.65e-20	9.24e-19	25	22	238	279	353	482	chr5	115780104	115780830	714	-	44.84	q23.1	pseudogene	AC010296.1
ENSG00000142920	1218.43	1.335	0.145157	9.19691	3.68e-20	9.3e-19	813	721	2677	2003	838	735	chr1	33546705	33586131	6559	+	45.93	p35.1	protein_coding	ADC	arginine decarboxylase [Source:HGNC Symbol;Acc:29957]
ENSG00000231864	84.8806	-5.05633	0.549928	-9.19454	3.77e-20	9.5e-19	209	226	12	4	19	25	chr9	139957987	139959033	748	+	67.72	q34.3	antisense	RP11-229P13.23
ENSG00000249684	615.106	1.54941	0.16867	9.18605	4.08e-20	1.03e-18	332	368	1329	1131	366	413	chr5	177377336	177390961	1421	+	51.22	q35.3	antisense	RP11-423H2.3
ENSG00000106628	6731.61	-0.792545	0.0863081	-9.18273	4.2e-20	1.06e-18	9741	9487	7441	5936	4176	4095	chr7	44154286	44163957	3667	-	55.19	p13	protein_coding	POLD2	polymerase (DNA directed), delta 2, accessory subunit [Source:HGNC Symbol;Acc:9176]
ENSG00000124191	2907.97	-0.95495	0.104022	-9.18028	4.3e-20	1.08e-18	4174	4211	2724	2456	1969	1968	chr20	42543504	42698256	3223	+	47.55	q13.12	protein_coding	TOX2	TOX high mobility group box family member 2 [Source:HGNC Symbol;Acc:16095]
ENSG00000071967	15123.3	0.998809	0.108821	9.17846	4.37e-20	1.1e-18	9727	9352	25910	20105	12106	16783	chr2	172378757	172414643	5176	+	41.28	q31.1	protein_coding	CYBRD1	cytochrome b reductase 1 [Source:HGNC Symbol;Acc:20797]
ENSG00000260916	10418.2	0.94125	0.102572	9.17645	4.46e-20	1.12e-18	5023	5960	14817	10712	12162	14551	chr15	55632230	55700708	8790	-	40.36	q21.3	protein_coding	CCPG1	cell cycle progression 1 [Source:HGNC Symbol;Acc:24227]
ENSG00000135842	5547.47	-0.817734	0.0891331	-9.1743	4.55e-20	1.14e-18	5315	5423	4100	3243	6687	7752	chr1	184759858	184943682	8372	-	40.12	q25.3	protein_coding	FAM129A	family with sequence similarity 129, member A [Source:HGNC Symbol;Acc:16784]
ENSG00000215105	916.634	1.58745	0.173056	9.17302	4.6e-20	1.15e-18	376	510	1862	1358	738	939	chrX	74960541	74966749	6209	-	40.34	q13.3	pseudogene	TTC3P1	tetratricopeptide repeat domain 3 pseudogene 1 [Source:HGNC Symbol;Acc:23318]
ENSG00000248445	255.758	2.76571	0.301511	9.17284	4.61e-20	1.15e-18	31	38	296	266	469	414	chr5	115783243	115843972	2829	+	39.5	q23.1	antisense	CTB-118N6.3
ENSG00000198830	17245	-0.846652	0.0923242	-9.17043	4.71e-20	1.18e-18	28821	28370	21522	16840	4721	6023	chr1	26798941	26802463	2509	+	48.34	p36.11	protein_coding	HMGN2	high mobility group nucleosomal binding domain 2 [Source:HGNC Symbol;Acc:4986]
ENSG00000123505	5067.7	-0.925502	0.101041	-9.1597	5.2e-20	1.3e-18	6100	6908	4849	3448	4265	4755	chr6	111195973	111216916	3523	+	41.53	q21	protein_coding	AMD1	adenosylmethionine decarboxylase 1 [Source:HGNC Symbol;Acc:457]
ENSG00000132613	18791.3	-0.715499	0.0781159	-9.15945	5.22e-20	1.3e-18	24910	24802	19732	16641	13771	13670	chr16	70695107	70719969	4992	-	56.24	q22.1	protein_coding	MTSS1L	metastasis suppressor 1-like [Source:HGNC Symbol;Acc:25094]
ENSG00000167074	1542.46	-1.07324	0.117226	-9.15532	5.42e-20	1.35e-18	2220	2234	1399	1148	1124	1124	chr22	41763337	41795330	4715	+	51.78	q13.2	protein_coding	TEF	thyrotrophic embryonic factor [Source:HGNC Symbol;Acc:11722]
ENSG00000182957	7973.6	-0.757118	0.0826939	-9.15567	5.4e-20	1.35e-18	7695	8305	6333	5069	9590	9945	chr13	24553944	24881212	9941	+	44.13	q12.12	protein_coding	SPATA13	spermatogenesis associated 13 [Source:HGNC Symbol;Acc:23222]
ENSG00000140564	20116	-0.786269	0.0859722	-9.14562	5.93e-20	1.48e-18	29048	29072	21938	18545	12229	11369	chr15	91411822	91426688	4661	+	58.47	q26.1	protein_coding	FURIN	furin (paired basic amino acid cleaving enzyme) [Source:HGNC Symbol;Acc:8568]
ENSG00000006042	13011.6	0.706252	0.0772554	9.14179	6.14e-20	1.53e-18	8918	8826	19520	15387	12829	14294	chr17	31254928	31272124	5187	+	48.47	q11.2	protein_coding	TMEM98	transmembrane protein 98 [Source:HGNC Symbol;Acc:24529]
ENSG00000254545	565.93	-1.65717	0.181306	-9.1402	6.23e-20	1.55e-18	1018	1125	441	375	238	204	chr1	32254731	32256923	537	+	57.68	p35.2	antisense	RP11-84A19.3
ENSG00000117593	2246.79	-1.0193	0.111588	-9.13446	6.57e-20	1.63e-18	2952	2874	1805	1637	1922	2167	chr1	173793641	173827684	3689	+	40.56	q25.1	protein_coding	DARS2	aspartyl-tRNA synthetase 2, mitochondrial [Source:HGNC Symbol;Acc:25538]
ENSG00000206530	734.479	1.50066	0.164292	9.13415	6.59e-20	1.63e-18	282	287	1001	925	943	1011	chr3	113005777	113160457	12160	-	38.49	q13.2	protein_coding	WDR52	WD repeat domain 52 [Source:HGNC Symbol;Acc:25631]
ENSG00000233218	183.26	3.10053	0.339603	9.12987	6.86e-20	1.7e-18	31	24	307	260	261	241	chr1	142688379	142688925	547	-	52.65	q21.1	pseudogene	SNX18P16	sorting nexin 18 pseudogene 16 [Source:HGNC Symbol;Acc:39624]
ENSG00000185742	407.562	2.50245	0.274333	9.12193	7.38e-20	1.83e-18	38	34	294	201	948	809	chr11	109292846	109299840	5884	+	44.7	q22.3	protein_coding	C11orf87	chromosome 11 open reading frame 87 [Source:HGNC Symbol;Acc:33788]
ENSG00000158156	1434.85	-1.09251	0.119855	-9.11524	7.85e-20	1.94e-18	1923	1914	1200	967	1257	1277	chr1	28285973	28294607	2743	+	55.55	p35.3	protein_coding	XKR8	XK, Kell blood group complex subunit-related family, member 8 [Source:HGNC Symbol;Acc:25508]
ENSG00000108840	6531.18	-0.811326	0.0890325	-9.11269	8.04e-20	1.99e-18	8801	8620	6333	5570	4969	4987	chr17	42154114	42201070	7618	-	55.66	q21.31	protein_coding	HDAC5	histone deacetylase 5 [Source:HGNC Symbol;Acc:14068]
ENSG00000144959	6042.64	-0.794266	0.0872367	-9.10472	8.65e-20	2.13e-18	9390	9914	7662	5786	2108	2353	chr3	172348039	172429008	4808	-	41.72	q26.31	protein_coding	NCEH1	neutral cholesterol ester hydrolase 1 [Source:HGNC Symbol;Acc:29260]
ENSG00000149503	1621.86	-1.14617	0.1259	-9.10382	8.72e-20	2.15e-18	2442	2382	1419	1200	1196	1075	chr11	61891445	61920635	4473	+	53.88	q12.3	protein_coding	INCENP	inner centromere protein antigens 135/155kDa [Source:HGNC Symbol;Acc:6058]
ENSG00000101846	4013.99	0.882278	0.0969696	9.0985	9.16e-20	2.26e-18	2456	2601	6505	4773	3964	4433	chrX	7137497	7272851	6521	+	40.79	p22.31	protein_coding	STS	steroid sulfatase (microsomal), isozyme S [Source:HGNC Symbol;Acc:11425]
ENSG00000144583	4824.84	-1.00597	0.110612	-9.09455	9.5e-20	2.34e-18	6612	7308	4468	3848	3613	3133	chr2	217122588	217236750	4447	-	44.44	q35	protein_coding	2023-03-04	membrane-associated ring finger (C3HC4) 4, E3 ubiquitin protein ligase [Source:HGNC Symbol;Acc:29269]
ENSG00000178921	1641.54	-1.05797	0.116394	-9.08961	9.94e-20	2.44e-18	2564	2418	1560	1316	997	1040	chr17	8150936	8173809	6471	+	51.84	p13.1	protein_coding	PFAS	phosphoribosylformylglycinamidine synthase [Source:HGNC Symbol;Acc:8863]
ENSG00000134775	3223.9	0.958406	0.105564	9.07894	1.1e-19	2.69e-18	2299	2111	5407	4858	2670	2726	chr18	33877677	34360018	7965	+	43.06	q12.2	protein_coding	FHOD3	formin homology 2 domain containing 3 [Source:HGNC Symbol;Acc:26178]
ENSG00000205861	891.817	1.49341	0.164524	9.07721	1.11e-19	2.73e-18	436	351	1412	1246	1049	986	chr13	24463028	24471402	1301	+	48.33	q12.12	antisense	C1QTNF9B-AS1	C1QTNF9B antisense RNA 1 [Source:HGNC Symbol;Acc:39839]
ENSG00000026652	1190.64	-1.29235	0.142378	-9.0769	1.12e-19	2.74e-18	1405	1327	675	657	1430	1441	chr6	161551011	161695093	9419	-	45.36	q26	protein_coding	AGPAT4	1-acylglycerol-3-phosphate O-acyltransferase 4 [Source:HGNC Symbol;Acc:20885]
ENSG00000168496	1501.58	-1.28615	0.141792	-9.07069	1.18e-19	2.9e-18	1940	1814	934	904	1693	1512	chr11	61560109	61564716	2478	+	49.78	q12.2	protein_coding	FEN1	flap structure-specific endonuclease 1 [Source:HGNC Symbol;Acc:3650]
ENSG00000031081	3970.86	-0.849464	0.0936661	-9.06907	1.2e-19	2.94e-18	5051	5259	3782	3102	3335	3273	chr3	119013220	119139561	9384	+	43.44	q13.33	protein_coding	ARHGAP31	Rho GTPase activating protein 31 [Source:HGNC Symbol;Acc:29216]
ENSG00000132424	10221.1	0.773028	0.0852583	9.0669	1.22e-19	2.99e-18	6336	6916	14475	12671	10761	11260	chr6	99845927	99873207	10870	-	36	q16.2	protein_coding	PNISR	PNN-interacting serine/arginine-rich protein [Source:HGNC Symbol;Acc:21222]
ENSG00000230880	114.687	4.76772	0.527184	9.04376	1.51e-19	3.7e-18	7	8	207	273	113	114	chr1	142618769	142729975	2317	+	41.78	q21.1	lincRNA	RP11-417J8.3
ENSG00000170498	241.378	-2.31251	0.255851	-9.03852	1.59e-19	3.88e-18	541	494	139	112	70	82	chr1	204159469	204165614	709	-	51.69	q32.1	protein_coding	KISS1	KiSS-1 metastasis-suppressor [Source:HGNC Symbol;Acc:6341]
ENSG00000137393	383.199	2.10717	0.233197	9.036	1.63e-19	3.96e-18	164	178	1068	722	156	236	chr6	18368779	18469105	5446	+	39.36	p22.3	protein_coding	RNF144B	ring finger protein 144B [Source:HGNC Symbol;Acc:21578]
ENSG00000178234	6875.38	0.763672	0.0845209	9.0353	1.64e-19	3.98e-18	5220	5167	11402	9769	5517	5683	chr7	151722759	151819425	8292	+	41.23	q36.1	protein_coding	GALNT11	UDP-N-acetyl-alpha-D-galactosamine:polypeptide N-acetylgalactosaminyltransferase 11 (GalNAc-T11) [Source:HGNC Symbol;Acc:19875]
ENSG00000115738	4498.31	-1.02818	0.113812	-9.03402	1.65e-19	4.03e-18	6141	6932	4699	3097	3175	3091	chr2	8818975	8824583	2205	+	49.26	p25.1	protein_coding	ID2	inhibitor of DNA binding 2, dominant negative helix-loop-helix protein [Source:HGNC Symbol;Acc:5361]
ENSG00000165891	1336.42	-1.26607	0.14024	-9.0279	1.75e-19	4.26e-18	1153	1239	654	542	2166	1917	chr12	77415027	77459360	6303	-	40.18	q21.2	protein_coding	E2F7	E2F transcription factor 7 [Source:HGNC Symbol;Acc:23820]
ENSG00000121774	12830.9	-0.722399	0.0800358	-9.02595	1.78e-19	4.33e-18	16796	17402	14345	10713	8811	9678	chr1	32479430	32526451	3588	+	43.63	p35.1	protein_coding	KHDRBS1	KH domain containing, RNA binding, signal transduction associated 1 [Source:HGNC Symbol;Acc:18116]
ENSG00000133687	28389.4	0.731233	0.0810417	9.02293	1.83e-19	4.44e-18	19769	21429	47522	35190	24567	27474	chr12	29653773	29937692	14636	-	39.27	p11.22	protein_coding	TMTC1	transmembrane and tetratricopeptide repeat containing 1 [Source:HGNC Symbol;Acc:24099]
ENSG00000143320	2041.74	-1.15556	0.128071	-9.02281	1.83e-19	4.44e-18	4286	3495	2269	1929	268	308	chr1	156669398	156675608	1100	-	55.42	q23.1	protein_coding	CRABP2	cellular retinoic acid binding protein 2 [Source:HGNC Symbol;Acc:2339]
ENSG00000167157	1471.7	-1.25035	0.138575	-9.0229	1.83e-19	4.44e-18	2133	2014	1028	1048	1186	1312	chr9	132427920	132484875	1233	+	54.73	q34.11	protein_coding	PRRX2	paired related homeobox 2 [Source:HGNC Symbol;Acc:21338]
ENSG00000142687	17694	0.76498	0.0847898	9.02208	1.85e-19	4.47e-18	13392	12549	29195	23866	15684	15040	chr1	35899091	36023551	9629	-	41.89	p34.3	protein_coding	KIAA0319L	KIAA0319-like [Source:HGNC Symbol;Acc:30071]
ENSG00000182636	3066.67	0.882002	0.0977985	9.01856	1.91e-19	4.61e-18	1959	1903	4729	3840	3183	3223	chr15	23930565	23932450	1886	-	52.55	q11.2	protein_coding	NDN	necdin, melanoma antigen (MAGE) family member [Source:HGNC Symbol;Acc:7675]
ENSG00000172819	2505.69	-0.984187	0.109182	-9.01418	1.98e-19	4.79e-18	3396	3641	2249	2012	1878	1848	chr12	53604354	53626764	5120	-	56.33	q13.13	protein_coding	RARG	retinoic acid receptor, gamma [Source:HGNC Symbol;Acc:9866]
ENSG00000100304	2043.75	-0.960079	0.106526	-9.0126	2.01e-19	4.86e-18	2726	2672	1840	1500	1685	1792	chr22	43562628	43583139	4622	-	58.31	q13.2	protein_coding	TTLL12	tubulin tyrosine ligase-like family, member 12 [Source:HGNC Symbol;Acc:28974]
ENSG00000268927	13736.1	-0.714687	0.0794456	-8.99593	2.34e-19	5.65e-18	17995	18205	14627	11921	10226	10028	chr16	70695570	70699739	4170	+	65.95	q22.1	protein_coding	FLJ00418
ENSG00000156103	1079.34	-1.44278	0.16041	-8.99432	2.38e-19	5.73e-18	1783	2099	1054	683	486	428	chr8	89044237	89340254	12115	-	35.15	q21.3	protein_coding	MMP16	matrix metallopeptidase 16 (membrane-inserted) [Source:HGNC Symbol;Acc:7162]
ENSG00000188015	295.525	-2.23902	0.248977	-8.99289	2.41e-19	5.8e-18	661	569	149	161	108	106	chr1	153519805	153521848	955	-	58.02	q21.3	protein_coding	S100A3	S100 calcium binding protein A3 [Source:HGNC Symbol;Acc:10493]
ENSG00000145362	997.587	1.49841	0.166699	8.98874	2.5e-19	6.01e-18	330	298	1126	1001	1351	1833	chr4	113739265	114304896	18212	+	37.08	q25	protein_coding	ANK2	ankyrin 2, neuronal [Source:HGNC Symbol;Acc:493]
ENSG00000214223	2575.39	-1.28346	0.142842	-8.98521	2.58e-19	6.21e-18	4412	4090	2290	1910	1115	1703	chr19	11776884	11777845	962	-	47.51	p13.2	pseudogene	HNRNPA1P10	heterogeneous nuclear ribonucleoprotein A1 pseudogene 10 [Source:HGNC Symbol;Acc:39128]
ENSG00000123473	649.371	-1.54089	0.171544	-8.98249	2.65e-19	6.35e-18	1137	1037	510	392	355	450	chr1	47715811	47779819	7291	-	40.02	p33	protein_coding	STIL	SCL/TAL1 interrupting locus [Source:HGNC Symbol;Acc:10879]
ENSG00000166670	89.4083	-5.0829	0.565993	-8.9805	2.7e-19	6.46e-18	196	242	14	2	34	32	chr11	102641234	102651359	1758	-	36.11	q22.2	protein_coding	MMP10	matrix metallopeptidase 10 (stromelysin 2) [Source:HGNC Symbol;Acc:7156]
ENSG00000261054	578.055	-1.54831	0.172535	-8.97389	2.86e-19	6.86e-18	1094	1003	480	384	261	254	chr15	99669037	99672011	2562	-	49.92	q26.3	antisense	RP11-6O2.4
ENSG00000011304	21625.6	-0.655349	0.0730732	-8.96839	3.01e-19	7.2e-18	27160	27903	23199	18879	16505	16987	chr19	797075	812327	6969	+	61.17	p13.3	protein_coding	PTBP1	polypyrimidine tract binding protein 1 [Source:HGNC Symbol;Acc:9583]
ENSG00000113657	9292.17	-0.851007	0.0949569	-8.96203	3.19e-19	7.62e-18	10078	9345	6653	6219	10842	11435	chr5	146770374	146889619	7164	-	41.43	q32	protein_coding	DPYSL3	dihydropyrimidinase-like 3 [Source:HGNC Symbol;Acc:3015]
ENSG00000213186	2040.76	-1.51404	0.168972	-8.96028	3.24e-19	7.74e-18	3134	4002	1824	1212	826	1298	chr3	160150233	160203561	7865	-	42.27	q25.33	protein_coding	TRIM59	tripartite motif containing 59 [Source:HGNC Symbol;Acc:30834]
ENSG00000164251	607.138	-1.99676	0.22291	-8.9577	3.32e-19	7.92e-18	1293	1295	541	259	122	162	chr5	76114758	76131140	2958	+	44.69	q13.3	protein_coding	F2RL1	coagulation factor II (thrombin) receptor-like 1 [Source:HGNC Symbol;Acc:3538]
ENSG00000164024	3577.72	-0.864641	0.0965825	-8.95235	3.48e-19	8.3e-18	4840	4844	3476	2916	2753	2680	chr4	99916771	99983964	4117	+	39.1	q23	protein_coding	METAP1	methionyl aminopeptidase 1 [Source:HGNC Symbol;Acc:15789]
ENSG00000151474	3749.9	-0.958753	0.107188	-8.94455	3.73e-19	8.9e-18	5657	5202	3454	3226	2503	2518	chr10	13685706	14504141	12499	-	43.78	p13	protein_coding	FRMD4A	FERM domain containing 4A [Source:HGNC Symbol;Acc:25491]
ENSG00000065833	9815.47	-0.736468	0.0823471	-8.94347	3.77e-19	8.98e-18	11773	11898	9567	7560	8335	9670	chr6	83920108	84140797	3378	-	36.91	q14.2	protein_coding	ME1	malic enzyme 1, NADP(+)-dependent, cytosolic [Source:HGNC Symbol;Acc:6983]
ENSG00000131711	32734.4	-0.648314	0.0724981	-8.94249	3.81e-19	9.05e-18	26997	28224	23171	19192	45725	47566	chr5	71403061	71505395	12628	+	42.29	q13.2	protein_coding	MAP1B	microtubule-associated protein 1B [Source:HGNC Symbol;Acc:6836]
ENSG00000206053	3961.87	-0.851216	0.0952466	-8.93697	4e-19	9.51e-18	5161	5216	3742	3168	3278	3188	chr16	1728257	1752281	4768	+	47.78	p13.3	protein_coding	HN1L	hematological and neurological expressed 1-like [Source:HGNC Symbol;Acc:14137]
ENSG00000050820	15432.9	-0.775411	0.0867754	-8.93583	4.04e-19	9.6e-18	19645	20215	14866	13050	12749	12140	chr16	75262928	75301951	8335	-	59.64	q23.1	protein_coding	BCAR1	breast cancer anti-estrogen resistance 1 [Source:HGNC Symbol;Acc:971]
ENSG00000241781	3560.27	1.23279	0.13797	8.93522	4.06e-19	9.64e-18	1957	2486	6427	6037	2323	3164	chr9	79186731	79186787	57	+	78.95	q21.13	miRNA	AL161626.1
ENSG00000107281	7751.5	0.783321	0.0877502	8.92672	4.39e-19	1.04e-17	5584	6253	13352	11130	5986	6079	chr9	139933922	139940655	2737	-	65.86	q34.3	protein_coding	NPDC1	neural proliferation, differentiation and control, 1 [Source:HGNC Symbol;Acc:7899]
ENSG00000110315	5161.14	0.938808	0.105226	8.92183	4.59e-19	1.09e-17	2960	2961	8034	5723	5327	6618	chr11	10533225	10562777	7820	-	36.1	p15.4	protein_coding	RNF141	ring finger protein 141 [Source:HGNC Symbol;Acc:21159]
ENSG00000012048	670.133	-1.53802	0.172467	-8.91775	4.76e-19	1.13e-17	835	830	423	274	751	801	chr17	41196312	41277500	8278	-	42.93	q21.31	protein_coding	BRCA1	breast cancer 1, early onset [Source:HGNC Symbol;Acc:1100]
ENSG00000171798	759.798	1.45558	0.163289	8.91408	4.92e-19	1.16e-17	392	463	1592	1236	515	632	chr10	134973951	135039916	7991	+	59.29	q26.3	protein_coding	KNDC1	kinase non-catalytic C-lobe domain (KIND) containing 1 [Source:HGNC Symbol;Acc:29374]
ENSG00000183668	1159.64	1.28167	0.143886	8.90752	5.22e-19	1.23e-17	818	801	2493	2223	597	518	chr19	43715943	43773682	5048	-	42.07	q13.31	protein_coding	PSG9	pregnancy specific beta-1-glycoprotein 9 [Source:HGNC Symbol;Acc:9526]
ENSG00000108691	2674.74	1.13281	0.12723	8.90369	5.4e-19	1.27e-17	1071	999	2662	2738	4020	4329	chr17	32582304	32584222	1137	+	45.49	q12	protein_coding	CCL2	chemokine (C-C motif) ligand 2 [Source:HGNC Symbol;Acc:10618]
ENSG00000123689	337.175	-2.03989	0.22917	-8.9012	5.52e-19	1.3e-17	660	594	220	150	166	213	chr1	209848765	209849733	866	+	57.59	q32.2	protein_coding	G0S2	G0/G1switch 2 [Source:HGNC Symbol;Acc:30229]
ENSG00000150681	174.022	2.88927	0.324596	8.90111	5.53e-19	1.3e-17	53	57	628	369	39	45	chr1	192127587	192154945	2806	+	33.96	q31.2	protein_coding	RGS18	regulator of G-protein signaling 18 [Source:HGNC Symbol;Acc:14261]
ENSG00000130508	178392	-0.701078	0.078783	-8.89885	5.64e-19	1.33e-17	231073	233879	185672	157767	137018	131174	chr2	1635659	1748624	11257	-	49.9	p25.3	protein_coding	PXDN	peroxidasin homolog (Drosophila) [Source:HGNC Symbol;Acc:14966]
ENSG00000266527	394.547	1.9576	0.220119	8.89333	5.93e-19	1.39e-17	156	124	745	569	393	475	chr17	26201671	26208263	2266	+	51.51	q11.2	antisense	RP11-138P22.1
ENSG00000172057	10916.6	0.6824	0.0767741	8.88841	6.2e-19	1.46e-17	9876	9726	21019	16875	5696	5990	chr17	38077294	38083854	3752	-	57.09	q12	protein_coding	ORMDL3	ORM1-like 3 (S. cerevisiae) [Source:HGNC Symbol;Acc:16038]
ENSG00000260466	507.049	-1.71482	0.19295	-8.88741	6.25e-19	1.47e-17	635	716	297	202	564	545	chr16	87870138	87871269	522	+	58.04	q24.2	antisense	RP4-536B24.2
ENSG00000105989	888.525	1.32255	0.148857	8.88469	6.41e-19	1.5e-17	411	433	1392	1147	948	1124	chr7	116916685	116963343	3005	-	42.27	q31.2	protein_coding	WNT2	wingless-type MMTV integration site family member 2 [Source:HGNC Symbol;Acc:12780]
ENSG00000196923	20363.3	-0.915518	0.103045	-8.88467	6.41e-19	1.5e-17	27299	27617	18650	16264	17414	14704	chr5	176910395	176924607	4407	-	60.73	q35.3	protein_coding	PDLIM7	PDZ and LIM domain 7 (enigma) [Source:HGNC Symbol;Acc:22958]
ENSG00000170004	23639.9	-0.6834	0.0770464	-8.86998	7.32e-19	1.71e-17	27229	26049	21560	18292	23469	24233	chr17	7788124	7816078	9758	+	53.17	p13.1	protein_coding	CHD3	chromodomain helicase DNA binding protein 3 [Source:HGNC Symbol;Acc:1918]
ENSG00000231991	1119.8	-1.29358	0.146015	-8.85928	8.05e-19	1.88e-17	1399	1611	748	718	1005	1126	chr9	33624223	33625532	1310	+	49.77	p13.3	pseudogene	ANXA2P2	annexin A2 pseudogene 2 [Source:HGNC Symbol;Acc:539]
ENSG00000261771	8715.9	0.880918	0.0994807	8.85517	8.36e-19	1.95e-17	4373	5017	12081	8840	10221	12265	chr15	55647446	55790558	4589	-	41.93	q21.3	processed_transcript	DYX1C1-CCPG1	DYX1C1-CCPG1 readthrough (NMD candidate) [Source:HGNC Symbol;Acc:43019]
ENSG00000163617	410.93	2.11548	0.239108	8.84738	8.96e-19	2.09e-17	80	63	375	365	704	815	chr3	113682984	113775460	5303	-	38.06	q13.31	protein_coding	KIAA1407	KIAA1407 [Source:HGNC Symbol;Acc:29272]
ENSG00000166451	1324.73	-1.11972	0.126576	-8.84627	9.05e-19	2.11e-17	2120	1958	1254	1007	821	819	chr16	81040103	81066719	3568	+	43.26	q23.2	protein_coding	CENPN	centromere protein N [Source:HGNC Symbol;Acc:30873]
ENSG00000112312	837.386	-1.36615	0.15449	-8.84298	9.32e-19	2.17e-17	1421	1361	779	531	474	474	chr6	24775159	24786327	2476	+	36.82	p22.3	protein_coding	GMNN	geminin, DNA replication inhibitor [Source:HGNC Symbol;Acc:17493]
ENSG00000182472	2683.48	-0.902741	0.102147	-8.83764	9.78e-19	2.28e-17	3721	3934	2841	2109	1751	1872	chr19	39220827	39260544	5966	-	51.15	q13.2	protein_coding	CAPN12	calpain 12 [Source:HGNC Symbol;Acc:13249]
ENSG00000205863	779.007	1.41281	0.159997	8.83024	1.04e-18	2.43e-17	376	335	1232	1043	912	885	chr13	24465238	24476794	1629	-	44.92	q12.12	protein_coding	C1QTNF9B	C1q and tumor necrosis factor related protein 9B [Source:HGNC Symbol;Acc:34072]
ENSG00000085662	19152.2	-0.679894	0.0770647	-8.82237	1.12e-18	2.6e-17	23981	22859	19278	15897	16316	16715	chr7	134127102	134144036	3660	-	50.04	q33	protein_coding	AKR1B1	aldo-keto reductase family 1, member B1 (aldose reductase) [Source:HGNC Symbol;Acc:381]
ENSG00000042445	7807.85	0.771189	0.0874153	8.82212	1.12e-18	2.61e-17	5511	5182	12096	9872	7758	7623	chr2	85569211	85581743	4264	-	51.7	p11.2	protein_coding	RETSAT	retinol saturase (all-trans-retinol 13,14-reductase) [Source:HGNC Symbol;Acc:25991]
ENSG00000186469	2650.71	-0.928157	0.105216	-8.82145	1.13e-18	2.62e-17	4140	4060	2923	2276	1246	1494	chr14	52292913	52446060	6374	+	40.23	q22.1	protein_coding	GNG2	guanine nucleotide binding protein (G protein), gamma 2 [Source:HGNC Symbol;Acc:4404]
ENSG00000164050	7632.79	0.726168	0.082332	8.82001	1.14e-18	2.65e-17	6098	6052	13219	10952	5659	5713	chr3	48445261	48471594	9796	-	59.8	p21.31	protein_coding	PLXNB1	plexin B1 [Source:HGNC Symbol;Acc:9103]
ENSG00000116701	206.129	-2.56503	0.290929	-8.81671	1.18e-18	2.73e-17	324	298	73	54	230	210	chr1	183524698	183560011	2928	-	46.59	q25.3	protein_coding	NCF2	neutrophil cytosolic factor 2 [Source:HGNC Symbol;Acc:7661]
ENSG00000135218	317.666	2.35498	0.267106	8.81664	1.18e-18	2.73e-17	72	63	472	362	385	574	chr7	79998891	80308593	9988	+	36.03	q21.11	protein_coding	CD36	CD36 molecule (thrombospondin receptor) [Source:HGNC Symbol;Acc:1663]
ENSG00000169908	28170.3	0.846787	0.0960518	8.81594	1.19e-18	2.74e-17	23315	25377	62830	43462	11799	14272	chr3	149086809	149095652	3668	-	37.89	q25.1	protein_coding	TM4SF1	transmembrane 4 L six family member 1 [Source:HGNC Symbol;Acc:11853]
ENSG00000167733	1034.73	1.22965	0.139512	8.81396	1.21e-18	2.79e-17	566	630	1877	1501	953	934	chr19	5680615	5688533	2990	+	58.25	p13.3	protein_coding	HSD11B1L	hydroxysteroid (11-beta) dehydrogenase 1-like [Source:HGNC Symbol;Acc:30419]
ENSG00000254979	833.379	-1.3592	0.154234	-8.81258	1.22e-18	2.82e-17	1052	1136	533	488	852	835	chr11	57154838	57191532	2242	-	46.98	q12.1	protein_coding	RP11-872D17.8	Uncharacterized protein [Source:UniProtKB/TrEMBL;Acc:H0YCG3]
ENSG00000174804	4353.38	0.774751	0.087951	8.80889	1.26e-18	2.91e-17	2987	3006	6870	5484	4116	4373	chr11	86656721	86666433	7383	-	45.43	q14.2	protein_coding	FZD4	frizzled family receptor 4 [Source:HGNC Symbol;Acc:4042]
ENSG00000119335	25365.6	-0.647488	0.0735348	-8.80519	1.31e-18	3.01e-17	32289	31550	27302	21806	19117	21125	chr9	131445703	131458679	4355	+	49.47	q34.11	protein_coding	SET	SET nuclear oncogene [Source:HGNC Symbol;Acc:10760]
ENSG00000232656	1063.12	-1.21478	0.137959	-8.80532	1.3e-18	3.01e-17	1742	1688	1021	765	547	654	chr10	1068606	1090138	1273	+	42.43	p15.3	antisense	IDI2-AS1	IDI2 antisense RNA 1 [Source:HGNC Symbol;Acc:30885]
ENSG00000189221	1033.53	1.27659	0.144992	8.80454	1.31e-18	3.02e-17	376	350	1204	920	1537	1758	chrX	43515467	43606068	4213	+	39.95	p11.3	protein_coding	MAOA	monoamine oxidase A [Source:HGNC Symbol;Acc:6833]
ENSG00000005156	2940.58	-0.962498	0.109491	-8.79062	1.49e-18	3.42e-17	3967	3834	2534	2263	2555	2394	chr17	33307513	33332083	8240	+	47.71	q12	protein_coding	LIG3	ligase III, DNA, ATP-dependent [Source:HGNC Symbol;Acc:6600]
ENSG00000129657	14100.8	-0.767649	0.0874093	-8.78224	1.6e-18	3.68e-17	20632	19361	15724	12583	8924	8426	chr17	75082798	75213179	10846	+	46.75	q25.2	protein_coding	SEC14L1	SEC14-like 1 (S. cerevisiae) [Source:HGNC Symbol;Acc:10698]
ENSG00000145244	796.883	1.70393	0.194028	8.7819	1.61e-18	3.69e-17	118	162	563	527	1687	1515	chr4	47596015	47840123	10087	-	38.52	p12	protein_coding	CORIN	corin, serine peptidase [Source:HGNC Symbol;Acc:19012]
ENSG00000256349	4252.48	0.802081	0.0913982	8.77567	1.7e-18	3.89e-17	2893	2862	6472	5572	4063	4301	chr11	66276550	66301084	3547	+	50.14	q13.2	protein_coding	CTD-3074O7.11	Bardet-Biedl syndrome 1 protein [Source:UniProtKB/TrEMBL;Acc:E9PPR3]
ENSG00000177595	3575.08	0.848377	0.0967196	8.77151	1.76e-18	4.04e-17	2328	2410	5740	4542	3562	3469	chr11	799179	809753	5869	-	62.59	p15.5	protein_coding	PIDD	p53-induced death domain protein [Source:HGNC Symbol;Acc:16491]
ENSG00000154380	16835	-0.849125	0.0968414	-8.7682	1.82e-18	4.15e-17	19020	21362	16257	10980	15734	17158	chr1	225674537	225840844	15032	-	38.55	q42.12	protein_coding	ENAH	enabled homolog (Drosophila) [Source:HGNC Symbol;Acc:18271]
ENSG00000153029	3769.2	0.91715	0.104607	8.7676	1.83e-18	4.17e-17	1971	1698	4693	3668	5147	5422	chr1	181003067	181031074	9264	+	46.15	q25.3	protein_coding	MR1	major histocompatibility complex, class I-related [Source:HGNC Symbol;Acc:4975]
ENSG00000106484	22265.8	0.710956	0.0810965	8.7668	1.84e-18	4.2e-17	19788	21143	46339	34652	9514	10855	chr7	130126012	130146133	4624	+	44.93	q32.2	protein_coding	MEST	mesoderm specific transcript [Source:HGNC Symbol;Acc:7028]
ENSG00000113600	3659.89	0.991485	0.113281	8.75241	2.09e-18	4.76e-17	1907	1588	4431	3904	5013	5098	chr5	39284364	39424970	2951	-	38.3	p13.1	protein_coding	C9	complement component 9 [Source:HGNC Symbol;Acc:1358]
ENSG00000198300	98.9786	4.79783	0.548481	8.74748	2.18e-18	4.97e-17	6	8	315	164	78	84	chr19	57321445	57352096	9284	-	45.74	q13.43	protein_coding	PEG3	paternally expressed 3 [Source:HGNC Symbol;Acc:8826]
ENSG00000118985	34499.6	0.737023	0.0842714	8.74583	2.21e-18	5.04e-17	21298	22637	52048	36744	37405	40693	chr5	95220802	95297775	7246	-	38.17	q15	protein_coding	ELL2	elongation factor, RNA polymerase II, 2 [Source:HGNC Symbol;Acc:17064]
ENSG00000168952	1007.78	-1.42475	0.162916	-8.74531	2.22e-18	5.06e-17	1227	1438	750	460	1026	1037	chr14	25278862	25519503	8067	-	39.24	q12	protein_coding	STXBP6	syntaxin binding protein 6 (amisyn) [Source:HGNC Symbol;Acc:19666]
ENSG00000213300	1977.19	-1.06431	0.121768	-8.74049	2.32e-18	5.28e-17	2975	3013	1902	1545	1084	1410	chr3	75263782	75264787	1006	+	43.94	p12.3	pseudogene	HNRNPA3P6	heterogeneous nuclear ribonucleoprotein A3 pseudogene 6 [Source:HGNC Symbol;Acc:48495]
ENSG00000169230	12566.7	-0.862019	0.098653	-8.73789	2.38e-18	5.4e-17	19093	17486	13020	11147	8081	7245	chr5	176730775	176733960	1875	+	54.24	q35.3	protein_coding	PRELID1	PRELI domain containing 1 [Source:HGNC Symbol;Acc:30255]
ENSG00000077044	2473.03	-0.917699	0.105036	-8.73703	2.39e-18	5.43e-17	3448	3519	2475	1969	1606	1897	chr2	234263153	234380750	9441	+	47.76	q37.1	protein_coding	DGKD	diacylglycerol kinase, delta 130kDa [Source:HGNC Symbol;Acc:2851]
ENSG00000151640	2822.69	0.908747	0.104068	8.73228	2.5e-18	5.66e-17	1677	1894	4362	3689	2793	2954	chr10	134000404	134019280	3176	+	61.67	q26.3	protein_coding	DPYSL4	dihydropyrimidinase-like 4 [Source:HGNC Symbol;Acc:3016]
ENSG00000253102	2214.75	-1.01164	0.115864	-8.7313	2.52e-18	5.7e-17	3204	2984	2019	1673	1762	1624	chr17	48473799	48475249	715	+	60.23	q21.33	antisense	RP1-117B12.4
ENSG00000138092	3641.06	-0.808755	0.092634	-8.73065	2.53e-18	5.73e-17	4870	4719	3705	2898	2778	2949	chr2	25016005	25045245	5518	+	43.93	p23.3	protein_coding	CENPO	centromere protein O [Source:HGNC Symbol;Acc:28152]
ENSG00000163637	7234.02	0.719873	0.0824891	8.72689	2.62e-18	5.92e-17	5878	6029	13225	10419	4925	4971	chr3	64079543	64431152	8726	-	41.47	p14.1	protein_coding	PRICKLE2	prickle homolog 2 (Drosophila) [Source:HGNC Symbol;Acc:20340]
ENSG00000247993	1297.29	-1.38847	0.159271	-8.71767	2.84e-18	6.42e-17	1859	2318	1197	747	757	916	chr5	72742184	72742811	424	+	46.34	q13.2	lincRNA	RP11-79P5.2
ENSG00000102057	734.569	1.39005	0.15946	8.71721	2.85e-18	6.44e-17	441	484	1541	1364	439	427	chrX	48818639	48827976	5807	-	53.62	p11.23	protein_coding	KCND1	potassium voltage-gated channel, Shal-related subfamily, member 1 [Source:HGNC Symbol;Acc:6237]
ENSG00000143036	696.279	1.5777	0.181047	8.71433	2.92e-18	6.6e-17	371	430	1593	1285	333	478	chr1	95285898	95360802	2869	+	43.92	p21.3	protein_coding	SLC44A3	solute carrier family 44, member 3 [Source:HGNC Symbol;Acc:28689]
ENSG00000101000	1929.5	-1.06541	0.122284	-8.71258	2.97e-18	6.7e-17	3517	2994	2049	1695	705	802	chr20	33759876	33765165	1348	+	52.59	q11.22	protein_coding	PROCR	protein C receptor, endothelial [Source:HGNC Symbol;Acc:9452]
ENSG00000067560	48521	-0.642912	0.0738019	-8.71132	3e-18	6.76e-17	56972	56326	48524	38888	45122	44942	chr3	49396578	49450431	2582	-	46.57	p21.31	protein_coding	RHOA	ras homolog family member A [Source:HGNC Symbol;Acc:667]
ENSG00000138080	36425.4	-0.671203	0.0770514	-8.7111	3.01e-18	6.77e-17	49791	53445	41920	35886	20398	20759	chr2	27301435	27309271	3953	+	61.64	p23.3	protein_coding	EMILIN1	elastin microfibril interfacer 1 [Source:HGNC Symbol;Acc:19880]
ENSG00000144455	7380.87	0.782308	0.0898069	8.711	3.01e-18	6.77e-17	4483	4623	10078	8712	8626	8323	chr3	3742498	4508965	6952	-	39.53	p26.1	protein_coding	SUMF1	sulfatase modifying factor 1 [Source:HGNC Symbol;Acc:20376]
ENSG00000256566	2748.86	-1.06398	0.122154	-8.71016	3.03e-18	6.82e-17	3997	3658	2323	2066	2329	2029	chr20	2447858	2489553	823	-	43.86	p13	protein_coding	RP4-734P14.4	Uncharacterized protein [Source:UniProtKB/TrEMBL;Acc:F5H5K5]
ENSG00000106366	83481	-0.724939	0.0832611	-8.70682	3.13e-18	7.01e-17	105230	108626	83209	72004	68582	64492	chr7	100770370	100782547	3190	+	50.43	q22.1	protein_coding	SERPINE1	serpin peptidase inhibitor, clade E (nexin, plasminogen activator inhibitor type 1), member 1 [Source:HGNC Symbol;Acc:8583]
ENSG00000272316	408.528	1.91122	0.219554	8.70501	3.18e-18	7.12e-17	154	140	776	563	392	524	chr6	58234838	58240189	5352	-	34.62	p11.2	lincRNA	XXbac-BPGBPG55C20.2
ENSG00000135916	32782.1	0.661266	0.075969	8.70442	3.19e-18	7.15e-17	25762	25159	53240	43661	27814	27562	chr2	231729354	231743963	2611	+	58.43	q37.1	protein_coding	ITM2C	integral membrane protein 2C [Source:HGNC Symbol;Acc:6175]
ENSG00000254641	8280.72	-0.804409	0.0924986	-8.69645	3.42e-18	7.67e-17	10975	9996	7745	6671	7167	7019	chr11	6629897	6631366	429	-	52.18	p15.4	sense_overlapping	RP11-732A19.2
ENSG00000143549	39928.6	-0.742282	0.0853864	-8.69321	3.52e-18	7.88e-17	53257	50371	40046	34328	32031	30272	chr1	154127784	154167124	8363	-	45.14	q21.3	protein_coding	TPM3	tropomyosin 3 [Source:HGNC Symbol;Acc:12012]
ENSG00000177675	370.995	-2.02769	0.233529	-8.68284	3.86e-18	8.62e-17	633	697	176	210	230	240	chr12	7499281	7632493	5690	-	36.25	p13.31	protein_coding	CD163L1	CD163 molecule-like 1 [Source:HGNC Symbol;Acc:30375]
ENSG00000182749	4901.86	0.850284	0.0979275	8.68278	3.86e-18	8.62e-17	3608	3267	8052	6839	4359	4273	chr1	26187701	26197744	3297	-	51.15	p36.11	protein_coding	PAQR7	progestin and adipoQ receptor family member VII [Source:HGNC Symbol;Acc:23146]
ENSG00000166333	25403.2	-0.78496	0.0904727	-8.67621	4.09e-18	9.12e-17	32938	30615	23987	20326	22979	21189	chr11	6624961	6632102	3463	+	49.68	p15.4	protein_coding	ILK	integrin-linked kinase [Source:HGNC Symbol;Acc:6040]
ENSG00000203813	248.275	2.32838	0.26836	8.67633	4.09e-18	9.12e-17	83	99	673	439	167	160	chr6	27777842	27778314	473	+	61.73	p22.1	protein_coding	HIST1H3H	histone cluster 1, H3h [Source:HGNC Symbol;Acc:4775]
ENSG00000170390	1372.11	-1.09654	0.126405	-8.6748	4.14e-18	9.23e-17	1368	1518	919	709	1684	1817	chr4	150999426	151178609	4593	+	40.72	q31.23	protein_coding	DCLK2	doublecortin-like kinase 2 [Source:HGNC Symbol;Acc:19002]
ENSG00000258504	2409.04	0.975065	0.112482	8.66862	4.37e-18	9.73e-17	1502	1758	4155	3537	2016	2052	chr14	100757454	100760993	693	+	60.9	q32.2	lincRNA	RP11-638I2.6
ENSG00000173705	2246.76	-0.914209	0.105522	-8.66365	4.57e-18	1.02e-16	3460	3354	2479	1888	1219	1259	chr3	33191537	33260707	5005	-	41.61	p22.3	protein_coding	SUSD5	sushi domain containing 5 [Source:HGNC Symbol;Acc:29061]
ENSG00000197905	1059.78	-1.15854	0.133732	-8.6631	4.59e-18	1.02e-16	1369	1427	816	689	968	1011	chr12	3068496	3149839	2272	+	51.6	p13.33	protein_coding	TEAD4	TEA domain family member 4 [Source:HGNC Symbol;Acc:11717]
ENSG00000013583	10778.3	0.673588	0.0778918	8.64774	5.25e-18	1.17e-16	7220	7018	15196	12166	11578	12486	chr12	13127798	13153207	3442	-	43.52	p13.1	protein_coding	HEBP1	heme binding protein 1 [Source:HGNC Symbol;Acc:17176]
ENSG00000161791	4169.85	-0.796239	0.092109	-8.64453	5.4e-18	1.2e-16	5691	5373	4182	3480	3118	3265	chr12	50031724	50101948	11982	-	48.25	q13.12	protein_coding	FMNL3	formin-like 3 [Source:HGNC Symbol;Acc:23698]
ENSG00000154767	9197.98	0.717984	0.0830786	8.64223	5.51e-18	1.22e-16	7035	6775	14612	12646	7715	8167	chr3	14186647	14220283	4798	-	45.2	p25.1	protein_coding	XPC	xeroderma pigmentosum, complementation group C [Source:HGNC Symbol;Acc:12816]
ENSG00000158062	9527.86	-0.762474	0.088233	-8.6416	5.54e-18	1.23e-16	13001	14082	11244	8091	5656	5969	chr1	26607819	26644854	4704	-	53.25	p36.11	protein_coding	UBXN11	UBX domain protein 11 [Source:HGNC Symbol;Acc:30600]
ENSG00000101224	7355.39	-0.82072	0.0950323	-8.63623	5.81e-18	1.29e-16	7936	7518	5412	5048	8432	8920	chr20	3767578	3786762	4149	+	52.78	p13	protein_coding	CDC25B	cell division cycle 25B [Source:HGNC Symbol;Acc:1726]
ENSG00000165633	3851.35	0.800442	0.0928031	8.62517	6.4e-18	1.41e-16	2755	2836	6537	5197	3099	3531	chr10	50222290	50323554	8633	-	44.89	q11.23	protein_coding	VSTM4	V-set and transmembrane domain containing 4 [Source:HGNC Symbol;Acc:26470]
ENSG00000158019	3290.19	0.827436	0.0959461	8.62397	6.47e-18	1.43e-16	2215	2135	5060	4221	3236	3370	chr2	28112808	28561768	3392	+	39.38	p23.2	protein_coding	BRE	brain and reproductive organ-expressed (TNFRSF1A modulator) [Source:HGNC Symbol;Acc:1106]
ENSG00000230850	143.657	3.3103	0.384225	8.61552	6.96e-18	1.54e-16	18	25	271	240	183	158	chr1	143119061	143233417	3206	+	41.25	q21.1	lincRNA	RP11-782C8.1
ENSG00000176720	6886.06	-0.845552	0.0981591	-8.6141	7.05e-18	1.55e-16	8929	8877	6471	5437	6074	5445	chr2	242498136	242513546	2650	+	61.67	q37.3	protein_coding	BOK	BCL2-related ovarian killer [Source:HGNC Symbol;Acc:1087]
ENSG00000198865	1326.61	1.53313	0.178023	8.61198	7.18e-18	1.58e-16	635	824	2988	2126	751	1173	chr5	42756903	42802462	3431	+	35.74	p12	protein_coding	CCDC152	coiled-coil domain containing 152 [Source:HGNC Symbol;Acc:34438]
ENSG00000110660	1265.71	-1.12594	0.130769	-8.61011	7.3e-18	1.61e-16	1987	1879	1252	894	790	828	chr11	107661717	107799019	3717	-	43.51	q22.3	protein_coding	SLC35F2	solute carrier family 35, member F2 [Source:HGNC Symbol;Acc:23615]
ENSG00000112139	4029.87	0.875463	0.101679	8.6101	7.3e-18	1.61e-16	2277	2267	5352	4649	5077	4767	chr6	37600284	37667082	12385	-	52.26	p21.2	protein_coding	MDGA1	MAM domain containing glycosylphosphatidylinositol anchor 1 [Source:HGNC Symbol;Acc:19267]
ENSG00000103269	410.975	1.84202	0.21405	8.60556	7.59e-18	1.67e-16	194	211	880	852	219	283	chr16	725666	728268	1884	+	68.27	p13.3	protein_coding	RHBDL1	rhomboid, veinlet-like 1 (Drosophila) [Source:HGNC Symbol;Acc:10007]
ENSG00000169991	3662.2	-0.939843	0.109239	-8.60358	7.73e-18	1.7e-16	5476	5169	3722	2966	2535	2239	chr1	19230775	19283180	6188	-	54.34	p36.13	protein_coding	IFFO2	intermediate filament family orphan 2 [Source:HGNC Symbol;Acc:27006]
ENSG00000121210	1271.84	-1.07769	0.125288	-8.6017	7.85e-18	1.72e-16	1781	1826	1140	918	911	1042	chr4	154387498	154557863	6393	+	41.78	q31.3	protein_coding	KIAA0922	KIAA0922 [Source:HGNC Symbol;Acc:29146]
ENSG00000260729	8928.16	0.757155	0.0880547	8.59868	8.06e-18	1.77e-16	5525	5721	12025	10740	10127	10113	chr15	72577068	72668322	4374	-	45.88	q23	processed_transcript	RP11-106M3.2
ENSG00000109323	10858.5	0.71254	0.0828749	8.59778	8.13e-18	1.78e-16	8631	8444	17860	15687	8084	8877	chr4	103552660	103682151	8422	-	39.25	q24	protein_coding	MANBA	mannosidase, beta A, lysosomal [Source:HGNC Symbol;Acc:6831]
ENSG00000167772	727.978	1.49006	0.173311	8.59759	8.14e-18	1.78e-16	363	392	1335	1204	685	582	chr19	8428173	8439257	2482	+	55.64	p13.2	protein_coding	ANGPTL4	angiopoietin-like 4 [Source:HGNC Symbol;Acc:16039]
ENSG00000183876	2403.28	-0.905513	0.10543	-8.58875	8.79e-18	1.92e-16	4115	4157	3055	2283	573	658	chr5	149675906	149718870	3269	-	48.17	q32	protein_coding	ARSI	arylsulfatase family, member I [Source:HGNC Symbol;Acc:32521]
ENSG00000149485	13702	-0.728266	0.0847965	-8.5884	8.82e-18	1.93e-16	16444	16622	13138	10866	11352	13657	chr11	61567099	61596790	10228	-	50.81	q12.2	protein_coding	FADS1	fatty acid desaturase 1 [Source:HGNC Symbol;Acc:3574]
ENSG00000050165	244790	0.645562	0.0752272	8.5815	9.36e-18	2.04e-16	218544	214958	442616	372263	147541	145126	chr11	11984653	12031316	5059	-	49.18	p15.3	protein_coding	DKK3	dickkopf WNT signaling pathway inhibitor 3 [Source:HGNC Symbol;Acc:2893]
ENSG00000106780	11639.3	0.758249	0.0884429	8.57332	1.01e-17	2.19e-16	6442	6684	15563	11316	13980	16306	chr9	123363091	123476748	6433	-	38.18	q33.2	protein_coding	MEGF9	multiple EGF-like-domains 9 [Source:HGNC Symbol;Acc:3234]
ENSG00000150753	20006.6	-0.72253	0.0843332	-8.56757	1.06e-17	2.3e-16	27981	25252	21725	17180	14419	14465	chr5	10250033	10266524	5839	+	43.56	p15.2	protein_coding	CCT5	chaperonin containing TCP1, subunit 5 (epsilon) [Source:HGNC Symbol;Acc:1618]
ENSG00000168477	708.61	1.90181	0.222004	8.56659	1.07e-17	2.32e-16	133	72	507	416	1412	1525	chr6	32008931	32083111	15166	-	54.31	p21.33	protein_coding	TNXB	tenascin XB [Source:HGNC Symbol;Acc:11976]
ENSG00000120262	346.138	1.96689	0.229631	8.56544	1.08e-17	2.34e-16	112	94	536	434	442	494	chr6	151815165	151942328	5440	+	40.85	q25.1	protein_coding	CCDC170	coiled-coil domain containing 170 [Source:HGNC Symbol;Acc:21177]
ENSG00000128944	1090.93	-1.24395	0.145275	-8.56274	1.1e-17	2.4e-16	1720	1465	849	763	817	881	chr15	40674922	40686447	3654	+	44.95	q15.1	protein_coding	KNSTRN	kinetochore-localized astrin/SPAG5 binding protein [Source:HGNC Symbol;Acc:30767]
ENSG00000197238	442.094	1.80651	0.211049	8.55968	1.13e-17	2.46e-16	222	268	1072	978	190	156	chr6	27791884	27792257	374	+	62.3	p22.1	protein_coding	HIST1H4J	histone cluster 1, H4j [Source:HGNC Symbol;Acc:4785]
ENSG00000198959	22796.6	0.752353	0.0879335	8.55593	1.17e-17	2.54e-16	19214	19081	40856	36418	12714	15301	chr20	36756863	36794980	6962	-	52.95	q11.23	protein_coding	TGM2	transglutaminase 2 [Source:HGNC Symbol;Acc:11778]
ENSG00000118515	2987.33	-0.965626	0.112905	-8.55255	1.2e-17	2.61e-16	3602	3598	2381	2045	2670	3415	chr6	134490384	134639250	9992	-	42.27	q23.2	protein_coding	SGK1	serum/glucocorticoid regulated kinase 1 [Source:HGNC Symbol;Acc:10810]
ENSG00000225511	2136.61	1.14897	0.134368	8.55093	1.22e-17	2.65e-16	1659	1649	4498	4262	916	759	chr9	94903580	94922396	3858	+	48	q22.31	processed_transcript	LINC00475	long intergenic non-protein coding RNA 475 [Source:HGNC Symbol;Acc:23569]
ENSG00000102409	1280.59	1.23845	0.144882	8.548	1.25e-17	2.71e-16	760	870	2834	1846	884	970	chrX	102470020	102472174	1328	+	52.02	q22.1	protein_coding	BEX4	brain expressed, X-linked 4 [Source:HGNC Symbol;Acc:25475]
ENSG00000198355	2372.1	-0.904315	0.1058	-8.54743	1.26e-17	2.72e-16	3171	3060	2306	1719	1943	2023	chr22	50354161	50357728	2461	+	69.51	q13.33	protein_coding	PIM3	pim-3 oncogene [Source:HGNC Symbol;Acc:19310]
ENSG00000213658	340.377	2.15334	0.251986	8.54548	1.28e-17	2.77e-16	77	121	578	480	436	405	chr16	28996147	29002104	4430	+	58.04	p11.2	protein_coding	LAT	linker for activation of T cells [Source:HGNC Symbol;Acc:18874]
ENSG00000187634	1369.83	-1.13231	0.132535	-8.54348	1.3e-17	2.81e-16	2236	2229	1313	1132	729	645	chr1	860260	879955	3205	+	65.99	p36.33	protein_coding	SAMD11	sterile alpha motif domain containing 11 [Source:HGNC Symbol;Acc:28706]
ENSG00000184381	761.845	1.30492	0.152822	8.53882	1.36e-17	2.93e-16	408	431	1382	1114	674	749	chr22	38507502	38601697	6758	-	51.54	q13.1	protein_coding	PLA2G6	phospholipase A2, group VI (cytosolic, calcium-independent) [Source:HGNC Symbol;Acc:9039]
ENSG00000221852	578.242	1.52212	0.178341	8.53489	1.4e-17	3.02e-16	362	372	1424	1118	264	226	chr17	39182278	39183454	1177	-	48.94	q21.2	protein_coding	KRTAP1-5	keratin associated protein 1-5 [Source:HGNC Symbol;Acc:16777]
ENSG00000182199	12467	-0.697798	0.0817844	-8.53217	1.44e-17	3.09e-16	11070	11021	8868	7494	17293	17029	chr12	57623110	57628718	4838	+	56.68	q13.3	protein_coding	SHMT2	serine hydroxymethyltransferase 2 (mitochondrial) [Source:HGNC Symbol;Acc:10852]
ENSG00000138380	796.174	1.47061	0.172397	8.53038	1.46e-17	3.14e-16	362	403	1558	1021	727	912	chr2	203776937	203851786	8981	+	38.49	q33.2	protein_coding	CARF	calcium responsive transcription factor [Source:HGNC Symbol;Acc:14435]
ENSG00000128606	32380.3	-0.624904	0.0733136	-8.5237	1.55e-17	3.32e-16	40769	41823	36607	28059	24021	24873	chr7	102553438	102585396	2674	+	39.14	q22.1	protein_coding	LRRC17	leucine rich repeat containing 17 [Source:HGNC Symbol;Acc:16895]
ENSG00000105650	282.724	2.25677	0.264888	8.51971	1.6e-17	3.44e-16	77	98	488	506	269	324	chr19	18318771	18366229	8532	-	54.12	p13.11	protein_coding	PDE4C	phosphodiesterase 4C, cAMP-specific [Source:HGNC Symbol;Acc:8782]
ENSG00000064666	58464.2	-0.719587	0.0844901	-8.51682	1.64e-17	3.52e-16	83967	82287	66073	55281	35450	32785	chr19	1026298	1039068	3928	+	60.01	p13.3	protein_coding	CNN2	calponin 2 [Source:HGNC Symbol;Acc:2156]
ENSG00000205592	95.0532	5.95678	0.699745	8.51279	1.7e-17	3.64e-16	2	4	256	194	84	79	chr12	40787197	40964632	26268	+	37.47	q12	protein_coding	MUC19	mucin 19, oligomeric [Source:HGNC Symbol;Acc:14362]
ENSG00000266904	186.729	2.82522	0.331965	8.5106	1.73e-17	3.71e-16	32	43	328	307	189	261	chr19	19868175	19887232	4334	-	44.24	p13.11	lincRNA	LINC00663	long intergenic non-protein coding RNA 663 [Source:HGNC Symbol;Acc:28609]
ENSG00000168209	4038.54	0.875357	0.102905	8.50646	1.79e-17	3.84e-16	1975	1793	4406	3883	5596	6370	chr10	74033678	74035794	2058	+	58.72	q22.1	protein_coding	DDIT4	DNA-damage-inducible transcript 4 [Source:HGNC Symbol;Acc:24944]
ENSG00000148516	28296.1	0.640435	0.0753076	8.50426	1.83e-17	3.91e-16	17869	18442	37938	30258	31289	35767	chr10	31607424	31818742	8561	+	36.04	p11.22	protein_coding	ZEB1	zinc finger E-box binding homeobox 1 [Source:HGNC Symbol;Acc:11642]
ENSG00000102024	25777.2	-0.687965	0.0809265	-8.50111	1.88e-17	4.02e-16	31979	31976	27875	20203	20519	22845	chrX	114795501	114885181	4138	+	38.9	q23	protein_coding	PLS3	plastin 3 [Source:HGNC Symbol;Acc:9091]
ENSG00000111859	7572.4	0.722154	0.0850131	8.49461	1.99e-17	4.24e-16	5948	5822	12839	10525	6067	5959	chr6	11183531	11382581	10359	-	43.09	p24.2	protein_coding	NEDD9	neural precursor cell expressed, developmentally down-regulated 9 [Source:HGNC Symbol;Acc:7733]
ENSG00000133872	23385.7	0.792946	0.0933448	8.4948	1.98e-17	4.24e-16	15899	17503	41895	28417	20254	21660	chr8	29920528	29940723	2989	-	40.19	p12	protein_coding	TMEM66	transmembrane protein 66 [Source:HGNC Symbol;Acc:28789]
ENSG00000162458	11636.8	-0.655838	0.077235	-8.49146	2.04e-17	4.35e-16	13688	14010	11456	9664	10183	10787	chr1	16083102	16113089	4716	+	53.53	p36.21	protein_coding	FBLIM1	filamin binding LIM protein 1 [Source:HGNC Symbol;Acc:24686]
ENSG00000134874	10283	0.666042	0.0785182	8.48264	2.2e-17	4.69e-16	6881	7149	14599	12161	10782	11201	chr13	96230457	96296957	8469	-	41.42	q32.1	protein_coding	DZIP1	DAZ interacting zinc finger protein 1 [Source:HGNC Symbol;Acc:20908]
ENSG00000259431	2049.4	0.926882	0.109358	8.47567	2.34e-17	4.98e-16	1166	1182	2885	2474	2343	2428	chr14	24025216	24029480	2875	+	54.16	q11.2	protein_coding	THTPA	thiamine triphosphatase [Source:HGNC Symbol;Acc:18987]
ENSG00000185386	1690.85	0.989216	0.116767	8.47171	2.42e-17	5.15e-16	1160	1132	3166	2338	1361	1442	chr22	50702142	50709196	3321	-	65.39	q13.33	protein_coding	MAPK11	mitogen-activated protein kinase 11 [Source:HGNC Symbol;Acc:6873]
ENSG00000054392	1210.62	1.08604	0.128488	8.45252	2.85e-17	6.06e-16	723	763	2139	1666	1113	1133	chr1	210501596	210849638	4296	+	42.26	q32.2	protein_coding	HHAT	hedgehog acyltransferase [Source:HGNC Symbol;Acc:18270]
ENSG00000264772	74017.6	-0.686409	0.081253	-8.4478	2.97e-17	6.31e-16	109763	99676	84614	71748	42327	42912	chr17	7476144	7485342	4554	+	53.73	p13.1	processed_transcript	SNORA67	small nucleolar RNA, H/ACA box 67 [Source:HGNC Symbol;Acc:10224]
ENSG00000178809	787.904	1.35652	0.160618	8.44561	3.02e-17	6.42e-16	345	301	1065	921	1051	1078	chr7	75024337	75040279	5544	+	53.82	q11.23	protein_coding	TRIM73	tripartite motif containing 73 [Source:HGNC Symbol;Acc:18162]
ENSG00000212694	915.454	1.25225	0.148422	8.43714	3.25e-17	6.9e-16	416	462	1394	1124	1119	1079	chr12	122233173	122241812	4769	-	58.94	q24.31	lincRNA	AC084018.1
ENSG00000150281	1224.81	1.34612	0.159575	8.43568	3.29e-17	6.98e-16	773	589	2153	1991	1108	1035	chr16	30907928	30914881	1664	+	53.74	p11.2	protein_coding	CTF1	cardiotrophin 1 [Source:HGNC Symbol;Acc:2499]
ENSG00000106105	27500.5	-0.641847	0.0761157	-8.43252	3.38e-17	7.16e-16	31231	31222	26011	22062	26816	26895	chr7	30634297	30673649	4152	+	38.71	p14.3	protein_coding	GARS	glycyl-tRNA synthetase [Source:HGNC Symbol;Acc:4162]
ENSG00000183684	4151.4	-0.851654	0.100996	-8.43258	3.38e-17	7.16e-16	5883	5790	4327	3466	2938	2679	chr17	79845713	79849462	1581	-	57.57	q25.3	protein_coding	ALYREF	Aly/REF export factor [Source:HGNC Symbol;Acc:19071]
ENSG00000141985	9440.52	-0.666	0.0789965	-8.43075	3.43e-17	7.26e-16	13693	14071	11512	9530	4488	4590	chr19	4360367	4400544	3685	-	57.17	p13.3	protein_coding	SH3GL1	SH3-domain GRB2-like 1 [Source:HGNC Symbol;Acc:10830]
ENSG00000137267	15251.4	-0.875668	0.103927	-8.42579	3.58e-17	7.57e-16	20140	20741	15021	11840	12992	10855	chr6	3153903	3157760	1727	-	56.17	p25.2	protein_coding	TUBB2A	tubulin, beta 2A class IIa [Source:HGNC Symbol;Acc:12412]
ENSG00000186815	4787.95	0.779052	0.092484	8.42365	3.65e-17	7.7e-16	3267	3651	7810	6462	4042	4448	chr12	113658855	113736390	8728	+	50.56	q24.13	protein_coding	TPCN1	two pore segment channel 1 [Source:HGNC Symbol;Acc:18182]
ENSG00000181163	57940.6	-0.65122	0.0773317	-8.42113	3.73e-17	7.86e-16	78087	72030	63500	51597	40593	44968	chr5	170814120	170838141	3828	+	43.6	q35.1	protein_coding	NPM1	nucleophosmin (nucleolar phosphoprotein B23, numatrin) [Source:HGNC Symbol;Acc:7910]
ENSG00000035403	72506.7	-0.580879	0.0690345	-8.41433	3.95e-17	8.33e-16	99816	102332	90237	72531	38132	41269	chr10	75757872	75879918	5818	+	41.27	q22.2	protein_coding	VCL	vinculin [Source:HGNC Symbol;Acc:12665]
ENSG00000270823	5136.14	0.72169	0.0857769	8.41357	3.98e-17	8.38e-16	4766	4635	10316	8352	2257	2422	chr7	130135635	130138268	2634	-	38.88	q32.2	antisense	hsa-mir-335	hsa-mir-335 [Source:miRBase;Acc:MI0000816]
ENSG00000267365	303.704	2.12695	0.252926	8.40935	4.12e-17	8.67e-16	110	115	653	530	210	316	chr17	68163102	68165543	2442	-	47.38	q24.3	antisense	KCNJ2-AS1	KCNJ2 antisense RNA 1 (head to head) [Source:HGNC Symbol;Acc:43720]
ENSG00000142227	15552.9	-0.732836	0.0872204	-8.40212	4.38e-17	9.22e-16	20607	18818	15612	12926	12966	12555	chr19	48824766	48833810	1667	+	52.78	q13.33	protein_coding	EMP3	epithelial membrane protein 3 [Source:HGNC Symbol;Acc:3335]
ENSG00000267379	601.182	-1.39809	0.166418	-8.40109	4.42e-17	9.29e-16	971	956	478	401	371	416	chr19	14513529	14519535	252	-	56.73	p13.12	antisense	CTC-548K16.5
ENSG00000186174	16381.9	-0.72591	0.0864137	-8.4004	4.45e-17	9.34e-16	19445	19757	15516	12972	15666	14570	chr11	118764584	118796317	10495	-	59.25	q23.3	protein_coding	BCL9L	B-cell CLL/lymphoma 9-like [Source:HGNC Symbol;Acc:23688]
ENSG00000099999	2263.25	0.917639	0.109264	8.39833	4.53e-17	9.49e-16	1429	1571	3806	3022	1956	2260	chr22	30773835	30817760	3079	-	52.2	q12.2	protein_coding	RNF215	ring finger protein 215 [Source:HGNC Symbol;Acc:33434]
ENSG00000139112	34392.9	0.652292	0.0776689	8.39837	4.53e-17	9.49e-16	22450	20730	44722	36925	39987	43157	chr12	10365057	10375727	4084	+	44.11	p13.2	protein_coding	GABARAPL1	GABA(A) receptor-associated protein like 1 [Source:HGNC Symbol;Acc:4068]
ENSG00000163923	379.454	-1.82726	0.217588	-8.3978	4.55e-17	9.53e-16	676	602	216	214	244	289	chr3	186838736	186898696	1060	-	41.84	q27.3	protein_coding	RPL39L	ribosomal protein L39-like [Source:HGNC Symbol;Acc:17094]
ENSG00000182220	25474.5	0.837417	0.0997359	8.39634	4.61e-17	9.64e-16	15792	18391	43924	30216	22878	26737	chrX	40440146	40465889	2587	+	41.55	p11.4	protein_coding	ATP6AP2	ATPase, H+ transporting, lysosomal accessory protein 2 [Source:HGNC Symbol;Acc:18305]
ENSG00000175592	9063.89	-0.90632	0.107998	-8.39204	4.78e-17	9.99e-16	14038	13650	9271	8411	5180	4425	chr11	65659520	65668044	1887	-	55.66	q13.1	protein_coding	FOSL1	FOS-like antigen 1 [Source:HGNC Symbol;Acc:13718]
ENSG00000100714	4655.29	-0.819859	0.0977629	-8.3862	5.02e-17	1.05e-15	6553	6080	4596	3992	3446	3369	chr14	64854749	64926722	5924	+	43.67	q23.3	protein_coding	MTHFD1	methylenetetrahydrofolate dehydrogenase (NADP+ dependent) 1, methenyltetrahydrofolate cyclohydrolase, formyltetrahydrofolate synthetase [Source:HGNC Symbol;Acc:7432]
ENSG00000183696	1016.28	-1.22104	0.145596	-8.3865	5.01e-17	1.05e-15	1371	1224	742	599	1056	999	chr7	48128225	48148330	4577	+	48.29	p12.3	protein_coding	UPP1	uridine phosphorylase 1 [Source:HGNC Symbol;Acc:12576]
ENSG00000110031	962.05	-1.18689	0.14175	-8.37313	5.61e-17	1.17e-15	1487	1491	923	661	610	619	chr11	58294344	58345693	2467	-	38.55	q12.1	protein_coding	LPXN	leupaxin [Source:HGNC Symbol;Acc:14061]
ENSG00000198518	169.253	2.63804	0.315551	8.36012	6.27e-17	1.31e-15	44	50	393	312	140	146	chr6	26204858	26206266	1409	+	46.13	p22.2	protein_coding	HIST1H4E	histone cluster 1, H4e [Source:HGNC Symbol;Acc:4790]
ENSG00000154027	6544.32	-0.837862	0.100282	-8.35506	6.54e-17	1.36e-15	8976	8186	6032	5465	5382	5175	chr1	77747736	78025651	6916	+	39.61	p31.1	protein_coding	AK5	adenylate kinase 5 [Source:HGNC Symbol;Acc:365]
ENSG00000260934	3151.85	0.851402	0.102009	8.34634	7.04e-17	1.47e-15	2610	2460	6189	4846	1775	2092	chr16	19513011	19513608	510	+	43.48	p12.3	antisense	CTA-363E6.7
ENSG00000091483	6115.32	-0.728224	0.0872677	-8.34471	7.14e-17	1.48e-15	8203	8211	6540	5380	4381	4276	chr1	241660903	241683061	2142	-	36.87	q43	protein_coding	FH	fumarate hydratase [Source:HGNC Symbol;Acc:3700]
ENSG00000139318	5289.46	0.747927	0.0896211	8.34543	7.1e-17	1.48e-15	3873	4062	9008	7061	4135	4780	chr12	89741009	89747048	4632	-	46.59	q21.33	protein_coding	DUSP6	dual specificity phosphatase 6 [Source:HGNC Symbol;Acc:3072]
ENSG00000160886	349.316	-1.77812	0.213236	-8.33871	7.51e-17	1.56e-15	708	695	281	213	108	100	chr8	143781529	143786545	4049	+	54.4	q24.3	protein_coding	LY6K	lymphocyte antigen 6 complex, locus K [Source:HGNC Symbol;Acc:24225]
ENSG00000244161	1081.33	-1.29873	0.155761	-8.33794	7.56e-17	1.57e-15	1606	1307	773	651	1070	973	chr3	58148274	58156363	3709	-	50.4	p14.3	antisense	FLNB-AS1	FLNB antisense RNA 1 [Source:HGNC Symbol;Acc:40239]
ENSG00000187323	170.986	-2.71916	0.326382	-8.33124	8e-17	1.66e-15	390	439	100	54	16	24	chr18	49866542	51057784	8649	+	37.02	q21.2	protein_coding	DCC	deleted in colorectal carcinoma [Source:HGNC Symbol;Acc:2701]
ENSG00000144655	1181.01	-1.15336	0.138478	-8.32888	8.16e-17	1.69e-15	1803	1911	1122	890	740	652	chr3	39183346	39196053	3214	-	55.85	p22.2	protein_coding	CSRNP1	cysteine-serine-rich nuclear protein 1 [Source:HGNC Symbol;Acc:14300]
ENSG00000143321	22258.6	-0.759844	0.0913319	-8.3196	8.83e-17	1.83e-15	28597	26339	20840	18089	20307	18979	chr1	156711899	156736717	3790	-	51.35	q23.1	protein_coding	HDGF	hepatoma-derived growth factor [Source:HGNC Symbol;Acc:4856]
ENSG00000089737	22261.3	0.666758	0.0801717	8.31662	9.05e-17	1.87e-15	17829	16591	36344	29458	18890	18894	chr14	94517266	94547591	6007	-	42.84	q32.12	protein_coding	DDX24	DEAD (Asp-Glu-Ala-Asp) box helicase 24 [Source:HGNC Symbol;Acc:13266]
ENSG00000125870	2916.87	-0.817664	0.0983131	-8.31694	9.03e-17	1.87e-15	3113	3178	2413	1891	3294	3343	chr20	16710606	16722421	1820	+	38.34	p12.1	protein_coding	SNRPB2	small nuclear ribonucleoprotein polypeptide B [Source:HGNC Symbol;Acc:11155]
ENSG00000170373	478.708	1.89543	0.22797	8.31438	9.22e-17	1.9e-15	268	182	1228	811	328	288	chr20	23728190	23731905	872	-	56.78	p11.21	protein_coding	CST1	cystatin SN [Source:HGNC Symbol;Acc:2473]
ENSG00000157350	4286.84	-0.849702	0.102209	-8.31339	9.3e-17	1.92e-15	5430	5672	3907	3474	3708	3461	chr16	70413338	70473140	6287	-	52	q22.1	protein_coding	ST3GAL2	ST3 beta-galactoside alpha-2,3-sialyltransferase 2 [Source:HGNC Symbol;Acc:10863]
ENSG00000062485	14454.6	-0.686875	0.0826473	-8.31092	9.5e-17	1.95e-15	18744	18004	15233	12264	11644	11261	chr12	56665483	56694176	6402	-	46.16	q13.3	protein_coding	CS	citrate synthase [Source:HGNC Symbol;Acc:2422]
ENSG00000149090	38052.7	0.615589	0.0740676	8.31118	9.48e-17	1.95e-15	33321	32102	65514	54963	24921	27285	chr11	35453370	35551848	3862	-	41.96	p13	protein_coding	PAMR1	peptidase domain containing associated with muscle regeneration 1 [Source:HGNC Symbol;Acc:24554]
ENSG00000171159	5080.94	0.724973	0.0872245	8.31157	9.44e-17	1.95e-15	4063	4162	8900	7440	3594	3651	chr9	130922539	130926207	1662	+	56.88	q34.11	protein_coding	C9orf16	chromosome 9 open reading frame 16 [Source:HGNC Symbol;Acc:17823]
ENSG00000148158	5634.91	-0.715356	0.0860879	-8.30961	9.6e-17	1.97e-15	6984	6954	5501	4693	4629	5061	chr9	115513118	115643951	11578	+	44.26	q32	protein_coding	SNX30	sorting nexin family member 30 [Source:HGNC Symbol;Acc:23685]
ENSG00000127415	2410.41	1.13374	0.136532	8.30379	1.01e-16	2.07e-15	975	1200	3080	2645	3568	3016	chr4	980785	998316	4022	+	65.39	p16.3	protein_coding	IDUA	iduronidase, alpha-L- [Source:HGNC Symbol;Acc:5391]
ENSG00000143499	2211.16	-0.871372	0.104935	-8.30391	1.01e-16	2.07e-15	3137	3108	2337	1785	1469	1534	chr1	214454445	214510474	4884	+	43.58	q32.3	protein_coding	SMYD2	SET and MYND domain containing 2 [Source:HGNC Symbol;Acc:20982]
ENSG00000149554	1875.21	-1.16301	0.140084	-8.3022	1.02e-16	2.1e-15	2919	3139	2021	1276	890	1135	chr11	125495036	125546150	6550	+	37.73	q24.2	protein_coding	CHEK1	checkpoint kinase 1 [Source:HGNC Symbol;Acc:1925]
ENSG00000106333	24534.3	-0.688371	0.0829338	-8.30025	1.04e-16	2.13e-15	30563	31898	24396	21999	18292	20610	chr7	100199800	100205798	3532	+	60.91	q22.1	protein_coding	PCOLCE	procollagen C-endopeptidase enhancer [Source:HGNC Symbol;Acc:8738]
ENSG00000119333	2287.9	-0.950416	0.11452	-8.29911	1.05e-16	2.15e-15	3197	3115	2156	1774	1828	1656	chr9	131395940	131419066	2604	-	53.82	q34.11	protein_coding	WDR34	WD repeat domain 34 [Source:HGNC Symbol;Acc:28296]
ENSG00000030582	49033.3	0.66343	0.07998	8.29495	1.09e-16	2.22e-15	30800	30744	62998	54007	59932	57776	chr17	42422614	42430470	3520	+	57.76	q21.31	protein_coding	GRN	granulin [Source:HGNC Symbol;Acc:4601]
ENSG00000075391	3811.89	-0.794946	0.0958321	-8.29519	1.08e-16	2.22e-15	3906	4142	2986	2580	4400	4458	chr1	178062864	178448644	11818	+	36.99	q25.2	protein_coding	RASAL2	RAS protein activator like 2 [Source:HGNC Symbol;Acc:9874]
ENSG00000164929	875.039	-1.40028	0.169074	-8.28206	1.21e-16	2.47e-15	1486	1659	758	670	290	425	chr8	104152938	104242533	3997	+	42.75	q22.3	protein_coding	BAALC	brain and acute leukemia, cytoplasmic [Source:HGNC Symbol;Acc:14333]
ENSG00000135414	7751.49	0.695003	0.0839292	8.28082	1.22e-16	2.5e-15	5536	5668	11899	9906	7393	7321	chr12	56137064	56150911	3846	+	48.88	q13.2	protein_coding	GDF11	growth differentiation factor 11 [Source:HGNC Symbol;Acc:4216]
ENSG00000135362	500.604	-1.68008	0.203005	-8.27607	1.27e-16	2.6e-15	573	559	265	165	693	637	chr11	36317838	36486754	6636	+	43.76	p13	protein_coding	PRR5L	proline rich 5 like [Source:HGNC Symbol;Acc:25878]
ENSG00000113971	8367.26	0.721505	0.0872213	8.27212	1.32e-16	2.68e-15	5677	6337	12993	10815	7419	8365	chr3	132276986	132441303	13270	-	37.11	q22.1	protein_coding	NPHP3	nephronophthisis 3 (adolescent) [Source:HGNC Symbol;Acc:7907]
ENSG00000129514	275.599	2.38171	0.288149	8.26556	1.39e-16	2.83e-15	38	38	288	193	501	555	chr14	38059189	38069245	4111	-	53.29	q21.1	protein_coding	FOXA1	forkhead box A1 [Source:HGNC Symbol;Acc:5021]
ENSG00000137285	8927.75	-0.882445	0.106767	-8.26515	1.4e-16	2.84e-15	11698	12044	8543	6957	7783	6502	chr6	3224495	3231964	2194	-	56.75	p25.2	protein_coding	TUBB2B	tubulin, beta 2B class IIb [Source:HGNC Symbol;Acc:30829]
ENSG00000187840	2833.63	-0.980139	0.118601	-8.26414	1.41e-16	2.86e-15	3497	3349	2182	1974	3046	2700	chr8	37887859	37917883	1073	+	49.34	p11.23	protein_coding	EIF4EBP1	eukaryotic translation initiation factor 4E binding protein 1 [Source:HGNC Symbol;Acc:3288]
ENSG00000124222	10593	0.685274	0.0829677	8.25953	1.46e-16	2.97e-15	6314	6263	13511	10850	13623	13252	chr20	57226328	57254582	5089	+	40.99	q13.32	protein_coding	STX16	syntaxin 16 [Source:HGNC Symbol;Acc:11431]
ENSG00000140941	24265.5	0.619969	0.075133	8.25161	1.56e-16	3.17e-15	18321	18109	38262	29344	21655	23956	chr16	87417601	87438385	5313	+	47.47	q24.2	protein_coding	MAP1LC3B	microtubule-associated protein 1 light chain 3 beta [Source:HGNC Symbol;Acc:13352]
ENSG00000268592	1168.06	-1.07333	0.130368	-8.23308	1.82e-16	3.7e-15	1855	1813	1166	934	660	637	chr6	150183733	150240643	2107	+	46.43	q25.1	antisense	RP11-244K5.8
ENSG00000165490	223.634	-2.53776	0.30825	-8.23281	1.83e-16	3.71e-15	399	411	113	58	130	202	chr11	82611017	82669319	5339	+	39.78	q14.1	protein_coding	C11orf82	chromosome 11 open reading frame 82 [Source:HGNC Symbol;Acc:26351]
ENSG00000223953	3150.03	-0.847494	0.103018	-8.22669	1.92e-16	3.89e-15	4798	4455	3482	2722	1872	1807	chr11	119209652	119217383	3917	-	61.2	q23.3	protein_coding	C1QTNF5	C1q and tumor necrosis factor related protein 5 [Source:HGNC Symbol;Acc:14344]
ENSG00000235718	3150.03	-0.847494	0.103018	-8.22669	1.92e-16	3.89e-15	4798	4455	3482	2722	1872	1807	chr11	119209652	119217383	4029	-	61.2	q23.3	protein_coding	MFRP	membrane frizzled-related protein [Source:HGNC Symbol;Acc:18121]
ENSG00000259159	3150.03	-0.847494	0.103018	-8.22669	1.92e-16	3.89e-15	4798	4455	3482	2722	1872	1807	chr11	119209652	119217368	3902	-	61.23	q23.3	protein_coding	MFRP
ENSG00000177283	575.98	-1.64148	0.199688	-8.22024	2.03e-16	4.11e-15	610	715	263	245	818	671	chr10	35927177	35930362	3186	-	61.61	p11.21	protein_coding	FZD8	frizzled family receptor 8 [Source:HGNC Symbol;Acc:4046]
ENSG00000154188	11549.8	0.783901	0.0953692	8.21964	2.04e-16	4.12e-15	5244	6076	13716	9883	15961	18039	chr8	108261721	108510283	7117	-	36.05	q23.1	protein_coding	ANGPT1	angiopoietin 1 [Source:HGNC Symbol;Acc:484]
ENSG00000210191	2756.39	-0.814827	0.0991722	-8.21628	2.1e-16	4.24e-15	3828	3658	2817	2305	1943	2077	chrM	12266	12336	71	+	35.21		Mt_tRNA	MT-TL2	mitochondrially encoded tRNA leucine 2 (CUN) [Source:HGNC Symbol;Acc:7491]
ENSG00000167513	372.218	-2.06279	0.251123	-8.21423	2.14e-16	4.31e-15	576	698	191	174	326	220	chr16	88869621	88875666	3336	+	65.55	q24.3	protein_coding	CDT1	chromatin licensing and DNA replication factor 1 [Source:HGNC Symbol;Acc:24576]
ENSG00000121211	67.1359	-5.35594	0.652389	-8.20973	2.22e-16	4.47e-15	178	156	8	2	20	26	chr4	154265801	154336270	1513	+	39.03	q31.3	protein_coding	MND1	meiotic nuclear divisions 1 homolog (S. cerevisiae) [Source:HGNC Symbol;Acc:24839]
ENSG00000196295	1806.31	1.03747	0.126411	8.20707	2.27e-16	4.56e-15	731	823	1988	1827	2505	2881	chr7	30555925	30634425	21375	-	42.17	p14.3	processed_transcript	AC005154.6
ENSG00000159840	38534.3	-0.782138	0.0953332	-8.20426	2.32e-16	4.67e-15	51010	50857	38381	32742	31467	27397	chr7	143078173	143088204	3482	+	58.32	q34	protein_coding	ZYX	zyxin [Source:HGNC Symbol;Acc:13200]
ENSG00000134882	6810.82	0.701705	0.0855976	8.19772	2.45e-16	4.93e-15	4609	4409	9595	8036	7362	7515	chr13	99853028	100038688	4519	+	41.75	q32.3	protein_coding	UBAC2	UBA domain containing 2 [Source:HGNC Symbol;Acc:20486]
ENSG00000164440	323.976	2.14358	0.261594	8.19432	2.52e-16	5.06e-15	96	113	672	450	279	429	chr6	139561198	139613276	4937	-	40.29	q24.1	protein_coding	TXLNB	taxilin beta [Source:HGNC Symbol;Acc:21617]
ENSG00000147010	8302.72	-0.788268	0.0962636	-8.18864	2.64e-16	5.3e-15	11350	10515	7887	7259	6471	6400	chrX	19552093	19905719	5830	-	43.06	p22.12	protein_coding	SH3KBP1	SH3-domain kinase binding protein 1 [Source:HGNC Symbol;Acc:13867]
ENSG00000111305	419.888	1.73806	0.212342	8.18522	2.72e-16	5.45e-15	172	142	704	559	523	484	chr12	13236494	13256619	3007	-	46.31	p13.1	protein_coding	GSG1	germ cell associated 1 [Source:HGNC Symbol;Acc:19716]
ENSG00000129636	17308.9	0.675399	0.0825365	8.18303	2.77e-16	5.55e-15	15126	15099	32222	25917	9493	11371	chr16	47188298	47498060	7768	-	37.51	q12.1	protein_coding	ITFG1	integrin alpha FG-GAP repeat containing 1 [Source:HGNC Symbol;Acc:30697]
ENSG00000172638	36866.3	0.644315	0.078845	8.17192	3.04e-16	6.08e-15	26883	26947	54141	46805	36022	35415	chr11	65633912	65641063	5397	-	60.57	q13.1	protein_coding	EFEMP2	EGF containing fibulin-like extracellular matrix protein 2 [Source:HGNC Symbol;Acc:3219]
ENSG00000189403	20663.2	-0.714281	0.0874324	-8.16952	3.1e-16	6.2e-15	27275	28372	24148	16987	13441	15318	chr13	31032884	31191734	5828	-	41.99	q12.3	protein_coding	HMGB1	high mobility group box 1 [Source:HGNC Symbol;Acc:4983]
ENSG00000005882	5555.13	0.706874	0.0865343	8.16872	3.12e-16	6.23e-15	4353	4148	9295	7426	4558	4737	chr17	48172101	48189516	5481	+	56.67	q21.33	protein_coding	PDK2	pyruvate dehydrogenase kinase, isozyme 2 [Source:HGNC Symbol;Acc:8810]
ENSG00000140950	4715.73	-0.765558	0.0937891	-8.16254	3.28e-16	6.56e-15	4917	4577	3735	2994	5772	5751	chr16	84511681	84587639	6505	-	49.7	q24.1	protein_coding	TLDC1	TBC/LysM-associated domain containing 1 [Source:HGNC Symbol;Acc:29325]
ENSG00000116209	25120	0.58504	0.0717219	8.15706	3.43e-16	6.85e-15	20264	20302	40656	32643	20063	21798	chr1	54497347	54519177	4156	-	38.71	p32.3	protein_coding	TMEM59	transmembrane protein 59 [Source:HGNC Symbol;Acc:1239]
ENSG00000168781	3328.86	0.772974	0.0948401	8.15029	3.63e-16	7.24e-15	2418	2388	5608	4307	2872	3066	chr15	43825660	43882430	8054	-	44.61	q15.3	protein_coding	PPIP5K1	diphosphoinositol pentakisphosphate kinase 1 [Source:HGNC Symbol;Acc:29023]
ENSG00000073712	22139.1	-0.643362	0.0789444	-8.14956	3.65e-16	7.28e-15	21669	21772	18996	14583	27091	26582	chr14	53323986	53419153	8510	-	39.3	q22.1	protein_coding	FERMT2	fermitin family member 2 [Source:HGNC Symbol;Acc:15767]
ENSG00000182093	3807.87	0.927271	0.11378	8.14966	3.65e-16	7.28e-15	2473	2734	7251	4793	3090	3514	chr21	40752170	40800454	5558	+	44.24	q22.2	protein_coding	WRB	tryptophan rich basic protein [Source:HGNC Symbol;Acc:12790]
ENSG00000166548	6204.31	0.673581	0.0827711	8.13788	4.02e-16	8.01e-15	4243	4350	9097	7400	6309	6581	chr16	66541906	66586447	7169	-	49.54	q21	protein_coding	TK2	thymidine kinase 2, mitochondrial [Source:HGNC Symbol;Acc:11831]
ENSG00000135723	4899.06	-0.714202	0.0877947	-8.1349	4.12e-16	8.2e-15	6402	6190	5176	4079	3788	3914	chr16	67263290	67281561	5407	-	56.62	q22.1	protein_coding	FHOD1	formin homology 2 domain containing 1 [Source:HGNC Symbol;Acc:17905]
ENSG00000180354	3073.69	0.946993	0.116476	8.13035	4.28e-16	8.51e-15	1561	1506	3989	3141	3613	4723	chr7	30174426	30202378	6532	+	46.82	p14.3	protein_coding	MTURN	maturin, neural progenitor differentiation regulator homolog (Xenopus) [Source:HGNC Symbol;Acc:25457]
ENSG00000133216	14272.2	-0.640468	0.0787798	-8.12985	4.3e-16	8.54e-15	22473	22227	18482	15931	4495	4623	chr1	23037332	23241818	6341	+	51.87	p36.12	protein_coding	EPHB2	EPH receptor B2 [Source:HGNC Symbol;Acc:3393]
ENSG00000267546	317.035	1.93789	0.238392	8.129	4.33e-16	8.59e-15	112	111	581	450	311	408	chr17	74541750	74553765	1494	-	47.35	q25.1	antisense	RP11-666A8.8
ENSG00000132780	4992.98	-0.785174	0.0966823	-8.12117	4.62e-16	9.16e-15	6864	6634	4890	4482	3574	3644	chr1	46049518	46084566	8293	+	42.89	p34.1	protein_coding	NASP	nuclear autoantigenic sperm protein (histone-binding) [Source:HGNC Symbol;Acc:7644]
ENSG00000248905	6156	-0.803116	0.0989379	-8.11738	4.76e-16	9.44e-15	7733	8198	6267	4760	4484	5610	chr15	33057747	33486897	20046	-	39.64	q13.3	protein_coding	FMN1	formin 1 [Source:HGNC Symbol;Acc:3768]
ENSG00000161960	69913.6	-0.66223	0.0816096	-8.1146	4.87e-16	9.65e-15	103307	93717	80929	68648	39668	40127	chr17	7476024	7482323	5316	+	52.92	p13.1	protein_coding	EIF4A1	eukaryotic translation initiation factor 4A1 [Source:HGNC Symbol;Acc:3282]
ENSG00000137076	96139.8	-0.66154	0.0815687	-8.11022	5.05e-16	1e-14	95626	93917	76317	67309	118348	114692	chr9	35696945	35732392	10076	-	51.19	p13.3	protein_coding	TLN1	talin 1 [Source:HGNC Symbol;Acc:11845]
ENSG00000101220	2511.83	-0.813925	0.100384	-8.10809	5.14e-16	1.02e-14	3295	3294	2540	1981	1951	2051	chr20	3734155	3749034	2415	-	56.32	p13	protein_coding	C20orf27	chromosome 20 open reading frame 27 [Source:HGNC Symbol;Acc:15873]
ENSG00000109674	155.621	-2.65384	0.327326	-8.10765	5.16e-16	1.02e-14	299	264	54	53	118	118	chr4	178230990	178284097	2959	+	37.34	q34.3	protein_coding	NEIL3	nei endonuclease VIII-like 3 (E. coli) [Source:HGNC Symbol;Acc:24573]
ENSG00000178401	453.49	-1.67658	0.206889	-8.10379	5.33e-16	1.05e-14	841	705	306	274	247	324	chr12	49740700	49751309	3477	+	46.91	q13.12	protein_coding	DNAJC22	DnaJ (Hsp40) homolog, subfamily C, member 22 [Source:HGNC Symbol;Acc:25802]
ENSG00000258714	864.383	1.22214	0.150856	8.10134	5.44e-16	1.07e-14	357	374	1089	956	1189	1229	chr14	21558546	21560491	419	+	66.08	q11.2	lincRNA	RP11-998D10.7
ENSG00000116717	9293.77	0.672463	0.0830325	8.0988	5.55e-16	1.09e-14	6605	6450	13919	11149	9504	9356	chr1	68150744	68154021	2069	+	52.9	p31.3	protein_coding	GADD45A	growth arrest and DNA-damage-inducible, alpha [Source:HGNC Symbol;Acc:4095]
ENSG00000100629	201.519	-2.33259	0.28822	-8.0931	5.82e-16	1.15e-14	333	317	76	78	182	185	chr14	80943330	81425861	9495	-	36.62	q31.1	protein_coding	CEP128	centrosomal protein 128kDa [Source:HGNC Symbol;Acc:20359]
ENSG00000132429	1276.55	-1.11169	0.137433	-8.08892	6.02e-16	1.18e-14	1287	1341	886	591	1631	1715	chr6	105606155	105627870	1881	-	39.7	q21	protein_coding	POPDC3	popeye domain containing 3 [Source:HGNC Symbol;Acc:17649]
ENSG00000143387	13629	0.734331	0.0907819	8.08896	6.02e-16	1.18e-14	6568	5926	13106	11790	20914	21989	chr1	150768684	150780799	1887	-	43	q21.3	protein_coding	CTSK	cathepsin K [Source:HGNC Symbol;Acc:2536]
ENSG00000119383	16468.8	-0.64482	0.0797433	-8.0862	6.16e-16	1.21e-14	20926	21133	17993	14412	12745	12360	chr9	131873229	131911225	5907	+	52.59	q34.11	protein_coding	PPP2R4	protein phosphatase 2A activator, regulatory subunit 4 [Source:HGNC Symbol;Acc:9308]
ENSG00000109046	12411.9	0.697223	0.0863349	8.0758	6.7e-16	1.32e-14	7399	8454	17216	13741	13512	15161	chr17	25621102	25640657	6307	+	39.52	q11.1	protein_coding	WSB1	WD repeat and SOCS box containing 1 [Source:HGNC Symbol;Acc:19221]
ENSG00000155961	287.065	2.00526	0.248409	8.07242	6.89e-16	1.35e-14	160	162	858	698	34	20	chrX	154487526	154493874	3505	-	41.08	q28	protein_coding	RAB39B	RAB39B, member RAS oncogene family [Source:HGNC Symbol;Acc:16499]
ENSG00000085415	2404.92	-0.88518	0.109683	-8.07038	7.01e-16	1.37e-14	3050	3266	2412	1729	1974	2009	chr18	12947132	12987535	10481	+	43.55	p11.21	protein_coding	SEH1L	SEH1-like (S. cerevisiae) [Source:HGNC Symbol;Acc:30379]
ENSG00000148400	3359.6	-0.752029	0.093291	-8.06111	7.56e-16	1.48e-14	4337	4537	3482	2857	2463	2596	chr9	139388896	139440314	9880	-	63.39	q34.3	protein_coding	NOTCH1	notch 1 [Source:HGNC Symbol;Acc:7881]
ENSG00000180198	3895.68	-0.733505	0.0910014	-8.06037	7.61e-16	1.49e-14	5075	5081	4089	3270	2972	3015	chr1	28832455	28865812	3888	+	50	p35.3	protein_coding	RCC1	regulator of chromosome condensation 1 [Source:HGNC Symbol;Acc:1913]
ENSG00000105655	1835.3	0.931585	0.115622	8.05714	7.81e-16	1.53e-14	1378	1431	3596	2860	1210	1140	chr19	18545198	18549111	3284	-	66.58	p13.11	protein_coding	ISYNA1	inositol-3-phosphate synthase 1 [Source:HGNC Symbol;Acc:29821]
ENSG00000095380	4380.94	-0.735299	0.0913065	-8.05308	8.07e-16	1.58e-14	6272	6046	4972	3947	2704	2699	chr9	100819021	100845357	4922	+	46.23	q22.33	protein_coding	NANS	N-acetylneuraminic acid synthase [Source:HGNC Symbol;Acc:19237]
ENSG00000150687	85228.9	0.65357	0.0811624	8.05262	8.1e-16	1.58e-14	78145	79959	173635	127369	42378	41203	chr11	86502101	86663952	11725	+	42.16	q14.2	protein_coding	PRSS23	protease, serine, 23 [Source:HGNC Symbol;Acc:14370]
ENSG00000113369	6037.52	0.984989	0.122343	8.05106	8.21e-16	1.6e-14	2935	3333	8928	6132	6555	8872	chr5	90664541	90679176	4934	-	35.81	q14.3	protein_coding	ARRDC3	arrestin domain containing 3 [Source:HGNC Symbol;Acc:29263]
ENSG00000048828	14649.6	-0.640698	0.0796382	-8.04511	8.62e-16	1.68e-14	15830	16479	14359	10697	14768	15318	chr9	96214004	96328397	7296	+	42.4	q22.31	protein_coding	FAM120A	family with sequence similarity 120A [Source:HGNC Symbol;Acc:13247]
ENSG00000065882	3692.05	-0.837683	0.104188	-8.04008	8.98e-16	1.75e-14	5411	4862	3780	3135	2606	2493	chr4	37892708	38140796	9027	+	42.84	p14	protein_coding	TBC1D1	TBC1 (tre-2/USP6, BUB2, cdc16) domain family, member 1 [Source:HGNC Symbol;Acc:11578]
ENSG00000136490	1370.31	-1.029	0.127985	-8.03996	8.99e-16	1.75e-14	1794	1912	1224	965	1183	1106	chr17	61773262	61778532	4745	-	66.27	q23.3	protein_coding	LIMD2	LIM domain containing 2 [Source:HGNC Symbol;Acc:28142]
ENSG00000104774	11599.4	0.691539	0.0860448	8.03696	9.21e-16	1.79e-14	7656	7459	15526	13731	13091	12990	chr19	12757325	12777556	5374	-	53.98	p13.2	protein_coding	MAN2B1	mannosidase, alpha, class 2B, member 1 [Source:HGNC Symbol;Acc:6826]
ENSG00000131080	3718.53	0.855049	0.106547	8.02509	1.01e-15	1.97e-14	2231	2631	6125	4510	3683	3777	chrX	65815479	65859108	3557	-	39.72	q12	protein_coding	EDA2R	ectodysplasin A2 receptor [Source:HGNC Symbol;Acc:17756]
ENSG00000243927	2664.97	-0.80018	0.0997148	-8.02469	1.02e-15	1.98e-14	3070	3086	2338	1916	2687	2742	chr21	35445524	35515334	4299	+	40.3	q22.11	protein_coding	MRPS6	mitochondrial ribosomal protein S6 [Source:HGNC Symbol;Acc:14051]
ENSG00000204852	3077.81	0.833081	0.103871	8.02034	1.05e-15	2.05e-14	2148	2037	4821	4131	2698	3166	chr12	111051832	111087235	9605	+	44.42	q24.11	protein_coding	TCTN1	tectonic family member 1 [Source:HGNC Symbol;Acc:26113]
ENSG00000141052	587.287	-1.3472	0.16802	-8.01812	1.07e-15	2.08e-14	852	911	466	369	437	463	chr17	12569207	12672266	8875	+	41.77	p12	protein_coding	MYOCD	myocardin [Source:HGNC Symbol;Acc:16067]
ENSG00000175334	8106.75	-0.703657	0.0878096	-8.01343	1.12e-15	2.16e-14	11294	10321	9032	6990	5669	5814	chr11	65769550	65771620	1645	+	58.14	q13.1	protein_coding	BANF1	barrier to autointegration factor 1 [Source:HGNC Symbol;Acc:17397]
ENSG00000180573	11359.1	1.89595	0.23664	8.01195	1.13e-15	2.19e-14	4248	5327	26742	16720	8375	11259	chr6	26124373	26139344	1668	+	41.82	p22.2	protein_coding	HIST1H2AC	histone cluster 1, H2ac [Source:HGNC Symbol;Acc:4733]
ENSG00000165943	3787.25	0.781332	0.0975292	8.01126	1.14e-15	2.2e-14	3299	3132	7699	5676	2101	2165	chr14	93648541	93651273	2537	-	51.56	q32.12	protein_coding	MOAP1	modulator of apoptosis 1 [Source:HGNC Symbol;Acc:16658]
ENSG00000172831	9199.09	0.65403	0.0816406	8.0111	1.14e-15	2.2e-14	6875	6941	14191	11932	8382	8399	chr16	66968347	66978999	5343	+	55.49	q22.1	protein_coding	CES2	carboxylesterase 2 [Source:HGNC Symbol;Acc:1864]
ENSG00000154330	4053.02	0.736227	0.0920232	8.00045	1.24e-15	2.4e-14	3633	3598	8241	6305	1908	2139	chr9	70943224	71145977	7426	+	40.29	q21.11	protein_coding	PGM5	phosphoglucomutase 5 [Source:HGNC Symbol;Acc:8908]
ENSG00000239776	2759.97	1.25001	0.156258	7.99963	1.25e-15	2.41e-14	1420	2031	5110	4695	1743	2404	chr12	127650616	127650672	57	-	73.68	q24.32	miRNA	AC079949.1
ENSG00000176974	522.327	-1.4108	0.176565	-7.99027	1.35e-15	2.6e-14	918	891	439	378	245	271	chr17	18231187	18266856	6981	-	49.89	p11.2	protein_coding	SHMT1	serine hydroxymethyltransferase 1 (soluble) [Source:HGNC Symbol;Acc:10850]
ENSG00000135914	1591.84	1.03652	0.129861	7.98175	1.44e-15	2.78e-14	982	875	2443	2128	1524	1839	chr2	231972944	231989832	2246	-	34.92	q37.1	protein_coding	HTR2B	5-hydroxytryptamine (serotonin) receptor 2B, G protein-coupled [Source:HGNC Symbol;Acc:5294]
ENSG00000154864	5139.42	0.743853	0.0931942	7.98176	1.44e-15	2.78e-14	3004	3242	6692	5849	6124	6190	chr18	10666480	11148587	14620	-	41.01	p11.21	protein_coding	PIEZO2	piezo-type mechanosensitive ion channel component 2 [Source:HGNC Symbol;Acc:26270]
ENSG00000158402	330.224	-2.01559	0.252714	-7.97578	1.51e-15	2.92e-14	572	624	172	180	232	168	chr5	137620954	137674044	3042	-	44.09	q31.2	protein_coding	CDC25C	cell division cycle 25C [Source:HGNC Symbol;Acc:1727]
ENSG00000161547	11470	-0.705097	0.0884111	-7.97521	1.52e-15	2.93e-14	14936	16145	13500	9604	7605	7945	chr17	74730197	74733456	3017	-	49.23	q25.1	protein_coding	SRSF2	serine/arginine-rich splicing factor 2 [Source:HGNC Symbol;Acc:10783]
ENSG00000244270	915.514	1.2016	0.15068	7.9745	1.53e-15	2.94e-14	557	490	1584	1313	800	951	chr14	50044110	50044512	403	-	46.9	q21.3	pseudogene	RPL32P29	ribosomal protein L32 pseudogene 29 [Source:HGNC Symbol;Acc:35771]
ENSG00000109680	3740.41	1.15399	0.14479	7.97009	1.59e-15	3.05e-14	2121	2670	7687	5254	2430	3516	chr4	26578059	26756973	3434	+	36.57	p15.2	protein_coding	TBC1D19	TBC1 domain family, member 19 [Source:HGNC Symbol;Acc:25624]
ENSG00000167992	577.479	1.48193	0.185962	7.96899	1.6e-15	3.07e-14	237	276	889	824	679	639	chr11	61025762	61062896	4869	-	51.58	q12.2	protein_coding	VWCE	von Willebrand factor C and EGF domains [Source:HGNC Symbol;Acc:26487]
ENSG00000104412	4557.77	0.700078	0.0879022	7.96428	1.66e-15	3.19e-14	3430	3532	7612	6021	3671	4048	chr8	109455830	109499145	3779	+	34.69	q23.1	protein_coding	EMC2	ER membrane protein complex subunit 2 [Source:HGNC Symbol;Acc:28963]
ENSG00000166922	1397.22	1.12624	0.141447	7.9623	1.69e-15	3.24e-14	1053	1092	3345	2335	528	703	chr15	32933877	32989299	2192	+	42.31	q13.3	protein_coding	SCG5	secretogranin V (7B2 protein) [Source:HGNC Symbol;Acc:10816]
ENSG00000185565	1623.82	0.995847	0.125106	7.96005	1.72e-15	3.3e-14	1025	885	2518	2067	1649	1834	chr3	115521235	117716095	10367	-	37.08	q13.32	protein_coding	LSAMP	limbic system-associated membrane protein [Source:HGNC Symbol;Acc:6705]
ENSG00000173918	5428.36	0.693798	0.0871822	7.95802	1.75e-15	3.35e-14	4063	4168	8576	7400	4553	4835	chr17	77018896	77045870	4854	+	54.12	q25.3	protein_coding	C1QTNF1	C1q and tumor necrosis factor related protein 1 [Source:HGNC Symbol;Acc:14324]
ENSG00000115163	659.904	-1.40071	0.176177	-7.95057	1.86e-15	3.55e-14	1037	961	537	380	541	471	chr2	26987157	27023935	1983	+	48.97	p23.3	protein_coding	CENPA	centromere protein A [Source:HGNC Symbol;Acc:1851]
ENSG00000013441	6734.31	0.775158	0.0975061	7.94984	1.87e-15	3.57e-14	4444	4556	10910	7759	6306	7533	chr2	201717732	201729422	5125	-	41.72	q33.1	protein_coding	CLK1	CDC-like kinase 1 [Source:HGNC Symbol;Acc:2068]
ENSG00000184208	2295.4	0.889249	0.111872	7.94878	1.88e-15	3.6e-14	1223	1139	2864	2396	3125	3041	chr22	42084943	42094140	5341	+	51.21	q13.2	protein_coding	C22orf46	chromosome 22 open reading frame 46 [Source:HGNC Symbol;Acc:26294]
ENSG00000146904	4043.59	-0.76028	0.0956561	-7.94805	1.89e-15	3.62e-14	5312	5335	4214	3360	3154	3007	chr7	143087382	143105985	4733	-	52.64	q35	protein_coding	EPHA1	EPH receptor A1 [Source:HGNC Symbol;Acc:3385]
ENSG00000122863	6394.13	-0.670263	0.0843385	-7.9473	1.91e-15	3.64e-14	7915	7733	6504	5329	5436	5516	chr10	73724123	73773322	6970	+	51.39	q22.1	protein_coding	CHST3	carbohydrate (chondroitin 6) sulfotransferase 3 [Source:HGNC Symbol;Acc:1971]
ENSG00000044574	97648.2	-0.589945	0.0742594	-7.94439	1.95e-15	3.72e-14	114561	109403	96418	82260	89059	93487	chr9	127997132	128003609	3908	-	43.98	q33.3	protein_coding	HSPA5	heat shock 70kDa protein 5 (glucose-regulated protein, 78kDa) [Source:HGNC Symbol;Acc:5238]
ENSG00000132481	909.814	-1.29035	0.162436	-7.94371	1.96e-15	3.74e-14	1116	1213	550	582	915	964	chr17	73870242	73874656	3142	-	65.14	q25.1	protein_coding	TRIM47	tripartite motif containing 47 [Source:HGNC Symbol;Acc:19020]
ENSG00000140563	3642.02	0.782539	0.0985133	7.94349	1.97e-15	3.74e-14	2788	2738	6060	5336	2885	2869	chr15	94774767	95023632	9429	+	38.26	q26.2	protein_coding	MCTP2	multiple C2 domains, transmembrane 2 [Source:HGNC Symbol;Acc:25636]
ENSG00000259716	60604.7	-0.611714	0.0770302	-7.94122	2e-15	3.81e-14	74137	75880	66313	52073	49608	47960	chr20	35177530	35232932	714	-	49.82	q11.23	antisense	RP5-977B1.11
ENSG00000123213	4730.15	-0.75606	0.0952243	-7.93978	2.03e-15	3.85e-14	6230	5995	4646	4039	3809	3716	chr5	65018023	65167553	10948	+	40.37	q12.3	protein_coding	NLN	neurolysin (metallopeptidase M3 family) [Source:HGNC Symbol;Acc:16058]
ENSG00000145020	470.025	1.83945	0.231777	7.93627	2.08e-15	3.96e-14	107	163	564	584	669	730	chr3	49454211	49460186	4561	-	54.5	p21.31	protein_coding	AMT	aminomethyltransferase [Source:HGNC Symbol;Acc:473]
ENSG00000132688	26662.4	-0.627831	0.0791164	-7.93553	2.1e-15	3.98e-14	39473	39547	32622	28679	11689	11772	chr1	156638555	156647189	5558	-	59	q23.1	protein_coding	NES	nestin [Source:HGNC Symbol;Acc:7756]
ENSG00000182492	11243.1	-0.769262	0.0969584	-7.93394	2.12e-15	4.03e-14	16007	16644	11589	11253	6022	6756	chrX	152760397	152775012	2453	+	62.66	q28	protein_coding	BGN	biglycan [Source:HGNC Symbol;Acc:1044]
ENSG00000269926	2706.29	0.894948	0.1128	7.93397	2.12e-15	4.03e-14	1288	1157	2884	2566	3823	4349	chr10	74034673	74035738	847	-	55.44	q22.1	antisense	RP11-442H21.2
ENSG00000164066	1693.04	1.19156	0.150222	7.93201	2.16e-15	4.09e-14	784	884	2897	1756	1845	2251	chr4	128544426	128647892	16066	+	37.11	q28.1	protein_coding	INTU	inturned planar cell polarity protein [Source:HGNC Symbol;Acc:29239]
ENSG00000132386	5379.55	0.737758	0.0930354	7.92986	2.19e-15	4.15e-14	4472	4240	9366	8072	3505	4047	chr17	1665253	1680868	3069	+	53.48	p13.3	protein_coding	SERPINF1	serpin peptidase inhibitor, clade F (alpha-2 antiplasmin, pigment epithelium derived factor), member 1 [Source:HGNC Symbol;Acc:8824]
ENSG00000138376	476.521	-1.49752	0.188978	-7.92433	2.29e-15	4.34e-14	622	613	274	250	498	529	chr2	215590370	215674428	6062	-	36.38	q35	protein_coding	BARD1	BRCA1 associated RING domain 1 [Source:HGNC Symbol;Acc:952]
ENSG00000196866	203.119	2.35538	0.29725	7.92391	2.3e-15	4.35e-14	62	67	441	354	152	217	chr6	26199079	26199471	393	-	62.85	p22.2	protein_coding	HIST1H2AD	histone cluster 1, H2ad [Source:HGNC Symbol;Acc:4729]
ENSG00000206052	2535.92	0.870918	0.109917	7.92343	2.31e-15	4.36e-14	1784	1813	4683	3294	2027	2262	chr18	67068291	67516323	9387	+	36.17	q22.2	protein_coding	DOK6	docking protein 6 [Source:HGNC Symbol;Acc:28301]
ENSG00000125912	10764.8	-0.638604	0.0806513	-7.91809	2.41e-15	4.55e-14	13984	14344	12103	9803	7595	7475	chr19	3185561	3209573	4175	+	60.96	p13.3	protein_coding	NCLN	nicalin [Source:HGNC Symbol;Acc:26923]
ENSG00000137404	849.253	-1.25795	0.158871	-7.91803	2.41e-15	4.55e-14	1213	1171	620	573	767	687	chr6	30655824	30659197	2018	-	55.1	p21.33	protein_coding	NRM	nurim (nuclear envelope membrane protein) [Source:HGNC Symbol;Acc:8003]
ENSG00000131094	329.02	1.77231	0.223889	7.91602	2.45e-15	4.62e-14	192	161	816	639	164	169	chr17	43037061	43045439	1295	-	56.53	q21.31	protein_coding	C1QL1	complement component 1, q subcomponent-like 1 [Source:HGNC Symbol;Acc:24182]
ENSG00000158815	98.7327	4.06213	0.513335	7.91322	2.51e-15	4.72e-14	6	12	185	174	130	108	chr8	21899909	21906320	3287	+	60.37	p21.3	protein_coding	FGF17	fibroblast growth factor 17 [Source:HGNC Symbol;Acc:3673]
ENSG00000198408	18971.5	-0.589963	0.07459	-7.90941	2.59e-15	4.87e-14	20620	21196	18132	15247	18232	19899	chr10	103544200	103578696	7602	-	42.09	q24.32	protein_coding	MGEA5	meningioma expressed antigen 5 (hyaluronidase) [Source:HGNC Symbol;Acc:7056]
ENSG00000121621	910.686	-1.10397	0.139609	-7.90758	2.62e-15	4.94e-14	1377	1442	885	696	531	565	chr11	28042167	28129855	4668	-	34.02	p14.1	protein_coding	KIF18A	kinesin family member 18A [Source:HGNC Symbol;Acc:29441]
ENSG00000105220	16206	-0.617032	0.0780641	-7.90417	2.7e-15	5.07e-14	21594	20638	18304	14851	11402	11532	chr19	34850385	34893061	9112	+	52.45	q13.11	protein_coding	GPI	glucose-6-phosphate isomerase [Source:HGNC Symbol;Acc:4458]
ENSG00000092470	565.606	-1.44892	0.183371	-7.90161	2.75e-15	5.17e-14	944	784	442	324	426	443	chr15	44119161	44160617	4078	+	41.87	q15.3	protein_coding	WDR76	WD repeat domain 76 [Source:HGNC Symbol;Acc:25773]
ENSG00000139625	5864.26	0.68298	0.0865146	7.89439	2.92e-15	5.48e-14	4369	4428	9291	7693	5246	5215	chr12	53874274	53893847	7150	-	53.2	q13.13	protein_coding	MAP3K12	mitogen-activated protein kinase kinase kinase 12 [Source:HGNC Symbol;Acc:6851]
ENSG00000141298	9914.93	0.628265	0.0796036	7.89242	2.96e-15	5.56e-14	6463	6229	12962	10644	11357	12342	chr17	27952956	28257294	12608	-	40.66	q11.2	protein_coding	SSH2	slingshot protein phosphatase 2 [Source:HGNC Symbol;Acc:30580]
ENSG00000084234	80879.2	0.563492	0.0714082	7.89113	2.99e-15	5.61e-14	58218	57995	112886	93632	84455	86030	chr11	129939732	130014699	7444	+	43.6	q24.3	protein_coding	APLP2	amyloid beta (A4) precursor-like protein 2 [Source:HGNC Symbol;Acc:598]
ENSG00000146386	2614.86	-0.863938	0.109484	-7.89097	3e-15	5.62e-14	3758	3611	2878	2031	1769	1784	chr6	139349819	139364439	1200	+	44.2	q24.1	protein_coding	ABRACL	ABRA C-terminal like [Source:HGNC Symbol;Acc:21230]
ENSG00000269652	1734.71	-1.19492	0.151454	-7.88969	3.03e-15	5.67e-14	2774	2673	1610	1260	1214	898	chr19	41727331	41727956	286	-	57.83	q13.2	antisense	CTD-2195B23.3
ENSG00000179051	7919.46	-0.645763	0.0819175	-7.88309	3.19e-15	5.97e-14	9185	9400	7854	6438	7281	7304	chr1	17733256	17766220	4126	-	51.68	p36.13	protein_coding	RCC2	regulator of chromosome condensation 2 [Source:HGNC Symbol;Acc:30297]
ENSG00000139668	1729.61	-0.901035	0.114468	-7.87148	3.5e-15	6.55e-14	2442	2325	1738	1343	1269	1297	chr13	52158644	52336171	3910	+	39.51	q14.3	protein_coding	WDFY2	WD repeat and FYVE domain containing 2 [Source:HGNC Symbol;Acc:20482]
ENSG00000173535	1813.05	0.878299	0.111618	7.86878	3.58e-15	6.69e-14	1449	1428	3520	2848	1046	1190	chr8	22941868	22974950	2625	+	45.61	p21.3	protein_coding	TNFRSF10C	tumor necrosis factor receptor superfamily, member 10c, decoy without an intracellular domain [Source:HGNC Symbol;Acc:11906]
ENSG00000103187	51370	-0.6324	0.0804076	-7.86493	3.69e-15	6.89e-14	73925	71807	62378	50791	28402	26974	chr16	84599200	84651683	6742	-	50.24	q24.1	protein_coding	COTL1	coactosin-like 1 (Dictyostelium) [Source:HGNC Symbol;Acc:18304]
ENSG00000244219	203.013	2.66491	0.338901	7.86338	3.74e-15	6.97e-14	45	23	271	246	311	324	chr7	99195689	99208439	1419	+	50.62	q22.1	lincRNA	GS1-259H13.2
ENSG00000126016	1170.33	-1.1227	0.142822	-7.86084	3.82e-15	7.11e-14	1556	1624	1017	749	888	1148	chrX	112017731	112084043	8502	-	41.97	q23	protein_coding	AMOT	angiomotin [Source:HGNC Symbol;Acc:17810]
ENSG00000160447	347.111	-1.72344	0.219247	-7.86072	3.82e-15	7.11e-14	669	583	248	208	188	175	chr9	131464802	131483197	3375	+	57.66	q34.11	protein_coding	PKN3	protein kinase N3 [Source:HGNC Symbol;Acc:17999]
ENSG00000113389	2982.64	1.00681	0.128152	7.85638	3.95e-15	7.36e-14	1832	2385	5998	4265	2214	2157	chr5	32689176	32791819	9855	+	40.83	p13.3	protein_coding	NPR3	natriuretic peptide receptor C/guanylate cyclase C (atrionatriuretic peptide receptor C) [Source:HGNC Symbol;Acc:7945]
ENSG00000168890	2484.32	0.846155	0.107745	7.85333	4.05e-15	7.53e-14	1824	1659	4118	3414	2192	2205	chr2	85825671	85830319	3094	-	60.16	p11.2	protein_coding	TMEM150A	transmembrane protein 150A [Source:HGNC Symbol;Acc:24677]
ENSG00000049192	267.244	-2.29296	0.292022	-7.85202	4.09e-15	7.61e-14	357	511	92	117	216	262	chr5	64444563	64777747	8567	-	35.91	q12.3	protein_coding	ADAMTS6	ADAM metallopeptidase with thrombospondin type 1 motif, 6 [Source:HGNC Symbol;Acc:222]
ENSG00000074181	13404.6	-0.621706	0.0792143	-7.84841	4.21e-15	7.82e-14	18137	19521	15897	13490	7156	7741	chr19	15270444	15311792	8799	-	55.04	p13.12	protein_coding	NOTCH3	notch 3 [Source:HGNC Symbol;Acc:7883]
ENSG00000186399	526.819	1.53838	0.196047	7.84703	4.26e-15	7.91e-14	167	190	672	573	822	733	chr15	30695943	30706463	2159	-	53.42	q13.2	protein_coding	GOLGA8R	golgin A8 family, member R [Source:HGNC Symbol;Acc:44407]
ENSG00000231943	318.927	1.87518	0.239097	7.84278	4.41e-15	8.17e-14	156	123	626	597	251	265	chr2	114285145	114300249	1435	-	41.62	q13	lincRNA	RP11-395L14.4
ENSG00000002745	3528.81	0.899435	0.114734	7.83932	4.53e-15	8.39e-14	2489	2908	6780	5351	2511	2230	chr7	120965421	120981158	3261	+	38.61	q31.31	protein_coding	WNT16	wingless-type MMTV integration site family, member 16 [Source:HGNC Symbol;Acc:16267]
ENSG00000134317	173.987	2.59146	0.330576	7.83924	4.53e-15	8.39e-14	36	46	319	274	173	236	chr2	10085341	10142411	8008	+	43.81	p25.1	protein_coding	GRHL1	grainyhead-like 1 (Drosophila) [Source:HGNC Symbol;Acc:17923]
ENSG00000168961	205.544	-2.27425	0.290104	-7.83942	4.53e-15	8.39e-14	460	371	108	98	98	82	chr17	25956824	25976586	5714	+	52.27	q11.2	protein_coding	LGALS9	lectin, galactoside-binding, soluble, 9 [Source:HGNC Symbol;Acc:6570]
ENSG00000115525	6150.74	0.7015	0.0894883	7.83901	4.54e-15	8.4e-14	5888	5851	13370	9742	2300	2370	chr2	86066267	86116137	5701	-	44.94	p11.2	protein_coding	ST3GAL5	ST3 beta-galactoside alpha-2,3-sialyltransferase 5 [Source:HGNC Symbol;Acc:10872]
ENSG00000075223	7092.99	-0.82075	0.104958	-7.81976	5.29e-15	9.78e-14	9412	10266	8185	5371	4842	4951	chr7	80371854	80551675	6268	-	35.82	q21.11	protein_coding	SEMA3C	sema domain, immunoglobulin domain (Ig), short basic domain, secreted, (semaphorin) 3C [Source:HGNC Symbol;Acc:10725]
ENSG00000133195	3381.44	0.775637	0.0992246	7.81699	5.41e-15	9.99e-14	2457	2518	5555	4678	2941	2832	chr17	70642088	71088851	5583	-	45.91	q25.1	protein_coding	SLC39A11	solute carrier family 39, member 11 [Source:HGNC Symbol;Acc:14463]
ENSG00000101825	7006.66	0.865996	0.110791	7.81649	5.43e-15	1e-13	5159	5055	10873	11253	5394	5770	chrX	3226606	3264682	9793	-	43.18	p22.33	protein_coding	MXRA5	matrix-remodelling associated 5 [Source:HGNC Symbol;Acc:7539]
ENSG00000130023	1477.65	1.04376	0.133537	7.81625	5.44e-15	1e-13	795	975	2406	1981	1503	1466	chr6	170151718	170181680	4251	+	43.29	q27	protein_coding	ERMARD	ER membrane-associated RNA degradation [Source:HGNC Symbol;Acc:21056]
ENSG00000165244	210.757	-2.71922	0.347951	-7.81495	5.5e-15	1.01e-13	274	320	84	28	238	270	chr9	99148223	99180611	3646	-	42.86	q22.32	protein_coding	ZNF367	zinc finger protein 367 [Source:HGNC Symbol;Acc:18320]
ENSG00000075651	2654	0.79734	0.102052	7.81305	5.58e-15	1.03e-13	1278	1355	3008	2494	3681	4004	chr3	171318195	171528740	9953	-	38.86	q26.31	protein_coding	PLD1	phospholipase D1, phosphatidylcholine-specific [Source:HGNC Symbol;Acc:9067]
ENSG00000232070	121.756	3.62211	0.463599	7.81301	5.58e-15	1.03e-13	18	8	247	145	149	190	chr14	21567096	21571883	1961	+	48.93	q11.2	protein_coding	TMEM253	transmembrane protein 253 [Source:HGNC Symbol;Acc:32545]
ENSG00000001561	163.686	2.6323	0.336999	7.81101	5.67e-15	1.04e-13	48	58	508	296	78	101	chr6	46097730	46114436	4651	+	36.06	p21.1	protein_coding	ENPP4	ectonucleotide pyrophosphatase/phosphodiesterase 4 (putative) [Source:HGNC Symbol;Acc:3359]
ENSG00000148677	541.359	-1.70157	0.21808	-7.8025	6.07e-15	1.12e-13	877	911	361	300	454	301	chr10	92671853	92681033	1979	-	39.89	q23.31	protein_coding	ANKRD1	ankyrin repeat domain 1 (cardiac muscle) [Source:HGNC Symbol;Acc:15819]
ENSG00000265500	70502.1	-0.646105	0.0828192	-7.8014	6.12e-15	1.12e-13	102967	93097	81333	69169	41520	41608	chr17	7466604	7482033	3520	+	51.51	p13.1	processed_transcript	SENP3-EIF4A1	SENP3-EIF4A1 readthrough (NMD candidate) [Source:HGNC Symbol;Acc:49182]
ENSG00000153714	2243.03	0.890199	0.114116	7.80083	6.15e-15	1.13e-13	972	938	2418	1856	3246	3856	chr9	12775020	12822130	2132	+	36.85	p23	protein_coding	LURAP1L	leucine rich adaptor protein 1-like [Source:HGNC Symbol;Acc:31452]
ENSG00000180879	18852.5	0.585418	0.0750784	7.79743	6.32e-15	1.16e-13	14882	14545	29125	23993	16636	17100	chrX	153058971	153063960	4590	+	61.54	q28	protein_coding	SSR4	signal sequence receptor, delta [Source:HGNC Symbol;Acc:11326]
ENSG00000065613	4354.69	-0.701531	0.0899981	-7.79495	6.44e-15	1.18e-13	4419	4581	3717	2952	4762	5336	chr10	105726959	105788991	7974	+	36.55	q24.33	protein_coding	SLK	STE20-like kinase [Source:HGNC Symbol;Acc:11088]
ENSG00000125944	12435.7	-0.645664	0.082911	-7.78743	6.84e-15	1.25e-13	15785	14910	13380	10309	10299	10288	chr1	23630264	23670829	8676	-	38.85	p36.12	protein_coding	HNRNPR	heterogeneous nuclear ribonucleoprotein R [Source:HGNC Symbol;Acc:5047]
ENSG00000185760	103.236	-3.17131	0.407488	-7.78259	7.11e-15	1.3e-13	202	220	36	21	60	64	chr6	73331520	73908574	7600	+	37.35	q13	protein_coding	KCNQ5	potassium voltage-gated channel, KQT-like subfamily, member 5 [Source:HGNC Symbol;Acc:6299]
ENSG00000214174	1049.85	1.10585	0.142132	7.78047	7.23e-15	1.32e-13	544	484	1468	1196	1339	1334	chr17	62962668	62971694	3858	-	41.33	q24.1	pseudogene	AMZ2P1	archaelysin family metallopeptidase 2 pseudogene 1 [Source:HGNC Symbol;Acc:26491]
ENSG00000111341	268.114	2.10146	0.270157	7.77866	7.33e-15	1.34e-13	79	56	391	308	389	399	chr12	15034115	15038860	2639	-	37.99	p12.3	protein_coding	MGP	matrix Gla protein [Source:HGNC Symbol;Acc:7060]
ENSG00000241111	2963.65	0.760831	0.0979418	7.76819	7.96e-15	1.45e-13	2343	2419	5388	4330	2069	2060	chr3	64053640	64088807	6505	+	41.93	p14.1	antisense	RP11-129B22.1
ENSG00000198743	3658.48	-0.968127	0.124648	-7.76688	8.04e-15	1.47e-13	3631	4672	3039	2107	4078	4088	chr21	35445870	35478559	11574	+	39.03	q22.11	protein_coding	SLC5A3	solute carrier family 5 (sodium/myo-inositol cotransporter), member 3 [Source:HGNC Symbol;Acc:11038]
ENSG00000272962	3658.48	-0.968127	0.124648	-7.76688	8.04e-15	1.47e-13	3631	4672	3039	2107	4078	4088	chr21	35445870	35478561	11576	+	39.03	q22.11	protein_coding	SLC5A3	sodium/myo-inositol cotransporter [Source:RefSeq peptide;Acc:NP_008864]
ENSG00000163956	21936.9	0.636331	0.0819595	7.76396	8.23e-15	1.5e-13	19219	17644	37469	31412	15562	15727	chr4	3508103	3534286	8724	-	57.65	p16.3	protein_coding	LRPAP1	low density lipoprotein receptor-related protein associated protein 1 [Source:HGNC Symbol;Acc:6701]
ENSG00000186522	6099.1	-0.692374	0.0893193	-7.75167	9.07e-15	1.65e-13	5635	6281	4990	3901	7233	7901	chr2	110300559	110371783	4162	-	40.38	q13	protein_coding	2023-09-10	septin 10 [Source:HGNC Symbol;Acc:14349]
ENSG00000127589	874.301	-1.13627	0.146604	-7.75062	9.14e-15	1.66e-13	1158	1315	742	611	681	713	chr8	30209389	30211034	1646	+	53.58	p12	pseudogene	TUBBP1	tubulin, beta pseudogene 1 [Source:HGNC Symbol;Acc:12414]
ENSG00000040275	1386.18	-0.997489	0.128794	-7.74483	9.57e-15	1.74e-13	1930	1856	1339	958	1125	1102	chr5	169010638	169031782	4777	+	37.28	q35.1	protein_coding	SPDL1	spindle apparatus coiled-coil protein 1 [Source:HGNC Symbol;Acc:26010]
ENSG00000225648	7629.62	0.671203	0.086678	7.74364	9.66e-15	1.76e-13	5294	5797	11974	9327	6862	7779	chr7	72300004	72307909	1868	+	43.06	q11.23	pseudogene	SBDSP1	Shwachman-Bodian-Diamond syndrome pseudogene 1 [Source:HGNC Symbol;Acc:21646]
ENSG00000065526	6725.03	-0.690362	0.0891846	-7.74082	9.88e-15	1.79e-13	8112	7932	6289	5622	6042	6234	chr1	16174359	16266955	13294	+	42.99	p36.21	protein_coding	SPEN	spen family transcriptional repressor [Source:HGNC Symbol;Acc:17575]
ENSG00000105246	176.986	2.34984	0.303549	7.74121	9.85e-15	1.79e-13	76	68	450	427	72	70	chr19	4229495	4237528	1284	+	53.68	p13.3	protein_coding	EBI3	Epstein-Barr virus induced 3 [Source:HGNC Symbol;Acc:3129]
ENSG00000232653	695.76	1.27525	0.164779	7.73918	1e-14	1.81e-13	266	288	874	737	945	1066	chr15	32885657	32896179	3196	+	53.43	q13.3	protein_coding	GOLGA8N	golgin A8 family, member N [Source:HGNC Symbol;Acc:44405]
ENSG00000165507	2420	1.14695	0.148302	7.73389	1.04e-14	1.89e-13	1249	1085	2969	3168	2677	3477	chr10	45466429	45474258	2979	-	57.22	q11.21	protein_coding	C10orf10	chromosome 10 open reading frame 10 [Source:HGNC Symbol;Acc:23355]
ENSG00000255114	2892.67	-0.747191	0.096637	-7.73194	1.06e-14	1.92e-13	3922	3917	3168	2466	1964	2083	chr11	118914899	118916205	667	+	53.02	q23.3	antisense	RP11-110I1.6
ENSG00000082512	2052.43	-0.901788	0.116662	-7.72993	1.08e-14	1.95e-13	2428	2703	1875	1439	1734	2076	chr1	211499957	211548288	9022	+	44.65	q32.2	protein_coding	TRAF5	TNF receptor-associated factor 5 [Source:HGNC Symbol;Acc:12035]
ENSG00000146966	6766.66	0.667263	0.0863227	7.72986	1.08e-14	1.95e-13	6163	6169	12554	10935	3307	3695	chr7	140218220	140373793	5148	-	47.56	q34	protein_coding	DENND2A	DENN/MADD domain containing 2A [Source:HGNC Symbol;Acc:22212]
ENSG00000106538	648.878	1.54472	0.199895	7.72763	1.1e-14	1.98e-13	271	201	816	825	824	974	chr7	150035408	150038763	1919	-	62.43	q36.1	protein_coding	RARRES2	retinoic acid receptor responder (tazarotene induced) 2 [Source:HGNC Symbol;Acc:9868]
ENSG00000167173	1313.57	-0.988581	0.127986	-7.72411	1.13e-14	2.03e-13	1690	1591	1116	878	1279	1248	chr15	75487984	75504510	5812	+	58.35	q24.2	protein_coding	C15orf39	chromosome 15 open reading frame 39 [Source:HGNC Symbol;Acc:24497]
ENSG00000131089	1877.04	0.861368	0.111568	7.72054	1.16e-14	2.09e-13	1329	1374	3169	2725	1526	1566	chrX	62854847	63005426	6673	-	40.73	q11.2	protein_coding	ARHGEF9	Cdc42 guanine nucleotide exchange factor (GEF) 9 [Source:HGNC Symbol;Acc:14561]
ENSG00000124496	3775.18	-0.707602	0.0917018	-7.71634	1.2e-14	2.16e-13	5070	5352	4325	3372	2362	2477	chr6	42192669	42419789	7732	-	45.75	p21.1	protein_coding	TRERF1	transcriptional regulating factor 1 [Source:HGNC Symbol;Acc:18273]
ENSG00000145029	1456.82	0.994571	0.128915	7.71494	1.21e-14	2.18e-13	733	739	1867	1649	1736	2070	chr3	49460379	49466759	2929	-	52.25	p21.31	protein_coding	NICN1	nicolin 1 [Source:HGNC Symbol;Acc:18317]
ENSG00000213931	403.637	1.73266	0.224652	7.71263	1.23e-14	2.22e-13	220	152	834	658	330	361	chr11	5289582	5526847	921	-	38.96	p15.4	protein_coding	HBE1	hemoglobin, epsilon 1 [Source:HGNC Symbol;Acc:4830]
ENSG00000170545	1397.9	-0.954844	0.123879	-7.7079	1.28e-14	2.3e-13	1898	1820	1243	1061	1169	1163	chr12	51638342	51664674	3558	-	46.82	q13.13	protein_coding	SMAGP	small cell adhesion glycoprotein [Source:HGNC Symbol;Acc:26918]
ENSG00000175166	33961.2	-0.55824	0.072426	-7.70772	1.28e-14	2.3e-13	49328	47863	44140	35382	15830	16464	chr3	184016497	184026842	5453	+	49	q27.1	protein_coding	PSMD2	proteasome (prosome, macropain) 26S subunit, non-ATPase, 2 [Source:HGNC Symbol;Acc:9559]
ENSG00000104976	1682.4	-0.981356	0.127357	-7.70553	1.3e-14	2.34e-13	2481	2400	1606	1364	1209	1064	chr19	7985201	7988135	2000	+	64.16	p13.2	protein_coding	SNAPC2	small nuclear RNA activating complex, polypeptide 2, 45kDa [Source:HGNC Symbol;Acc:11135]
ENSG00000166106	1685.06	1.1894	0.154352	7.70578	1.3e-14	2.34e-13	1060	1010	3291	2422	1126	1708	chr11	130318869	130346532	5669	+	51.66	q24.3	protein_coding	ADAMTS15	ADAM metallopeptidase with thrombospondin type 1 motif, 15 [Source:HGNC Symbol;Acc:16305]
ENSG00000182700	812.616	1.44401	0.18741	7.70508	1.31e-14	2.35e-13	266	365	1244	840	976	1255	chr5	139505521	139508391	2871	+	35.98	q31.3	protein_coding	IGIP	IgA-inducing protein [Source:HGNC Symbol;Acc:33847]
ENSG00000258399	518.91	1.38733	0.18022	7.69794	1.38e-14	2.48e-13	268	257	932	725	512	535	chr14	101361107	101402336	2246	+	41.95	q32.2	lincRNA	MEG8	maternally expressed 8 (non-protein coding) [Source:HGNC Symbol;Acc:14574]
ENSG00000140043	684.442	1.25885	0.16358	7.69565	1.41e-14	2.52e-13	366	367	1195	922	637	763	chr14	74318547	74353530	8072	+	42.1	q24.3	protein_coding	PTGR2	prostaglandin reductase 2 [Source:HGNC Symbol;Acc:20149]
ENSG00000143127	524.758	-1.46608	0.190546	-7.69409	1.43e-14	2.55e-13	1001	1005	470	402	170	132	chr1	145524891	145543868	6320	+	48.41	q21.1	protein_coding	ITGA10	integrin, alpha 10 [Source:HGNC Symbol;Acc:6135]
ENSG00000177839	431.052	1.99133	0.258911	7.69117	1.46e-14	2.61e-13	95	188	762	593	522	506	chr5	140566893	140571111	4217	+	46.46	q31.3	pseudogene	PCDHB9	protocadherin beta 9 [Source:HGNC Symbol;Acc:8694]
ENSG00000133114	2795.43	0.777215	0.10108	7.68914	1.48e-14	2.65e-13	1594	1725	3871	2992	3266	3514	chr13	45563687	45607746	5108	+	38.85	q14.12	protein_coding	GPALPP1	GPALPP motifs containing 1 [Source:HGNC Symbol;Acc:20298]
ENSG00000224729	8938.33	-0.74006	0.0962804	-7.68651	1.51e-14	2.7e-13	11246	11799	8462	8012	6610	7598	chr7	100187025	100201829	3164	-	54.1	q22.1	antisense	PCOLCE-AS1	PCOLCE antisense RNA 1 [Source:HGNC Symbol;Acc:40430]
ENSG00000101335	97747.6	-0.608764	0.0792024	-7.68617	1.52e-14	2.71e-13	120332	120541	104812	85312	81511	77137	chr20	35169887	35178228	1199	+	58.37	q11.23	protein_coding	MYL9	myosin, light chain 9, regulatory [Source:HGNC Symbol;Acc:15754]
ENSG00000203705	1340.5	1.05332	0.137076	7.68417	1.54e-14	2.75e-13	858	822	2432	1787	1295	1160	chr1	212965170	212989968	3788	+	40.66	q32.3	protein_coding	TATDN3	TatD DNase domain containing 3 [Source:HGNC Symbol;Acc:27010]
ENSG00000262560	1611.63	0.951219	0.123803	7.68334	1.55e-14	2.76e-13	1080	939	2630	2078	1571	1654	chr15	44064815	44091331	2326	-	49.36	q15.3	protein_coding	RP11-296A16.1
ENSG00000158258	134.316	2.75026	0.35801	7.68207	1.57e-14	2.79e-13	34	38	316	266	112	98	chr3	139654027	140296239	14596	+	42.71	q23	protein_coding	CLSTN2	calsyntenin 2 [Source:HGNC Symbol;Acc:17448]
ENSG00000189320	707.332	-1.32764	0.172921	-7.6777	1.62e-14	2.89e-13	764	982	463	374	748	818	chr7	135413096	135433594	2526	-	46.33	q33	protein_coding	FAM180A	family with sequence similarity 180, member A [Source:HGNC Symbol;Acc:33773]
ENSG00000000971	14903.9	0.594811	0.0775674	7.6683	1.74e-14	3.1e-13	6503	6418	12711	10734	24150	26491	chr1	196621008	196716634	8144	+	35.2	q31.3	protein_coding	CFH	complement factor H [Source:HGNC Symbol;Acc:4883]
ENSG00000182796	1564.84	1.0483	0.136701	7.66856	1.74e-14	3.1e-13	601	554	1441	1409	2536	2646	chr12	56223529	56230030	3564	+	54.34	q13.2	pseudogene	TMEM198B	transmembrane protein 198B, pseudogene [Source:HGNC Symbol;Acc:43629]
ENSG00000096746	9858.75	-0.702758	0.0917012	-7.66357	1.81e-14	3.21e-13	12957	12354	9927	8720	7899	7504	chr10	70090931	70102948	5373	+	39.82	q21.3	protein_coding	HNRNPH3	heterogeneous nuclear ribonucleoprotein H3 (2H9) [Source:HGNC Symbol;Acc:5043]
ENSG00000169684	170.936	-2.34478	0.305992	-7.66288	1.82e-14	3.23e-13	315	387	90	76	66	80	chr15	78857862	78887611	3623	+	40.43	q25.1	protein_coding	CHRNA5	cholinergic receptor, nicotinic, alpha 5 (neuronal) [Source:HGNC Symbol;Acc:1959]
ENSG00000262580	784.005	1.24448	0.162448	7.66083	1.85e-14	3.28e-13	321	358	1006	919	1071	1048	chr17	78174472	78179748	5122	-	57.42	q25.3	antisense	RP11-334C17.5
ENSG00000113739	73232.1	0.667654	0.0871829	7.65808	1.89e-14	3.35e-13	50701	52951	100792	95728	72021	75413	chr5	172741716	172756506	6128	-	50.92	q35.1	protein_coding	STC2	stanniocalcin 2 [Source:HGNC Symbol;Acc:11374]
ENSG00000157020	20871.4	-0.61691	0.0805833	-7.65555	1.92e-14	3.41e-13	27136	26292	23005	18912	15752	15240	chr3	10334815	10362862	5446	-	46.85	p25.3	protein_coding	SEC13	SEC13 homolog (S. cerevisiae) [Source:HGNC Symbol;Acc:10697]
ENSG00000130653	420.578	1.56794	0.205055	7.64642	2.07e-14	3.66e-13	136	149	567	451	598	631	chr9	140354404	140444986	8971	-	54.81	q34.3	protein_coding	PNPLA7	patatin-like phospholipase domain containing 7 [Source:HGNC Symbol;Acc:24768]
ENSG00000155016	3679.63	0.739611	0.096747	7.6448	2.09e-14	3.71e-13	2541	2745	6095	4571	3249	3581	chr4	108852525	108874613	6096	+	40.45	q25	protein_coding	CYP2U1	cytochrome P450, family 2, subfamily U, polypeptide 1 [Source:HGNC Symbol;Acc:20582]
ENSG00000143624	9153.21	0.631912	0.0826662	7.64414	2.1e-14	3.72e-13	6381	6578	12911	11180	9320	9558	chr1	153700543	153746555	9721	+	48.26	q21.3	protein_coding	INTS3	integrator complex subunit 3 [Source:HGNC Symbol;Acc:26153]
ENSG00000105372	96741.2	0.527549	0.069021	7.64331	2.12e-14	3.74e-13	74896	74636	144749	115034	88920	95987	chr19	42363988	42376994	3805	+	53.53	q13.2	protein_coding	RPS19	ribosomal protein S19 [Source:HGNC Symbol;Acc:10402]
ENSG00000265150	1200.73	1.19731	0.156652	7.64312	2.12e-14	3.75e-13	787	700	2280	1829	1082	862	chr14	50329271	50329567	297	-	62.96	q21.3	misc_RNA	RN7SL2	RNA, 7SL, cytoplasmic 2 [Source:HGNC Symbol;Acc:23134]
ENSG00000163328	1873.48	0.947932	0.124095	7.63875	2.19e-14	3.87e-13	1150	1300	3395	2340	1687	1799	chr2	175296966	175351822	7102	-	39.26	q31.1	protein_coding	GPR155	G protein-coupled receptor 155 [Source:HGNC Symbol;Acc:22951]
ENSG00000114529	394.925	-1.61496	0.211561	-7.63354	2.28e-14	4.03e-13	712	638	282	247	206	270	chr3	111805182	111849851	6021	+	42.44	q13.2	protein_coding	C3orf52	chromosome 3 open reading frame 52 [Source:HGNC Symbol;Acc:26255]
ENSG00000168393	2372.51	-0.776362	0.101711	-7.63302	2.29e-14	4.04e-13	3247	3285	2495	2089	1567	1672	chr2	242615157	242626406	2451	-	51.17	q37.3	protein_coding	DTYMK	deoxythymidylate kinase (thymidylate kinase) [Source:HGNC Symbol;Acc:3061]
ENSG00000130517	6342.76	0.699652	0.0917743	7.62362	2.47e-14	4.35e-13	4794	4853	9935	8836	5033	5819	chr19	18451397	18480760	7520	+	51.32	p13.11	protein_coding	PGPEP1	pyroglutamyl-peptidase I [Source:HGNC Symbol;Acc:13568]
ENSG00000248869	112.422	3.21262	0.421552	7.62094	2.52e-14	4.43e-13	17	26	262	217	112	86	chr4	137717877	138133953	1935	-	35.06	q28.3	lincRNA	RP11-138I17.1
ENSG00000181495	1275.18	1.09061	0.143153	7.61844	2.57e-14	4.52e-13	787	974	2669	1876	877	914	chr5	32788945	32791819	2875	+	39.13	p13.3	protein_coding	AC026703.1
ENSG00000109265	753.444	1.33837	0.175729	7.61607	2.62e-14	4.6e-13	325	320	948	991	978	986	chr4	57036361	57194791	5939	+	41.82	q12	protein_coding	KIAA1211	KIAA1211 [Source:HGNC Symbol;Acc:29219]
ENSG00000146950	1539.89	-0.923508	0.121263	-7.61577	2.62e-14	4.61e-13	2340	2307	1613	1334	898	845	chrX	9754496	9917483	8253	+	47.43	p22.2	protein_coding	SHROOM2	shroom family member 2 [Source:HGNC Symbol;Acc:630]
ENSG00000170381	314.28	1.94326	0.255174	7.61542	2.63e-14	4.62e-13	112	119	649	431	372	288	chr7	82993222	83278326	6748	-	34.7	q21.11	protein_coding	SEMA3E	sema domain, immunoglobulin domain (Ig), short basic domain, secreted, (semaphorin) 3E [Source:HGNC Symbol;Acc:10727]
ENSG00000162595	246.742	2.0597	0.270665	7.60977	2.75e-14	4.82e-13	101	114	597	482	122	184	chr1	68511645	68517314	1973	-	44.02	p31.3	protein_coding	DIRAS3	DIRAS family, GTP-binding RAS-like 3 [Source:HGNC Symbol;Acc:687]
ENSG00000145012	20885.5	-0.789286	0.103735	-7.6087	2.77e-14	4.86e-13	27926	32811	24735	17818	10687	13474	chr3	187871072	188608460	25536	+	39.17	q27.3	protein_coding	LPP	LIM domain containing preferred translocation partner in lipoma [Source:HGNC Symbol;Acc:6679]
ENSG00000101182	14613.2	-0.614515	0.0807921	-7.60613	2.82e-14	4.95e-13	19074	18675	16710	13036	10688	10457	chr20	60711791	60718496	1750	-	52.28	q13.33	protein_coding	PSMA7	proteasome (prosome, macropain) subunit, alpha type, 7 [Source:HGNC Symbol;Acc:9536]
ENSG00000255857	4828.41	-0.699934	0.0920626	-7.6028	2.9e-14	5.08e-13	6516	6472	5396	4245	3387	3261	chr12	120639094	120650941	2332	+	49.38	q24.23	antisense	PXN-AS1	PXN antisense RNA 1 [Source:HGNC Symbol;Acc:44123]
ENSG00000116337	7534.15	-0.674368	0.0887897	-7.59511	3.08e-14	5.38e-13	9582	9527	8100	6342	6113	5798	chr1	110158726	110174673	6828	+	56.74	p13.3	protein_coding	AMPD2	adenosine monophosphate deaminase 2 [Source:HGNC Symbol;Acc:469]
ENSG00000068697	45204.2	0.706371	0.0930447	7.59174	3.16e-14	5.52e-13	32264	32744	73479	54790	37819	48368	chr2	20232411	20251789	1946	-	41.61	p24.1	protein_coding	LAPTM4A	lysosomal protein transmembrane 4 alpha [Source:HGNC Symbol;Acc:6924]
ENSG00000135451	353.945	-7.1012	0.935601	-7.58999	3.2e-14	5.59e-13	938	934	13	4	128	34	chr12	49717019	49725514	3954	+	53.1	q13.12	protein_coding	TROAP	trophinin associated protein [Source:HGNC Symbol;Acc:12327]
ENSG00000167325	6310.8	-0.649083	0.0855204	-7.5898	3.2e-14	5.6e-13	9046	8598	7647	5932	3528	3806	chr11	4115937	4160106	4178	+	40.39	p15.4	protein_coding	RRM1	ribonucleotide reductase M1 [Source:HGNC Symbol;Acc:10451]
ENSG00000267020	8029.83	-0.715837	0.0943168	-7.58971	3.21e-14	5.6e-13	11394	11513	9132	7632	4842	4388	chr19	1038726	1039063	338	-	57.99	p13.3	antisense	AC011558.5
ENSG00000122694	6572.63	-0.63125	0.0832235	-7.58499	3.33e-14	5.8e-13	8973	8820	7751	6101	4147	4244	chr9	36136732	36163910	3016	+	50.86	p13.3	protein_coding	GLIPR2	GLI pathogenesis-related 2 [Source:HGNC Symbol;Acc:18007]
ENSG00000170667	1911.98	-0.880961	0.116164	-7.58378	3.36e-14	5.85e-13	2621	2675	1794	1647	1374	1387	chr7	102122892	102158228	4840	-	56.85	q22.1	protein_coding	RASA4B	RAS p21 protein activator 4B [Source:HGNC Symbol;Acc:35202]
ENSG00000133265	2830.45	-0.801889	0.105767	-7.58162	3.41e-14	5.94e-13	3579	3586	2799	2161	2504	2344	chr19	55773599	55791749	2159	-	51.91	q13.42	protein_coding	HSPBP1	HSPA (heat shock 70kDa) binding protein, cytoplasmic cochaperone 1 [Source:HGNC Symbol;Acc:24989]
ENSG00000161551	934.279	1.29863	0.171284	7.58172	3.41e-14	5.94e-13	388	386	1138	1131	1388	1175	chr19	52359055	52394203	6234	-	40.85	q13.41	protein_coding	ZNF577	zinc finger protein 577 [Source:HGNC Symbol;Acc:28673]
ENSG00000162545	14068.4	0.620678	0.0818648	7.58175	3.41e-14	5.94e-13	10636	11653	23498	17887	11239	12452	chr1	20808884	20812713	2615	-	57.6	p36.12	protein_coding	CAMK2N1	calcium/calmodulin-dependent protein kinase II inhibitor 1 [Source:HGNC Symbol;Acc:24190]
ENSG00000160408	12524.6	0.642685	0.0847963	7.57916	3.48e-14	6.05e-13	10535	9759	20790	17311	9804	9712	chr9	130647600	130667687	5309	-	53.52	q34.11	protein_coding	ST6GALNAC6	ST6 (alpha-N-acetyl-neuraminyl-2,3-beta-galactosyl-1,3)-N-acetylgalactosaminide alpha-2,6-sialyltransferase 6 [Source:HGNC Symbol;Acc:23364]
ENSG00000082482	459.231	-1.55716	0.205466	-7.5787	3.49e-14	6.06e-13	411	509	200	175	672	670	chr1	215179118	215410436	3910	+	36.37	q41	protein_coding	KCNK2	potassium channel, subfamily K, member 2 [Source:HGNC Symbol;Acc:6277]
ENSG00000239264	49662.8	-0.539817	0.071247	-7.57669	3.54e-14	6.16e-13	65331	63921	58890	48112	32522	33753	chr6	7881483	8026646	4701	-	42.35	p24.3	protein_coding	TXNDC5	thioredoxin domain containing 5 (endoplasmic reticulum) [Source:HGNC Symbol;Acc:21073]
ENSG00000158163	667.934	-1.31707	0.173874	-7.57486	3.6e-14	6.24e-13	1009	970	514	440	562	475	chr3	137780832	137834660	5045	-	45.71	q22.3	protein_coding	DZIP1L	DAZ interacting zinc finger protein 1-like [Source:HGNC Symbol;Acc:26551]
ENSG00000185189	4540.92	0.696974	0.0920158	7.5745	3.61e-14	6.25e-13	2558	2556	5366	4588	6045	6091	chr8	144915764	144924200	4936	-	62.45	q24.3	protein_coding	NRBP2	nuclear receptor binding protein 2 [Source:HGNC Symbol;Acc:19339]
ENSG00000152952	13697.4	-0.741213	0.097868	-7.5736	3.63e-14	6.29e-13	14464	16956	13166	9580	12658	14962	chr3	145787227	145881440	7646	-	36.22	q24	protein_coding	PLOD2	procollagen-lysine, 2-oxoglutarate 5-dioxygenase 2 [Source:HGNC Symbol;Acc:9082]
ENSG00000111275	11084.2	0.578011	0.0763407	7.57146	3.69e-14	6.39e-13	9582	9605	19286	15243	7520	8086	chr12	112204691	112247782	2169	+	49.33	q24.12	protein_coding	ALDH2	aldehyde dehydrogenase 2 family (mitochondrial) [Source:HGNC Symbol;Acc:404]
ENSG00000254027	225.492	-2.0576	0.271779	-7.57087	3.71e-14	6.42e-13	508	406	149	116	87	80	chr8	82192106	82193681	701	-	64.09	q21.13	antisense	RP11-363E6.3
ENSG00000102054	8898.33	-0.602165	0.0795794	-7.56684	3.82e-14	6.61e-13	11048	10687	9584	7668	7140	7560	chrX	16857406	16888537	7392	-	42.25	p22.2	protein_coding	RBBP7	retinoblastoma binding protein 7 [Source:HGNC Symbol;Acc:9890]
ENSG00000101849	7810.07	-0.669013	0.0884453	-7.56414	3.9e-14	6.74e-13	10195	9414	8101	6732	6321	6286	chrX	9431335	9687780	7006	+	45.23	p22.31	protein_coding	TBL1X	transducin (beta)-like 1X-linked [Source:HGNC Symbol;Acc:11585]
ENSG00000112118	2859.26	-0.837196	0.110677	-7.56435	3.9e-14	6.74e-13	3948	3506	2714	2300	2381	2293	chr6	52128807	52149679	3650	-	43.17	p12.2	protein_coding	MCM3	minichromosome maintenance complex component 3 [Source:HGNC Symbol;Acc:6945]
ENSG00000273419	616.977	1.33715	0.176806	7.56284	3.94e-14	6.81e-13	271	251	820	758	807	823	chr7	149555489	149559581	4093	-	54.97	q36.1	antisense	RP4-751H13.7
ENSG00000171017	454.609	-1.47849	0.195531	-7.56137	3.99e-14	6.88e-13	831	704	369	295	244	280	chr19	7953390	7966901	4324	+	54.66	p13.2	protein_coding	LRRC8E	leucine rich repeat containing 8 family, member E [Source:HGNC Symbol;Acc:26272]
ENSG00000171492	3526.91	-0.789836	0.104483	-7.55944	4.05e-14	6.98e-13	3539	3737	2942	2150	3854	4602	chr1	90286573	90402170	4852	+	40.31	p22.2	protein_coding	LRRC8D	leucine rich repeat containing 8 family, member D [Source:HGNC Symbol;Acc:16992]
ENSG00000158246	422.486	-1.90764	0.252388	-7.55838	4.08e-14	7.03e-13	883	819	300	246	182	100	chr1	27331511	27339327	2368	-	55.49	p36.11	protein_coding	FAM46B	family with sequence similarity 46, member B [Source:HGNC Symbol;Acc:28273]
ENSG00000186998	147.2	2.55142	0.337666	7.55604	4.16e-14	7.15e-13	60	56	464	357	22	36	chr22	29601840	29655586	4899	+	52.65	q12.2	protein_coding	EMID1	EMI domain containing 1 [Source:HGNC Symbol;Acc:18036]
ENSG00000197457	1435.01	-0.941932	0.124659	-7.55606	4.15e-14	7.15e-13	2175	2240	1451	1302	713	824	chr20	62271061	62284780	2449	-	60.46	q13.33	protein_coding	STMN3	stathmin-like 3 [Source:HGNC Symbol;Acc:15926]
ENSG00000170962	4638.78	0.905477	0.119905	7.55165	4.3e-14	7.39e-13	2972	3514	8516	6187	3385	4467	chr11	103777914	104035107	4266	-	37.11	q22.3	protein_coding	PDGFD	platelet derived growth factor D [Source:HGNC Symbol;Acc:30620]
ENSG00000240801	168.039	-2.5856	0.342435	-7.55064	4.33e-14	7.44e-13	328	342	85	51	112	71	chr11	2150351	2151194	373	-	61.14	p15.5	processed_transcript	AC132217.4
ENSG00000167380	2973.53	0.747532	0.0990402	7.54777	4.43e-14	7.6e-13	2032	2116	4628	3755	2699	3093	chr19	44669226	44682534	6922	+	40.39	q13.31	protein_coding	ZNF226	zinc finger protein 226 [Source:HGNC Symbol;Acc:13019]
ENSG00000213190	6432.16	-0.71113	0.0943398	-7.53796	4.77e-14	8.19e-13	8265	8719	7409	5175	4592	4837	chr1	151030234	151040970	4072	+	46.39	q21.3	protein_coding	MLLT11	myeloid/lymphoid or mixed-lineage leukemia (trithorax homolog, Drosophila); translocated to, 11 [Source:HGNC Symbol;Acc:16997]
ENSG00000168140	22282.5	-0.644096	0.0854829	-7.5348	4.89e-14	8.39e-13	25645	27580	21770	19057	20152	19415	chr16	4421849	4433529	2806	+	63.46	p13.3	protein_coding	VASN	vasorin [Source:HGNC Symbol;Acc:18517]
ENSG00000223298	329.058	1.6761	0.222695	7.52644	5.21e-14	8.94e-13	172	196	769	644	157	192	chr13	95963084	95963209	126	-	42.06	q32.1	misc_RNA	RNY3P8	RNA, Ro-associated Y3 pseudogene 8 [Source:HGNC Symbol;Acc:42492]
ENSG00000105808	2299.42	-0.864332	0.114849	-7.52579	5.24e-14	8.97e-13	3089	3249	2133	2025	1640	1690	chr7	102220093	102257204	7745	-	56.33	q22.1	protein_coding	RASA4	RAS p21 protein activator 4 [Source:HGNC Symbol;Acc:23181]
ENSG00000259040	49152.6	-0.534459	0.0710456	-7.52276	5.36e-14	9.18e-13	64486	63276	58526	47654	32171	33375	chr6	7881755	8064597	3030	-	41.93	p24.3	protein_coding	BLOC1S5-TXNDC5	BLOC1S5-TXNDC5 readthrough (NMD candidate) [Source:HGNC Symbol;Acc:42001]
ENSG00000188452	501.659	-1.53369	0.20388	-7.52254	5.37e-14	9.19e-13	583	793	324	249	463	538	chr2	182401403	182545392	4765	-	37.01	q31.3	protein_coding	CERKL	ceramide kinase-like [Source:HGNC Symbol;Acc:21699]
ENSG00000113594	9587.53	0.801117	0.106512	7.52135	5.42e-14	9.26e-13	6592	7627	17860	12221	7144	8613	chr5	38475065	38608456	11864	-	39.45	p13.1	protein_coding	LIFR	leukemia inhibitory factor receptor alpha [Source:HGNC Symbol;Acc:6597]
ENSG00000166226	17054.1	-0.586005	0.0779126	-7.52132	5.42e-14	9.26e-13	22777	21751	20015	15759	11075	12379	chr12	69979114	69995350	4322	+	39.53	q15	protein_coding	CCT2	chaperonin containing TCP1, subunit 2 (beta) [Source:HGNC Symbol;Acc:1615]
ENSG00000244462	9911.2	-0.583704	0.0776499	-7.51713	5.6e-14	9.56e-13	11511	11756	10473	8245	8634	9012	chr20	34236847	34252878	6702	-	39.8	q11.22	protein_coding	RBM12	RNA binding motif protein 12 [Source:HGNC Symbol;Acc:9898]
ENSG00000164604	512.917	-1.35855	0.180786	-7.51467	5.71e-14	9.73e-13	856	773	434	333	328	346	chr7	112718386	112727833	7396	-	38.41	q31.1	protein_coding	GPR85	G protein-coupled receptor 85 [Source:HGNC Symbol;Acc:4536]
ENSG00000160683	4179.39	-0.712188	0.0947798	-7.51414	5.73e-14	9.77e-13	4858	5026	4089	3188	3990	3852	chr11	118754475	118768508	4431	+	54.19	q23.3	protein_coding	CXCR5	chemokine (C-X-C motif) receptor 5 [Source:HGNC Symbol;Acc:1060]
ENSG00000156976	37363.4	0.555526	0.073946	7.51259	5.8e-14	9.88e-13	28181	28161	56429	43528	34511	38673	chr3	186500994	186507689	6133	+	41.94	q27.3	protein_coding	EIF4A2	eukaryotic translation initiation factor 4A2 [Source:HGNC Symbol;Acc:3284]
ENSG00000233966	812.879	-1.27753	0.170123	-7.50947	5.94e-14	1.01e-12	1530	1326	704	701	340	310	chr17	15607546	15608214	669	-	64.57	p12	pseudogene	UBE2SP1	ubiquitin-conjugating enzyme E2S pseudogene 1 [Source:HGNC Symbol;Acc:30864]
ENSG00000141696	7436.83	-0.761666	0.101465	-7.5067	6.06e-14	1.03e-12	9101	9432	7322	5847	6882	5991	chr17	39958199	39968856	3740	-	56.65	q21.2	protein_coding	LEPREL4	leprecan-like 4 [Source:HGNC Symbol;Acc:16946]
ENSG00000184060	725.87	-1.28744	0.171531	-7.50558	6.12e-14	1.04e-12	1367	1090	671	542	361	349	chr17	29233362	29286340	3750	+	48.03	q11.2	protein_coding	ADAP2	ArfGAP with dual PH domains 2 [Source:HGNC Symbol;Acc:16487]
ENSG00000216819	1364.26	-1.02275	0.136311	-7.50304	6.24e-14	1.06e-12	1872	1917	1217	1024	1143	987	chr6	3177278	3179998	871	-	53	p25.2	pseudogene	TUBB2BP1	tubulin, beta 2B class IIb pseudogene 1 [Source:HGNC Symbol;Acc:42332]
ENSG00000185361	687.833	-1.25024	0.16667	-7.50132	6.32e-14	1.07e-12	1131	1132	578	558	375	362	chr19	4639530	4655580	6667	+	55.55	p13.3	protein_coding	TNFAIP8L1	tumor necrosis factor, alpha-induced protein 8-like 1 [Source:HGNC Symbol;Acc:28279]
ENSG00000134910	26131.5	-0.597617	0.079674	-7.50078	6.34e-14	1.08e-12	33663	32008	28533	23662	20248	19897	chr11	125461607	125495110	7345	+	41.03	q24.2	protein_coding	STT3A	STT3A, subunit of the oligosaccharyltransferase complex (catalytic) [Source:HGNC Symbol;Acc:6172]
ENSG00000106211	40606.1	-0.643282	0.0857794	-7.49926	6.42e-14	1.09e-12	47998	49116	39181	35255	36726	35129	chr7	75931861	75933612	1634	+	63.41	q11.23	protein_coding	HSPB1	heat shock 27kDa protein 1 [Source:HGNC Symbol;Acc:5246]
ENSG00000239306	3472.92	-0.803632	0.10719	-7.49724	6.52e-14	1.1e-12	4959	4810	3663	3065	2384	2137	chr11	66384053	66394818	3937	+	50.54	q13.2	protein_coding	RBM14	RNA binding motif protein 14 [Source:HGNC Symbol;Acc:14219]
ENSG00000005022	10246.1	-0.610475	0.0814484	-7.49523	6.62e-14	1.12e-12	14421	14127	12670	9888	5418	6195	chrX	118602363	118605282	1500	+	53.25	q24	protein_coding	SLC25A5	solute carrier family 25 (mitochondrial carrier; adenine nucleotide translocator), member 5 [Source:HGNC Symbol;Acc:10991]
ENSG00000136802	11659.6	-0.60309	0.0804729	-7.49433	6.66e-14	1.13e-12	15142	15341	13011	11086	8084	8091	chr9	131644391	131680318	5230	+	53.83	q34.11	protein_coding	LRRC8A	leucine rich repeat containing 8 family, member A [Source:HGNC Symbol;Acc:19027]
ENSG00000210196	4361.52	0.908904	0.121317	7.49197	6.78e-14	1.15e-12	2657	2482	5866	5649	5267	4585	chrM	15956	16023	68	-	33.82		Mt_tRNA	MT-TP	mitochondrially encoded tRNA proline [Source:HGNC Symbol;Acc:7494]
ENSG00000108344	12516.8	-0.609608	0.0813835	-7.49056	6.86e-14	1.16e-12	17062	16404	14547	11855	8212	8089	chr17	38137050	38154213	4964	+	49.75	q21.1	protein_coding	PSMD3	proteasome (prosome, macropain) 26S subunit, non-ATPase, 3 [Source:HGNC Symbol;Acc:9560]
ENSG00000185561	344.588	1.6749	0.223606	7.49041	6.87e-14	1.16e-12	159	168	706	553	258	337	chr17	1611064	1613732	991	-	61.15	p13.3	protein_coding	TLCD2	TLC domain containing 2 [Source:HGNC Symbol;Acc:33522]
ENSG00000120322	281.166	2.41789	0.322945	7.48699	7.05e-14	1.19e-12	47	116	555	487	252	314	chr5	140557371	140560081	2711	+	54.26	q31.3	protein_coding	PCDHB8	protocadherin beta 8 [Source:HGNC Symbol;Acc:8693]
ENSG00000101680	6920.52	-0.691853	0.0924305	-7.48512	7.15e-14	1.21e-12	6180	6458	4910	4454	9236	9229	chr18	6941743	7117813	15872	-	43.14	p11.23	protein_coding	LAMA1	laminin, alpha 1 [Source:HGNC Symbol;Acc:6481]
ENSG00000105894	8353.42	-0.60721	0.0811715	-7.48058	7.4e-14	1.25e-12	10562	10568	9015	7646	6265	6457	chr7	136912088	137028611	1713	-	38.25	q33	protein_coding	PTN	pleiotrophin [Source:HGNC Symbol;Acc:9630]
ENSG00000128050	10614	-0.611634	0.0817699	-7.47994	7.44e-14	1.25e-12	14066	14119	12829	9485	6802	7373	chr4	57301907	57327534	4306	+	39.79	q12	protein_coding	PAICS	phosphoribosylaminoimidazole carboxylase, phosphoribosylaminoimidazole succinocarboxamide synthetase [Source:HGNC Symbol;Acc:8587]
ENSG00000163932	2378.55	-0.880884	0.117758	-7.48048	7.41e-14	1.25e-12	3321	3152	2163	2038	1832	1763	chr3	53190025	53226733	3396	+	56.58	p21.1	protein_coding	PRKCD	protein kinase C, delta [Source:HGNC Symbol;Acc:9399]
ENSG00000010810	3529.96	0.702304	0.0939443	7.47575	7.68e-14	1.29e-12	2119	2209	4708	3774	4231	4325	chr6	111981535	112194655	7411	-	42.42	q21	protein_coding	FYN	FYN oncogene related to SRC, FGR, YES [Source:HGNC Symbol;Acc:4037]
ENSG00000198121	67862.8	0.549464	0.0735416	7.47147	7.93e-14	1.33e-12	53472	55145	109672	82461	57010	62067	chr9	113635543	113800981	4095	-	38.3	q31.3	protein_coding	LPAR1	lysophosphatidic acid receptor 1 [Source:HGNC Symbol;Acc:3166]
ENSG00000177606	15232.8	0.61916	0.0828913	7.46954	8.05e-14	1.35e-12	11011	12106	22737	19832	13704	14355	chr1	59246465	59249785	3321	-	56.01	p32.1	protein_coding	JUN	jun proto-oncogene [Source:HGNC Symbol;Acc:6204]
ENSG00000122376	4777.65	-0.694018	0.0929356	-7.46773	8.16e-14	1.37e-12	5099	5521	4335	3561	4605	5328	chr10	88853918	88951225	4242	+	40.46	q23.2	protein_coding	FAM35A	family with sequence similarity 35, member A [Source:HGNC Symbol;Acc:28773]
ENSG00000163683	6606.94	0.94304	0.126273	7.46825	8.13e-14	1.37e-12	3375	4319	10794	7185	6658	8300	chr4	39547950	39640710	6721	-	41.46	p14	protein_coding	SMIM14	small integral membrane protein 14 [Source:HGNC Symbol;Acc:27321]
ENSG00000130830	1882.74	-0.818664	0.109713	-7.46186	8.53e-14	1.43e-12	2524	2646	1991	1545	1315	1357	chrX	154006959	154049282	5396	-	41.68	q28	protein_coding	MPP1	membrane protein, palmitoylated 1, 55kDa [Source:HGNC Symbol;Acc:7219]
ENSG00000187778	4484.98	-0.738339	0.0990291	-7.45578	8.93e-14	1.5e-12	5820	5503	4670	3532	3824	3629	chr12	49950327	49961936	3263	-	55.12	q13.12	protein_coding	MCRS1	microspherule protein 1 [Source:HGNC Symbol;Acc:6960]
ENSG00000101665	1704.64	-0.923434	0.123874	-7.45462	9.01e-14	1.51e-12	2293	2328	1540	1379	1387	1283	chr18	46446223	46477081	3692	-	52.06	q21.1	protein_coding	SMAD7	SMAD family member 7 [Source:HGNC Symbol;Acc:6773]
ENSG00000244255	487.812	1.4882	0.199741	7.45066	9.29e-14	1.56e-12	184	204	678	624	567	707	chr6	31895475	31919825	4069	+	52	p21.33	protein_coding	CFB	Complement factor B; Uncharacterized protein; cDNA FLJ55673, highly similar to Complement factor B [Source:UniProtKB/TrEMBL;Acc:B4E1Z4]
ENSG00000210184	3191.72	-0.703915	0.0945371	-7.44591	9.63e-14	1.61e-12	4099	4315	3446	2774	2243	2433	chrM	12207	12265	59	+	45.76		Mt_tRNA	MT-TS2	mitochondrially encoded tRNA serine 2 (AGU/C) [Source:HGNC Symbol;Acc:7498]
ENSG00000106268	971.078	-1.05839	0.142247	-7.44049	1e-13	1.68e-12	1405	1314	832	734	757	761	chr7	2281857	2290781	2006	+	56.77	p22.3	protein_coding	NUDT1	nudix (nucleoside diphosphate linked moiety X)-type motif 1 [Source:HGNC Symbol;Acc:8048]
ENSG00000129173	57.3521	-4.9835	0.669902	-7.43914	1.01e-13	1.69e-12	122	144	4	6	22	34	chr11	19245610	19263167	4140	-	41.92	p15.1	protein_coding	E2F8	E2F transcription factor 8 [Source:HGNC Symbol;Acc:24727]
ENSG00000136010	10530.3	-0.685245	0.0921073	-7.43964	1.01e-13	1.69e-12	7736	8622	6386	5787	15275	17164	chr12	105413568	105478355	8501	-	39.68	q23.3	protein_coding	ALDH1L2	aldehyde dehydrogenase 1 family, member L2 [Source:HGNC Symbol;Acc:26777]
ENSG00000157734	43722.5	-0.612577	0.0823766	-7.4363	1.04e-13	1.73e-12	58368	53995	48019	40315	32410	31615	chr15	64443914	64449680	5767	+	58.09	q22.31	protein_coding	SNX22	sorting nexin 22 [Source:HGNC Symbol;Acc:16315]
ENSG00000176978	10279.6	0.659672	0.088749	7.433	1.06e-13	1.77e-12	7377	7833	15602	13249	9868	9333	chr9	140004994	140009629	2820	-	68.7	q34.3	protein_coding	DPP7	dipeptidyl-peptidase 7 [Source:HGNC Symbol;Acc:14892]
ENSG00000183853	27383.2	-0.573076	0.0771008	-7.43281	1.06e-13	1.77e-12	28301	28143	24637	20929	30361	30225	chr1	157963063	158070052	7872	+	49.16	q23.1	protein_coding	KIRREL	kin of IRRE like (Drosophila) [Source:HGNC Symbol;Acc:15734]
ENSG00000253174	211.485	-2.21505	0.298053	-7.43173	1.07e-13	1.78e-12	457	366	127	88	85	132	chr8	41397900	41402563	1189	-	48.65	p11.21	antisense	RP11-360L9.7
ENSG00000255408	205.034	2.28683	0.307713	7.43172	1.07e-13	1.78e-12	49	70	416	288	248	212	chr5	140180783	140391929	5341	+	40.08	q31.3	protein_coding	PCDHA3	protocadherin alpha 3 [Source:HGNC Symbol;Acc:8669]
ENSG00000167995	429016	0.580906	0.0781758	7.43077	1.08e-13	1.8e-12	263600	242079	495242	414151	543461	608857	chr11	61717293	61732987	8930	+	52.16	q12.3	protein_coding	BEST1	bestrophin 1 [Source:HGNC Symbol;Acc:12703]
ENSG00000140526	13252.3	-0.624105	0.0840376	-7.42649	1.12e-13	1.85e-12	15138	15928	13449	10823	11067	13183	chr15	89630690	89745591	10345	+	44.01	q26.1	protein_coding	ABHD2	abhydrolase domain containing 2 [Source:HGNC Symbol;Acc:18717]
ENSG00000173221	8949.27	0.655882	0.0883389	7.42462	1.13e-13	1.88e-12	6812	7139	14900	11614	6873	8256	chr5	95087023	95158709	6508	-	41.1	q15	protein_coding	GLRX	glutaredoxin (thioltransferase) [Source:HGNC Symbol;Acc:4330]
ENSG00000141258	6840.05	0.641183	0.0863693	7.42373	1.14e-13	1.89e-12	5177	5114	10551	8750	6342	6220	chr17	2240792	2284352	9771	+	54.99	p13.3	protein_coding	SGSM2	small G protein signaling modulator 2 [Source:HGNC Symbol;Acc:29026]
ENSG00000235852	2160.73	-0.944422	0.127237	-7.42254	1.15e-13	1.91e-12	2430	2424	1656	1377	2623	2211	chr2	191745523	191746785	919	-	70.23	q32.2	antisense	AC005540.3
ENSG00000243649	520.161	1.47182	0.198307	7.42192	1.15e-13	1.91e-12	189	231	714	677	615	733	chr6	31895475	31919861	6622	+	52	p21.33	protein_coding	CFB	complement factor B [Source:HGNC Symbol;Acc:1037]
ENSG00000139641	18513.3	-0.624131	0.084131	-7.41856	1.18e-13	1.96e-12	21365	21568	17824	15578	17554	16911	chr12	56512034	56538455	5493	+	50.49	q13.2	protein_coding	ESYT1	extended synaptotagmin-like protein 1 [Source:HGNC Symbol;Acc:29534]
ENSG00000072501	11308.3	-0.65121	0.0878527	-7.41252	1.24e-13	2.05e-12	14048	13555	11645	9510	9925	9312	chrX	53401070	53449677	10674	-	45.52	p11.22	protein_coding	SMC1A	structural maintenance of chromosomes 1A [Source:HGNC Symbol;Acc:11111]
ENSG00000154553	636.189	-1.24236	0.16775	-7.406	1.3e-13	2.15e-12	709	782	428	332	740	735	chr4	186422851	186456766	8080	-	39.89	q35.1	protein_coding	PDLIM3	PDZ and LIM domain 3 [Source:HGNC Symbol;Acc:20767]
ENSG00000108848	10190.1	0.593421	0.080131	7.40564	1.31e-13	2.16e-12	7055	7105	13834	11817	10918	11268	chr17	48796905	48833574	8151	+	39.68	q21.33	protein_coding	LUC7L3	LUC7-like 3 (S. cerevisiae) [Source:HGNC Symbol;Acc:24309]
ENSG00000269834	813.765	1.22427	0.165376	7.40294	1.33e-13	2.2e-12	316	288	891	800	1313	1217	chr19	52892095	52901019	4160	-	46.27	q13.41	processed_transcript	CTD-3018O17.3
ENSG00000184216	15756.2	-0.653128	0.0882294	-7.40261	1.34e-13	2.21e-12	19315	17964	15308	13152	14622	14006	chrX	153275951	153285431	4001	-	61.78	q28	protein_coding	IRAK1	interleukin-1 receptor-associated kinase 1 [Source:HGNC Symbol;Acc:6112]
ENSG00000115758	11888.6	-0.584971	0.0790333	-7.40158	1.35e-13	2.22e-12	16247	15707	13839	11749	7198	7712	chr2	10580094	10588630	2968	-	46.16	p25.1	protein_coding	ODC1	ornithine decarboxylase 1 [Source:HGNC Symbol;Acc:8109]
ENSG00000101367	13569.2	-0.564307	0.0762631	-7.39948	1.37e-13	2.26e-12	15038	15338	13947	10838	12494	13722	chr20	31407699	31438211	2623	+	44.44	q11.21	protein_coding	MAPRE1	microtubule-associated protein, RP/EB family, member 1 [Source:HGNC Symbol;Acc:6890]
ENSG00000119688	2801.94	0.728449	0.0984593	7.39848	1.38e-13	2.27e-12	1819	1810	4052	3197	3051	3168	chr14	74752126	74769759	8769	-	51.47	q24.3	protein_coding	ABCD4	ATP-binding cassette, sub-family D (ALD), member 4 [Source:HGNC Symbol;Acc:68]
ENSG00000256663	420.689	-1.83592	0.248251	-7.39544	1.41e-13	2.32e-12	579	623	192	208	502	341	chr12	20704524	20705946	1423	+	62.26	p12.2	pseudogene	RP11-424C20.2
ENSG00000135316	20164.9	-0.565024	0.0764221	-7.39346	1.43e-13	2.35e-12	24645	24806	22943	17436	15266	16991	chr6	86318053	86353510	7655	-	40.09	q14.3	protein_coding	SYNCRIP	synaptotagmin binding, cytoplasmic RNA interacting protein [Source:HGNC Symbol;Acc:16918]
ENSG00000189171	8447.95	-0.632993	0.08561	-7.39392	1.43e-13	2.35e-12	12284	11472	9890	8501	4576	4868	chr1	153591263	153606568	2558	-	50.98	q21.3	protein_coding	S100A13	S100 calcium binding protein A13 [Source:HGNC Symbol;Acc:10490]
ENSG00000131473	42258.4	-0.564578	0.0763863	-7.39109	1.46e-13	2.4e-12	52390	52000	46953	38031	33548	32696	chr17	40023161	40086795	5217	-	49.89	q21.2	protein_coding	ACLY	ATP citrate lyase [Source:HGNC Symbol;Acc:115]
ENSG00000173706	59107.8	0.581288	0.078674	7.38857	1.48e-13	2.44e-12	35715	35408	70260	57762	79212	75803	chr3	124684554	124774802	9925	-	44.98	q21.2	protein_coding	HEG1	heart development protein with EGF-like domains 1 [Source:HGNC Symbol;Acc:29227]
ENSG00000167232	2012.74	0.862247	0.116799	7.38228	1.56e-13	2.56e-12	1270	1393	3269	2567	1783	2159	chr19	23487793	23578362	10397	-	40.56	p12	protein_coding	ZNF91	zinc finger protein 91 [Source:HGNC Symbol;Acc:13166]
ENSG00000130695	855.142	-1.0913	0.147887	-7.37931	1.59e-13	2.61e-12	1166	1235	764	595	693	660	chr1	26560691	26605299	5145	+	44.68	p36.11	protein_coding	CEP85	centrosomal protein 85kDa [Source:HGNC Symbol;Acc:25309]
ENSG00000182319	3807.51	-0.849655	0.115138	-7.37947	1.59e-13	2.61e-12	5505	5694	4276	3232	2406	2025	chr8	8175258	8244008	4892	-	43.92	p23.1	protein_coding	SGK223	Tyrosine-protein kinase SgK223 [Source:UniProtKB/Swiss-Prot;Acc:Q86YV5]
ENSG00000178449	2932.66	0.773515	0.10483	7.37876	1.6e-13	2.62e-12	2450	2335	5593	4285	1963	1869	chr12	50505762	50514240	1073	+	49.49	q13.12	protein_coding	COX14	cytochrome c oxidase assembly homolog 14 (S. cerevisiae) [Source:HGNC Symbol;Acc:28216]
ENSG00000149600	5560.84	-0.678858	0.0920364	-7.37597	1.63e-13	2.67e-12	7401	6980	5789	4994	4207	4193	chr20	31290493	31331803	2584	-	48.21	q11.21	protein_coding	COMMD7	COMM domain containing 7 [Source:HGNC Symbol;Acc:16223]
ENSG00000162496	1624.79	0.902611	0.122379	7.37557	1.64e-13	2.68e-12	1417	1286	3245	2819	743	850	chr1	12627939	12677737	3037	-	51.31	p36.22	protein_coding	DHRS3	dehydrogenase/reductase (SDR family) member 3 [Source:HGNC Symbol;Acc:17693]
ENSG00000164331	2994.77	0.779628	0.105706	7.3754	1.64e-13	2.68e-12	2337	2333	5518	4169	2007	2438	chr5	72848160	72861511	2659	-	37.28	q13.2	protein_coding	ANKRA2	ankyrin repeat, family A (RFXANK-like), 2 [Source:HGNC Symbol;Acc:13208]
ENSG00000132716	18755.9	0.576444	0.0781661	7.37461	1.65e-13	2.7e-12	15115	14477	28497	24474	16058	17038	chr1	160185505	160254920	8274	-	43.13	q23.2	protein_coding	DCAF8	DDB1 and CUL4 associated factor 8 [Source:HGNC Symbol;Acc:24891]
ENSG00000091436	39813	0.646046	0.0876113	7.374	1.66e-13	2.71e-12	28499	31111	66486	46650	34764	38963	chr2	173940163	174132738	13799	+	38.91	q31.1	protein_coding	MLTK	Mitogen-activated protein kinase kinase kinase MLT [Source:UniProtKB/Swiss-Prot;Acc:Q9NYL2]
ENSG00000183386	2012.25	-0.828776	0.11243	-7.37149	1.69e-13	2.76e-12	3160	2882	2214	1874	1039	1082	chr1	38462442	38471278	2004	-	56.84	p34.3	protein_coding	FHL3	four and a half LIM domains 3 [Source:HGNC Symbol;Acc:3704]
ENSG00000188343	4442.95	0.951332	0.129063	7.37108	1.69e-13	2.76e-12	2840	3289	8897	5559	3280	4112	chr8	94710789	94743755	7420	+	38.54	q22.1	protein_coding	FAM92A1	family with sequence similarity 92, member A1 [Source:HGNC Symbol;Acc:30452]
ENSG00000108671	9871.64	-0.574989	0.0780077	-7.37092	1.69e-13	2.77e-12	12311	12258	11159	8734	7349	7979	chr17	30771279	30810336	7200	+	43.11	q11.2	protein_coding	PSMD11	proteasome (prosome, macropain) 26S subunit, non-ATPase, 11 [Source:HGNC Symbol;Acc:9556]
ENSG00000203852	340.74	1.67324	0.227046	7.3696	1.71e-13	2.79e-12	195	178	788	644	166	229	chr1	149824181	149825836	1656	+	61.23	q21.2	protein_coding	HIST2H3A	histone cluster 2, H3a [Source:HGNC Symbol;Acc:20505]
ENSG00000081842	210.824	2.42966	0.329988	7.36288	1.8e-13	2.93e-12	37	78	397	345	235	225	chr5	140207563	140391929	5374	+	40.2	q31.3	protein_coding	PCDHA6	protocadherin alpha 6 [Source:HGNC Symbol;Acc:8672]
ENSG00000123908	2881.31	-0.833713	0.113266	-7.36069	1.83e-13	2.98e-12	3351	3385	2391	2137	3055	2768	chr8	141541264	141645718	4824	-	51.92	q24.3	protein_coding	AGO2	argonaute RISC catalytic component 2 [Source:HGNC Symbol;Acc:3263]
ENSG00000073921	19633.4	-0.67409	0.0915912	-7.35977	1.84e-13	3e-12	19378	22014	17466	13795	19795	24131	chr11	85668727	85780924	5833	-	37.33	q14.2	protein_coding	PICALM	phosphatidylinositol binding clathrin assembly protein [Source:HGNC Symbol;Acc:15514]
ENSG00000066697	6736.74	-0.615267	0.0836586	-7.3545	1.92e-13	3.12e-12	8205	7887	7109	5563	5741	6036	chr9	103189438	103213511	2763	+	43.88	q31.1	protein_coding	MSANTD3	Myb/SANT-like DNA-binding domain containing 3 [Source:HGNC Symbol;Acc:23370]
ENSG00000237961	116.123	3.16283	0.430055	7.35447	1.92e-13	3.12e-12	20	14	198	168	173	140	chr4	49239116	49247436	918	-	35.32	p11	pseudogene	RP11-1281K21.1
ENSG00000168300	3393.54	1.03506	0.140756	7.35355	1.93e-13	3.14e-12	1295	1581	4368	2808	4403	5880	chr8	52730140	52811735	7307	-	36.74	q11.23	protein_coding	PCMTD1	protein-L-isoaspartate (D-aspartate) O-methyltransferase domain containing 1 [Source:HGNC Symbol;Acc:30483]
ENSG00000203811	340.715	1.66798	0.226899	7.35118	1.96e-13	3.19e-12	195	179	784	646	166	229	chr1	149811110	149812765	1656	-	61.23	q21.2	protein_coding	HIST2H3C	histone cluster 2, H3c [Source:HGNC Symbol;Acc:20503]
ENSG00000125877	3433.13	-0.780719	0.10621	-7.35069	1.97e-13	3.2e-12	4709	4199	3623	2654	2730	2765	chr20	3189514	3204516	2071	+	50.89	p13	protein_coding	ITPA	inosine triphosphatase (nucleoside triphosphate pyrophosphatase) [Source:HGNC Symbol;Acc:6176]
ENSG00000187678	4428.08	-0.74636	0.101542	-7.3503	1.98e-13	3.21e-12	6118	6022	4704	3989	3125	2841	chr5	141689992	141706020	5930	-	51.21	q31.3	protein_coding	SPRY4	sprouty homolog 4 (Drosophila) [Source:HGNC Symbol;Acc:15533]
ENSG00000132003	2491.16	-0.852114	0.116052	-7.34251	2.1e-13	3.4e-12	3084	3217	2150	2021	2248	2141	chr19	13906274	13943044	4713	+	53.53	p13.13	protein_coding	ZSWIM4	zinc finger, SWIM-type containing 4 [Source:HGNC Symbol;Acc:25704]
ENSG00000123358	460.737	-1.3844	0.188622	-7.33955	2.14e-13	3.47e-12	691	647	352	267	382	394	chr12	52416616	52453291	7290	+	56.01	q13.13	protein_coding	NR4A1	nuclear receptor subfamily 4, group A, member 1 [Source:HGNC Symbol;Acc:7980]
ENSG00000107331	5605.68	0.635209	0.0866006	7.33492	2.22e-13	3.59e-12	4130	4280	8433	7244	5030	5389	chr9	139901686	139923367	11508	-	66.66	q34.3	protein_coding	ABCA2	ATP-binding cassette, sub-family A (ABC1), member 2 [Source:HGNC Symbol;Acc:32]
ENSG00000120697	2950.68	0.785224	0.107053	7.33491	2.22e-13	3.59e-12	2189	2060	4802	4003	2369	2872	chr13	37523912	37574398	2194	-	39.26	q13.3	protein_coding	ALG5	ALG5, dolichyl-phosphate beta-glucosyltransferase [Source:HGNC Symbol;Acc:20266]
ENSG00000163466	39899.9	-0.521803	0.0711776	-7.331	2.28e-13	3.69e-12	52279	51191	48467	38408	25736	27284	chr2	219081817	219119079	6562	+	44.32	q35	protein_coding	ARPC2	actin related protein 2/3 complex, subunit 2, 34kDa [Source:HGNC Symbol;Acc:705]
ENSG00000101400	1984.1	-0.781165	0.106565	-7.33043	2.29e-13	3.71e-12	3012	3074	2341	1920	860	943	chr20	31995761	32031698	2342	-	50.41	q11.21	protein_coding	SNTA1	syntrophin, alpha 1 [Source:HGNC Symbol;Acc:11167]
ENSG00000164466	4374.45	-0.704769	0.0961584	-7.32924	2.31e-13	3.74e-12	4237	4667	3785	2818	4916	5447	chr5	174904065	174956745	7572	+	42.43	q35.2	protein_coding	SFXN1	sideroflexin 1 [Source:HGNC Symbol;Acc:16085]
ENSG00000117602	1451.3	-1.04105	0.142228	-7.31962	2.49e-13	4.01e-12	1607	1813	1217	803	1419	1732	chr1	24829387	24867530	6964	+	41.86	p36.11	protein_coding	RCAN3	RCAN family member 3 [Source:HGNC Symbol;Acc:3042]
ENSG00000007255	563.779	1.39558	0.190696	7.31838	2.51e-13	4.05e-12	185	153	614	461	917	998	chr19	45666186	45681495	933	-	56.86	q13.32	protein_coding	TRAPPC6A	trafficking protein particle complex 6A [Source:HGNC Symbol;Acc:23069]
ENSG00000168404	851.893	-1.10799	0.151403	-7.31817	2.51e-13	4.05e-12	1194	1314	730	663	606	596	chr16	74705753	74734858	5692	-	45.73	q23.1	protein_coding	MLKL	mixed lineage kinase domain-like [Source:HGNC Symbol;Acc:26617]
ENSG00000077238	7555.82	-0.697689	0.0953495	-7.31718	2.53e-13	4.08e-12	11047	10860	8619	7575	4163	3838	chr16	27324989	27376099	6091	+	49.92	p12.1	protein_coding	IL4R	interleukin 4 receptor [Source:HGNC Symbol;Acc:6015]
ENSG00000138119	72849.6	-0.547904	0.0749379	-7.31143	2.64e-13	4.25e-12	87263	83922	76219	64454	62886	63768	chr10	95066186	95242074	8499	-	44.36	q23.33	protein_coding	MYOF	myoferlin [Source:HGNC Symbol;Acc:3656]
ENSG00000196405	3510.19	0.686955	0.0939642	7.31081	2.66e-13	4.27e-12	2523	2571	5352	4502	3290	3369	chr14	100437786	100610573	10585	+	45.48	q32.2	protein_coding	EVL	Enah/Vasp-like [Source:HGNC Symbol;Acc:20234]
ENSG00000010165	4954.09	0.69241	0.0947563	7.30727	2.73e-13	4.38e-12	3640	3361	7246	6326	4821	4990	chr1	171750788	171783163	3843	+	43.62	q24.3	protein_coding	METTL13	methyltransferase like 13 [Source:HGNC Symbol;Acc:24248]
ENSG00000125814	2238.53	0.83154	0.113806	7.30663	2.74e-13	4.4e-12	1688	1844	4381	3222	1381	1632	chr20	23355159	23402125	5188	-	40.7	p11.21	protein_coding	NAPB	N-ethylmaleimide-sensitive factor attachment protein, beta [Source:HGNC Symbol;Acc:15751]
ENSG00000170791	4229.94	0.668396	0.091482	7.30631	2.75e-13	4.41e-12	3666	3464	7668	6002	2804	2952	chr8	57124245	57131357	5866	+	41.56	q12.1	protein_coding	CHCHD7	coiled-coil-helix-coiled-coil-helix domain containing 7 [Source:HGNC Symbol;Acc:28314]
ENSG00000259954	123.198	-2.83742	0.388371	-7.30596	2.75e-13	4.42e-12	292	299	58	42	12	30	chr16	27458990	27464714	2615	-	54.29	p12.1	antisense	IL21R-AS1	IL21R antisense RNA 1 [Source:HGNC Symbol;Acc:27551]
ENSG00000116984	5892.47	0.621437	0.0850686	7.30512	2.77e-13	4.44e-12	3426	3602	7205	5813	7308	8052	chr1	236958610	237067281	11402	+	40.72	q43	protein_coding	MTR	5-methyltetrahydrofolate-homocysteine methyltransferase [Source:HGNC Symbol;Acc:7468]
ENSG00000077312	3288.67	-0.795241	0.108892	-7.30301	2.81e-13	4.51e-12	5107	4593	3929	2842	1821	1778	chr19	41256542	41271294	2361	+	50.77	q13.2	protein_coding	SNRPA	small nuclear ribonucleoprotein polypeptide A [Source:HGNC Symbol;Acc:11151]
ENSG00000163453	138272	0.558022	0.0764154	7.30248	2.83e-13	4.53e-12	104602	111860	211980	171631	127294	124305	chr4	57896939	57976551	1932	-	42.44	q12	protein_coding	IGFBP7	insulin-like growth factor binding protein 7 [Source:HGNC Symbol;Acc:5476]
ENSG00000113319	6218.4	-0.599941	0.082189	-7.29954	2.89e-13	4.62e-12	7370	7447	6509	5262	5200	5640	chr5	80256491	80525975	10702	+	40.93	q14.1	protein_coding	RASGRF2	Ras protein-specific guanine nucleotide-releasing factor 2 [Source:HGNC Symbol;Acc:9876]
ENSG00000238258	1205.79	-1.15814	0.158699	-7.29776	2.93e-13	4.68e-12	1803	1772	927	977	917	797	chr10	33500205	33502732	781	+	45.65	p11.22	antisense	RP11-342D11.2
ENSG00000147459	2792.2	-0.75731	0.103779	-7.29733	2.94e-13	4.69e-12	3657	3969	3009	2423	1772	2085	chr8	25042238	25275598	15960	+	42.37	p21.2	protein_coding	DOCK5	dedicator of cytokinesis 5 [Source:HGNC Symbol;Acc:23476]
ENSG00000223901	704.568	-1.19514	0.163796	-7.29654	2.95e-13	4.72e-12	887	910	565	387	707	711	chr21	47640183	47641992	525	+	54.53	q22.3	antisense	AP001469.5
ENSG00000100154	8102.37	0.598924	0.0821446	7.2911	3.07e-13	4.91e-12	5529	5494	10918	9148	8993	9133	chr22	28374004	29075853	12641	-	39.91	q12.1	protein_coding	TTC28	tetratricopeptide repeat domain 28 [Source:HGNC Symbol;Acc:29179]
ENSG00000271984	8689.25	0.630155	0.0864728	7.28732	3.16e-13	5.05e-12	5884	5891	11679	10179	9651	9525	chr20	44521333	44522058	569	-	56.06	q13.12	antisense	RP3-337O18.9
ENSG00000120129	3968.74	-0.828275	0.113691	-7.2853	3.21e-13	5.12e-12	5403	5098	4085	3065	3342	2882	chr5	172195093	172198198	2019	-	52.99	q35.1	protein_coding	DUSP1	dual specificity phosphatase 1 [Source:HGNC Symbol;Acc:3064]
ENSG00000188483	2365.21	-0.810116	0.111207	-7.28473	3.22e-13	5.14e-12	2937	3059	2320	1805	2106	1951	chr9	131937835	131940540	2706	-	65.04	q34.11	protein_coding	IER5L	immediate early response 5-like [Source:HGNC Symbol;Acc:23679]
ENSG00000060971	6271.97	0.601973	0.0826618	7.28236	3.28e-13	5.23e-12	5096	5110	10196	8434	4934	5163	chr3	38144620	38178733	7106	-	51.46	p22.2	protein_coding	ACAA1	acetyl-CoA acyltransferase 1 [Source:HGNC Symbol;Acc:82]
ENSG00000225697	2829.47	0.778118	0.106877	7.28052	3.33e-13	5.29e-12	2088	1923	4422	3833	2618	2582	chr3	48663156	48672926	6373	-	59.37	p21.31	protein_coding	SLC26A6	solute carrier family 26 (anion exchanger), member 6 [Source:HGNC Symbol;Acc:14472]
ENSG00000184445	1118.77	-0.990073	0.136006	-7.27963	3.35e-13	5.33e-12	1608	1568	1033	887	737	889	chr12	123011793	123110943	11325	+	41.24	q24.31	protein_coding	KNTC1	kinetochore associated 1 [Source:HGNC Symbol;Acc:17255]
ENSG00000135919	28329.4	-0.535796	0.0736058	-7.27927	3.36e-13	5.34e-12	16251	16656	14751	12510	49423	52415	chr2	224839829	224904036	8891	-	43.21	q36.1	protein_coding	SERPINE2	serpin peptidase inhibitor, clade E (nexin, plasminogen activator inhibitor type 1), member 2 [Source:HGNC Symbol;Acc:8951]
ENSG00000100523	4131.78	0.748424	0.102824	7.27867	3.37e-13	5.36e-12	2986	3391	7468	5490	3024	3496	chr14	53510686	53620000	10721	-	38.19	q22.1	protein_coding	DDHD1	DDHD domain containing 1 [Source:HGNC Symbol;Acc:19714]
ENSG00000165716	390.293	1.59673	0.219387	7.27817	3.38e-13	5.37e-12	230	223	929	724	236	182	chr9	139607022	139618502	2704	+	63.98	q34.3	protein_coding	FAM69B	family with sequence similarity 69, member B [Source:HGNC Symbol;Acc:28290]
ENSG00000214110	1241.06	-1.07441	0.147649	-7.27677	3.42e-13	5.43e-12	2036	1665	1145	968	738	913	chr9	14921335	14922332	998	-	44.69	p22.3	pseudogene	LDHAP4	lactate dehydrogenase A pseudogene 4 [Source:HGNC Symbol;Acc:6539]
ENSG00000134569	1162.24	-0.941027	0.129342	-7.27549	3.45e-13	5.47e-12	1527	1469	1020	856	991	1071	chr11	46878419	46940193	8597	-	48.69	p11.2	protein_coding	LRP4	low density lipoprotein receptor-related protein 4 [Source:HGNC Symbol;Acc:6696]
ENSG00000143153	3367.13	-1.05521	0.145033	-7.27563	3.45e-13	5.47e-12	5655	6530	4399	2752	605	880	chr1	169074935	169101960	3068	+	43.48	q24.2	protein_coding	ATP1B1	ATPase, Na+/K+ transporting, beta 1 polypeptide [Source:HGNC Symbol;Acc:804]
ENSG00000120217	565.2	-1.27865	0.175789	-7.27379	3.5e-13	5.54e-12	782	766	441	330	529	500	chr9	5450503	5470566	4108	+	38.15	p24.1	protein_coding	CD274	CD274 molecule [Source:HGNC Symbol;Acc:17635]
ENSG00000101412	494.745	-1.31504	0.180865	-7.27084	3.57e-13	5.66e-12	686	733	376	310	404	428	chr20	32263489	32274210	2503	-	55.58	q11.22	protein_coding	E2F1	E2F transcription factor 1 [Source:HGNC Symbol;Acc:3113]
ENSG00000145703	1378.4	0.944669	0.130024	7.26533	3.72e-13	5.89e-12	948	922	2455	1890	1070	1321	chr5	75699074	76003957	7904	+	40.47	q13.3	protein_coding	IQGAP2	IQ motif containing GTPase activating protein 2 [Source:HGNC Symbol;Acc:6111]
ENSG00000108179	7997.97	-0.637188	0.0877365	-7.26252	3.8e-13	6.01e-12	9390	9207	7947	6449	7633	7277	chr10	81107225	81115093	2674	+	55.59	q22.3	protein_coding	PPIF	peptidylprolyl isomerase F [Source:HGNC Symbol;Acc:9259]
ENSG00000132967	5086.7	-0.825152	0.113681	-7.25848	3.91e-13	6.19e-12	7672	6270	5036	4407	3698	3564	chr3	22423310	22424420	1111	+	39.42	p24.3	pseudogene	HMGB1P5	high mobility group box 1 pseudogene 5 [Source:HGNC Symbol;Acc:4997]
ENSG00000246859	2644	-0.824918	0.113658	-7.2579	3.93e-13	6.21e-12	3338	3953	2842	2130	1746	1989	chr5	110847924	111075423	5647	+	39.54	q22.1	antisense	STARD4-AS1	STARD4 antisense RNA 1 [Source:HGNC Symbol;Acc:44117]
ENSG00000120549	1677.77	-0.837166	0.115369	-7.25643	3.97e-13	6.27e-12	2230	2176	1586	1374	1323	1378	chr10	23983675	24836772	10656	+	40.56	p12.2	protein_coding	KIAA1217	KIAA1217 [Source:HGNC Symbol;Acc:25428]
ENSG00000161692	535.104	-1.47394	0.20318	-7.25433	4.04e-13	6.36e-12	927	677	367	326	410	460	chr17	42785976	42829632	7146	+	47.89	q21.31	protein_coding	DBF4B	DBF4 homolog B (S. cerevisiae) [Source:HGNC Symbol;Acc:17883]
ENSG00000258520	157.006	2.46915	0.340355	7.25462	4.03e-13	6.36e-12	59	56	452	320	90	61	chr14	69705883	69727284	578	-	46.23	q24.1	lincRNA	RP11-363J20.2
ENSG00000103342	12860.5	-0.54701	0.0754781	-7.24727	4.25e-13	6.7e-12	15620	15375	14128	11418	10239	10916	chr16	11961985	12009939	8018	-	42.29	p13.13	protein_coding	GSPT1	G1 to S phase transition 1 [Source:HGNC Symbol;Acc:4621]
ENSG00000184254	717.67	1.1926	0.164565	7.24694	4.26e-13	6.71e-12	502	571	1508	1421	295	317	chr15	101417919	101456831	5772	+	48.81	q26.3	protein_coding	ALDH1A3	aldehyde dehydrogenase 1 family, member A3 [Source:HGNC Symbol;Acc:409]
ENSG00000218537	16153.6	-0.566839	0.0782323	-7.2456	4.31e-13	6.78e-12	21399	21134	18426	16018	10362	10934	chr22	24236613	24241117	1476	-	59.69	q11.23	protein_coding	AP000350.4	Uncharacterized protein [Source:UniProtKB/TrEMBL;Acc:B5MCZ7]
ENSG00000198805	664.491	-1.24213	0.171444	-7.24512	4.32e-13	6.79e-12	1174	1050	658	480	346	311	chr14	20937113	20945253	4139	+	47.11	q11.2	protein_coding	PNP	purine nucleoside phosphorylase [Source:HGNC Symbol;Acc:7892]
ENSG00000273117	141.715	-2.53597	0.350025	-7.2451	4.32e-13	6.79e-12	252	244	57	46	130	96	chr7	155087628	155089251	1624	-	56.34	q36.2	lincRNA	AC144652.1
ENSG00000163479	28241	-0.641949	0.0886072	-7.24488	4.33e-13	6.8e-12	35026	31997	27480	24038	25816	24876	chr1	155978839	155990750	6651	-	46.99	q22	protein_coding	SSR2	signal sequence receptor, beta (translocon-associated protein beta) [Source:HGNC Symbol;Acc:11324]
ENSG00000197915	244.48	2.33567	0.322583	7.24052	4.47e-13	7.02e-12	54	34	260	269	465	360	chr1	152184558	152196669	9623	-	50.91	q21.3	protein_coding	HRNR	hornerin [Source:HGNC Symbol;Acc:20846]
ENSG00000111348	297.351	-1.7474	0.241383	-7.23912	4.52e-13	7.09e-12	630	520	224	188	120	102	chr12	15094951	15114662	2102	-	41.11	p12.3	protein_coding	ARHGDIB	Rho GDP dissociation inhibitor (GDI) beta [Source:HGNC Symbol;Acc:679]
ENSG00000117450	52474.6	-0.553342	0.076439	-7.239	4.52e-13	7.09e-12	65330	60867	57315	46267	41242	45875	chr1	45976708	45988719	1522	-	47.46	p34.1	protein_coding	PRDX1	peroxiredoxin 1 [Source:HGNC Symbol;Acc:9352]
ENSG00000168702	946.805	1.06763	0.147519	7.23722	4.58e-13	7.18e-12	630	629	1738	1436	792	711	chr2	140988992	142889270	17040	-	34.82	q22.2	protein_coding	LRP1B	low density lipoprotein receptor-related protein 1B [Source:HGNC Symbol;Acc:6693]
ENSG00000178342	143.528	3.33858	0.461326	7.23691	4.59e-13	7.19e-12	40	12	383	258	149	88	chr18	77623668	77660184	2162	+	53.83	q23	protein_coding	KCNG2	potassium voltage-gated channel, subfamily G, member 2 [Source:HGNC Symbol;Acc:6249]
ENSG00000257167	515.731	-1.64989	0.228	-7.23636	4.61e-13	7.22e-12	796	810	357	262	499	321	chr12	98906751	98910200	3357	-	49.57	q23.1	antisense	TMPO-AS1	TMPO antisense RNA 1 [Source:HGNC Symbol;Acc:44158]
ENSG00000261962	963.957	-1.00724	0.139195	-7.23619	4.61e-13	7.22e-12	1340	1374	930	701	723	722	chr16	29820250	29831687	589	-	58.93	p11.2	antisense	AC009133.20
ENSG00000186153	422.623	1.59057	0.219837	7.23523	4.65e-13	7.27e-12	163	236	764	675	382	422	chr16	78133310	79246564	4886	+	42.64	q23.1	protein_coding	WWOX	WW domain containing oxidoreductase [Source:HGNC Symbol;Acc:12799]
ENSG00000089335	2748.63	0.813953	0.112562	7.23117	4.79e-13	7.48e-12	1545	1719	4051	2899	3020	3521	chr19	35168544	35177302	5032	+	39.83	q13.11	protein_coding	ZNF302	zinc finger protein 302 [Source:HGNC Symbol;Acc:13848]
ENSG00000173114	10979.4	0.894213	0.123681	7.23002	4.83e-13	7.54e-12	9275	11125	28737	17565	2417	2915	chr7	110731062	110765510	3875	+	34.94	q31.1	protein_coding	LRRN3	leucine rich repeat neuronal 3 [Source:HGNC Symbol;Acc:17200]
ENSG00000140105	37581.5	0.54783	0.0757933	7.22794	4.9e-13	7.65e-12	25571	25109	47494	41368	42596	45062	chr14	100800125	100843142	6358	-	46.89	q32.2	protein_coding	WARS	tryptophanyl-tRNA synthetase [Source:HGNC Symbol;Acc:12729]
ENSG00000130939	7918.15	-0.606433	0.0839117	-7.22704	4.94e-13	7.7e-12	8637	8483	7215	6275	7965	8576	chr1	10092890	10241297	9140	+	44.12	p36.22	protein_coding	UBE4B	ubiquitination factor E4B [Source:HGNC Symbol;Acc:12500]
ENSG00000133424	2820.94	-0.719894	0.0996146	-7.22679	4.95e-13	7.71e-12	3449	3406	2706	2294	2384	2664	chr22	33558212	34318829	10687	-	43.98	q12.3	protein_coding	LARGE	like-glycosyltransferase [Source:HGNC Symbol;Acc:6511]
ENSG00000154734	61798.3	0.538351	0.0745057	7.22563	4.99e-13	7.77e-12	29873	30248	57877	47205	99590	98024	chr21	28208066	28217728	7063	-	45.12	q21.3	protein_coding	ADAMTS1	ADAM metallopeptidase with thrombospondin type 1 motif, 1 [Source:HGNC Symbol;Acc:217]
ENSG00000108561	7979.04	-0.645927	0.0894712	-7.21939	5.22e-13	8.13e-12	11131	10576	9392	7344	5188	4952	chr17	5336097	5352150	2335	-	46.67	p13.2	protein_coding	C1QBP	complement component 1, q subcomponent binding protein [Source:HGNC Symbol;Acc:1243]
ENSG00000166619	12208.4	0.56942	0.0788743	7.21934	5.22e-13	8.13e-12	8559	8783	17148	13839	13071	13020	chr20	36120874	36156333	3927	-	47.98	q11.23	protein_coding	BLCAP	bladder cancer associated protein [Source:HGNC Symbol;Acc:1055]
ENSG00000166337	28592.4	-0.636249	0.088141	-7.21853	5.26e-13	8.17e-12	36327	33488	29217	24750	24807	23354	chr11	6627526	6633898	6104	-	52.57	p15.4	protein_coding	TAF10	TAF10 RNA polymerase II, TATA box binding protein (TBP)-associated factor, 30kDa [Source:HGNC Symbol;Acc:11543]
ENSG00000180447	835.044	1.29624	0.179622	7.21647	5.34e-13	8.29e-12	288	344	928	921	1086	1417	chr9	89559279	89562104	2826	-	57.75	q21.33	protein_coding	GAS1	growth arrest-specific 1 [Source:HGNC Symbol;Acc:4165]
ENSG00000240972	16112.9	-0.567873	0.0787257	-7.21332	5.46e-13	8.48e-12	21343	21131	18349	16015	10347	10837	chr22	24236191	24237414	1109	+	69.2	q11.23	protein_coding	MIF	macrophage migration inhibitory factor (glycosylation-inhibiting factor) [Source:HGNC Symbol;Acc:7097]
ENSG00000100580	1049.52	0.989024	0.137116	7.21305	5.47e-13	8.49e-12	645	651	1722	1377	962	1133	chr14	77801364	77843452	7784	-	41.16	q24.3	protein_coding	TMED8	transmembrane emp24 protein transport domain containing 8 [Source:HGNC Symbol;Acc:18633]
ENSG00000156642	21841.2	-0.633611	0.0878468	-7.21268	5.49e-13	8.51e-12	30857	33391	29505	20718	9566	10609	chr15	73852355	73926475	4042	-	41.2	q24.1	protein_coding	NPTN	neuroplastin [Source:HGNC Symbol;Acc:17867]
ENSG00000236404	328.795	1.69705	0.235285	7.21272	5.48e-13	8.51e-12	123	98	470	392	435	475	chr9	2422702	2641395	4399	-	39.92	p24.2	antisense	RP11-125B21.2
ENSG00000234741	19294.3	0.5715	0.0792515	7.21121	5.55e-13	8.59e-12	15534	15586	30880	24822	15049	17638	chr1	173833038	173838020	3631	-	46.16	q25.1	processed_transcript	GAS5	growth arrest-specific 5 (non-protein coding) [Source:HGNC Symbol;Acc:16355]
ENSG00000090581	5938.49	0.637811	0.0884641	7.20983	5.6e-13	8.68e-12	4272	4347	8885	7254	5930	5756	chr16	1401924	1413352	3672	+	56.39	p13.3	protein_coding	GNPTG	N-acetylglucosamine-1-phosphate transferase, gamma subunit [Source:HGNC Symbol;Acc:23026]
ENSG00000096384	87943.7	-0.537148	0.074518	-7.20831	5.67e-13	8.77e-12	114110	108074	101801	82568	63352	64165	chr6	44214824	44221620	2796	+	47.06	p21.1	protein_coding	HSP90AB1	heat shock protein 90kDa alpha (cytosolic), class B member 1 [Source:HGNC Symbol;Acc:5258]
ENSG00000122367	280.629	-1.8623	0.25841	-7.20674	5.73e-13	8.87e-12	557	486	212	137	159	124	chr10	88428206	88495825	6679	+	53	q23.2	protein_coding	LDB3	LIM domain binding 3 [Source:HGNC Symbol;Acc:15710]
ENSG00000115363	1714.95	-0.98885	0.137219	-7.20637	5.75e-13	8.89e-12	2508	2537	1721	1345	1234	997	chr2	75696428	75796848	2744	-	41.76	p12	protein_coding	EVA1A	eva-1 homolog A (C. elegans) [Source:HGNC Symbol;Acc:25816]
ENSG00000159200	10914.1	0.635599	0.0882044	7.20598	5.76e-13	8.91e-12	7976	7933	17525	12440	10583	10784	chr21	35885440	35987441	6840	-	44.24	q22.12	protein_coding	RCAN1	regulator of calcineurin 1 [Source:HGNC Symbol;Acc:3040]
ENSG00000131018	19321.6	-0.697447	0.096804	-7.20473	5.82e-13	8.98e-12	21893	21633	17879	14443	20976	18186	chr6	152442819	152958936	45649	-	38.41	q25.2	protein_coding	SYNE1	spectrin repeat containing, nuclear envelope 1 [Source:HGNC Symbol;Acc:17089]
ENSG00000159210	7056.83	-0.64974	0.0902358	-7.20047	6e-13	9.26e-12	9370	8662	7547	6276	5432	5340	chr17	47006678	47022479	5270	-	47.13	q21.32	protein_coding	SNF8	SNF8, ESCRT-II complex subunit [Source:HGNC Symbol;Acc:17028]
ENSG00000120896	8557.56	-0.667812	0.0927569	-7.19959	6.04e-13	9.32e-12	10632	10509	8642	7341	7450	6865	chr8	22402499	22433301	6110	+	55.84	p21.3	protein_coding	SORBS3	sorbin and SH3 domain containing 3 [Source:HGNC Symbol;Acc:30907]
ENSG00000110841	8559.77	-0.566569	0.0787277	-7.19656	6.17e-13	9.52e-12	9601	9753	8718	7020	7960	8282	chr12	27676364	27848497	10330	+	39.81	p11.23	protein_coding	PPFIBP1	PTPRF interacting protein, binding protein 1 (liprin beta 1) [Source:HGNC Symbol;Acc:9249]
ENSG00000163815	1192.1	0.961842	0.133692	7.19446	6.27e-13	9.66e-12	729	726	1884	1528	1273	1195	chr3	45043040	45077563	1105	+	47.72	p21.31	protein_coding	CLEC3B	C-type lectin domain family 3, member B [Source:HGNC Symbol;Acc:11891]
ENSG00000162745	253.764	-1.81059	0.251677	-7.1941	6.29e-13	9.68e-12	478	430	180	133	129	162	chr1	161952982	161993644	3415	-	48.22	q23.3	protein_coding	OLFML2B	olfactomedin-like 2B [Source:HGNC Symbol;Acc:24558]
ENSG00000126709	3237.06	1.09619	0.152377	7.19397	6.29e-13	9.69e-12	1899	1344	4049	4200	3843	4231	chr1	27992572	27998729	865	-	50.03	p36.11	protein_coding	IFI6	interferon, alpha-inducible protein 6 [Source:HGNC Symbol;Acc:4054]
ENSG00000013392	1503.25	0.915235	0.127235	7.19324	6.33e-13	9.73e-12	1013	1060	2789	1952	1212	1378	chr6	83903098	83908651	4686	+	44.76	q14.2	protein_coding	RWDD2A	RWD domain containing 2A [Source:HGNC Symbol;Acc:21385]
ENSG00000131876	3117.93	-0.87317	0.12146	-7.18893	6.53e-13	1e-11	5047	4344	3525	2672	1801	1582	chr15	101821715	101835487	3669	-	42.28	q26.3	protein_coding	SNRPA1	small nuclear ribonucleoprotein polypeptide A' [Source:HGNC Symbol;Acc:11152]
ENSG00000110200	2470.58	-0.834818	0.116141	-7.18795	6.58e-13	1.01e-11	3535	3256	2416	2148	1826	1698	chr11	71817424	71823826	2883	-	52.32	q13.4	protein_coding	ANAPC15	anaphase promoting complex subunit 15 [Source:HGNC Symbol;Acc:24531]
ENSG00000116285	4577.01	-0.670104	0.0932322	-7.18747	6.6e-13	1.01e-11	4941	5384	4346	3470	4277	4912	chr1	8064464	8086368	4186	-	42.8	p36.23	protein_coding	ERRFI1	ERBB receptor feedback inhibitor 1 [Source:HGNC Symbol;Acc:18185]
ENSG00000113580	6689.13	-0.688196	0.0957641	-7.18637	6.65e-13	1.02e-11	7661	8006	6915	4874	5870	6799	chr5	142657496	142815077	9172	-	37.82	q31.3	protein_coding	NR3C1	nuclear receptor subfamily 3, group C, member 1 (glucocorticoid receptor) [Source:HGNC Symbol;Acc:7978]
ENSG00000183765	1257.49	0.982529	0.136725	7.18617	6.66e-13	1.02e-11	763	659	1939	1458	1358	1524	chr22	29083731	29138410	4145	-	43.88	q12.1	protein_coding	CHEK2	checkpoint kinase 2 [Source:HGNC Symbol;Acc:16627]
ENSG00000113212	446.138	1.49409	0.207935	7.18535	6.7e-13	1.03e-11	215	167	725	573	490	573	chr5	140552243	140555957	3715	+	47.59	q31.3	protein_coding	PCDHB7	protocadherin beta 7 [Source:HGNC Symbol;Acc:8692]
ENSG00000141068	5521.05	0.64325	0.0895343	7.1844	6.75e-13	1.03e-11	4295	4065	8435	7241	4899	5102	chr17	25783670	25953461	11817	+	49.28	q11.1	protein_coding	KSR1	kinase suppressor of ras 1 [Source:HGNC Symbol;Acc:6465]
ENSG00000072657	12545.1	-0.750896	0.104551	-7.18208	6.87e-13	1.05e-11	16177	18389	14801	10137	7559	9258	chr12	72481046	73059422	6835	+	36.2	q21.1	protein_coding	TRHDE	thyrotropin-releasing hormone degrading enzyme [Source:HGNC Symbol;Acc:30748]
ENSG00000167280	2341.87	0.805303	0.112119	7.18259	6.84e-13	1.05e-11	1388	1636	3534	2829	2402	2570	chr17	77071021	77084681	6173	+	58.4	q25.3	protein_coding	ENGASE	endo-beta-N-acetylglucosaminidase [Source:HGNC Symbol;Acc:24622]
ENSG00000206127	592.195	1.34459	0.187279	7.17958	6.99e-13	1.07e-11	195	245	768	581	806	960	chr15	32737307	32747835	2331	-	53.32	q13.3	protein_coding	GOLGA8O	golgin A8 family, member O [Source:HGNC Symbol;Acc:44406]
ENSG00000174099	14261.5	-0.560515	0.0780987	-7.17701	7.13e-13	1.09e-11	11804	12414	11168	8646	19538	19953	chr12	65672423	65882024	5791	+	37.17	q14.3	protein_coding	MSRB3	methionine sulfoxide reductase B3 [Source:HGNC Symbol;Acc:27375]
ENSG00000099203	3365.42	-0.699806	0.0975242	-7.17572	7.19e-13	1.1e-11	4448	4666	3668	3075	2296	2248	chr19	10943114	10946994	1513	-	56.25	p13.2	protein_coding	TMED1	transmembrane emp24 protein transport domain containing 1 [Source:HGNC Symbol;Acc:17291]
ENSG00000104415	1157.37	1.13164	0.157758	7.17326	7.32e-13	1.12e-11	730	800	2036	1963	736	1004	chr8	134203282	134242587	3844	+	48.45	q24.22	protein_coding	WISP1	WNT1 inducible signaling pathway protein 1 [Source:HGNC Symbol;Acc:12769]
ENSG00000060642	1640.7	0.884269	0.123294	7.17204	7.39e-13	1.13e-11	860	1011	2329	1833	1887	2059	chr1	27113963	27124889	3382	+	48.34	p36.11	protein_coding	PIGV	phosphatidylinositol glycan anchor biosynthesis, class V [Source:HGNC Symbol;Acc:26031]
ENSG00000117020	6473.51	-0.734785	0.102459	-7.17147	7.42e-13	1.13e-11	7454	8183	6682	4709	5359	6484	chr1	243651535	244014381	7499	-	37.34	q44	protein_coding	AKT3	v-akt murine thymoma viral oncogene homolog 3 [Source:HGNC Symbol;Acc:393]
ENSG00000188171	667.907	1.20607	0.168202	7.17039	7.48e-13	1.14e-11	355	430	1241	945	584	624	chr19	20802867	20844402	6713	-	38.65	p12	protein_coding	ZNF626	zinc finger protein 626 [Source:HGNC Symbol;Acc:30461]
ENSG00000197451	10837.3	-0.585991	0.081773	-7.16607	7.72e-13	1.18e-11	13948	13155	11995	9745	8314	8411	chr5	177631508	177638164	2144	+	53.64	q35.3	protein_coding	HNRNPAB	heterogeneous nuclear ribonucleoprotein A/B [Source:HGNC Symbol;Acc:5034]
ENSG00000184557	5427.1	0.608474	0.0849319	7.16426	7.82e-13	1.19e-11	3571	3546	7182	5876	6121	6588	chr17	76352864	76356158	2729	-	62.34	q25.3	protein_coding	SOCS3	suppressor of cytokine signaling 3 [Source:HGNC Symbol;Acc:19391]
ENSG00000204525	76600.2	0.525364	0.0733375	7.16364	7.86e-13	1.19e-11	52820	54180	100291	84698	85864	86483	chr6	31236526	31239907	2507	-	59.28	p21.33	protein_coding	HLA-C	major histocompatibility complex, class I, C [Source:HGNC Symbol;Acc:4933]
ENSG00000117174	6264.57	0.643794	0.0898771	7.16304	7.89e-13	1.2e-11	5094	5413	11503	8369	4319	4608	chr1	86115106	86174116	6197	-	36.46	p22.3	protein_coding	ZNHIT6	zinc finger, HIT-type containing 6 [Source:HGNC Symbol;Acc:26089]
ENSG00000117318	5239.89	-0.980685	0.136911	-7.16292	7.9e-13	1.2e-11	8061	8142	5997	3990	3230	2441	chr1	23884409	23886285	1797	-	57.27	p36.12	protein_coding	ID3	inhibitor of DNA binding 3, dominant negative helix-loop-helix protein [Source:HGNC Symbol;Acc:5362]
ENSG00000104998	504.322	-1.37131	0.191487	-7.16137	7.99e-13	1.21e-11	981	806	482	354	213	215	chr19	14142560	14163743	2677	+	51.82	p13.12	protein_coding	IL27RA	interleukin 27 receptor, alpha [Source:HGNC Symbol;Acc:17290]
ENSG00000163820	11416.9	0.63931	0.0893003	7.1591	8.12e-13	1.23e-11	11140	10519	22078	18477	4698	5683	chr3	45959396	46037316	8890	-	47.08	p21.31	protein_coding	FYCO1	FYVE and coiled-coil domain containing 1 [Source:HGNC Symbol;Acc:14673]
ENSG00000214212	138.462	2.61573	0.365466	7.15724	8.23e-13	1.25e-11	56	34	335	324	71	82	chr19	10947251	10980466	1565	+	49.77	p13.2	protein_coding	C19orf38	chromosome 19 open reading frame 38 [Source:HGNC Symbol;Acc:34073]
ENSG00000042753	8544.5	-0.583139	0.0814858	-7.15633	8.29e-13	1.26e-11	11618	11113	10264	8039	5409	5649	chr19	47341393	47354249	1704	-	52.87	q13.32	protein_coding	AP2S1	adaptor-related protein complex 2, sigma 1 subunit [Source:HGNC Symbol;Acc:565]
ENSG00000253250	462.388	-1.78804	0.249982	-7.15266	8.51e-13	1.29e-11	787	901	421	184	244	240	chr8	91970865	91997485	894	-	32.98	q21.3	protein_coding	C8orf88	chromosome 8 open reading frame 88 [Source:HGNC Symbol;Acc:44672]
ENSG00000111897	48914.3	0.737481	0.103188	7.14698	8.87e-13	1.34e-11	32111	35933	82166	55671	42930	53744	chr6	122764499	122792967	3137	-	35.93	q22.31	protein_coding	SERINC1	serine incorporator 1 [Source:HGNC Symbol;Acc:13464]
ENSG00000119771	3740.13	0.66577	0.0931661	7.14606	8.93e-13	1.35e-11	2798	2916	6177	4763	3230	3298	chr2	23608088	23931481	11071	+	50.5	p24.1	protein_coding	KLHL29	kelch-like family member 29 [Source:HGNC Symbol;Acc:29404]
ENSG00000257207	1003.85	-1.06867	0.149535	-7.1466	8.9e-13	1.35e-11	1355	1343	909	649	916	816	chr2	111160511	111230652	3202	-	42.49	q13	protein_coding	LIMS3	LIM and senescent cell antigen-like-containing domain protein 3; Uncharacterized protein; cDNA FLJ59124, highly similar to Particularly interesting newCys-His protein; cDNA, FLJ79109, highly similar to Particularly interesting newCys-His protein [Source:UniProtKB/TrEMBL;Acc:B4DPH6]
ENSG00000082397	1874.57	-0.803457	0.112456	-7.14462	9.02e-13	1.36e-11	2411	2315	1871	1402	1586	1661	chr18	5392383	5630699	10975	-	39.83	p11.31	protein_coding	EPB41L3	erythrocyte membrane protein band 4.1-like 3 [Source:HGNC Symbol;Acc:3380]
ENSG00000101104	1562.28	0.846407	0.118455	7.14541	8.97e-13	1.36e-11	1118	1131	2627	2230	1310	1303	chr20	43538703	43587676	4984	+	47.22	q13.12	protein_coding	PABPC1L	poly(A) binding protein, cytoplasmic 1-like [Source:HGNC Symbol;Acc:15797]
ENSG00000109814	8273.94	-0.658465	0.0921689	-7.14411	9.06e-13	1.37e-11	8238	8950	7737	5463	9039	9711	chr4	39500375	39529931	4045	-	41.86	p14	protein_coding	UGDH	UDP-glucose 6-dehydrogenase [Source:HGNC Symbol;Acc:12525]
ENSG00000175395	1948.72	1.01806	0.142514	7.14355	9.1e-13	1.37e-11	833	1123	2730	2053	2285	2792	chr10	38238500	38265561	4244	-	40.15	p11.1	protein_coding	ZNF25	zinc finger protein 25 [Source:HGNC Symbol;Acc:13043]
ENSG00000126067	9687.27	-0.576989	0.0808193	-7.13925	9.38e-13	1.41e-11	12659	12037	11132	8826	6946	7189	chr1	36067185	36107445	2701	-	41	p34.3	protein_coding	PSMB2	proteasome (prosome, macropain) subunit, beta type, 2 [Source:HGNC Symbol;Acc:9539]
ENSG00000144218	4823.15	0.616448	0.086345	7.13936	9.38e-13	1.41e-11	3659	3744	7481	6170	4237	4467	chr2	100162323	100759201	12295	-	41.63	q11.2	protein_coding	AFF3	AF4/FMR2 family, member 3 [Source:HGNC Symbol;Acc:6473]
ENSG00000051180	293.01	-1.7301	0.242375	-7.13811	9.46e-13	1.43e-11	436	449	170	150	281	234	chr15	40986972	41024354	2863	+	43.5	q15.1	protein_coding	RAD51	RAD51 recombinase [Source:HGNC Symbol;Acc:9817]
ENSG00000114686	7144.45	-0.619768	0.086834	-7.13739	9.51e-13	1.43e-11	9707	8999	8001	6641	4929	5067	chr3	131181056	131221827	2715	-	35.94	q22.1	protein_coding	MRPL3	mitochondrial ribosomal protein L3 [Source:HGNC Symbol;Acc:10379]
ENSG00000154889	2979.89	0.714388	0.100099	7.13683	9.55e-13	1.44e-11	2058	2109	4411	3795	2951	2962	chr18	11882621	11909222	7630	-	45.88	p11.21	protein_coding	MPPE1	metallophosphoesterase 1 [Source:HGNC Symbol;Acc:15988]
ENSG00000101019	5467.93	0.6143	0.0861235	7.13278	9.84e-13	1.48e-11	4620	4582	9442	7532	3973	4001	chr20	33890369	33999944	6916	-	43.02	q11.22	protein_coding	UQCC1	ubiquinol-cytochrome c reductase complex assembly factor 1 [Source:HGNC Symbol;Acc:15891]
ENSG00000266202	196.352	2.14415	0.300696	7.13064	9.99e-13	1.5e-11	65	63	386	297	175	246	chr17	26125832	26220391	582	-	44.74	q11.2	protein_coding	RP1-66C13.4	Uncharacterized protein [Source:UniProtKB/TrEMBL;Acc:J3KTA2]
ENSG00000175455	10704.2	0.701206	0.0983551	7.12933	1.01e-12	1.51e-11	7055	8640	16806	13866	9228	10515	chr3	123616152	123680564	11732	-	36.39	q21.1	protein_coding	CCDC14	coiled-coil domain containing 14 [Source:HGNC Symbol;Acc:25766]
ENSG00000181513	943.892	1.04126	0.146043	7.12983	1e-12	1.51e-11	609	548	1525	1332	902	921	chr17	43209967	43221548	3776	+	54.45	q21.31	protein_coding	ACBD4	acyl-CoA binding domain containing 4 [Source:HGNC Symbol;Acc:23337]
ENSG00000165323	403.626	1.82899	0.256572	7.12854	1.01e-12	1.52e-11	64	100	354	341	809	679	chr11	92085262	92629618	19420	+	39.81	q14.3	protein_coding	FAT3	FAT atypical cadherin 3 [Source:HGNC Symbol;Acc:23112]
ENSG00000149809	1802.59	0.797225	0.111936	7.12214	1.06e-12	1.59e-11	1723	1733	4099	3151	486	486	chr11	64879317	64883856	3408	+	60.18	q13.1	protein_coding	TM7SF2	transmembrane 7 superfamily member 2 [Source:HGNC Symbol;Acc:11863]
ENSG00000112096	36079.5	0.786649	0.110535	7.11672	1.11e-12	1.66e-11	15829	16996	38196	30067	46650	66259	chr6	160090089	160183561	18985	-	42.3	q25.3	protein_coding	SOD2	superoxide dismutase 2, mitochondrial [Source:HGNC Symbol;Acc:11180]
ENSG00000123737	2057.18	-0.819845	0.115245	-7.11395	1.13e-12	1.69e-11	3018	2712	2073	1821	1361	1438	chr4	122722472	122738176	4711	+	37.71	q27	protein_coding	EXOSC9	exosome component 9 [Source:HGNC Symbol;Acc:9137]
ENSG00000176945	257.454	2.02582	0.284829	7.11242	1.14e-12	1.71e-11	60	77	313	348	376	372	chr3	195447753	195467994	8086	+	50.62	q29	protein_coding	MUC20	mucin 20, cell surface associated [Source:HGNC Symbol;Acc:23282]
ENSG00000172349	2467.87	0.959603	0.135003	7.10799	1.18e-12	1.76e-11	1241	1352	2911	3076	2874	3412	chr15	81451916	81605104	10875	+	43.59	q25.1	protein_coding	IL16	interleukin 16 [Source:HGNC Symbol;Acc:5980]
ENSG00000243716	5857.84	-0.652445	0.0918732	-7.10159	1.23e-12	1.84e-11	5818	6230	4835	4343	6480	6943	chr16	22490442	22547842	9234	+	43.89	p12.2	protein_coding	NPIPB5	nuclear pore complex interacting protein family, member B5 [Source:HGNC Symbol;Acc:37233]
ENSG00000119950	1675.07	0.94313	0.132812	7.10127	1.24e-12	1.85e-11	873	866	2373	1680	1928	2438	chr10	111967363	112047123	4607	+	40.13	q25.2	protein_coding	MXI1	MAX interactor 1, dimerization protein [Source:HGNC Symbol;Acc:7534]
ENSG00000241790	690.701	1.21538	0.171215	7.09853	1.26e-12	1.88e-11	368	458	1227	1072	553	642	chr2	202486369	202488153	1785	-	44.31	q33.1	pseudogene	ENO1P4	enolase 1, (alpha) pseudogene 4 [Source:HGNC Symbol;Acc:37945]
ENSG00000128699	5857.67	0.852165	0.120061	7.09778	1.27e-12	1.89e-11	3745	4426	10915	7046	4744	5727	chr2	190635049	190649097	3958	-	37.58	q32.2	protein_coding	ORMDL1	ORM1-like 1 (S. cerevisiae) [Source:HGNC Symbol;Acc:16036]
ENSG00000158006	2554.55	0.792488	0.111732	7.09278	1.31e-12	1.96e-11	1692	1477	3553	3040	2831	2958	chr1	26286258	26324648	3835	-	45.67	p36.11	protein_coding	PAFAH2	platelet-activating factor acetylhydrolase 2, 40kDa [Source:HGNC Symbol;Acc:8579]
ENSG00000183207	6146.79	-0.716781	0.101085	-7.09086	1.33e-12	1.99e-11	9066	8381	6959	5806	3781	3414	chr19	49496705	49519252	4073	+	53.06	q13.33	protein_coding	RUVBL2	RuvB-like AAA ATPase 2 [Source:HGNC Symbol;Acc:10475]
ENSG00000185697	2243.13	-0.965295	0.136168	-7.08898	1.35e-12	2.01e-11	3580	4204	2869	1969	520	705	chr8	67474410	67526482	7239	-	36.72	q13.1	protein_coding	MYBL1	v-myb avian myeloblastosis viral oncogene homolog-like 1 [Source:HGNC Symbol;Acc:7547]
ENSG00000203880	3397.42	0.893539	0.126121	7.08477	1.39e-12	2.07e-11	2145	2458	6146	4232	2680	3531	chr20	62887094	62926855	6611	+	47.09	q13.33	protein_coding	PCMTD2	protein-L-isoaspartate (D-aspartate) O-methyltransferase domain containing 2 [Source:HGNC Symbol;Acc:15882]
ENSG00000239672	12513.4	-0.694844	0.0980708	-7.08513	1.39e-12	2.07e-11	19205	17114	14587	12372	6858	6276	chr17	49230897	49239789	3438	+	46.45	q21.33	protein_coding	NME1	NME/NM23 nucleoside diphosphate kinase 1 [Source:HGNC Symbol;Acc:7849]
ENSG00000185862	71.1548	-4.84703	0.684221	-7.08401	1.4e-12	2.08e-11	80	112	4	4	114	86	chr17	29630784	29641130	2072	-	37.1	q11.2	protein_coding	EVI2B	ecotropic viral integration site 2B [Source:HGNC Symbol;Acc:3500]
[truncated: 34,250 more rows]
