# Supplementary material for: Pleiotropic effects of BAFF on the senescence-associated secretome and growth arrest
Source: eLife. 2023 Apr 21;12:e84238. doi: 10.7554/eLife.84238 (PMC10121226; doi:10.7554/eLife.84238)
Supplement: Figure 6—figure supplement 1—source data 1. [file elife-84238-fig6-figsupp1-data1.zip]

Archive with 6 entries (4 files):
- z Figure 6-Figure Supplement 1-Source Data 1/Figure 6-Figure Supplement 1-Source Data 1/
- z Figure 6-Figure Supplement 1-Source Data 1/Figure 6-Figure Supplement 1-Source Data 1/original pics/
- z Figure 6-Figure Supplement 1-Source Data 1/Figure 6-Figure Supplement 1-Source Data 1/original pics/ACTB.jpg
- z Figure 6-Figure Supplement 1-Source Data 1/Figure 6-Figure Supplement 1-Source Data 1/original pics/BAFF.jpg
- z Figure 6-Figure Supplement 1-Source Data 1/Figure 6-Figure Supplement 1-Source Data 1/original pics/p53.jpg
- z Figure 6-Figure Supplement 1-Source Data 1/Figure 6-Figure Supplement 1-Source Data 1/uncropped blots S6.pdf
