# Supplementary material for: Pleiotropic effects of BAFF on the senescence-associated secretome and growth arrest
Source: eLife. 2023 Apr 21;12:e84238. doi: 10.7554/eLife.84238 (PMC10121226; doi:10.7554/eLife.84238)
Supplement: Figure 7—source data 1. [file elife-84238-fig7-data1.zip]

Archive with 20 entries (13 files):
- z Figure 7-Source Data 1/Figure 7-Source Data 1/
- z Figure 7-Source Data 1/Figure 7-Source Data 1/original files/
- z Figure 7-Source Data 1/Figure 7-Source Data 1/original files/7A/
- z Figure 7-Source Data 1/Figure 7-Source Data 1/original files/7A/rep 2 and 3.jpg
- z Figure 7-Source Data 1/Figure 7-Source Data 1/original files/7A/rep1.jpg
- z Figure 7-Source Data 1/Figure 7-Source Data 1/original files/7B/
- z Figure 7-Source Data 1/Figure 7-Source Data 1/original files/7B/IMR-90/
- z Figure 7-Source Data 1/Figure 7-Source Data 1/original files/7B/IMR-90/ACTB.jpg
- z Figure 7-Source Data 1/Figure 7-Source Data 1/original files/7B/IMR-90/BAFF.jpg
- z Figure 7-Source Data 1/Figure 7-Source Data 1/original files/7B/IMR-90/p53.jpg
- z Figure 7-Source Data 1/Figure 7-Source Data 1/original files/7B/RAW 264.7/
- z Figure 7-Source Data 1/Figure 7-Source Data 1/original files/7B/RAW 264.7/ACTB.jpg
- z Figure 7-Source Data 1/Figure 7-Source Data 1/original files/7B/RAW 264.7/BAFF.jpg
- z Figure 7-Source Data 1/Figure 7-Source Data 1/original files/7B/RAW 264.7/p53.jpg
- z Figure 7-Source Data 1/Figure 7-Source Data 1/original files/7B/WI-38 and THP-1/
- z Figure 7-Source Data 1/Figure 7-Source Data 1/original files/7B/WI-38 and THP-1/ACTB.jpg
- z Figure 7-Source Data 1/Figure 7-Source Data 1/original files/7B/WI-38 and THP-1/BAFF_WI38_30ug.jpg
- z Figure 7-Source Data 1/Figure 7-Source Data 1/original files/7B/WI-38 and THP-1/BAFF10ug.jpg
- z Figure 7-Source Data 1/Figure 7-Source Data 1/original files/7B/WI-38 and THP-1/p53.jpg
- z Figure 7-Source Data 1/Figure 7-Source Data 1/uncropped blots Fig 7.pdf
