# Supplementary material for: Pleiotropic effects of BAFF on the senescence-associated secretome and growth arrest
Source: eLife. 2023 Apr 21;12:e84238. doi: 10.7554/eLife.84238 (PMC10121226; doi:10.7554/eLife.84238)
Supplement: Figure 7—figure supplement 1—source data 1. [file elife-84238-fig7-figsupp1-data1.zip]

Archive with 20 entries (14 files):
- z Figure 7-Figure supplement 1- Source Data 1/Figure 7-Figure supplement 1- Source Data 1/
- z Figure 7-Figure supplement 1- Source Data 1/Figure 7-Figure supplement 1- Source Data 1/blots figure S7 .pdf
- z Figure 7-Figure supplement 1- Source Data 1/Figure 7-Figure supplement 1- Source Data 1/original pics/
- z Figure 7-Figure supplement 1- Source Data 1/Figure 7-Figure supplement 1- Source Data 1/original pics/A/
- z Figure 7-Figure supplement 1- Source Data 1/Figure 7-Figure supplement 1- Source Data 1/original pics/A/ACTB.jpg
- z Figure 7-Figure supplement 1- Source Data 1/Figure 7-Figure supplement 1- Source Data 1/original pics/A/p53.jpg
- z Figure 7-Figure supplement 1- Source Data 1/Figure 7-Figure supplement 1- Source Data 1/original pics/B/
- z Figure 7-Figure supplement 1- Source Data 1/Figure 7-Figure supplement 1- Source Data 1/original pics/B/ACTB.jpg
- z Figure 7-Figure supplement 1- Source Data 1/Figure 7-Figure supplement 1- Source Data 1/original pics/B/BAFFR1.jpg
- z Figure 7-Figure supplement 1- Source Data 1/Figure 7-Figure supplement 1- Source Data 1/original pics/B/BAFFR2.jpg
- z Figure 7-Figure supplement 1- Source Data 1/Figure 7-Figure supplement 1- Source Data 1/original pics/B/BCMA.jpg
- z Figure 7-Figure supplement 1- Source Data 1/Figure 7-Figure supplement 1- Source Data 1/original pics/B/DPP4.jpg
- z Figure 7-Figure supplement 1- Source Data 1/Figure 7-Figure supplement 1- Source Data 1/original pics/B/LMNB1.jpg
- z Figure 7-Figure supplement 1- Source Data 1/Figure 7-Figure supplement 1- Source Data 1/original pics/B/TACI.jpg
- z Figure 7-Figure supplement 1- Source Data 1/Figure 7-Figure supplement 1- Source Data 1/original pics/C/
- z Figure 7-Figure supplement 1- Source Data 1/Figure 7-Figure supplement 1- Source Data 1/original pics/C/ACTB and p53.jpg
- z Figure 7-Figure supplement 1- Source Data 1/Figure 7-Figure supplement 1- Source Data 1/original pics/C/ACTB.jpg
- z Figure 7-Figure supplement 1- Source Data 1/Figure 7-Figure supplement 1- Source Data 1/original pics/D/
- z Figure 7-Figure supplement 1- Source Data 1/Figure 7-Figure supplement 1- Source Data 1/original pics/D/ACTB.jpeg
- z Figure 7-Figure supplement 1- Source Data 1/Figure 7-Figure supplement 1- Source Data 1/original pics/D/p53 Pab 240.jpeg
